# Supplementary material for: Caspase 6 deficiency exacerbates inflammatory bowel disease via enterocyte necroptosis and bacterial translocation
Source: Cell Death Discov. 2025 Dec 13;12:59. doi: 10.1038/s41420-025-02877-z (PMC12848308; doi:10.1038/s41420-025-02877-z)
Supplement: Supplementary file 3 — Supplementary Table S1 [file 41420_2025_2877_MOESM3_ESM.xlsx]

## Sheet: Sheet1
gene_id	readcout_1	readcout_2	log2FoldChange	p_val	padj
Reg3b	0.869	0.555	2.24434	1.79507e-107	5.19187e-103
Fabp6	0.507	0.318	1.92775	2.18839e-32	6.32949e-28
Plet1	0.599	0.391	1.91427	1.19496e-55	3.45619e-51
Aldh1a1	0.788	0.358	1.72662	4.86029e-160	1.40574e-155
Ifitm3	0.657	0.236	1.62888	1.02145e-130	2.95434e-126
Reg3g	0.71	0.453	1.46231	1.77565e-60	5.13571e-56
Upp1	0.792	0.652	1.44185	8.5586e-44	2.4754e-39
Slc51b	0.672	0.377	1.3772	1.94631e-72	5.62931e-68
Bst2	0.835	0.526	1.35914	7.82809e-137	2.26412e-132
Isg15	0.909	0.596	1.34682	2.21864e-118	6.41696e-114
Cbr3	0.658	0.332	1.32429	1.93068e-91	5.58409e-87
Fam162a	0.956	0.798	1.29639	3.01413e-114	8.71777e-110
Krt20	0.785	0.639	1.28435	6.71394e-45	1.94187e-40
Car1	0.932	0.833	1.28276	4.53574e-41	1.31187e-36
Higd1a	0.986	0.969	1.21091	2.29128e-85	6.62707e-81
Ly6a	0.98	0.864	1.20963	1.63731e-103	4.73561e-99
Slc51a	0.439	0.233	1.20412	6.28503e-39	1.81782e-34
Hspa5	0.952	0.897	1.16013	1.12889e-72	3.2651e-68
Rbm3	0.844	0.69	1.14796	7.81585e-63	2.26058e-58
Slc9a3	0.499	0.273	1.1478	5.10526e-50	1.47659e-45
Manf	0.793	0.576	1.13453	3.85569e-74	1.11518e-69
Mal	0.32	0.057	1.12009	1.11563e-74	3.22672e-70
Ncapg2	0.552	0.03	1.10264	1.15403e-208	3.33781e-204
Tmigd1	0.457	0.242	1.09945	1.00878e-39	2.9177e-35
Clca4b	0.259	0.161	1.09019	5.85618e-13	1.69378e-08
Hsp90b1	0.949	0.897	1.08137	2.10704e-60	6.09419e-56
Gsta1	0.666	0.309	1.07775	9.39863e-92	2.71837e-87
Serp1	0.853	0.683	1.07265	7.90531e-72	2.28645e-67
Mgat4c	0.953	0.881	1.04254	4.77351e-70	1.38064e-65
Tubb4b	0.979	0.877	1.03713	1.17681e-91	3.40368e-87
Apol10a	0.946	0.796	1.03711	5.77277e-84	1.66966e-79
Mpst	0.75	0.5	1.03681	3.06761e-67	8.87245e-63
Pgam1	0.843	0.689	1.0305	6.56316e-63	1.89826e-58
Nme1	0.792	0.638	1.01479	3.67331e-45	1.06243e-40
Pgk1	0.884	0.789	1.00486	1.31325e-52	3.79832e-48
Pdia6	0.79	0.65	1.00286	3.91946e-51	1.13363e-46
Clec2h	0.795	0.608	0.996397	1.3348e-54	3.86066e-50
Ifi27l2a	0.423	0.156	0.9961	7.40781e-59	2.14256e-54
Ptma	0.902	0.845	0.993293	2.79539e-31	8.0851e-27
Cdca3	0.399	0.163	0.991626	4.90472e-51	1.41859e-46
Mgst1	0.818	0.631	0.986952	8.33878e-62	2.41183e-57
Cdkn1a	0.875	0.711	0.979697	1.47468e-60	4.26521e-56
Slfn4	0.544	0.36	0.977685	8.33e-28	2.40929e-23
Akr1c19	0.846	0.651	0.97557	3.44532e-61	9.96491e-57
Ndufa4	0.911	0.821	0.970984	6.37066e-57	1.84258e-52
H2afz	0.826	0.681	0.970208	3.9948e-49	1.15542e-44
Lgals9	0.77	0.473	0.969303	3.24289e-77	9.37942e-73
Eif2s2	0.985	0.974	0.9658	2.46473e-66	7.12875e-62
Ly6e	0.922	0.747	0.963109	2.04051e-88	5.90176e-84
1810065E05Rik	0.956	0.823	0.958308	9.87914e-65	2.85734e-60
Saa3	0.312	0.138	0.955896	5.76627e-34	1.66778e-29
Emp1	0.728	0.545	0.95573	2.79402e-39	8.08114e-35
Akr1b8	0.634	0.331	0.942081	6.45313e-71	1.86644e-66
Hspd1	0.806	0.665	0.940264	6.61969e-41	1.91461e-36
Calr	0.959	0.942	0.934205	1.14979e-63	3.32555e-59
Psma3	0.875	0.748	0.917886	2.30258e-60	6.65975e-56
Calm1	0.99	0.987	0.914643	6.47384e-71	1.87243e-66
Ran	0.82	0.7	0.913693	2.45504e-39	7.1007e-35
Plac8	0.989	0.98	0.907579	3.01623e-55	8.72385e-51
Cycs	0.973	0.929	0.905946	4.36727e-67	1.26315e-62
P4hb	0.969	0.892	0.905471	6.46064e-76	1.86861e-71
Creld2	0.657	0.408	0.891485	1.28219e-59	3.70849e-55
Mif	0.756	0.628	0.891475	1.05701e-39	3.05718e-35
Nars	0.83	0.662	0.885852	1.12038e-57	3.24048e-53
Phf11b	0.495	0.202	0.882635	8.45775e-68	2.44623e-63
Ppia	0.977	0.939	0.865545	3.71225e-52	1.07369e-47
Dnajb11	0.842	0.651	0.86222	2.81397e-64	8.13884e-60
Ftl1	0.978	0.952	0.854927	6.70587e-66	1.93954e-61
Psma2	0.889	0.784	0.849271	2.37331e-53	6.86434e-49
Ifit1bl1	0.357	0.218	0.838726	2.84027e-18	8.21491e-14
St3gal4	0.738	0.568	0.831487	2.31461e-38	6.69455e-34
Uqcrfs1	0.965	0.904	0.831234	3.88529e-63	1.12374e-58
Aqp8	0.161	0.098	0.830387	4.64036e-08	0.00134213
Ostc	0.77	0.623	0.828695	1.23062e-43	3.55932e-39
Psma6	0.88	0.766	0.826494	8.07579e-54	2.33576e-49
Psma4	0.869	0.724	0.82592	4.25143e-55	1.22964e-50
Iigp1	0.797	0.499	0.819755	5.21174e-68	1.50739e-63
Psma5	0.839	0.696	0.819023	1.35796e-50	3.92764e-46
Psmb7	0.856	0.717	0.818332	1.86713e-51	5.4003e-47
Papss2	0.796	0.618	0.817384	3.65724e-49	1.05778e-44
Arf1	0.878	0.772	0.81232	2.9678e-53	8.58378e-49
C1qbp	0.71	0.548	0.811164	6.08485e-38	1.75992e-33
Pkm	0.958	0.888	0.809532	3.55825e-55	1.02915e-50
Atp5f1	0.965	0.91	0.808217	1.03606e-57	2.99658e-53
Prdx1	0.936	0.905	0.805526	4.57915e-35	1.32443e-30
Vcp	0.927	0.84	0.805403	3.22722e-52	9.33409e-48
Slc39a4	0.687	0.44	0.80313	3.91087e-55	1.13114e-50
Hspe1	0.862	0.763	0.802985	3.09831e-40	8.96123e-36
Oasl2	0.768	0.488	0.799099	9.93764e-71	2.87427e-66
Tuba1b	0.753	0.611	0.798736	1.18416e-32	3.42496e-28
Birc5	0.336	0.131	0.795897	1.1802e-39	3.41348e-35
Slc35b1	0.783	0.587	0.795205	1.57292e-58	4.54937e-54
B2m	0.985	0.972	0.794924	2.59324e-66	7.50043e-62
Atp5g1	0.943	0.835	0.791994	1.18955e-68	3.44052e-64
Lypd8	0.996	0.984	0.787451	7.60144e-57	2.19856e-52
Gars	0.819	0.599	0.786244	1.86721e-62	5.40054e-58
Ssr2	0.779	0.593	0.786162	2.81269e-49	8.13513e-45
Lman2	0.839	0.703	0.78512	4.96779e-50	1.43683e-45
Tax1bp1	0.941	0.843	0.780474	1.42607e-57	4.12464e-53
Arl1	0.824	0.671	0.775694	1.52632e-47	4.41458e-43
Ripk3	0.801	0.639	0.773979	1.37026e-39	3.9632e-35
Canx	0.9	0.819	0.773932	1.98334e-45	5.73641e-41
Oas1a	0.717	0.45	0.773271	3.75967e-64	1.08741e-59
Psmb3	0.876	0.778	0.771446	1.47869e-46	4.27682e-42
Ckap4	0.606	0.387	0.7683	1.93907e-48	5.60836e-44
Hnrnpab	0.894	0.831	0.76714	3.72903e-40	1.07855e-35
Prelid1	0.893	0.731	0.76705	1.91081e-60	5.52662e-56
Etfa	0.911	0.805	0.76569	1.35546e-57	3.9204e-53
Srxn1	0.752	0.53	0.761711	4.48116e-53	1.29609e-48
Psmb8	0.965	0.904	0.760719	9.62928e-58	2.78508e-53
Slirp	0.868	0.732	0.760573	5.53634e-49	1.60128e-44
Gsr	0.743	0.584	0.760234	1.59498e-45	4.61317e-41
Fgfbp1	0.818	0.644	0.759691	2.14386e-48	6.20068e-44
Lrrc59	0.722	0.522	0.75461	6.3678e-47	1.84176e-42
Psmb4	0.951	0.913	0.752552	3.42153e-42	9.89608e-38
Casp6	0.374	0.004	0.752539	1.13193e-140	3.27387e-136
Rps2	0.968	0.916	0.752463	5.57088e-52	1.61127e-47
Psmd14	0.673	0.454	0.750037	7.67279e-49	2.2192e-44
Akr1c13	0.919	0.854	0.749911	1.51018e-44	4.3679e-40
Irf7	0.776	0.55	0.749828	8.14273e-55	2.35512e-50
Hspa9	0.808	0.694	0.748222	1.68796e-35	4.88207e-31
Ugt1a10	0.939	0.828	0.746379	6.6967e-55	1.93689e-50
Sec61b	0.949	0.918	0.744936	2.64978e-37	7.66397e-33
Timm17a	0.717	0.535	0.744313	9.74032e-46	2.81719e-41
Spcs2	0.768	0.6	0.743779	5.3075e-45	1.53509e-40
Rpn1	0.862	0.773	0.742654	2.53996e-40	7.34632e-36
Cyc1	0.956	0.874	0.742618	3.43392e-61	9.93194e-57
Mall	0.896	0.76	0.740819	2.55294e-55	7.38386e-51
Lap3	0.828	0.66	0.738384	1.61767e-45	4.67878e-41
Selenof	0.823	0.699	0.73777	2.7176e-42	7.86011e-38
Rps27l	0.919	0.833	0.737363	5.90025e-47	1.70653e-42
Acadl	0.907	0.794	0.735696	6.12846e-50	1.77253e-45
Hnrnpa3	0.861	0.789	0.734635	1.71382e-31	4.95689e-27
Ctsc	0.723	0.538	0.732285	7.63959e-44	2.2096e-39
Pycard	0.941	0.921	0.731695	4.80065e-40	1.38849e-35
Aldh1b1	0.884	0.705	0.73161	6.24416e-60	1.806e-55
Chp1	0.897	0.762	0.729786	4.62655e-47	1.33814e-42
Uqcrc2	0.913	0.802	0.727773	9.8265e-55	2.84212e-50
Gapdh	0.958	0.869	0.726849	4.55201e-66	1.31658e-61
Vdac2	0.973	0.949	0.726198	3.15282e-41	9.1189e-37
Cdc42	0.917	0.845	0.723445	4.59116e-49	1.3279e-44
Hspa1a	0.822	0.734	0.72136	2.56082e-28	7.40667e-24
Psmd1	0.725	0.52	0.719889	3.48071e-48	1.00672e-43
Pdia3	0.848	0.755	0.718955	7.84342e-40	2.26855e-35
Nr1h4	0.859	0.682	0.718389	9.88153e-55	2.85803e-50
Ugdh	0.922	0.829	0.717183	1.40977e-58	4.07748e-54
Slc25a5	0.974	0.929	0.716666	1.60423e-57	4.63992e-53
Mrpl18	0.777	0.604	0.716456	4.19678e-43	1.21383e-38
Ak2	0.938	0.87	0.713766	9.96007e-48	2.88075e-43
Actr3	0.89	0.796	0.711287	2.00402e-42	5.79623e-38
Got1	0.653	0.467	0.710629	3.22977e-42	9.34145e-38
Ifi44	0.511	0.209	0.709989	4.31162e-69	1.24705e-64
Rnf128	0.881	0.759	0.708737	1.83958e-49	5.32063e-45
Nampt	0.722	0.504	0.708199	3.00217e-56	8.68317e-52
Gsta3	0.376	0.128	0.707797	1.70667e-57	4.93622e-53
Arf4	0.855	0.775	0.706254	1.31269e-35	3.7967e-31
Psmc3	0.871	0.781	0.705166	2.69098e-38	7.78313e-34
Banf1	0.812	0.664	0.702495	3.3137e-41	9.58421e-37
Pfkp	0.85	0.715	0.701707	2.37946e-48	6.8821e-44
Tmed9	0.775	0.605	0.699348	2.20371e-46	6.37379e-42
Atp5g3	0.993	0.986	0.699169	1.95861e-40	5.66488e-36
Ndufc2	0.894	0.803	0.699	3.38401e-42	9.78757e-38
Dmbt1	0.995	0.991	0.698701	2.21336e-55	6.40169e-51
Ces1g	0.339	0.109	0.697392	1.23152e-52	3.56191e-48
Ddx39	0.695	0.54	0.697385	4.46079e-33	1.29019e-28
Ugp2	0.824	0.639	0.695015	1.08633e-54	3.14201e-50
Tmed2	0.866	0.753	0.69415	9.44925e-41	2.73301e-36
Tuba1c	0.934	0.848	0.692653	1.17292e-53	3.39242e-49
Mdh1	0.918	0.825	0.69	3.66307e-48	1.05947e-43
Parp12	0.718	0.497	0.689134	3.79364e-48	1.09723e-43
Prelid2	0.75	0.597	0.688354	5.63603e-38	1.63011e-33
Fam96a	0.666	0.449	0.688288	4.42158e-46	1.27885e-41
Eno1	0.691	0.453	0.68638	2.2154e-47	6.40759e-43
Sdhc	0.922	0.803	0.685303	1.41393e-50	4.08951e-46
Rbbp7	0.686	0.498	0.684233	8.89475e-38	2.57263e-33
Sptssb	0.692	0.481	0.684176	1.42783e-37	4.12973e-33
Mlec	0.786	0.612	0.68358	8.91298e-45	2.5779e-40
Surf4	0.83	0.691	0.683361	1.35001e-47	3.90464e-43
Hspa1b	0.837	0.728	0.683045	2.15569e-32	6.23491e-28
Eif5a	0.934	0.871	0.68095	6.57104e-41	1.90054e-36
Usp18	0.392	0.148	0.68054	9.59399e-54	2.77487e-49
Ldha	0.969	0.943	0.678862	1.12396e-44	3.25082e-40
Rab1a	0.886	0.807	0.676309	1.26202e-43	3.65013e-39
Uqcrb	0.972	0.938	0.676007	1.89239e-49	5.47337e-45
Ndufb6	0.948	0.893	0.675961	2.54338e-41	7.35622e-37
Slfn2	0.405	0.172	0.675733	4.31065e-46	1.24677e-41
Nus1	0.808	0.65	0.674186	5.22244e-46	1.51049e-41
Lgals3bp	0.78	0.51	0.672171	1.50617e-61	4.3563e-57
Psmc2	0.792	0.602	0.671465	5.73302e-45	1.65816e-40
Psma7	0.889	0.803	0.671058	2.88629e-39	8.34802e-35
Duoxa2	0.542	0.358	0.669713	2.5097e-27	7.25881e-23
Oas3	0.455	0.176	0.668464	5.66441e-62	1.63832e-57
Sdhd	0.927	0.864	0.668314	2.45198e-36	7.09186e-32
Bzw1	0.755	0.621	0.667755	3.78711e-34	1.09535e-29
Tubb5	0.471	0.278	0.667028	4.44406e-31	1.28535e-26
Mrpl20	0.868	0.769	0.665973	1.05669e-35	3.05626e-31
Pdap1	0.743	0.57	0.665077	1.26537e-36	3.65983e-32
Dynll1	0.851	0.688	0.663184	1.97154e-45	5.70229e-41
Ifit2	0.375	0.223	0.663156	1.64683e-21	4.76313e-17
Dld	0.774	0.586	0.662989	9.18562e-47	2.65676e-42
Ywhae	0.87	0.753	0.662275	2.90327e-42	8.39714e-38
Ildr1	0.812	0.626	0.661231	8.35834e-47	2.41748e-42
Rac1	0.909	0.8	0.660639	1.19935e-47	3.46889e-43
Atp2a2	0.793	0.626	0.660608	2.21918e-48	6.41852e-44
Fkbp5	0.844	0.676	0.660246	9.43692e-49	2.72944e-44
Atp1b1	0.989	0.973	0.659324	9.37514e-49	2.71157e-44
Idh3a	0.732	0.578	0.659304	5.26128e-36	1.52172e-31
Pgd	0.929	0.879	0.659245	2.0481e-40	5.92372e-36
H2-Q7	0.641	0.406	0.658103	2.00089e-45	5.78716e-41
Psmc6	0.786	0.611	0.656777	3.07795e-43	8.90235e-39
Glrx	0.779	0.591	0.656728	8.53177e-42	2.46764e-37
Tor1aip2	0.79	0.585	0.65605	1.10096e-51	3.1843e-47
Cyp2c65	0.641	0.446	0.655532	1.39754e-31	4.0421e-27
Psmd7	0.777	0.623	0.652216	1.73842e-38	5.02803e-34
Mgst3	0.968	0.933	0.650883	2.3335e-43	6.74919e-39
Nme2	0.939	0.879	0.65075	9.89712e-37	2.86254e-32
Igtp	0.614	0.381	0.647753	1.18712e-40	3.43352e-36
Ccnd1	0.665	0.533	0.646898	3.79886e-22	1.09875e-17
Psmd6	0.656	0.472	0.644475	2.91379e-37	8.42755e-33
Me1	0.435	0.162	0.644184	1.13662e-62	3.28745e-58
Ccdc34	0.59	0.455	0.64357	8.63812e-23	2.4984e-18
Selenos	0.765	0.618	0.643368	8.61804e-36	2.4926e-31
Hmgn2	0.543	0.369	0.642433	1.33164e-30	3.85149e-26
Txndc17	0.865	0.74	0.641586	4.11992e-45	1.19161e-40
Sec61a1	0.757	0.578	0.641481	1.14423e-41	3.30946e-37
Perp	0.857	0.743	0.640746	1.17674e-38	3.40348e-34
Cd38	0.837	0.73	0.640571	1.19954e-34	3.46942e-30
Srsf3	0.878	0.781	0.640471	4.94517e-34	1.43029e-29
Slc6a6	0.713	0.502	0.639989	4.59407e-47	1.32874e-42
Gna11	0.911	0.808	0.639465	3.33906e-48	9.65757e-44
Sec61g	0.877	0.764	0.638489	2.25798e-41	6.53077e-37
Gm43738	0.725	0.554	0.636985	2.38917e-35	6.91019e-31
Usmg5	0.965	0.908	0.636865	2.01314e-51	5.8226e-47
Mdh2	0.952	0.9	0.636619	6.70225e-40	1.93849e-35
Prelid3b	0.878	0.768	0.636495	1.3666e-41	3.95261e-37
Oasl1	0.437	0.221	0.634324	6.55769e-39	1.89668e-34
Slc25a24	0.856	0.711	0.634312	1.66141e-42	4.80528e-38
Selenot	0.752	0.598	0.632833	1.64577e-37	4.76006e-33
Set	0.748	0.639	0.631947	3.61114e-26	1.04445e-21
Id3	0.842	0.649	0.631298	1.16191e-44	3.36059e-40
Cct3	0.738	0.567	0.630922	3.99413e-34	1.15522e-29
Sult1d1	0.815	0.684	0.630221	7.49522e-29	2.16784e-24
Spcs1	0.765	0.621	0.62893	9.70838e-37	2.80796e-32
Rad23b	0.722	0.509	0.628637	6.87479e-44	1.9884e-39
Lgals3	0.993	0.992	0.628476	6.14366e-37	1.77693e-32
Sec13	0.77	0.587	0.626166	1.64926e-41	4.77015e-37
Sub1	0.815	0.706	0.625349	3.41299e-34	9.87138e-30
Atp1a1	0.989	0.986	0.623549	6.18174e-34	1.78795e-29
Psmd2	0.797	0.715	0.623406	2.33793e-27	6.762e-23
Rpn2	0.846	0.767	0.621741	5.22943e-34	1.51251e-29
Ppp1cb	0.819	0.657	0.621651	1.82842e-43	5.28834e-39
Ube2l3	0.859	0.707	0.620004	4.50023e-40	1.3016e-35
Mrps28	0.741	0.579	0.61931	2.07309e-35	5.996e-31
Slc25a4	0.379	0.255	0.619149	1.54967e-16	4.4821e-12
Mpp6	0.514	0.361	0.619058	1.93406e-20	5.59389e-16
Psmb6	0.916	0.845	0.617142	4.2602e-38	1.23218e-33
Dnajc3	0.724	0.548	0.617076	4.56032e-38	1.31898e-33
Psmd3	0.796	0.648	0.616507	8.62316e-35	2.49408e-30
Letm1	0.858	0.703	0.616387	6.38143e-45	1.8457e-40
Hnrnpa2b1	0.96	0.923	0.616322	1.66281e-29	4.80936e-25
Psmb9	0.911	0.817	0.616219	9.9279e-40	2.87145e-35
Sprr2a3	0.674	0.592	0.615978	3.76391e-08	0.00108864
Aldh9a1	0.594	0.346	0.615333	3.73857e-46	1.08131e-41
Nol7	0.75	0.563	0.613846	6.43796e-41	1.86205e-36
Blmh	0.767	0.605	0.613464	1.53813e-36	4.44874e-32
Tomm5	0.722	0.613	0.611348	7.32663e-24	2.11908e-19
1110008F13Rik	0.645	0.449	0.611165	1.50002e-34	4.33851e-30
Rbx1	0.841	0.712	0.61113	2.78804e-35	8.06386e-31
Myl12a	0.838	0.701	0.610363	1.93166e-38	5.58695e-34
Mcfd2	0.635	0.428	0.609302	1.02632e-39	2.96842e-35
Clrn3	0.658	0.453	0.608987	4.32849e-37	1.25193e-32
Txnl1	0.688	0.502	0.608649	5.73861e-36	1.65978e-31
Rab8a	0.771	0.587	0.608151	1.68703e-42	4.87938e-38
Mrpl35	0.606	0.384	0.607736	5.77327e-41	1.6698e-36
Mlkl	0.625	0.401	0.607408	5.66919e-45	1.6397e-40
Dnajc19	0.707	0.505	0.606937	2.24819e-39	6.50243e-35
Rrbp1	0.987	0.962	0.606413	1.35974e-49	3.93277e-45
Cct8	0.774	0.687	0.606299	3.65759e-26	1.05789e-21
Cfl1	0.957	0.869	0.606191	5.94751e-54	1.7202e-49
Gm42688	0.643	0.443	0.605997	2.85432e-38	8.25554e-34
Ndufa8	0.871	0.804	0.605694	1.26993e-34	3.67302e-30
Dag1	0.713	0.517	0.605361	1.31022e-41	3.78955e-37
Bdh1	0.858	0.725	0.604909	8.06994e-41	2.33407e-36
Psmc5	0.824	0.707	0.604492	1.12171e-39	3.24432e-35
Cdx2	0.881	0.764	0.603375	1.32102e-36	3.82079e-32
Slc10a2	0.203	0.058	0.603227	2.10352e-32	6.08401e-28
Smim15	0.754	0.571	0.602717	2.24639e-40	6.49723e-36
Anp32e	0.586	0.443	0.602147	1.24127e-25	3.59012e-21
Fabp2	0.949	0.867	0.602019	1.12009e-39	3.23963e-35
Ndufab1	0.954	0.911	0.601695	8.36082e-39	2.4182e-34
Psmd12	0.656	0.437	0.600107	2.37136e-41	6.85867e-37
Bak1	0.844	0.743	0.599978	2.42744e-37	7.02087e-33
Ranbp1	0.595	0.464	0.5999	2.905e-22	8.40214e-18
Arl6ip1	0.865	0.746	0.599767	2.62611e-39	7.59548e-35
Psme2	0.986	0.975	0.599165	4.44075e-37	1.2844e-32
Tkt	0.955	0.91	0.59852	9.52428e-35	2.75471e-30
Ociad2	0.899	0.797	0.597905	6.74555e-38	1.95102e-33
Grpel1	0.713	0.496	0.59766	8.23024e-42	2.38043e-37
Ccdc71l	0.81	0.674	0.597619	1.66567e-32	4.81762e-28
Akr1c12	0.846	0.761	0.596925	6.80862e-32	1.96926e-27
Oma1	0.58	0.354	0.596218	2.72012e-42	7.86739e-38
Calm2	0.945	0.909	0.595913	1.78594e-36	5.16547e-32
Mrps14	0.704	0.539	0.595436	3.37473e-34	9.76073e-30
Vdac1	0.877	0.777	0.593552	3.56759e-37	1.03185e-32
Nmi	0.671	0.453	0.592586	4.82685e-40	1.39607e-35
Gnai2	0.824	0.674	0.5925	1.66769e-41	4.82345e-37
Tma7	0.93	0.845	0.592361	9.1294e-44	2.6405e-39
Aco2	0.906	0.818	0.59195	1.53986e-41	4.45374e-37
Coa5	0.709	0.518	0.591258	1.10759e-41	3.2035e-37
Plgrkt	0.783	0.635	0.591222	2.94212e-34	8.5095e-30
Ces1f	0.626	0.36	0.591138	2.56617e-48	7.42213e-44
Ndufs3	0.895	0.784	0.590493	1.91407e-37	5.53606e-33
Ghitm	0.896	0.79	0.590418	3.40728e-40	9.85488e-36
Tm9sf2	0.939	0.892	0.590264	1.02761e-32	2.97216e-28
Capza2	0.851	0.736	0.58854	5.53228e-37	1.6001e-32
Metrnl	0.832	0.707	0.588486	8.45857e-34	2.44647e-29
Ripk1	0.816	0.728	0.588343	1.48864e-28	4.3056e-24
Cds1	0.884	0.788	0.587298	9.00401e-35	2.60423e-30
Gnai3	0.792	0.655	0.586965	6.99985e-38	2.02457e-33
Rer1	0.888	0.783	0.586646	9.5063e-38	2.74951e-33
Serbp1	0.881	0.829	0.586175	2.22615e-23	6.4387e-19
Actr2	0.837	0.715	0.586112	5.88588e-38	1.70237e-33
Car2	0.934	0.878	0.585985	3.6273e-33	1.04913e-28
Psmc1	0.806	0.726	0.585759	2.09192e-30	6.05045e-26
Rnf213	0.783	0.592	0.58405	1.01566e-41	2.93758e-37
Gfm1	0.562	0.349	0.583441	1.59441e-38	4.61152e-34
Cdh17	0.943	0.909	0.582913	2.43614e-33	7.04604e-29
Rpl22l1	0.927	0.874	0.58228	1.11779e-28	3.23297e-24
Lpl	0.397	0.153	0.581875	3.68838e-52	1.06679e-47
Irgm1	0.684	0.458	0.581811	4.68512e-44	1.35508e-39
Psmb2	0.781	0.635	0.58158	8.62857e-33	2.49564e-28
Casp3	0.758	0.595	0.581269	9.13801e-35	2.64299e-30
H2-T22	0.692	0.479	0.5806	1.96713e-42	5.68954e-38
Dbi	0.986	0.966	0.580494	1.67955e-34	4.85777e-30
Ndufa9	0.868	0.742	0.579968	9.59407e-37	2.77489e-32
Cope	0.858	0.695	0.579961	2.08111e-43	6.01918e-39
Spc24	0.395	0.207	0.579266	1.13109e-32	3.27145e-28
Cox7b	0.988	0.974	0.579253	2.00925e-42	5.81136e-38
Sri	0.942	0.892	0.579164	6.28103e-37	1.81666e-32
Rab7	0.807	0.645	0.578863	4.6229e-40	1.33708e-35
Fdps	0.728	0.548	0.57824	6.94979e-36	2.01009e-31
Rab11a	0.869	0.769	0.575916	8.23297e-34	2.38122e-29
Atp5c1	0.943	0.856	0.575263	8.47648e-45	2.45165e-40
Ugt2b34	0.832	0.72	0.57454	2.97173e-31	8.59512e-27
Atp5b	0.991	0.97	0.574101	2.07209e-47	5.99311e-43
Sqor	0.959	0.904	0.574093	5.30632e-34	1.53475e-29
Immt	0.837	0.748	0.573752	7.75107e-33	2.24184e-28
Tmem54	0.903	0.78	0.573461	2.08495e-41	6.03031e-37
Actn4	0.963	0.94	0.572559	6.8559e-28	1.98293e-23
Fam3b	0.803	0.658	0.572398	5.21274e-32	1.50768e-27
Slc13a2	0.772	0.635	0.572322	9.25003e-28	2.67539e-23
Tmed10	0.828	0.68	0.572236	1.24123e-37	3.59e-33
Kif5b	0.875	0.781	0.572084	1.60308e-33	4.63659e-29
Pdhb	0.787	0.661	0.571039	1.06524e-31	3.081e-27
Esd	0.869	0.758	0.570967	4.17783e-35	1.20835e-30
Oaz1	0.974	0.95	0.570728	2.66018e-31	7.69404e-27
H2-D1	0.994	0.98	0.570485	2.78085e-42	8.04304e-38
Pla2g5	0.484	0.249	0.569798	5.92473e-43	1.71361e-38
Ndufa5	0.977	0.947	0.567209	7.29575e-35	2.11015e-30
Snrpd3	0.682	0.585	0.566695	6.23303e-22	1.80278e-17
Got2	0.628	0.433	0.565927	3.06953e-33	8.87799e-29
Psmc4	0.703	0.506	0.565903	1.35074e-37	3.90674e-33
Lsm4	0.823	0.724	0.56571	2.37801e-27	6.87792e-23
Ifi47	0.639	0.41	0.565492	1.81227e-40	5.24162e-36
Serpinb1a	0.911	0.848	0.565378	5.54221e-28	1.60297e-23
Hdac1	0.736	0.552	0.564478	6.79399e-37	1.96503e-32
Tomm40	0.661	0.471	0.564383	4.93138e-34	1.4263e-29
Uqcrq	0.992	0.977	0.563837	2.32711e-45	6.73071e-41
Ddost	0.827	0.703	0.563273	3.48054e-31	1.00668e-26
Tmed7	0.693	0.529	0.563071	7.6392e-34	2.20949e-29
Tpi1	0.973	0.951	0.56281	2.16726e-37	6.26836e-33
Ssr3	0.734	0.607	0.562152	1.37337e-29	3.9722e-25
Vil1	0.936	0.843	0.559908	4.08665e-38	1.18198e-33
Pomp	0.95	0.9	0.559194	4.41819e-30	1.27787e-25
Bola3	0.656	0.425	0.559119	8.46886e-40	2.44945e-35
Eci2	0.612	0.361	0.558608	9.6633e-42	2.79492e-37
Eif4g2	0.897	0.841	0.558486	1.06961e-28	3.09364e-24
Prmt3	0.546	0.106	0.558342	4.2489e-134	1.22891e-129
Morf4l2	0.722	0.58	0.557825	5.04111e-32	1.45804e-27
Gm48790	0.452	0.001	0.557666	4.99291e-183	1.4441e-178
Magt1	0.673	0.499	0.557496	1.46853e-33	4.24743e-29
Ufm1	0.731	0.594	0.556819	8.50759e-30	2.46065e-25
Tardbp	0.764	0.644	0.556418	8.83995e-25	2.55678e-20
Ifit1	0.349	0.195	0.556063	5.78109e-22	1.67206e-17
Mrpl55	0.649	0.475	0.555147	7.71366e-32	2.23102e-27
Rala	0.838	0.712	0.555045	7.10722e-36	2.05562e-31
Capzb	0.957	0.906	0.552618	6.8325e-38	1.97616e-33
Cenpw	0.301	0.122	0.55249	3.27076e-35	9.46003e-31
Slc9a2	0.749	0.575	0.551312	6.86134e-34	1.98451e-29
Hspa8	0.984	0.955	0.550706	2.36998e-42	6.85469e-38
Stmn1	0.49	0.356	0.550645	3.01923e-17	8.73253e-13
Ifi27l2b	0.966	0.915	0.550299	2.56652e-43	7.42315e-39
Xaf1	0.608	0.377	0.549893	9.0557e-40	2.61918e-35
Tfrc	0.737	0.696	0.549468	8.23174e-11	2.38087e-06
Trim30a	0.451	0.223	0.548935	4.20041e-41	1.21488e-36
Stt3b	0.741	0.607	0.547055	2.22249e-32	6.42811e-28
Gm4951	0.45	0.243	0.545812	1.4382e-34	4.15971e-30
Eif1ax	0.699	0.564	0.545344	1.50684e-26	4.35822e-22
Tmem14c	0.852	0.791	0.545331	1.39982e-26	4.04869e-22
Copb2	0.725	0.572	0.545028	2.12499e-31	6.1461e-27
Pdcd6	0.765	0.645	0.544986	2.20279e-28	6.37114e-24
Caprin1	0.702	0.552	0.544469	5.42423e-29	1.56885e-24
Tmbim6	0.956	0.917	0.544406	2.20463e-36	6.37645e-32
Shisa5	0.895	0.767	0.544179	2.16495e-39	6.26169e-35
Txnrd1	0.861	0.743	0.543854	3.69571e-39	1.06891e-34
Arcn1	0.718	0.513	0.543788	7.28408e-40	2.10678e-35
Abcc3	0.705	0.522	0.543782	2.21844e-36	6.4164e-32
Acat1	0.734	0.55	0.54325	7.46845e-39	2.1601e-34
Gdi2	0.887	0.829	0.542297	3.27988e-33	9.48638e-29
Rtca	0.714	0.491	0.541835	6.06159e-39	1.75319e-34
Ssr4	0.887	0.755	0.541249	9.89616e-41	2.86227e-36
Mpc1	0.774	0.61	0.540173	5.04935e-39	1.46042e-34
Hsph1	0.504	0.364	0.539845	1.4549e-18	4.20802e-14
Dlst	0.815	0.679	0.539844	6.34895e-37	1.83631e-32
Rab5c	0.755	0.607	0.53975	4.39291e-30	1.27056e-25
Timm8b	0.772	0.615	0.539489	4.74648e-32	1.37283e-27
Idh1	0.806	0.708	0.539136	2.10358e-26	6.08418e-22
Mtpn	0.696	0.565	0.539091	6.56539e-27	1.89891e-22
Srp19	0.628	0.474	0.538704	7.15988e-28	2.07085e-23
Cisd1	0.909	0.855	0.53829	5.07282e-29	1.46721e-24
Cops5	0.639	0.462	0.537898	6.65934e-30	1.92608e-25
Cnih4	0.662	0.439	0.537779	2.81007e-38	8.12756e-34
Dnaja1	0.814	0.672	0.537758	1.25186e-34	3.62075e-30
Sdhb	0.962	0.886	0.53715	6.24629e-46	1.80662e-41
Cbr1	0.932	0.815	0.537089	3.25298e-48	9.4086e-44
Fam96b	0.645	0.427	0.536476	3.59194e-38	1.0389e-33
Mlx	0.688	0.518	0.536363	2.90371e-32	8.39841e-28
Psma1	0.824	0.718	0.534455	1.11362e-28	3.22092e-24
Pitpna	0.777	0.636	0.533826	7.04144e-31	2.0366e-26
Ndufa11	0.969	0.921	0.533825	1.42183e-38	4.11237e-34
Ssu72	0.777	0.636	0.533525	2.09197e-29	6.05061e-25
Cyb5b	0.85	0.708	0.533166	3.26449e-36	9.44189e-32
Nfkbia	0.959	0.929	0.531393	4.37333e-15	1.2649e-10
Atp5a1	0.981	0.972	0.531065	4.87491e-31	1.40997e-26
Coro2a	0.932	0.853	0.531033	4.04419e-33	1.1697e-28
Ube2d3	0.907	0.831	0.530814	5.63596e-35	1.63009e-30
Pclaf	0.253	0.08	0.529217	3.2936e-36	9.52609e-32
Pdcd10	0.718	0.562	0.529085	8.00385e-32	2.31495e-27
Phb2	0.841	0.736	0.52907	3.5177e-25	1.01743e-20
Krcc1	0.75	0.582	0.528868	1.14686e-34	3.31706e-30
Srp9	0.824	0.76	0.528689	1.39323e-21	4.02963e-17
Strap	0.632	0.465	0.528596	4.57297e-29	1.32264e-24
Cwc15	0.833	0.725	0.528442	2.78152e-30	8.04498e-26
Dynll2	0.833	0.721	0.527693	5.30149e-30	1.53335e-25
Atp6v1a	0.592	0.4	0.527567	9.48167e-35	2.74238e-30
Sra1	0.788	0.619	0.526949	3.29762e-34	9.5377e-30
Dpy30	0.637	0.431	0.526862	6.11212e-35	1.76781e-30
Abhd6	0.623	0.414	0.526606	2.41562e-33	6.98669e-29
Idi1	0.779	0.65	0.526119	3.01959e-28	8.73356e-24
Rab10	0.788	0.639	0.526036	2.54469e-32	7.36e-28
Gmppb	0.723	0.592	0.525611	2.95524e-29	8.54745e-25
Ide	0.482	0.283	0.525454	1.89451e-35	5.4795e-31
Prr15l	0.897	0.847	0.525416	5.06074e-26	1.46372e-21
Ppp1ca	0.88	0.831	0.525254	4.68334e-25	1.35456e-20
Samm50	0.897	0.789	0.525225	2.43377e-31	7.03921e-27
G3bp2	0.738	0.59	0.525188	2.33934e-32	6.76607e-28
Ube2n	0.691	0.522	0.524704	7.41889e-32	2.14577e-27
Swi5	0.764	0.631	0.524668	2.31905e-28	6.70739e-24
Pmm2	0.805	0.654	0.524653	3.08838e-33	8.93253e-29
Eif6	0.925	0.845	0.524538	5.18872e-33	1.50073e-28
Ssr1	0.61	0.443	0.52451	1.78495e-30	5.16261e-26
Stt3a	0.588	0.4	0.524236	5.66846e-31	1.63949e-26
Mrpl46	0.662	0.502	0.522109	3.40913e-28	9.86023e-24
Tmem236	0.653	0.5	0.521805	3.35655e-25	9.70816e-21
Cyp4f14	0.513	0.333	0.52151	8.42645e-26	2.43718e-21
Ido1	0.138	0.076	0.520977	1.44588e-08	0.000418192
Tufm	0.775	0.63	0.520851	9.42236e-33	2.72523e-28
Qdpr	0.749	0.614	0.52056	8.21024e-29	2.37465e-24
Ces2e	0.738	0.62	0.520539	6.07312e-21	1.75653e-16
Uqcrc1	0.934	0.84	0.520515	1.15654e-45	3.34505e-41
Tomm22	0.821	0.74	0.520329	1.42498e-24	4.12146e-20
Cmpk1	0.938	0.912	0.520277	4.77086e-29	1.37988e-24
Gorasp2	0.659	0.52	0.519969	1.18058e-25	3.41458e-21
Snrpe	0.805	0.734	0.519942	4.39481e-19	1.27111e-14
Sdha	0.867	0.799	0.519892	1.63312e-28	4.72347e-24
Slc25a3	0.988	0.977	0.519815	6.04338e-32	1.74793e-27
Acsl5	0.676	0.493	0.519762	1.42597e-32	4.12433e-28
Rtn4	0.738	0.589	0.519028	1.03004e-30	2.97917e-26
Mrpl47	0.588	0.412	0.5187	3.52444e-30	1.01937e-25
Ndufa10	0.934	0.856	0.518298	1.08476e-35	3.13746e-31
Tmem9b	0.684	0.521	0.517782	1.18726e-32	3.43392e-28
Mrps5	0.615	0.443	0.517183	4.6761e-29	1.35247e-24
Ddx60	0.477	0.276	0.516395	8.64986e-33	2.5018e-28
Sdcbp2	0.87	0.792	0.516076	5.97982e-22	1.72954e-17
Psme1	0.908	0.792	0.516023	5.17241e-38	1.49602e-33
Cacybp	0.49	0.316	0.515267	7.72032e-27	2.23295e-22
Acp1	0.649	0.459	0.514946	2.15432e-33	6.23094e-29
Clic1	0.958	0.936	0.514788	5.63551e-24	1.62996e-19
Ctsb	0.898	0.834	0.514283	7.2675e-32	2.10198e-27
Cct7	0.86	0.76	0.514138	7.42598e-26	2.14782e-21
Hmgb1	0.791	0.742	0.513941	3.28897e-13	9.51267e-09
Tceal9	0.628	0.519	0.513469	2.46346e-15	7.12506e-11
Emc7	0.642	0.465	0.513357	2.33118e-31	6.74247e-27
Eif4e3	0.475	0.259	0.513337	1.63555e-37	4.7305e-33
Gda	0.729	0.565	0.512879	9.5014e-28	2.74809e-23
Prpsap1	0.817	0.646	0.511881	3.25896e-36	9.4259e-32
Gss	0.879	0.766	0.511734	9.14813e-38	2.64591e-33
Cldn7	0.994	0.992	0.51148	3.21017e-30	9.28478e-26
Endod1	0.814	0.684	0.51146	4.3892e-27	1.26949e-22
Entpd5	0.74	0.601	0.511422	8.55325e-30	2.47386e-25
Idh2	0.689	0.511	0.511139	8.92583e-31	2.58162e-26
Xbp1	0.786	0.648	0.510539	2.74199e-28	7.93067e-24
Ndufaf4	0.512	0.331	0.51047	1.58222e-27	4.57627e-23
Aqp4	0.687	0.604	0.510291	2.92687e-13	8.46538e-09
Car13	0.466	0.252	0.510084	2.52568e-35	7.30502e-31
Ctsz	0.767	0.619	0.50993	1.13948e-29	3.29571e-25
Mrpl21	0.648	0.465	0.509876	1.38036e-28	3.99241e-24
Mmadhc	0.628	0.455	0.509862	3.35649e-30	9.70797e-26
Mrpl57	0.726	0.571	0.509766	2.64336e-28	7.6454e-24
Pebp1	0.832	0.724	0.509592	1.22832e-29	3.55268e-25
Snrpd2	0.889	0.822	0.509574	4.81803e-23	1.39352e-18
Yif1a	0.574	0.386	0.509451	3.02155e-29	8.73922e-25
Psmb5	0.836	0.738	0.509141	1.3767e-27	3.98183e-23
Ola1	0.687	0.54	0.508996	1.03134e-28	2.98294e-24
1810037I17Rik	0.933	0.884	0.508864	2.98617e-26	8.6369e-22
Selenok	0.777	0.625	0.508574	2.89535e-32	8.37421e-28
Gclm	0.653	0.455	0.508536	3.92497e-35	1.13522e-30
Metap2	0.831	0.739	0.508039	5.9646e-25	1.72514e-20
Prss30	0.556	0.394	0.507215	5.23395e-21	1.51381e-16
Erp44	0.73	0.56	0.507181	2.08969e-33	6.04402e-29
Dnajc15	0.691	0.532	0.507125	1.0763e-28	3.11299e-24
Hnrnpf	0.885	0.827	0.506647	5.32687e-21	1.54069e-16
Tbcb	0.784	0.624	0.506438	1.8423e-32	5.32849e-28
Eef1g	0.898	0.829	0.506159	8.34368e-24	2.41324e-19
Slc25a39	0.805	0.651	0.505089	8.22266e-34	2.37824e-29
Mrpl51	0.884	0.819	0.505059	3.22226e-26	9.31975e-22
Hmgcs1	0.886	0.797	0.504588	2.55915e-30	7.40182e-26
Mvp	0.935	0.869	0.503546	1.12255e-38	3.24675e-34
Ppp2r1a	0.816	0.692	0.503402	1.02478e-31	2.96397e-27
Ly6c1	0.308	0.216	0.503197	1.10123e-09	3.18508e-05
Fkbp4	0.774	0.713	0.503002	1.07148e-15	3.09904e-11
Vdac3	0.882	0.774	0.502978	8.75638e-30	2.53261e-25
Gm20390	0.423	0.226	0.502787	2.84205e-34	8.22005e-30
Minos1	0.967	0.924	0.502737	2.81324e-25	8.13674e-21
Fdx1	0.803	0.654	0.502576	2.43164e-33	7.03302e-29
Ifi35	0.771	0.64	0.50214	1.11861e-28	3.23534e-24
Rab6a	0.716	0.55	0.502044	1.32412e-32	3.82976e-28
Cyb5a	0.688	0.48	0.501833	5.18922e-36	1.50088e-31
Mtx2	0.603	0.416	0.500826	1.50005e-31	4.33859e-27
Ppp1r14d	0.907	0.825	0.50081	1.54089e-26	4.45672e-22
Rab14	0.85	0.739	0.500639	2.67516e-32	7.73736e-28
S100a10	0.97	0.949	0.500582	6.15583e-35	1.78045e-30
Dcun1d5	0.619	0.448	0.500442	1.80071e-28	5.2082e-24
Mrps23	0.649	0.483	0.500287	4.29586e-28	1.24249e-23
AY036118	0.527	0.622	-0.501957	5.12483e-13	1.48226e-08
Tex14	0.206	0.334	-0.509415	6.57707e-17	1.90229e-12
Mmp15	0.348	0.569	-0.524782	2.09772e-38	6.06722e-34
Plxdc2	0.564	0.687	-0.532369	3.6658e-18	1.06026e-13
Nup210l	0.845	0.876	-0.534898	1.64041e-10	4.74455e-06
mt-Co1	0.999	1	-0.536556	0.0022418	1
Gm2000	0.782	0.796	-0.53732	0.0026509	1
Mt1	0.812	0.853	-0.549537	2.26928e-08	0.000656345
Gm11361	0.645	0.713	-0.561024	5.20934e-13	1.5067e-08
Gm9493	0.71	0.741	-0.56425	3.49965e-05	1
Sema4g	0.726	0.772	-0.572556	8.81776e-12	2.55036e-07
Acsm3	0.277	0.362	-0.575713	5.01383e-09	0.000145015
Gm26917	0.923	0.956	-0.579041	9.72734e-42	2.81344e-37
B3gnt7	0.1	0.168	-0.581254	8.93461e-09	0.000258416
Wdr89	0.976	0.98	-0.593652	7.03924e-27	2.03596e-22
Ccl6	0.127	0.19	-0.594686	6.21103e-07	0.0179642
Rpl9-ps6	0.878	0.91	-0.595012	9.52096e-11	2.75375e-06
Mt2	0.494	0.621	-0.617598	2.96753e-13	8.58298e-09
Tecpr2	0.658	0.707	-0.623542	3.50713e-09	0.000101437
St3gal3	0.251	0.483	-0.631332	7.81898e-43	2.26148e-38
Cd44	0.414	0.563	-0.634669	5.95323e-25	1.72185e-20
Sult1a1	0.664	0.703	-0.642088	3.74468e-07	0.0108307
Gsdmc4	0.801	0.911	-0.645876	1.46273e-27	4.23065e-23
Selenop	0.377	0.485	-0.64595	3.18746e-14	9.21908e-10
Gm14015	0.008	0.493	-0.647332	1.87844e-209	5.433e-205
Ly6g	0.131	0.177	-0.64851	0.000136616	1
Xist	0.564	0.666	-0.650965	8.34191e-17	2.41273e-12
Igha	0.904	0.987	-0.657416	7.84252e-111	2.26829e-106
Malat1	0.987	0.998	-0.657604	2.32988e-36	6.7387e-32
Gm44511	0.315	0.498	-0.657938	1.77765e-30	5.1415e-26
Rrm2b	0.549	0.652	-0.659558	8.55184e-17	2.47345e-12
mt-Co3	1	1	-0.661498	0.021662	1
Slc12a2	0.344	0.433	-0.662414	2.15368e-11	6.22907e-07
Cyp2c68	0.048	0.208	-0.664949	3.15153e-41	9.11516e-37
2010109I03Rik	0.1	0.148	-0.669742	2.2182e-05	0.641571
Retnlb	0.078	0.103	-0.676845	0.0113553	1
Gm15564	0.441	0.611	-0.677588	2.5012e-29	7.23423e-25
mt-Atp6	0.999	0.999	-0.679306	1.58709e-05	0.459034
Ccnb1ip1	0.205	0.361	-0.683014	3.70544e-24	1.07173e-19
Ccl20	0.072	0.164	-0.683341	2.26025e-15	6.53733e-11
Ggh	0.474	0.506	-0.683548	0.00112704	1
Gphn	0.724	0.772	-0.700616	3.18193e-15	9.20311e-11
Rps12-ps3	0.901	0.922	-0.725972	3.11166e-21	8.99984e-17
Gm10073	0.922	0.961	-0.732947	5.2326e-35	1.51343e-30
Cela1	0.534	0.6	-0.737385	1.89044e-11	5.46772e-07
Gm20388	0.935	0.964	-0.738586	3.72647e-28	1.07781e-23
Gsdmc2	0.768	0.89	-0.743498	1.26559e-36	3.66046e-32
Rps27rt	0.527	0.647	-0.745257	2.41557e-20	6.98656e-16
Eno3	0.224	0.34	-0.745515	3.71551e-16	1.07464e-11
2210407C18Rik	0.313	0.39	-0.751557	1.05693e-08	0.000305695
Lars2	0.884	0.907	-0.763002	2.11196e-21	6.10843e-17
Hist1h1e	0.364	0.545	-0.768134	9.8e-35	2.83445e-30
AC149090.1	0.515	0.68	-0.789254	5.08144e-37	1.4697e-32
Hexb	0.695	0.793	-0.79102	2.22618e-34	6.43879e-30
Gm42418	1	1	-0.801643	3.97118e-34	1.14858e-29
Cmss1	0.899	0.937	-0.80851	2.16727e-28	6.26841e-24
mt-Nd2	0.85	0.741	-0.830239	3.82965e-06	0.110765
Klk1	0.421	0.46	-0.852861	0.00018249	1
Camk1d	0.888	0.921	-0.872112	1.74708e-29	5.05307e-25
Gm19951	0.451	0.623	-0.872942	1.90862e-35	5.52032e-31
Mcc	0.125	0.569	-0.877785	1.30807e-160	3.78332e-156
Col19a1	0.321	0.472	-0.894158	8.03717e-23	2.32459e-18
Tgm3	0.062	0.172	-0.905586	4.04941e-21	1.17121e-16
mt-Atp8	0.652	0.569	-0.909393	0.00725589	1
Il31ra	0.537	0.702	-0.90989	6.87352e-39	1.98803e-34
mt-Cytb	0.985	0.969	-0.973085	0.0160782	1
Sycn	0.259	0.302	-0.996613	0.000782258	1
Cdk8	0.801	0.871	-1.01151	8.23512e-36	2.38184e-31
mt-Nd4	0.972	0.967	-1.03588	0.00400997	1
Gm26561	0.76	0.826	-1.05276	1.83587e-34	5.30989e-30
Gsdmc3	0.55	0.772	-1.12501	7.75448e-56	2.24283e-51
Gm5485	0.617	0.831	-1.14098	5.03199e-74	1.4554e-69
Zg16	0.185	0.334	-1.21369	4.12693e-20	1.19363e-15
Muc2	0.089	0.161	-1.24808	8.75792e-10	2.53305e-05
Adh1	0.454	0.632	-1.27718	4.67683e-27	1.35268e-22
Spink4	0.138	0.181	-1.32302	0.000407303	1
Zfp791	0.486	0.734	-1.43859	8.49465e-74	2.45691e-69
Peak1	0.822	0.934	-1.55938	1.09198e-76	3.15834e-72
Nkain2	0.72	0.952	-1.56081	1.78803e-184	5.17151e-180
Tff3	0.134	0.236	-1.6725	2.23883e-13	6.47537e-09
Taco1	0.713	0.9	-1.96321	4.98447e-123	1.44166e-118
