# Supplementary material for: Caspase 6 deficiency exacerbates inflammatory bowel disease via enterocyte necroptosis and bacterial translocation
Source: Cell Death Discov. 2025 Dec 13;12:59. doi: 10.1038/s41420-025-02877-z (PMC12848308; doi:10.1038/s41420-025-02877-z)
Supplement: Supplementary file 4 — Supplementary Table S2 [file 41420_2025_2877_MOESM4_ESM.xlsx]

## Sheet: Supplementary Table S2-
	p_val	avg_log2FC	pct.1	pct.2	p_val_adj
Gm14015	1.87844e-209	-0.647332	0.008	0.493	5.433e-205
Ncapg2	1.15403e-208	1.10264	0.552	0.03	3.33781e-204
Nkain2	1.78803e-184	-1.56081	0.72	0.952	5.17151e-180
Gm48790	4.99291e-183	0.557666	0.452	0.001	1.4441e-178
Mcc	1.30807e-160	-0.877785	0.125	0.569	3.78332e-156
Aldh1a1	4.86029e-160	1.72662	0.788	0.358	1.40574e-155
Casp6	1.13193e-140	0.752539	0.374	0.004	3.27387e-136
Bst2	7.82809e-137	1.35914	0.835	0.526	2.26412e-132
Prmt3	4.2489e-134	0.558342	0.546	0.106	1.22891e-129
Ifitm3	1.02145e-130	1.62888	0.657	0.236	2.95434e-126
Cacna1e	2.17927e-125	0.474826	0.429	0.051	6.3031e-121
Taco1	4.98447e-123	-1.96321	0.713	0.9	1.44166e-118
Isg15	2.21864e-118	1.34682	0.909	0.596	6.41696e-114
Fam162a	3.01413e-114	1.29639	0.956	0.798	8.71777e-110
Igha	7.84252e-111	-0.657416	0.904	0.987	2.26829e-106
Reg3b	1.79507e-107	2.24434	0.869	0.555	5.19187e-103
Ly6a	1.63731e-103	1.20963	0.98	0.864	4.73561e-99
Iglc1	3.26533e-95	-0.298216	0.079	0.393	9.4443e-91
Gsta1	9.39863e-92	1.07775	0.666	0.309	2.71837e-87
Tubb4b	1.17681e-91	1.03713	0.979	0.877	3.40368e-87
Cbr3	1.93068e-91	1.32429	0.658	0.332	5.58409e-87
Ly6e	2.04051e-88	0.963109	0.922	0.747	5.90176e-84
Higd1a	2.29128e-85	1.21091	0.986	0.969	6.62707e-81
Apol10a	5.77277e-84	1.03711	0.946	0.796	1.66966e-79
Lgals9	3.24289e-77	0.969303	0.77	0.473	9.37942e-73
Peak1	1.09198e-76	-1.55938	0.822	0.934	3.15834e-72
P4hb	6.46064e-76	0.905471	0.969	0.892	1.86861e-71
Mal	1.11563e-74	1.12009	0.32	0.057	3.22672e-70
Manf	3.85569e-74	1.13453	0.793	0.576	1.11518e-69
Gm5485	5.03199e-74	-1.14098	0.617	0.831	1.4554e-69
Zfp791	8.49465e-74	-1.43859	0.486	0.734	2.45691e-69
Rs1	1.27011e-73	0.285294	0.222	0.006	3.67353e-69
Hspa5	1.12889e-72	1.16013	0.952	0.897	3.2651e-68
Slc51b	1.94631e-72	1.3772	0.672	0.377	5.62931e-68
Serp1	7.90531e-72	1.07265	0.853	0.683	2.28645e-67
Akr1b8	6.45313e-71	0.942081	0.634	0.331	1.86644e-66
Calm1	6.47384e-71	0.914643	0.99	0.987	1.87243e-66
Oasl2	9.93764e-71	0.799099	0.768	0.488	2.87427e-66
Mgat4c	4.77351e-70	1.04254	0.953	0.881	1.38064e-65
Ifi44	4.31162e-69	0.709989	0.511	0.209	1.24705e-64
Atp5g1	1.18955e-68	0.791994	0.943	0.835	3.44052e-64
Iigp1	5.21174e-68	0.819755	0.797	0.499	1.50739e-63
Phf11b	8.45775e-68	0.882635	0.495	0.202	2.44623e-63
Mpst	3.06761e-67	1.03681	0.75	0.5	8.87245e-63
Cycs	4.36727e-67	0.905946	0.973	0.929	1.26315e-62
Eif2s2	2.46473e-66	0.9658	0.985	0.974	7.12875e-62
B2m	2.59324e-66	0.794924	0.985	0.972	7.50043e-62
Gapdh	4.55201e-66	0.726849	0.958	0.869	1.31658e-61
Ftl1	6.70587e-66	0.854927	0.978	0.952	1.93954e-61
1810065E05Rik	9.87914e-65	0.958308	0.956	0.823	2.85734e-60
Dnajb11	2.81397e-64	0.86222	0.842	0.651	8.13884e-60
Oas1a	3.75967e-64	0.773271	0.717	0.45	1.08741e-59
Calr	1.14979e-63	0.934205	0.959	0.942	3.32555e-59
Uqcrfs1	3.88529e-63	0.831234	0.965	0.904	1.12374e-58
Pgam1	6.56316e-63	1.0305	0.843	0.689	1.89826e-58
Rbm3	7.81585e-63	1.14796	0.844	0.69	2.26058e-58
Me1	1.13662e-62	0.644184	0.435	0.162	3.28745e-58
Gars	1.86721e-62	0.786244	0.819	0.599	5.40054e-58
Oas3	5.66441e-62	0.668464	0.455	0.176	1.63832e-57
Mgst1	8.33878e-62	0.986952	0.818	0.631	2.41183e-57
Lgals3bp	1.50617e-61	0.672171	0.78	0.51	4.3563e-57
Cyc1	3.43392e-61	0.742618	0.956	0.874	9.93194e-57
Akr1c19	3.44532e-61	0.97557	0.846	0.651	9.96491e-57
Sacs	5.86224e-61	-0.229481	0.006	0.176	1.69554e-56
Cdkn1a	1.47468e-60	0.979697	0.875	0.711	4.26521e-56
Reg3g	1.77565e-60	1.46231	0.71	0.453	5.13571e-56
Prelid1	1.91081e-60	0.76705	0.893	0.731	5.52662e-56
Hsp90b1	2.10704e-60	1.08137	0.949	0.897	6.09419e-56
Psma3	2.30258e-60	0.917886	0.875	0.748	6.65975e-56
Aldh1b1	6.24416e-60	0.73161	0.884	0.705	1.806e-55
Creld2	1.28219e-59	0.891485	0.657	0.408	3.70849e-55
Ifi27l2a	7.40781e-59	0.9961	0.423	0.156	2.14256e-54
Ugdh	1.40977e-58	0.717183	0.922	0.829	4.07748e-54
Slc35b1	1.57292e-58	0.795205	0.783	0.587	4.54937e-54
Psmb8	9.62928e-58	0.760719	0.965	0.904	2.78508e-53
Atp5j	9.8668e-58	0.448758	0.939	0.787	2.85378e-53
Atp5f1	1.03606e-57	0.808217	0.965	0.91	2.99658e-53
Nars	1.12038e-57	0.885852	0.83	0.662	3.24048e-53
Etfa	1.35546e-57	0.76569	0.911	0.805	3.9204e-53
Tax1bp1	1.42607e-57	0.780474	0.941	0.843	4.12464e-53
Slc25a5	1.60423e-57	0.716666	0.974	0.929	4.63992e-53
Gsta3	1.70667e-57	0.707797	0.376	0.128	4.93622e-53
Ndufa4	6.37066e-57	0.970984	0.911	0.821	1.84258e-52
Lypd8	7.60144e-57	0.787451	0.996	0.984	2.19856e-52
Nampt	3.00217e-56	0.708199	0.722	0.504	8.68317e-52
Gsdmc3	7.75448e-56	-1.12501	0.55	0.772	2.24283e-51
Plet1	1.19496e-55	1.91427	0.599	0.391	3.45619e-51
Dmbt1	2.21336e-55	0.698701	0.995	0.991	6.40169e-51
Mall	2.55294e-55	0.740819	0.896	0.76	7.38386e-51
Plac8	3.01623e-55	0.907579	0.989	0.98	8.72385e-51
Pkm	3.55825e-55	0.809532	0.958	0.888	1.02915e-50
Slc39a4	3.91087e-55	0.80313	0.687	0.44	1.13114e-50
Psma4	4.25143e-55	0.82592	0.869	0.724	1.22964e-50
Ugt1a10	6.6967e-55	0.746379	0.939	0.828	1.93689e-50
Irf7	8.14273e-55	0.749828	0.776	0.55	2.35512e-50
Uqcrc2	9.8265e-55	0.727773	0.913	0.802	2.84212e-50
Nr1h4	9.88153e-55	0.718389	0.859	0.682	2.85803e-50
Ugp2	1.08633e-54	0.695015	0.824	0.639	3.14201e-50
Clec2h	1.3348e-54	0.996397	0.795	0.608	3.86066e-50
Cfl1	5.94751e-54	0.606191	0.957	0.869	1.7202e-49
Psma6	8.07579e-54	0.826494	0.88	0.766	2.33576e-49
Usp18	9.59399e-54	0.68054	0.392	0.148	2.77487e-49
Tuba1c	1.17292e-53	0.692653	0.934	0.848	3.39242e-49
Psma2	2.37331e-53	0.849271	0.889	0.784	6.86434e-49
Arf1	2.9678e-53	0.81232	0.878	0.772	8.58378e-49
Srxn1	4.48116e-53	0.761711	0.752	0.53	1.29609e-48
Ces1g	1.23152e-52	0.697392	0.339	0.109	3.56191e-48
Pgk1	1.31325e-52	1.00486	0.884	0.789	3.79832e-48
Vcp	3.22722e-52	0.805403	0.927	0.84	9.33409e-48
Lpl	3.68838e-52	0.581875	0.397	0.153	1.06679e-47
Ppia	3.71225e-52	0.865545	0.977	0.939	1.07369e-47
Rps2	5.57088e-52	0.752463	0.968	0.916	1.61127e-47
Tor1aip2	1.10096e-51	0.65605	0.79	0.585	3.1843e-47
Psmb7	1.86713e-51	0.818332	0.856	0.717	5.4003e-47
Usmg5	2.01314e-51	0.636865	0.965	0.908	5.8226e-47
Pdia6	3.91946e-51	1.00286	0.79	0.65	1.13363e-46
Cdca3	4.90472e-51	0.991626	0.399	0.163	1.41859e-46
Psma5	1.35796e-50	0.819023	0.839	0.696	3.92764e-46
Sdhc	1.41393e-50	0.685303	0.922	0.803	4.08951e-46
Negr1	1.58928e-50	-0.314445	0.048	0.236	4.59668e-46
Lman2	4.96779e-50	0.78512	0.839	0.703	1.43683e-45
Slc9a3	5.10526e-50	1.1478	0.499	0.273	1.47659e-45
Acadl	6.12846e-50	0.735696	0.907	0.794	1.77253e-45
Rrbp1	1.35974e-49	0.606413	0.987	0.962	3.93277e-45
Rnf128	1.83958e-49	0.708737	0.881	0.759	5.32063e-45
Uqcrb	1.89239e-49	0.676007	0.972	0.938	5.47337e-45
Ssr2	2.81269e-49	0.786162	0.779	0.593	8.13513e-45
Papss2	3.65724e-49	0.817384	0.796	0.618	1.05778e-44
H2afz	3.9948e-49	0.970208	0.826	0.681	1.15542e-44
Cdc42	4.59116e-49	0.723445	0.917	0.845	1.3279e-44
Slirp	5.53634e-49	0.760573	0.868	0.732	1.60128e-44
Psmd14	7.67279e-49	0.750037	0.673	0.454	2.2192e-44
Atp1b1	9.37514e-49	0.659324	0.989	0.973	2.71157e-44
Fkbp5	9.43692e-49	0.660246	0.844	0.676	2.72944e-44
Ckap4	1.93907e-48	0.7683	0.606	0.387	5.60836e-44
Fgfbp1	2.14386e-48	0.759691	0.818	0.644	6.20068e-44
Atp2a2	2.21918e-48	0.660608	0.793	0.626	6.41852e-44
Pfkp	2.37946e-48	0.701707	0.85	0.715	6.8821e-44
Ces1f	2.56617e-48	0.591138	0.626	0.36	7.42213e-44
Cbr1	3.25298e-48	0.537089	0.932	0.815	9.4086e-44
Gna11	3.33906e-48	0.639465	0.911	0.808	9.65757e-44
Psmd1	3.48071e-48	0.719889	0.725	0.52	1.00672e-43
Mdh1	3.66307e-48	0.69	0.918	0.825	1.05947e-43
Parp12	3.79364e-48	0.689134	0.718	0.497	1.09723e-43
Ak2	9.96007e-48	0.713766	0.938	0.87	2.88075e-43
Rac1	1.19935e-47	0.660639	0.909	0.8	3.46889e-43
Surf4	1.35001e-47	0.683361	0.83	0.691	3.90464e-43
Arl1	1.52632e-47	0.775694	0.824	0.671	4.41458e-43
Atp5b	2.07209e-47	0.574101	0.991	0.97	5.99311e-43
Eno1	2.2154e-47	0.68638	0.691	0.453	6.40759e-43
Slc6a6	4.59407e-47	0.639989	0.713	0.502	1.32874e-42
Chp1	4.62655e-47	0.729786	0.897	0.762	1.33814e-42
Rps27l	5.90025e-47	0.737363	0.919	0.833	1.70653e-42
Lrrc59	6.3678e-47	0.75461	0.722	0.522	1.84176e-42
Phgdh	6.39831e-47	0.490629	0.26	0.067	1.85058e-42
Ildr1	8.35834e-47	0.661231	0.812	0.626	2.41748e-42
Dld	9.18562e-47	0.662989	0.774	0.586	2.65676e-42
Psmb3	1.47869e-46	0.771446	0.876	0.778	4.27682e-42
Tmed9	2.20371e-46	0.699348	0.775	0.605	6.37379e-42
Aldh9a1	3.73857e-46	0.615333	0.594	0.346	1.08131e-41
Slfn2	4.31065e-46	0.675733	0.405	0.172	1.24677e-41
Fam96a	4.42158e-46	0.688288	0.666	0.449	1.27885e-41
Ppib	4.64523e-46	0.436153	0.845	0.649	1.34354e-41
Nus1	5.22244e-46	0.674186	0.808	0.65	1.51049e-41
Sdhb	6.24629e-46	0.53715	0.962	0.886	1.80662e-41
Timm17a	9.74032e-46	0.744313	0.717	0.535	2.81719e-41
Uqcrc1	1.15654e-45	0.520515	0.934	0.84	3.34505e-41
Gsr	1.59498e-45	0.760234	0.743	0.584	4.61317e-41
Lap3	1.61767e-45	0.738384	0.828	0.66	4.67878e-41
Dynll1	1.97154e-45	0.663184	0.851	0.688	5.70229e-41
Canx	1.98334e-45	0.773932	0.9	0.819	5.73641e-41
H2-Q7	2.00089e-45	0.658103	0.641	0.406	5.78716e-41
Uqcrq	2.32711e-45	0.563837	0.992	0.977	6.73071e-41
Nme1	3.67331e-45	1.01479	0.792	0.638	1.06243e-40
Txndc17	4.11992e-45	0.641586	0.865	0.74	1.19161e-40
Spcs2	5.3075e-45	0.743779	0.768	0.6	1.53509e-40
Mlkl	5.66919e-45	0.607408	0.625	0.401	1.6397e-40
Psmc2	5.73302e-45	0.671465	0.792	0.602	1.65816e-40
Letm1	6.38143e-45	0.616387	0.858	0.703	1.8457e-40
Krt20	6.71394e-45	1.28435	0.785	0.639	1.94187e-40
Atp5c1	8.47648e-45	0.575263	0.943	0.856	2.45165e-40
Mlec	8.91298e-45	0.68358	0.786	0.612	2.5779e-40
Ldha	1.12396e-44	0.678862	0.969	0.943	3.25082e-40
Id3	1.16191e-44	0.631298	0.842	0.649	3.36059e-40
Akr1c13	1.51018e-44	0.749911	0.919	0.854	4.3679e-40
Irgm1	4.68512e-44	0.581811	0.684	0.458	1.35508e-39
Rad23b	6.87479e-44	0.628637	0.722	0.509	1.9884e-39
Ctsc	7.63959e-44	0.732285	0.723	0.538	2.2096e-39
Upp1	8.5586e-44	1.44185	0.792	0.652	2.4754e-39
Tma7	9.1294e-44	0.592361	0.93	0.845	2.6405e-39
Ostc	1.23062e-43	0.828695	0.77	0.623	3.55932e-39
Rab1a	1.26202e-43	0.676309	0.886	0.807	3.65013e-39
Ppp1cb	1.82842e-43	0.621651	0.819	0.657	5.28834e-39
Cope	2.08111e-43	0.579961	0.858	0.695	6.01918e-39
Mgst3	2.3335e-43	0.650883	0.968	0.933	6.74919e-39
Ifi27l2b	2.56652e-43	0.550299	0.966	0.915	7.42315e-39
Psmc6	3.07795e-43	0.656777	0.786	0.611	8.90235e-39
Mrpl18	4.19678e-43	0.716456	0.777	0.604	1.21383e-38
Pla2g5	5.92473e-43	0.569798	0.484	0.249	1.71361e-38
St3gal3	7.81898e-43	-0.631332	0.251	0.483	2.26148e-38
Slc25a24	1.66141e-42	0.634312	0.856	0.711	4.80528e-38
Rab8a	1.68703e-42	0.608151	0.771	0.587	4.87938e-38
H2-T22	1.96713e-42	0.5806	0.692	0.479	5.68954e-38
Actr3	2.00402e-42	0.711287	0.89	0.796	5.79623e-38
Cox7b	2.00925e-42	0.579253	0.988	0.974	5.81136e-38
Hspa8	2.36998e-42	0.550706	0.984	0.955	6.85469e-38
Selenof	2.7176e-42	0.73777	0.823	0.699	7.86011e-38
Oma1	2.72012e-42	0.596218	0.58	0.354	7.86739e-38
H2-D1	2.78085e-42	0.570485	0.994	0.98	8.04304e-38
Ywhae	2.90327e-42	0.662275	0.87	0.753	8.39714e-38
Got1	3.22977e-42	0.710629	0.653	0.467	9.34145e-38
Ndufc2	3.38401e-42	0.699	0.894	0.803	9.78757e-38
Psmb4	3.42153e-42	0.752552	0.951	0.913	9.89608e-38
Grpel1	8.23024e-42	0.59766	0.713	0.496	2.38043e-37
Glrx	8.53177e-42	0.656728	0.779	0.591	2.46764e-37
Eci2	9.6633e-42	0.558608	0.612	0.361	2.79492e-37
Gm26917	9.72734e-42	-0.579041	0.923	0.956	2.81344e-37
Rnf213	1.01566e-41	0.58405	0.783	0.592	2.93758e-37
Coa5	1.10759e-41	0.591258	0.709	0.518	3.2035e-37
Sec61a1	1.14423e-41	0.641481	0.757	0.578	3.30946e-37
Cox8a	1.23456e-41	0.37776	0.958	0.91	3.57072e-37
Dag1	1.31022e-41	0.605361	0.713	0.517	3.78955e-37
Prelid3b	1.3666e-41	0.636495	0.878	0.768	3.95261e-37
Aco2	1.53986e-41	0.59195	0.906	0.818	4.45374e-37
Sec13	1.64926e-41	0.626166	0.77	0.587	4.77015e-37
Gnai2	1.66769e-41	0.5925	0.824	0.674	4.82345e-37
Tmem54	2.08495e-41	0.573461	0.903	0.78	6.03031e-37
Sec61g	2.25798e-41	0.638489	0.877	0.764	6.53077e-37
Psmd12	2.37136e-41	0.600107	0.656	0.437	6.85867e-37
Ndufb6	2.54338e-41	0.675961	0.948	0.893	7.35622e-37
Cyp2c68	3.15153e-41	-0.664949	0.048	0.208	9.11516e-37
Vdac2	3.15282e-41	0.726198	0.973	0.949	9.1189e-37
Banf1	3.3137e-41	0.702495	0.812	0.664	9.58421e-37
Trim30a	4.20041e-41	0.548935	0.451	0.223	1.21488e-36
Car1	4.53574e-41	1.28276	0.932	0.833	1.31187e-36
Mrpl35	5.77327e-41	0.607736	0.606	0.384	1.6698e-36
Nol7	6.43796e-41	0.613846	0.75	0.563	1.86205e-36
Eif5a	6.57104e-41	0.68095	0.934	0.871	1.90054e-36
Hspd1	6.61969e-41	0.940264	0.806	0.665	1.91461e-36
Bdh1	8.06994e-41	0.604909	0.858	0.725	2.33407e-36
Gng5	9.32156e-41	0.447322	0.704	0.456	2.69607e-36
Tmed2	9.44925e-41	0.69415	0.866	0.753	2.73301e-36
Ssr4	9.89616e-41	0.541249	0.887	0.755	2.86227e-36
Igtp	1.18712e-40	0.647753	0.614	0.381	3.43352e-36
Ifi47	1.81227e-40	0.565492	0.639	0.41	5.24162e-36
Atp5g3	1.95861e-40	0.699169	0.993	0.986	5.66488e-36
Pgd	2.0481e-40	0.659245	0.929	0.879	5.92372e-36
Smim15	2.24639e-40	0.602717	0.754	0.571	6.49723e-36
Rpn1	2.53996e-40	0.742654	0.862	0.773	7.34632e-36
Prdx4	2.59904e-40	0.47492	0.441	0.216	7.5172e-36
Hspe1	3.09831e-40	0.802985	0.862	0.763	8.96123e-36
Ghitm	3.40728e-40	0.590418	0.896	0.79	9.85488e-36
Hnrnpab	3.72903e-40	0.76714	0.894	0.831	1.07855e-35
Ube2l3	4.50023e-40	0.620004	0.859	0.707	1.3016e-35
Rab7	4.6229e-40	0.578863	0.807	0.645	1.33708e-35
Pycard	4.80065e-40	0.731695	0.941	0.921	1.38849e-35
Nmi	4.82685e-40	0.592586	0.671	0.453	1.39607e-35
Mdh2	6.70225e-40	0.636619	0.952	0.9	1.93849e-35
Arcn1	7.28408e-40	0.543788	0.718	0.513	2.10678e-35
Suclg1	7.56199e-40	0.477004	0.848	0.71	2.18715e-35
Pdia3	7.84342e-40	0.718955	0.848	0.755	2.26855e-35
Bola3	8.46886e-40	0.559119	0.656	0.425	2.44945e-35
Xaf1	9.0557e-40	0.549893	0.608	0.377	2.61918e-35
Psmb9	9.9279e-40	0.616219	0.911	0.817	2.87145e-35
Tmigd1	1.00878e-39	1.09945	0.457	0.242	2.9177e-35
Mcfd2	1.02632e-39	0.609302	0.635	0.428	2.96842e-35
Mif	1.05701e-39	0.891475	0.756	0.628	3.05718e-35
Fabp2	1.12009e-39	0.602019	0.949	0.867	3.23963e-35
Psmc5	1.12171e-39	0.604492	0.824	0.707	3.24432e-35
Birc5	1.1802e-39	0.795897	0.336	0.131	3.41348e-35
Slc25a20	1.37026e-39	0.773979	0.801	0.639	3.9632e-35
Shisa5	2.16495e-39	0.544179	0.895	0.767	6.26169e-35
Dnajc19	2.24819e-39	0.606937	0.707	0.505	6.50243e-35
Ran	2.45504e-39	0.913693	0.82	0.7	7.1007e-35
Arl6ip1	2.62611e-39	0.599767	0.865	0.746	7.59548e-35
Emp1	2.79402e-39	0.95573	0.728	0.545	8.08114e-35
Psma7	2.88629e-39	0.671058	0.889	0.803	8.34802e-35
Txnrd1	3.69571e-39	0.543854	0.861	0.743	1.06891e-34
Mpc1	5.04935e-39	0.540173	0.774	0.61	1.46042e-34
Slc35d1	5.72553e-39	0.47904	0.579	0.354	1.65599e-34
Rtca	6.06159e-39	0.541835	0.714	0.491	1.75319e-34
Slc51a	6.28503e-39	1.20412	0.439	0.233	1.81782e-34
Oasl1	6.55769e-39	0.634324	0.437	0.221	1.89668e-34
Il31ra	6.87352e-39	-0.90989	0.537	0.702	1.98803e-34
Acat1	7.46845e-39	0.54325	0.734	0.55	2.1601e-34
Ndufab1	8.36082e-39	0.601695	0.954	0.911	2.4182e-34
Mvp	1.12255e-38	0.503546	0.935	0.869	3.24675e-34
Perp	1.17674e-38	0.640746	0.857	0.743	3.40348e-34
Ndufa11	1.42183e-38	0.533825	0.969	0.921	4.11237e-34
Gfm1	1.59441e-38	0.583441	0.562	0.349	4.61152e-34
Rpl31	1.62524e-38	0.233595	0.98	0.934	4.70067e-34
Psmd7	1.73842e-38	0.652216	0.777	0.623	5.02803e-34
Myl12a	1.93166e-38	0.610363	0.838	0.701	5.58695e-34
Mmp15	2.09772e-38	-0.524782	0.348	0.569	6.06722e-34
St3gal4	2.31461e-38	0.831487	0.738	0.568	6.69455e-34
Psmc3	2.69098e-38	0.705166	0.871	0.781	7.78313e-34
Cnih4	2.81007e-38	0.537779	0.662	0.439	8.12756e-34
Gm42688	2.85432e-38	0.605997	0.643	0.443	8.25554e-34
Fam96b	3.59194e-38	0.536476	0.645	0.427	1.0389e-33
Vil1	4.08665e-38	0.559908	0.936	0.843	1.18198e-33
Psmb6	4.2602e-38	0.617142	0.916	0.845	1.23218e-33
Dnajc3	4.56032e-38	0.617076	0.724	0.548	1.31898e-33
Psme1	5.17241e-38	0.516023	0.908	0.792	1.49602e-33
Prelid2	5.63603e-38	0.688354	0.75	0.597	1.63011e-33
Actr2	5.88588e-38	0.586112	0.837	0.715	1.70237e-33
C1qbp	6.08485e-38	0.811164	0.71	0.548	1.75992e-33
Ociad2	6.74555e-38	0.597905	0.899	0.797	1.95102e-33
Capzb	6.8325e-38	0.552618	0.957	0.906	1.97616e-33
Gnai3	6.99985e-38	0.586965	0.792	0.655	2.02457e-33
Ube2l6	8.69066e-38	0.458831	0.545	0.32	2.5136e-33
Rbbp7	8.89475e-38	0.684233	0.686	0.498	2.57263e-33
Gss	9.14813e-38	0.511734	0.879	0.766	2.64591e-33
Rer1	9.5063e-38	0.586646	0.888	0.783	2.74951e-33
Usp2	1.18272e-37	0.432865	0.331	0.136	3.42077e-33
Tmed10	1.24123e-37	0.572236	0.828	0.68	3.59e-33
Psmc4	1.35074e-37	0.565903	0.703	0.506	3.90674e-33
Sptssb	1.42783e-37	0.684176	0.692	0.481	4.12973e-33
Eif4e3	1.63555e-37	0.513337	0.475	0.259	4.7305e-33
Selenot	1.64577e-37	0.632833	0.752	0.598	4.76006e-33
Ndufs3	1.91407e-37	0.590493	0.895	0.784	5.53606e-33
Mocos	2.06864e-37	0.393401	0.348	0.147	5.98312e-33
Tpi1	2.16726e-37	0.56281	0.973	0.951	6.26836e-33
Bak1	2.42744e-37	0.599978	0.844	0.743	7.02087e-33
Sec61b	2.64978e-37	0.744936	0.949	0.918	7.66397e-33
Psmd6	2.91379e-37	0.644475	0.656	0.472	8.42755e-33
Vdac1	3.56759e-37	0.593552	0.877	0.777	1.03185e-32
Clrn3	4.32849e-37	0.608987	0.658	0.453	1.25193e-32
Psme2	4.44075e-37	0.599165	0.986	0.975	1.2844e-32
AC149090.1	5.08144e-37	-0.789254	0.515	0.68	1.4697e-32
Capza2	5.53228e-37	0.58854	0.851	0.736	1.6001e-32
Lgals3	6.14366e-37	0.628476	0.993	0.992	1.77693e-32
Sri	6.28103e-37	0.579164	0.942	0.892	1.81666e-32
Dlst	6.34895e-37	0.539844	0.815	0.679	1.83631e-32
Hdac1	6.79399e-37	0.564478	0.736	0.552	1.96503e-32
Ndufa9	9.59407e-37	0.579968	0.868	0.742	2.77489e-32
Spcs1	9.70838e-37	0.62893	0.765	0.621	2.80796e-32
Nme2	9.89712e-37	0.65075	0.939	0.879	2.86254e-32
Pdap1	1.26537e-36	0.665077	0.743	0.57	3.65983e-32
Gsdmc2	1.26559e-36	-0.743498	0.768	0.89	3.66046e-32
Cdx2	1.32102e-36	0.603375	0.881	0.764	3.82079e-32
Blmh	1.53813e-36	0.613464	0.767	0.605	4.44874e-32
Calm2	1.78594e-36	0.595913	0.945	0.909	5.16547e-32
Tmbim6	2.20463e-36	0.544406	0.956	0.917	6.37645e-32
Abcc3	2.21844e-36	0.543782	0.705	0.522	6.4164e-32
Malat1	2.32988e-36	-0.657604	0.987	0.998	6.7387e-32
Sdhd	2.45198e-36	0.668314	0.927	0.864	7.09186e-32
Prpsap1	3.25896e-36	0.511881	0.817	0.646	9.4259e-32
Cyb5b	3.26449e-36	0.533166	0.85	0.708	9.44189e-32
Pclaf	3.2936e-36	0.529217	0.253	0.08	9.52609e-32
Cyb5a	5.18922e-36	0.501833	0.688	0.48	1.50088e-31
Idh3a	5.26128e-36	0.659304	0.732	0.578	1.52172e-31
Txnl1	5.73861e-36	0.608649	0.688	0.502	1.65978e-31
Fdps	6.94979e-36	0.57824	0.728	0.548	2.01009e-31
Rala	7.10722e-36	0.555045	0.838	0.712	2.05562e-31
Cdk8	8.23512e-36	-1.01151	0.801	0.871	2.38184e-31
Selenos	8.61804e-36	0.643368	0.765	0.618	2.4926e-31
Afap1l2	9.60146e-36	0.207362	0.149	0.02	2.77703e-31
Mrpl20	1.05669e-35	0.665973	0.868	0.769	3.05626e-31
Ndufa10	1.08476e-35	0.518298	0.934	0.856	3.13746e-31
Arf4	1.31269e-35	0.706254	0.855	0.775	3.7967e-31
Hspa9	1.68796e-35	0.748222	0.808	0.694	4.88207e-31
Epha3	1.69605e-35	-0.181617	0.018	0.138	4.90547e-31
Ide	1.89451e-35	0.525454	0.482	0.283	5.4795e-31
Gm19951	1.90862e-35	-0.872942	0.451	0.623	5.52032e-31
Mrps28	2.07309e-35	0.61931	0.741	0.579	5.996e-31
Gm43738	2.38917e-35	0.636985	0.725	0.554	6.91019e-31
Car13	2.52568e-35	0.510084	0.466	0.252	7.30502e-31
Oas1g	2.66472e-35	0.490692	0.538	0.318	7.70718e-31
Rbx1	2.78804e-35	0.61113	0.841	0.712	8.06386e-31
H2-T23	3.2152e-35	0.415619	0.905	0.779	9.29934e-31
Cenpw	3.27076e-35	0.55249	0.301	0.122	9.46003e-31
Gclm	3.92497e-35	0.508536	0.653	0.455	1.13522e-30
Esd	4.17783e-35	0.570967	0.869	0.758	1.20835e-30
Prdx1	4.57915e-35	0.805526	0.936	0.905	1.32443e-30
Gm10073	5.2326e-35	-0.732947	0.922	0.961	1.51343e-30
Ube2d3	5.63596e-35	0.530814	0.907	0.831	1.63009e-30
Dpy30	6.11212e-35	0.526862	0.637	0.431	1.76781e-30
S100a10	6.15583e-35	0.500582	0.97	0.949	1.78045e-30
Ndufa5	7.29575e-35	0.567209	0.977	0.947	2.11015e-30
Stat1	8.09601e-35	0.464409	0.854	0.687	2.34161e-30
Psmd3	8.62316e-35	0.616507	0.796	0.648	2.49408e-30
Cds1	9.00401e-35	0.587298	0.884	0.788	2.60423e-30
Casp3	9.13801e-35	0.581269	0.758	0.595	2.64299e-30
Atp6v1a	9.48167e-35	0.527567	0.592	0.4	2.74238e-30
Tkt	9.52428e-35	0.59852	0.955	0.91	2.75471e-30
Hist1h1e	9.8e-35	-0.768134	0.364	0.545	2.83445e-30
Ceacam1	1.13806e-34	0.426419	0.966	0.931	3.29162e-30
Krcc1	1.14686e-34	0.528868	0.75	0.582	3.31706e-30
Cd38	1.19954e-34	0.640571	0.837	0.73	3.46942e-30
Dnaja1	1.25186e-34	0.537758	0.814	0.672	3.62075e-30
Ndufa8	1.26993e-34	0.605694	0.871	0.804	3.67302e-30
Gm4951	1.4382e-34	0.545812	0.45	0.243	4.15971e-30
1110008F13Rik	1.50002e-34	0.611165	0.645	0.449	4.33851e-30
Dbi	1.67955e-34	0.580494	0.986	0.966	4.85777e-30
Pir	1.79373e-34	0.4173	0.332	0.147	5.188e-30
Gm26561	1.83587e-34	-1.05276	0.76	0.826	5.30989e-30
Hexb	2.22618e-34	-0.79102	0.695	0.793	6.43879e-30
Rpl15	2.27546e-34	0.292916	0.938	0.856	6.58132e-30
Fth1	2.28174e-34	0.458314	0.993	0.984	6.59947e-30
Gm20390	2.84205e-34	0.502787	0.423	0.226	8.22005e-30
Plgrkt	2.94212e-34	0.591222	0.783	0.635	8.5095e-30
Ndufv1	3.20927e-34	0.481227	0.879	0.76	9.28218e-30
Idh3b	3.25895e-34	0.395376	0.807	0.615	9.42585e-30
Sra1	3.29762e-34	0.526949	0.788	0.619	9.5377e-30
Mrps14	3.37473e-34	0.595436	0.704	0.539	9.76073e-30
Sub1	3.41299e-34	0.625349	0.815	0.706	9.87138e-30
Gsto1	3.63636e-34	0.457036	0.888	0.78	1.05174e-29
Bzw1	3.78711e-34	0.667755	0.755	0.621	1.09535e-29
Gm42418	3.97118e-34	-0.801643	1	1	1.14858e-29
Cct3	3.99413e-34	0.630922	0.738	0.567	1.15522e-29
Tomm40	4.93138e-34	0.564383	0.661	0.471	1.4263e-29
Srsf3	4.94517e-34	0.640471	0.878	0.781	1.43029e-29
Rpn2	5.22943e-34	0.621741	0.846	0.767	1.51251e-29
Sqor	5.30632e-34	0.574093	0.959	0.904	1.53475e-29
Saa3	5.76627e-34	0.955896	0.312	0.138	1.66778e-29
Atp1a1	6.18174e-34	0.623549	0.989	0.986	1.78795e-29
Sar1b	6.25493e-34	0.499161	0.529	0.321	1.80911e-29
Slc9a2	6.86134e-34	0.551312	0.749	0.575	1.98451e-29
Rpl29	7.33384e-34	0.403549	0.961	0.915	2.12117e-29
Tmed7	7.6392e-34	0.563071	0.693	0.529	2.20949e-29
Slc25a39	8.22266e-34	0.505089	0.805	0.651	2.37824e-29
Rab11a	8.23297e-34	0.575916	0.869	0.769	2.38122e-29
Ndufb8	8.24252e-34	0.482636	0.973	0.939	2.38398e-29
Metrnl	8.45857e-34	0.588486	0.832	0.707	2.44647e-29
Tap1	9.61303e-34	0.444613	0.88	0.721	2.78038e-29
Mrps10	1.37171e-33	0.480702	0.519	0.318	3.96741e-29
Magt1	1.46853e-33	0.557496	0.673	0.499	4.24743e-29
H2-Q2	1.57851e-33	0.473348	0.7	0.502	4.56553e-29
Eif2s1	1.59276e-33	0.455557	0.475	0.259	4.60673e-29
Kif5b	1.60308e-33	0.572084	0.875	0.781	4.63659e-29
Erp44	2.08969e-33	0.507181	0.73	0.56	6.04402e-29
Acp1	2.15432e-33	0.514946	0.649	0.459	6.23094e-29
Abhd6	2.41562e-33	0.526606	0.623	0.414	6.98669e-29
Fdx1	2.43164e-33	0.502576	0.803	0.654	7.03302e-29
Cdh17	2.43614e-33	0.582913	0.943	0.909	7.04604e-29
Krt8	2.43715e-33	0.484389	0.997	0.999	7.04896e-29
Ndufa12	2.57837e-33	0.495439	0.908	0.819	7.45742e-29
Gnb1	2.74264e-33	0.493098	0.959	0.913	7.93254e-29
Got2	3.06953e-33	0.565927	0.628	0.433	8.87799e-29
Pmm2	3.08838e-33	0.524653	0.805	0.654	8.93253e-29
Gdi2	3.27988e-33	0.542297	0.887	0.829	9.48638e-29
Ppp1r15b	3.38043e-33	0.493417	0.843	0.715	9.77721e-29
Car2	3.6273e-33	0.585985	0.934	0.878	1.04913e-28
Coro2a	4.04419e-33	0.531033	0.932	0.853	1.1697e-28
Ddx39	4.46079e-33	0.697385	0.695	0.54	1.29019e-28
Psmd11	4.72532e-33	0.46446	0.65	0.441	1.36671e-28
Eif6	5.18872e-33	0.524538	0.925	0.845	1.50073e-28
Elob	5.22701e-33	0.447231	0.947	0.871	1.51181e-28
Laptm4a	6.92822e-33	0.435677	0.891	0.788	2.00385e-28
Epsti1	7.25554e-33	0.489122	0.675	0.476	2.09852e-28
Immt	7.75107e-33	0.573752	0.837	0.748	2.24184e-28
Mtch2	8.47461e-33	0.492917	0.868	0.755	2.45111e-28
Psmb2	8.62857e-33	0.58158	0.781	0.635	2.49564e-28
Ddx60	8.64986e-33	0.516395	0.477	0.276	2.5018e-28
Plpp2	9.02829e-33	0.441951	0.815	0.651	2.61125e-28
Ndfip2	9.38437e-33	0.487611	0.815	0.684	2.71424e-28
Tufm	9.42236e-33	0.520851	0.775	0.63	2.72523e-28
Mrps7	9.7444e-33	0.498154	0.635	0.437	2.81837e-28
Sod1	1.01917e-32	0.456927	0.986	0.968	2.94776e-28
Tm9sf2	1.02761e-32	0.590264	0.939	0.892	2.97216e-28
Chchd10	1.11775e-32	0.382659	0.949	0.878	3.23287e-28
Spc24	1.13109e-32	0.579266	0.395	0.207	3.27145e-28
Tuba1b	1.18416e-32	0.798736	0.753	0.611	3.42496e-28
Nucb2	1.18531e-32	0.39809	0.272	0.104	3.42827e-28
Tmem9b	1.18726e-32	0.517782	0.684	0.521	3.43392e-28
Nudt19	1.21154e-32	0.497478	0.677	0.485	3.50412e-28
Edf1	1.31072e-32	0.373246	0.889	0.748	3.79099e-28
Rab6a	1.32412e-32	0.502044	0.716	0.55	3.82976e-28
Acsl5	1.42597e-32	0.519762	0.676	0.493	4.12433e-28
Spire1	1.50174e-32	-0.137013	0.011	0.115	4.34349e-28
Ccdc71l	1.66567e-32	0.597619	0.81	0.674	4.81762e-28
Tbcb	1.8423e-32	0.506438	0.784	0.624	5.32849e-28
Tmem167	1.86701e-32	0.498477	0.621	0.431	5.39996e-28
Csnk1a1	2.06836e-32	0.475754	0.905	0.824	5.98231e-28
Slc10a2	2.10352e-32	0.603227	0.203	0.058	6.08401e-28
Hspa1b	2.15569e-32	0.683045	0.837	0.728	6.23491e-28
Fabp6	2.18839e-32	1.92775	0.507	0.318	6.32949e-28
Stt3b	2.22249e-32	0.547055	0.741	0.607	6.42811e-28
G3bp2	2.33934e-32	0.525188	0.738	0.59	6.76607e-28
Cox5b	2.41449e-32	0.336423	0.983	0.959	6.98343e-28
Churc1	2.44259e-32	0.490571	0.69	0.491	7.0647e-28
Rab10	2.54469e-32	0.526036	0.788	0.639	7.36e-28
Rab14	2.67516e-32	0.500639	0.85	0.739	7.73736e-28
Selenok	2.89535e-32	0.508574	0.777	0.625	8.37421e-28
Mlx	2.90371e-32	0.536363	0.688	0.518	8.39841e-28
Timm8b	4.74648e-32	0.539489	0.772	0.615	1.37283e-27
Morf4l2	5.04111e-32	0.557825	0.722	0.58	1.45804e-27
Fam3b	5.21274e-32	0.572398	0.803	0.658	1.50768e-27
Slc25a3	6.04338e-32	0.519815	0.988	0.977	1.74793e-27
Lurap1l	6.6657e-32	0.46868	0.79	0.647	1.92792e-27
Akr1c12	6.80862e-32	0.596925	0.846	0.761	1.96926e-27
Ctsb	7.2675e-32	0.514283	0.898	0.834	2.10198e-27
Zbp1	7.31869e-32	0.457324	0.727	0.538	2.11678e-27
Ube2n	7.41889e-32	0.524704	0.691	0.522	2.14577e-27
Mrpl55	7.71366e-32	0.555147	0.649	0.475	2.23102e-27
Pdcd10	8.00385e-32	0.529085	0.718	0.562	2.31495e-27
Tmem41b	9.47233e-32	0.485063	0.579	0.382	2.73968e-27
Ppp2r1a	1.02478e-31	0.503402	0.816	0.692	2.96397e-27
Il18bp	1.0387e-31	0.408374	0.347	0.164	3.00422e-27
Pdhb	1.06524e-31	0.571039	0.787	0.661	3.081e-27
Rtp4	1.2162e-31	0.492679	0.575	0.371	3.51762e-27
Cyp2c65	1.39754e-31	0.655532	0.641	0.446	4.0421e-27
Mtx2	1.50005e-31	0.500826	0.603	0.416	4.33859e-27
Cfb	1.5895e-31	0.481483	0.694	0.509	4.59732e-27
Hnrnpa3	1.71382e-31	0.734635	0.861	0.789	4.95689e-27
Tmem189	2.06999e-31	0.42875	0.567	0.365	5.98703e-27
Copb2	2.12499e-31	0.545028	0.725	0.572	6.1461e-27
Maoa	2.16417e-31	0.474772	0.959	0.913	6.25942e-27
Emc7	2.33118e-31	0.513357	0.642	0.465	6.74247e-27
Gstp1	2.34568e-31	0.405073	0.736	0.562	6.78441e-27
Samm50	2.43377e-31	0.525225	0.897	0.789	7.03921e-27
H2-T3	2.43589e-31	0.460013	0.625	0.427	7.04531e-27
Oaz1	2.66018e-31	0.570728	0.974	0.95	7.69404e-27
Ptma	2.79539e-31	0.993293	0.902	0.845	8.0851e-27
Ugt2b34	2.97173e-31	0.57454	0.832	0.72	8.59512e-27
Nqo1	3.31157e-31	0.439995	0.561	0.361	9.57806e-27
Ddost	3.48054e-31	0.563273	0.827	0.703	1.00668e-26
Ndufb9	3.67625e-31	0.409093	0.977	0.956	1.06328e-26
Ndufv2	3.84575e-31	0.482407	0.95	0.885	1.11231e-26
Tubb5	4.44406e-31	0.667028	0.471	0.278	1.28535e-26
Derl1	4.54548e-31	0.477063	0.619	0.437	1.31469e-26
Atp5a1	4.87491e-31	0.531065	0.981	0.972	1.40997e-26
Misp	5.48492e-31	0.47542	0.961	0.923	1.5864e-26
Ost4	5.5901e-31	0.389768	0.718	0.522	1.61683e-26
Stt3a	5.66846e-31	0.524236	0.588	0.4	1.63949e-26
Hnf4a	6.36079e-31	0.40587	0.853	0.713	1.83973e-26
Pitpna	7.04144e-31	0.533826	0.777	0.636	2.0366e-26
Idh2	8.92583e-31	0.511139	0.689	0.511	2.58162e-26
Cd47	9.68174e-31	0.446509	0.758	0.599	2.80025e-26
Cyp2j6	1.0045e-30	0.457512	0.583	0.382	2.90533e-26
Rtn4	1.03004e-30	0.519028	0.738	0.589	2.97917e-26
Tmprss4	1.11263e-30	0.409105	0.842	0.696	3.21805e-26
Ogdh	1.27548e-30	0.431139	0.887	0.784	3.68908e-26
Hmgn2	1.33164e-30	0.642433	0.543	0.369	3.85149e-26
Cd164	1.45497e-30	0.496301	0.684	0.508	4.20821e-26
Gm44511	1.77765e-30	-0.657938	0.315	0.498	5.1415e-26
Ssr1	1.78495e-30	0.52451	0.61	0.443	5.16261e-26
Psmc1	2.09192e-30	0.585759	0.806	0.726	6.05045e-26
Zcrb1	2.30777e-30	0.49787	0.747	0.597	6.67476e-26
Chuk	2.32143e-30	0.40941	0.636	0.448	6.71427e-26
Hmgcs1	2.55915e-30	0.504588	0.886	0.797	7.40182e-26
Vps35	2.72257e-30	0.470948	0.558	0.365	7.8745e-26
Cwc15	2.78152e-30	0.528442	0.833	0.725	8.04498e-26
Aifm1	2.90366e-30	0.406384	0.543	0.339	8.39826e-26
Crk	2.99288e-30	0.431377	0.712	0.54	8.65632e-26
Cldn7	3.21017e-30	0.51148	0.994	0.992	9.28478e-26
Sec23b	3.35011e-30	0.494592	0.637	0.47	9.68952e-26
Mmadhc	3.35649e-30	0.509862	0.628	0.455	9.70797e-26
Mrpl47	3.52444e-30	0.5187	0.588	0.412	1.01937e-25
Tmem258	3.74541e-30	0.486009	0.829	0.699	1.08328e-25
Snx3	4.04106e-30	0.482848	0.675	0.48	1.1688e-25
Rab5c	4.39291e-30	0.53975	0.755	0.607	1.27056e-25
Pomp	4.41819e-30	0.559194	0.95	0.9	1.27787e-25
Dynll2	5.30149e-30	0.527693	0.833	0.721	1.53335e-25
Acot4	5.64912e-30	0.347144	0.285	0.12	1.63389e-25
Cops5	6.65934e-30	0.537898	0.639	0.462	1.92608e-25
Tram1	6.7352e-30	0.479937	0.57	0.391	1.94802e-25
Gsta4	7.22796e-30	0.484724	0.608	0.408	2.09054e-25
Mocs2	7.99681e-30	0.474214	0.611	0.422	2.31292e-25
Ufm1	8.50759e-30	0.556819	0.731	0.594	2.46065e-25
Entpd5	8.55325e-30	0.511422	0.74	0.601	2.47386e-25
Ykt6	8.70723e-30	0.488334	0.695	0.546	2.51839e-25
Vdac3	8.75638e-30	0.502978	0.882	0.774	2.53261e-25
Mrpl27	9.43265e-30	0.417004	0.713	0.53	2.72821e-25
Ctsz	1.13948e-29	0.50993	0.767	0.619	3.29571e-25
Pebp1	1.22832e-29	0.509592	0.832	0.724	3.55268e-25
Ucp2	1.27465e-29	0.31962	0.732	0.54	3.68668e-25
Ssr3	1.37337e-29	0.562152	0.734	0.607	3.9722e-25
Derl2	1.38883e-29	0.441214	0.576	0.395	4.01693e-25
Hsdl2	1.49541e-29	0.382888	0.368	0.186	4.32517e-25
Itm2b	1.51257e-29	0.354417	0.925	0.861	4.3748e-25
Emc2	1.51731e-29	0.490225	0.615	0.446	4.38852e-25
Sumo1	1.60843e-29	0.454788	0.752	0.583	4.65206e-25
Hnrnpa2b1	1.66281e-29	0.616322	0.96	0.923	4.80936e-25
Camk1d	1.74708e-29	-0.872112	0.888	0.921	5.05307e-25
Ssu72	2.09197e-29	0.533525	0.777	0.636	6.05061e-25
Pfdn4	2.2207e-29	0.483001	0.526	0.343	6.42292e-25
Arpp19	2.23049e-29	0.43632	0.949	0.893	6.45125e-25
Taldo1	2.33058e-29	0.442594	0.972	0.943	6.74075e-25
Ppp1r2	2.33831e-29	0.371681	0.702	0.53	6.76309e-25
Gm15564	2.5012e-29	-0.677588	0.441	0.611	7.23423e-25
Isx	2.51115e-29	0.444031	0.711	0.526	7.26301e-25
Pnp	2.62119e-29	0.433299	0.689	0.502	7.58126e-25
Slc17a9	2.84487e-29	-0.416752	0.491	0.654	8.22821e-25
Cox7c	2.90726e-29	0.410638	0.993	0.988	8.40865e-25
Gmppb	2.95524e-29	0.525611	0.723	0.592	8.54745e-25
Ap2m1	2.97394e-29	0.462833	0.823	0.685	8.60152e-25
Yif1a	3.02155e-29	0.509451	0.574	0.386	8.73922e-25
M6pr	3.85054e-29	0.446549	0.763	0.617	1.11369e-24
Pgm2	4.4086e-29	0.481254	0.625	0.446	1.2751e-24
Strap	4.57297e-29	0.528596	0.632	0.465	1.32264e-24
Mrps5	4.6761e-29	0.517183	0.615	0.443	1.35247e-24
Cmpk1	4.77086e-29	0.520277	0.938	0.912	1.37988e-24
Cisd1	5.07282e-29	0.53829	0.909	0.855	1.46721e-24
Dpp3	5.1132e-29	0.465472	0.711	0.544	1.47889e-24
Caprin1	5.42423e-29	0.544469	0.702	0.552	1.56885e-24
Copg1	5.87525e-29	0.413986	0.563	0.368	1.6993e-24
Xdh	7.22849e-29	0.48901	0.54	0.346	2.0907e-24
Sult1d1	7.49522e-29	0.630221	0.815	0.684	2.16784e-24
Etfb	7.86001e-29	0.479009	0.977	0.952	2.27335e-24
Qdpr	8.21024e-29	0.52056	0.749	0.614	2.37465e-24
Ola1	1.03134e-28	0.508996	0.687	0.54	2.98294e-24
Eif4g2	1.06961e-28	0.558486	0.897	0.841	3.09364e-24
Dnajc15	1.0763e-28	0.507125	0.691	0.532	3.11299e-24
Abcd3	1.10402e-28	0.448008	0.777	0.621	3.19315e-24
Psma1	1.11362e-28	0.534455	0.824	0.718	3.22092e-24
Rpl22l1	1.11779e-28	0.58228	0.927	0.874	3.23297e-24
Ifi35	1.11861e-28	0.50214	0.771	0.64	3.23534e-24
Mpc2	1.15996e-28	0.470965	0.892	0.817	3.35496e-24
Suclg2	1.22936e-28	0.499084	0.819	0.714	3.55569e-24
Mrpl21	1.38036e-28	0.509876	0.648	0.465	3.99241e-24
Tgm2	1.48006e-28	0.370106	0.35	0.172	4.28079e-24
Hnrnpc	1.48864e-28	0.588343	0.816	0.728	4.3056e-24
Arpc2	1.51737e-28	0.485178	0.96	0.939	4.3887e-24
Sdha	1.63312e-28	0.519892	0.867	0.799	4.72347e-24
Dcun1d5	1.80071e-28	0.500442	0.619	0.448	5.2082e-24
H3f3a	2.06351e-28	0.453234	0.938	0.902	5.96829e-24
Cmss1	2.16727e-28	-0.80851	0.899	0.937	6.26841e-24
Pdcd6	2.20279e-28	0.544986	0.765	0.645	6.37114e-24
Swi5	2.31905e-28	0.524668	0.764	0.631	6.70739e-24
4833439L19Rik	2.36065e-28	0.452767	0.7	0.542	6.8277e-24
Hspa1a	2.56082e-28	0.72136	0.822	0.734	7.40667e-24
Mrpl57	2.64336e-28	0.509766	0.726	0.571	7.6454e-24
Xbp1	2.74199e-28	0.510539	0.786	0.648	7.93067e-24
Dynlrb1	2.88049e-28	0.469141	0.767	0.613	8.33125e-24
Rap2c	2.93093e-28	0.412678	0.444	0.264	8.47714e-24
Idi1	3.01959e-28	0.526119	0.779	0.65	8.73356e-24
Mrpl30	3.10995e-28	0.4591	0.772	0.641	8.9949e-24
Mier1	3.11684e-28	0.462797	0.76	0.609	9.01485e-24
Mgll	3.14994e-28	0.457846	0.552	0.352	9.11057e-24
Mrpl46	3.40913e-28	0.522109	0.662	0.502	9.86023e-24
Cpt2	3.42054e-28	0.433825	0.691	0.524	9.89323e-24
G6pdx	3.64816e-28	0.36969	0.408	0.216	1.05516e-23
Gm20388	3.72647e-28	-0.738586	0.935	0.964	1.07781e-23
Zdhhc5	3.76597e-28	0.395548	0.724	0.564	1.08923e-23
Mrps23	4.29586e-28	0.500287	0.649	0.483	1.24249e-23
Tpm3	4.57246e-28	0.480139	0.963	0.941	1.32249e-23
Pafah1b1	4.67984e-28	0.420731	0.819	0.688	1.35355e-23
Uso1	5.04923e-28	0.486741	0.621	0.455	1.46039e-23
Serpinb1a	5.54221e-28	0.565378	0.911	0.848	1.60297e-23
Itgb1	5.98997e-28	0.399732	0.802	0.656	1.73248e-23
H2-K1	6.16422e-28	0.461037	0.997	0.995	1.78288e-23
Tmem30a	6.25333e-28	0.438921	0.66	0.484	1.80865e-23
Gale	6.34046e-28	0.40365	0.898	0.792	1.83385e-23
Actn4	6.8559e-28	0.572559	0.963	0.94	1.98293e-23
Srp19	7.15988e-28	0.538704	0.628	0.474	2.07085e-23
Actb	7.21459e-28	0.450072	0.998	0.999	2.08667e-23
Ociad1	7.46275e-28	0.477347	0.705	0.555	2.15845e-23
Mbd2	7.46583e-28	0.436826	0.691	0.522	2.15934e-23
Cyp24a1	7.8545e-28	0.300722	0.109	0.012	2.27176e-23
Slfn4	8.33e-28	0.977685	0.544	0.36	2.40929e-23
Ptp4a1	9.18233e-28	0.440384	0.866	0.772	2.65581e-23
Slc13a2	9.25003e-28	0.572322	0.772	0.635	2.67539e-23
Gda	9.5014e-28	0.512879	0.729	0.565	2.74809e-23
Dad1	1.08082e-27	0.403729	0.68	0.505	3.12605e-23
Gm20538	1.12992e-27	0.409094	0.889	0.81	3.26806e-23
Glo1	1.14015e-27	0.499545	0.727	0.581	3.29765e-23
2410004B18Rik	1.30049e-27	0.35544	0.41	0.23	3.76141e-23
Kpnb1	1.31769e-27	0.479973	0.587	0.408	3.81115e-23
Psmb5	1.3767e-27	0.509141	0.836	0.738	3.98183e-23
Top1	1.4338e-27	0.476794	0.776	0.654	4.14699e-23
Gsdmc4	1.46273e-27	-0.645876	0.801	0.911	4.23065e-23
Lsm3	1.54288e-27	0.466299	0.536	0.349	4.46247e-23
Ndufaf4	1.58222e-27	0.51047	0.512	0.331	4.57627e-23
Hprt	1.75332e-27	0.495627	0.692	0.539	5.07113e-23
Eif4e2	1.97674e-27	0.431396	0.7	0.522	5.71732e-23
Cs	2.28906e-27	0.479138	0.914	0.848	6.62064e-23
Psmd2	2.33793e-27	0.623406	0.797	0.715	6.762e-23
Lsm4	2.37801e-27	0.56571	0.823	0.724	6.87792e-23
Ppp2ca	2.44759e-27	0.45013	0.849	0.74	7.07917e-23
Duoxa2	2.5097e-27	0.669713	0.542	0.358	7.25881e-23
2025-09-07	2.51538e-27	0.459371	0.635	0.465	7.27523e-23
Sptlc2	2.54834e-27	0.409022	0.856	0.734	7.37058e-23
Slc25a10	2.80646e-27	0.434699	0.754	0.616	8.11713e-23
Rtn3	2.96234e-27	0.462825	0.862	0.798	8.56799e-23
Parp9	3.08e-27	0.440264	0.746	0.611	8.90828e-23
Ethe1	3.12452e-27	0.47329	0.961	0.933	9.03706e-23
Cdc123	3.19446e-27	0.449062	0.58	0.399	9.23933e-23
Fut2	3.31226e-27	0.471579	0.543	0.356	9.58006e-23
Epb41l4aos	3.59296e-27	-0.477563	0.338	0.509	1.03919e-22
Oat	3.75148e-27	0.447726	0.65	0.493	1.08504e-22
Oas2	3.9358e-27	0.293581	0.221	0.079	1.13835e-22
Scfd1	3.98194e-27	0.424266	0.599	0.425	1.1517e-22
Urah	4.11699e-27	0.464283	0.545	0.366	1.19076e-22
Endod1	4.3892e-27	0.51146	0.814	0.684	1.26949e-22
Hadhb	4.4749e-27	0.442905	0.841	0.736	1.29428e-22
Adh1	4.67683e-27	-1.27718	0.454	0.632	1.35268e-22
Pdia4	5.6535e-27	0.389923	0.459	0.275	1.63516e-22
Tinagl1	6.20708e-27	0.478363	0.525	0.351	1.79527e-22
Mtpn	6.56539e-27	0.539091	0.696	0.565	1.89891e-22
Map2k3	6.71952e-27	0.43638	0.803	0.665	1.94349e-22
Hspa13	6.77804e-27	0.314108	0.296	0.135	1.96041e-22
Wdr89	7.03924e-27	-0.593652	0.976	0.98	2.03596e-22
Cacybp	7.72032e-27	0.515267	0.49	0.316	2.23295e-22
Rrm2	8.11221e-27	0.298713	0.206	0.07	2.3463e-22
Txndc9	8.73981e-27	0.413375	0.628	0.45	2.52782e-22
Pak2	8.78306e-27	0.421492	0.715	0.554	2.54032e-22
Sdf2l1	8.8729e-27	0.358845	0.314	0.15	2.56631e-22
Apoo	9.10843e-27	0.392519	0.401	0.223	2.63443e-22
Mrpl42	9.82894e-27	0.47927	0.776	0.649	2.84282e-22
1500009L16Rik	9.88289e-27	0.380967	0.304	0.145	2.85843e-22
Chmp2a	1.16392e-26	0.446349	0.921	0.84	3.3664e-22
Mrps24	1.17237e-26	0.462131	0.743	0.591	3.39085e-22
Cast	1.29998e-26	0.432747	0.779	0.632	3.75994e-22
Acadvl	1.38137e-26	0.448393	0.803	0.678	3.99533e-22
Tmem14c	1.39982e-26	0.545331	0.852	0.791	4.04869e-22
Gm21972	1.4344e-26	0.4339	0.516	0.336	4.14871e-22
Rpl35	1.44647e-26	0.244344	0.936	0.869	4.18362e-22
Eif1ax	1.50684e-26	0.545344	0.699	0.564	4.35822e-22
Hspa4	1.51609e-26	0.438905	0.768	0.632	4.38499e-22
Ppp1r14d	1.54089e-26	0.50081	0.907	0.825	4.45672e-22
Nsmce1	1.78015e-26	0.476007	0.657	0.506	5.14873e-22
Vamp3	1.83209e-26	0.458732	0.693	0.551	5.29896e-22
Idh1	2.10358e-26	0.539136	0.806	0.708	6.08418e-22
Gp1bb	2.30967e-26	0.38636	0.78	0.622	6.68027e-22
Dlat	2.43999e-26	0.489487	0.659	0.509	7.05719e-22
Trim31	2.45554e-26	0.481609	0.554	0.371	7.10216e-22
Ik	2.67882e-26	0.436206	0.72	0.574	7.74796e-22
Casp1	2.86569e-26	0.404554	0.823	0.698	8.28843e-22
Pmpcb	2.87537e-26	0.427857	0.675	0.519	8.31644e-22
Gspt1	2.89795e-26	0.467672	0.559	0.389	8.38174e-22
1810037I17Rik	2.98617e-26	0.508864	0.933	0.884	8.6369e-22
Mrpl51	3.22226e-26	0.505059	0.884	0.819	9.31975e-22
Set	3.61114e-26	0.631947	0.748	0.639	1.04445e-21
Ube2i	3.62584e-26	0.460132	0.689	0.534	1.0487e-21
Cct8	3.65759e-26	0.606299	0.774	0.687	1.05789e-21
Slfn5	3.75127e-26	0.404049	0.3	0.141	1.08498e-21
Rpl10	4.15346e-26	0.235432	0.911	0.834	1.2013e-21
Hax1	4.38623e-26	0.364814	0.451	0.266	1.26863e-21
H2-Q6	5.00249e-26	0.394023	0.406	0.23	1.44687e-21
Prr15l	5.06074e-26	0.525416	0.897	0.847	1.46372e-21
Tspan8	5.27292e-26	0.427209	0.967	0.935	1.52509e-21
Sulf2	5.43301e-26	0.411288	0.464	0.287	1.57139e-21
Pmpca	5.51251e-26	0.444785	0.585	0.411	1.59438e-21
Uba1	5.54004e-26	0.442207	0.748	0.611	1.60235e-21
Uchl3	6.1809e-26	0.453382	0.486	0.31	1.7877e-21
Sucla2	6.28617e-26	0.490998	0.745	0.625	1.81815e-21
Ubl4a	7.22931e-26	0.397967	0.702	0.531	2.09093e-21
Cct7	7.42598e-26	0.514138	0.86	0.76	2.14782e-21
Epha2	7.54476e-26	0.456806	0.489	0.3	2.18217e-21
Pfdn1	7.5918e-26	0.437546	0.765	0.627	2.19577e-21
Lamp2	7.59847e-26	0.412846	0.69	0.524	2.19771e-21
Ywhaz	7.82706e-26	0.447514	0.896	0.864	2.26382e-21
Stard7	7.98881e-26	0.467061	0.675	0.526	2.3106e-21
Cyp4f14	8.42645e-26	0.52151	0.513	0.333	2.43718e-21
Commd3	8.77422e-26	0.445644	0.583	0.416	2.53777e-21
Slc31a1	9.64616e-26	0.42528	0.711	0.552	2.78996e-21
Eif5	1.04052e-25	0.471915	0.858	0.772	3.0095e-21
Mylk	1.06763e-25	0.435059	0.647	0.48	3.08792e-21
Park7	1.0906e-25	0.478879	0.823	0.7	3.15434e-21
Fkbp3	1.15974e-25	0.487456	0.521	0.355	3.35433e-21
Mrpl15	1.17878e-25	0.461754	0.651	0.494	3.40939e-21
Gorasp2	1.18058e-25	0.519969	0.659	0.52	3.41458e-21
Anp32e	1.24127e-25	0.602147	0.586	0.443	3.59012e-21
Mapre1	1.39336e-25	0.44236	0.705	0.561	4.03e-21
Rmdn3	1.71202e-25	0.447872	0.738	0.603	4.95167e-21
Tomm6	1.8564e-25	0.489025	0.868	0.779	5.36927e-21
Pdcd5	1.93529e-25	0.465995	0.846	0.751	5.59744e-21
Mrpl58	2.18845e-25	0.372252	0.587	0.394	6.32966e-21
Plin3	2.43362e-25	0.417442	0.738	0.581	7.03876e-21
Actr10	2.63086e-25	0.413127	0.63	0.472	7.60925e-21
Ndufaf3	2.64766e-25	0.399352	0.498	0.318	7.65782e-21
Ndufs4	2.73668e-25	0.47069	0.918	0.876	7.91529e-21
Minos1	2.81324e-25	0.502737	0.967	0.924	8.13674e-21
Gpr160	2.89869e-25	0.364526	0.582	0.402	8.3839e-21
Ywhab	2.92319e-25	0.400513	0.887	0.812	8.45475e-21
Pcbp1	3.07187e-25	0.484205	0.859	0.782	8.88476e-21
Tmem236	3.35655e-25	0.521805	0.653	0.5	9.70816e-21
Phb2	3.5177e-25	0.52907	0.841	0.736	1.01743e-20
Dazap1	4.16379e-25	0.440344	0.689	0.552	1.20429e-20
Golm1	4.21631e-25	0.384885	0.813	0.697	1.21948e-20
Ctss	4.49265e-25	0.287874	0.855	0.729	1.29941e-20
Mrps16	4.52806e-25	0.387987	0.668	0.493	1.30965e-20
Ppp1ca	4.68334e-25	0.525254	0.88	0.831	1.35456e-20
Gipc2	4.72782e-25	0.385508	0.933	0.878	1.36743e-20
Phf11d	4.81566e-25	0.471376	0.377	0.207	1.39283e-20
Gnb2	5.37717e-25	0.43117	0.953	0.935	1.55524e-20
Mrpl54	5.41303e-25	0.374798	0.827	0.683	1.56561e-20
Ube2e1	5.50108e-25	0.416126	0.575	0.401	1.59108e-20
Cd44	5.95323e-25	-0.634669	0.414	0.563	1.72185e-20
Metap2	5.9646e-25	0.508039	0.831	0.739	1.72514e-20
Atp6v1d	6.59e-25	0.429132	0.52	0.351	1.90603e-20
Lamtor3	6.6607e-25	0.407154	0.487	0.327	1.92647e-20
Insig2	6.81785e-25	0.33478	0.467	0.289	1.97193e-20
Clptm1l	7.0889e-25	0.469742	0.75	0.623	2.05032e-20
Hdlbp	7.30108e-25	0.419144	0.797	0.659	2.11169e-20
Bet1	7.42152e-25	0.387921	0.492	0.323	2.14653e-20
Bud31	7.46115e-25	0.442568	0.756	0.62	2.15799e-20
Cnn2	7.5205e-25	0.416125	0.416	0.25	2.17516e-20
Cib1	7.61979e-25	0.466369	0.949	0.914	2.20387e-20
Cox7a2	7.96903e-25	0.394221	0.987	0.975	2.30488e-20
Ccz1	8.13789e-25	0.438916	0.681	0.528	2.35372e-20
Hsd17b12	8.54029e-25	0.460019	0.753	0.636	2.47011e-20
Tardbp	8.83995e-25	0.556418	0.764	0.644	2.55678e-20
Vapa	9.17107e-25	0.406857	0.786	0.673	2.65255e-20
Cox14	1.03727e-24	0.468638	0.894	0.845	3.0001e-20
Dda1	1.0391e-24	0.329444	0.447	0.266	3.0054e-20
Mettl9	1.19048e-24	0.409049	0.579	0.411	3.44324e-20
Ybx1	1.20455e-24	0.471182	0.98	0.965	3.48391e-20
Ptbp3	1.20512e-24	0.385587	0.852	0.744	3.48558e-20
Gmds	1.31629e-24	0.425441	0.97	0.92	3.8071e-20
Ndufs8	1.33441e-24	0.39766	0.882	0.774	3.85951e-20
Gosr2	1.369e-24	0.369143	0.522	0.351	3.95957e-20
Tomm22	1.42498e-24	0.520329	0.821	0.74	4.12146e-20
Akr1a1	1.47097e-24	0.427312	0.962	0.928	4.25449e-20
Mrpl3	1.48953e-24	0.430481	0.484	0.312	4.30818e-20
Prdx3	1.5269e-24	0.469379	0.603	0.438	4.41624e-20
Samhd1	1.53084e-24	0.440463	0.785	0.639	4.42765e-20
Rpl7a	1.61107e-24	0.356826	0.99	0.97	4.65971e-20
Ier3ip1	1.61267e-24	0.452302	0.874	0.81	4.66434e-20
Etfdh	1.65334e-24	0.405107	0.637	0.469	4.78195e-20
Ndufs1	1.71553e-24	0.430084	0.75	0.621	4.96183e-20
Eif1a	1.77052e-24	0.439758	0.654	0.491	5.12088e-20
Naa38	1.78144e-24	0.441378	0.642	0.483	5.15246e-20
Cep19	1.86238e-24	0.344897	0.439	0.264	5.38657e-20
Etf1	1.96183e-24	0.388463	0.72	0.576	5.6742e-20
Eloc	1.96471e-24	0.427053	0.792	0.694	5.68253e-20
Zbtb7b	1.96885e-24	0.362379	0.735	0.579	5.69449e-20
Tm2d1	1.97092e-24	0.374486	0.524	0.353	5.7005e-20
Tsfm	1.98792e-24	0.473229	0.633	0.48	5.74965e-20
Atpif1	2.07852e-24	0.320792	0.979	0.961	6.01171e-20
Tspan31	2.24909e-24	0.364486	0.605	0.424	6.50504e-20
Hsd17b7	2.2655e-24	0.361069	0.365	0.204	6.5525e-20
Lsm12	2.30303e-24	0.41687	0.551	0.384	6.66105e-20
Dera	2.43532e-24	0.424449	0.69	0.535	7.04366e-20
Xpnpep1	2.5451e-24	0.423372	0.601	0.447	7.36119e-20
Mrps22	2.73915e-24	0.389904	0.38	0.212	7.92245e-20
Ndufs5	2.79114e-24	0.4156	0.936	0.888	8.07282e-20
Tmem98	2.96537e-24	0.37982	0.644	0.475	8.57674e-20
Eif4a1	3.01998e-24	0.454451	0.896	0.842	8.73468e-20
Mgst2	3.04106e-24	0.391764	0.906	0.831	8.79567e-20
Mxi1	3.45805e-24	0.412316	0.502	0.33	1.00017e-19
Ccnb1ip1	3.70544e-24	-0.683014	0.205	0.361	1.07173e-19
Rpl6	3.77275e-24	0.310834	0.946	0.905	1.09119e-19
Atp5d	4.07316e-24	0.268858	0.984	0.959	1.17808e-19
Lypla1	4.26155e-24	0.429003	0.665	0.508	1.23257e-19
Arhgdia	4.33946e-24	0.412525	0.893	0.822	1.2551e-19
Cdkn3	4.3729e-24	0.328337	0.186	0.064	1.26477e-19
Pon2	4.60084e-24	0.418555	0.828	0.725	1.3307e-19
Surf1	4.84412e-24	0.390387	0.585	0.417	1.40106e-19
Mrpl43	4.92628e-24	0.433549	0.783	0.651	1.42483e-19
Ywhah	4.98446e-24	0.428753	0.824	0.736	1.44166e-19
Lrp10	5.27093e-24	0.292767	0.731	0.541	1.52451e-19
Clic1	5.63551e-24	0.514788	0.958	0.936	1.62996e-19
Sys1	5.7709e-24	0.419144	0.772	0.649	1.66912e-19
Cenpa	6.15941e-24	0.452937	0.246	0.107	1.78149e-19
Uba5	6.19469e-24	0.466255	0.608	0.454	1.79169e-19
Ccnb2	6.25026e-24	0.460138	0.219	0.088	1.80776e-19
Sap18	6.87134e-24	0.366936	0.705	0.557	1.9874e-19
Tbca	7.07763e-24	0.440876	0.853	0.767	2.04706e-19
Gstm1	7.32268e-24	0.423572	0.641	0.479	2.11794e-19
Tomm5	7.32663e-24	0.611348	0.722	0.613	2.11908e-19
Mrpl16	7.91829e-24	0.443229	0.556	0.398	2.29021e-19
Serf2	8.15714e-24	0.370239	0.985	0.973	2.35929e-19
Cdc5l	8.1627e-24	0.403631	0.632	0.474	2.3609e-19
Eef1g	8.34368e-24	0.506159	0.898	0.829	2.41324e-19
Fh1	9.39306e-24	0.418009	0.767	0.633	2.71675e-19
Asns	9.60309e-24	0.344686	0.26	0.119	2.7775e-19
H2afy	9.75906e-24	0.440811	0.862	0.8	2.82261e-19
Cdc42se1	1.08305e-23	0.393367	0.707	0.571	3.1325e-19
Tcp1	1.10511e-23	0.487863	0.738	0.606	3.19632e-19
Txn1	1.15681e-23	0.475392	0.997	0.992	3.34583e-19
Sem1	1.18786e-23	0.494596	0.975	0.952	3.43564e-19
Arl8b	1.27241e-23	0.381882	0.552	0.385	3.68019e-19
Pparg	1.31048e-23	0.424248	0.785	0.663	3.79029e-19
Rab2a	1.36955e-23	0.412842	0.887	0.814	3.96114e-19
Snrnp27	1.36959e-23	0.403696	0.614	0.453	3.96127e-19
Cystm1	1.45308e-23	0.414776	0.969	0.952	4.20274e-19
Kdelr1	1.46121e-23	0.44657	0.859	0.796	4.22627e-19
Ero1l	1.53686e-23	0.382509	0.524	0.362	4.44505e-19
Apol6	1.56195e-23	0.325232	0.384	0.218	4.51763e-19
Bpnt1	1.6573e-23	0.398652	0.747	0.627	4.79342e-19
Chmp4b	1.67161e-23	0.366333	0.906	0.834	4.83479e-19
Copb1	1.72715e-23	0.38275	0.566	0.402	4.99543e-19
Pgrmc1	1.73567e-23	0.384759	0.702	0.541	5.02007e-19
Ubc	1.79231e-23	0.251637	0.988	0.978	5.18389e-19
Glod5	1.8056e-23	0.404522	0.547	0.376	5.22233e-19
Capza1	1.83772e-23	0.40934	0.698	0.54	5.31525e-19
1810022K09Rik	1.9047e-23	0.386979	0.585	0.408	5.50896e-19
Abracl	2.0552e-23	0.480963	0.777	0.656	5.94424e-19
Gnpnat1	2.06077e-23	0.439355	0.76	0.637	5.96038e-19
Map2k2	2.06402e-23	0.376564	0.853	0.733	5.96975e-19
Cct2	2.08347e-23	0.428553	0.717	0.572	6.02601e-19
Rap1b	2.08495e-23	0.435209	0.773	0.654	6.0303e-19
Pdcd6ip	2.15438e-23	0.454068	0.824	0.748	6.2311e-19
Dctn3	2.16433e-23	0.400127	0.801	0.678	6.25989e-19
Serbp1	2.22615e-23	0.586175	0.881	0.829	6.4387e-19
Ehd4	2.38022e-23	0.371629	0.577	0.406	6.88431e-19
Rpa3	2.49892e-23	0.48591	0.569	0.424	7.22762e-19
Vps29	2.5091e-23	0.383154	0.562	0.396	7.25708e-19
Pdcl3	2.55492e-23	0.438824	0.64	0.493	7.3896e-19
Tmod3	2.85299e-23	0.378701	0.576	0.413	8.25171e-19
Zfp706	2.94258e-23	0.394746	0.795	0.692	8.51082e-19
Gltp	2.97571e-23	0.355005	0.576	0.41	8.60664e-19
Slc25a11	2.98189e-23	0.393097	0.783	0.653	8.62453e-19
Rab18	2.98688e-23	0.410038	0.665	0.514	8.63896e-19
Adrm1	3.30978e-23	0.379193	0.565	0.399	9.57288e-19
Pcyt1a	3.34695e-23	0.367418	0.428	0.264	9.68038e-19
Atf5	3.54286e-23	0.368097	0.316	0.164	1.0247e-18
Rnf121	3.62366e-23	0.368072	0.552	0.387	1.04807e-18
Lman1	3.6631e-23	0.400013	0.366	0.214	1.05948e-18
Ifi204	3.68831e-23	0.241382	0.104	0.016	1.06677e-18
Dnpep	3.92025e-23	0.431042	0.695	0.549	1.13385e-18
Ift20	4.05808e-23	0.420002	0.734	0.598	1.17372e-18
Maip1	4.1806e-23	0.345603	0.442	0.277	1.20915e-18
Pdzd11	4.18636e-23	0.355437	0.489	0.309	1.21082e-18
Klf4	4.37445e-23	0.414916	0.957	0.916	1.26522e-18
Nipsnap3b	4.55852e-23	0.334338	0.553	0.382	1.31846e-18
Snrpd2	4.81803e-23	0.509574	0.889	0.822	1.39352e-18
Trabd	4.95e-23	0.393317	0.685	0.548	1.43169e-18
Rhod	5.38239e-23	0.291429	0.248	0.111	1.55675e-18
Cyp3a13	5.91347e-23	0.499795	0.525	0.361	1.71035e-18
Atp6v0a2	6.35142e-23	0.3858	0.783	0.642	1.83702e-18
Hsbp1	6.47833e-23	0.329751	0.695	0.528	1.87373e-18
Mydgf	6.5239e-23	0.48654	0.742	0.628	1.88691e-18
Mff	6.81589e-23	0.342704	0.529	0.358	1.97136e-18
Igf2bp2	7.50811e-23	0.369204	0.641	0.476	2.17157e-18
Hmgcr	7.94649e-23	0.395228	0.772	0.635	2.29836e-18
Col19a1	8.03717e-23	-0.894158	0.321	0.472	2.32459e-18
Galnt1	8.09764e-23	0.360354	0.6	0.436	2.34208e-18
AL732506.1	8.19335e-23	-0.482287	0.1	0.229	2.36976e-18
Muc13	8.46727e-23	0.319287	0.985	0.97	2.44899e-18
Ccdc34	8.63812e-23	0.64357	0.59	0.455	2.4984e-18
Cisd2	8.97479e-23	0.426351	0.601	0.461	2.59578e-18
Psmb1	9.4774e-23	0.454259	0.941	0.921	2.74115e-18
Riok3	9.59009e-23	0.382887	0.689	0.54	2.77374e-18
Ppp1r14b	9.7073e-23	0.494963	0.591	0.439	2.80764e-18
Pole3	1.01412e-22	0.404648	0.541	0.379	2.93315e-18
Aph1a	1.01544e-22	0.391039	0.808	0.694	2.93697e-18
Mgat2	1.03285e-22	0.315386	0.381	0.221	2.9873e-18
Mycbp	1.07025e-22	0.42146	0.574	0.411	3.09547e-18
Tfg	1.11104e-22	0.369866	0.584	0.424	3.21345e-18
Tnfaip1	1.11851e-22	0.41223	0.759	0.637	3.23507e-18
Coq5	1.1383e-22	0.383072	0.592	0.423	3.2923e-18
Cltb	1.39047e-22	0.395246	0.827	0.717	4.02165e-18
Eif4e	1.56114e-22	0.359939	0.52	0.353	4.51529e-18
Plscr1	1.59868e-22	0.427028	0.796	0.675	4.62387e-18
Rnpep	1.62082e-22	0.429699	0.783	0.703	4.68789e-18
Ndufs7	1.63425e-22	0.352449	0.909	0.833	4.72675e-18
Samd9l	1.68873e-22	0.379171	0.495	0.327	4.88432e-18
Arpc5	1.71519e-22	0.425823	0.899	0.84	4.96084e-18
Psmd13	1.71693e-22	0.47636	0.878	0.815	4.96587e-18
Cnih1	1.84098e-22	0.392795	0.593	0.429	5.32467e-18
Tmem33	2.013e-22	0.333443	0.522	0.355	5.82219e-18
Apol9a	2.0244e-22	0.427449	0.301	0.155	5.85517e-18
Impa1	2.29039e-22	0.366905	0.592	0.429	6.6245e-18
Slc16a5	2.50091e-22	0.355538	0.506	0.334	7.23338e-18
Pigq	2.74407e-22	0.338759	0.542	0.373	7.93668e-18
Ndufb5	2.77722e-22	0.469623	0.922	0.874	8.03255e-18
Eif2ak2	2.81233e-22	0.409844	0.623	0.474	8.13411e-18
Ube2k	2.87344e-22	0.417673	0.752	0.617	8.31085e-18
Ranbp1	2.905e-22	0.5999	0.595	0.464	8.40214e-18
Rnh1	3.0724e-22	0.378816	0.739	0.604	8.88631e-18
Anxa4	3.11586e-22	0.38096	0.834	0.737	9.01199e-18
Fuca2	3.19615e-22	0.300639	0.484	0.312	9.24422e-18
Naa20	3.20806e-22	0.431249	0.648	0.507	9.27867e-18
D8Ertd738e	3.30063e-22	0.339137	0.825	0.715	9.54642e-18
Gng12	3.3606e-22	0.364475	0.814	0.689	9.71987e-18
Eif4h	3.36857e-22	0.385917	0.831	0.722	9.74292e-18
Ccnd1	3.79886e-22	0.646898	0.665	0.533	1.09875e-17
Tstd3	3.99552e-22	0.38471	0.389	0.234	1.15562e-17
Tars	4.00555e-22	0.499485	0.608	0.472	1.15852e-17
Cebpg	4.07758e-22	0.333146	0.633	0.474	1.17936e-17
Ostf1	4.14268e-22	0.403861	0.729	0.615	1.19819e-17
Pank3	4.16333e-22	0.406475	0.72	0.599	1.20416e-17
Tubb2a	4.16932e-22	0.497312	0.534	0.372	1.20589e-17
Lamtor1	4.42965e-22	0.439592	0.688	0.543	1.28119e-17
Eny2	4.47309e-22	0.43177	0.73	0.62	1.29375e-17
Serinc2	4.47588e-22	0.362618	0.6	0.436	1.29456e-17
Rpe	4.73455e-22	0.358661	0.52	0.358	1.36937e-17
Atp6v1g1	4.8805e-22	0.436741	0.924	0.899	1.41159e-17
Mfsd6	5.13645e-22	0.430366	0.743	0.606	1.48561e-17
Tmem252	5.50362e-22	0.335654	0.502	0.327	1.59181e-17
Ifit1	5.78109e-22	0.556063	0.349	0.195	1.67206e-17
Sec24c	5.79035e-22	0.374521	0.554	0.397	1.67474e-17
Sdcbp2	5.97982e-22	0.516076	0.87	0.792	1.72954e-17
S100a11	6.10691e-22	0.279527	0.659	0.475	1.7663e-17
Snrpd3	6.23303e-22	0.566695	0.682	0.585	1.80278e-17
Agpat2	6.5703e-22	0.360476	0.731	0.571	1.90033e-17
Dnaja2	6.64205e-22	0.422374	0.8	0.707	1.92108e-17
Pla2g10os	7.7631e-22	-0.367776	0.259	0.413	2.24532e-17
Uba52	8.20336e-22	-0.119948	0.985	0.96	2.37266e-17
Mrfap1	8.54659e-22	0.456302	0.777	0.666	2.47193e-17
Sec11a	8.58514e-22	0.354164	0.655	0.502	2.48308e-17
Smim26	9.24631e-22	0.333284	0.459	0.297	2.67431e-17
Lad1	9.33759e-22	0.361933	0.844	0.762	2.70071e-17
Hpf1	9.52611e-22	0.374823	0.48	0.322	2.75524e-17
Erp29	9.57399e-22	0.396485	0.803	0.702	2.76909e-17
Plp2	9.9167e-22	0.306431	0.646	0.481	2.86821e-17
Acer1	1.01368e-21	0.415978	0.582	0.418	2.93188e-17
Acad9	1.02517e-21	0.324339	0.393	0.238	2.9651e-17
Iqgap2	1.04338e-21	0.473841	0.845	0.751	3.01777e-17
Gmnn	1.09159e-21	0.368827	0.487	0.325	3.1572e-17
Rock2	1.1279e-21	0.39331	0.812	0.696	3.26222e-17
Twf1	1.14165e-21	0.336098	0.635	0.473	3.30199e-17
Ufsp2	1.153e-21	0.398273	0.531	0.377	3.33483e-17
Hdhd2	1.15493e-21	0.323339	0.436	0.278	3.3404e-17
Dhx58	1.19175e-21	0.365554	0.43	0.273	3.44691e-17
Atp5h	1.25546e-21	0.310412	0.985	0.971	3.63118e-17
Tst	1.33263e-21	0.440563	0.815	0.694	3.85437e-17
Srp9	1.39323e-21	0.528689	0.824	0.76	4.02963e-17
Arpc1b	1.41406e-21	0.254037	0.936	0.88	4.08988e-17
Magoh	1.42436e-21	0.426754	0.651	0.524	4.11968e-17
Ifit2	1.64683e-21	0.663156	0.375	0.223	4.76313e-17
Pof1b	1.64904e-21	0.415376	0.732	0.601	4.76952e-17
Tmbim4	1.66485e-21	0.372706	0.825	0.718	4.81524e-17
Smdt1	1.73706e-21	0.357724	0.927	0.882	5.0241e-17
Hmgcl	1.81225e-21	0.366602	0.877	0.77	5.24156e-17
Trap1	1.8551e-21	0.381303	0.549	0.386	5.36549e-17
Ctdnep1	1.88224e-21	0.325712	0.54	0.37	5.44399e-17
Rnaseh2c	1.95769e-21	0.472733	0.561	0.42	5.66223e-17
Ces2c	2.09821e-21	0.489071	0.437	0.273	6.06865e-17
Lars2	2.11196e-21	-0.763002	0.884	0.907	6.10843e-17
Zfp53	2.17241e-21	0.316056	0.359	0.209	6.28325e-17
Rfk	2.36682e-21	0.439746	0.836	0.736	6.84556e-17
Sema5a	2.41782e-21	-0.358001	0.147	0.286	6.99307e-17
Stip1	2.61237e-21	0.487711	0.585	0.453	7.55576e-17
Bcap31	2.66986e-21	0.430838	0.786	0.687	7.72203e-17
C1galt1c1	2.84439e-21	0.367979	0.511	0.358	8.22681e-17
Gtf2f1	2.91685e-21	0.330327	0.614	0.448	8.43642e-17
Rps12-ps3	3.11166e-21	-0.725972	0.901	0.922	8.99984e-17
Hras	3.18937e-21	0.405526	0.8	0.712	9.22461e-17
Mrpl12	3.21324e-21	0.405951	0.909	0.862	9.29365e-17
Rap1a	3.2657e-21	0.354679	0.617	0.466	9.44539e-17
Svbp	3.275e-21	0.393343	0.608	0.454	9.47228e-17
Mrpl13	3.39415e-21	0.469469	0.749	0.637	9.8169e-17
Pex19	3.45212e-21	0.336466	0.572	0.41	9.98458e-17
Pno1	3.52884e-21	0.370979	0.34	0.195	1.02065e-16
Ttc22	3.64447e-21	0.387367	0.512	0.356	1.05409e-16
Opa1	3.877e-21	0.40161	0.612	0.473	1.12134e-16
Tgm3	4.04941e-21	-0.905586	0.062	0.172	1.17121e-16
Ypel3	4.08082e-21	-0.408611	0.188	0.326	1.1803e-16
Ino80c	4.12359e-21	0.329859	0.402	0.246	1.19267e-16
C1d	4.15274e-21	0.371522	0.612	0.465	1.2011e-16
Slc35f6	4.17231e-21	0.337367	0.419	0.263	1.20676e-16
Bpgm	4.32544e-21	0.402111	0.609	0.472	1.25105e-16
Vma21	4.35443e-21	0.346754	0.501	0.347	1.25943e-16
Msmo1	4.38917e-21	0.408265	0.802	0.708	1.26948e-16
Gucy2c	4.48566e-21	0.416568	0.869	0.791	1.29739e-16
Mad2l1	4.62085e-21	0.288906	0.183	0.069	1.33649e-16
Actr1a	4.68414e-21	0.379283	0.72	0.582	1.35479e-16
Cldn3	5.18233e-21	0.197455	0.909	0.822	1.49889e-16
Sarnp	5.21637e-21	0.426884	0.583	0.443	1.50873e-16
Prss30	5.23395e-21	0.507215	0.556	0.394	1.51381e-16
Itpk1	5.30933e-21	0.36784	0.812	0.698	1.53562e-16
Hnrnpf	5.32687e-21	0.506647	0.885	0.827	1.54069e-16
Cldnd1	5.71746e-21	0.30673	0.39	0.233	1.65366e-16
Mrpl33	5.80852e-21	0.347567	0.828	0.713	1.68e-16
Trappc3	5.92173e-21	0.350304	0.514	0.356	1.71274e-16
Ccna2	5.9448e-21	0.473051	0.191	0.075	1.71941e-16
Ces2e	6.07312e-21	0.520539	0.738	0.62	1.75653e-16
Ubqln1	6.34493e-21	0.421775	0.635	0.505	1.83514e-16
Snrpa1	6.53504e-21	0.398058	0.496	0.337	1.89013e-16
Sh3glb1	6.548e-21	0.431812	0.756	0.649	1.89388e-16
Srp14	6.6337e-21	0.445809	0.704	0.588	1.91867e-16
Cog6	6.83447e-21	0.2921	0.432	0.271	1.97673e-16
Tmem253	6.91083e-21	0.320623	0.425	0.264	1.99882e-16
Chchd3	7.23497e-21	0.387034	0.819	0.747	2.09257e-16
Krtcap2	7.66993e-21	0.391831	0.657	0.519	2.21837e-16
Hnrnpu	7.68904e-21	0.423948	0.812	0.729	2.2239e-16
Micu2	7.9949e-21	0.330969	0.687	0.541	2.31237e-16
Sec23a	8.27278e-21	0.375196	0.58	0.433	2.39273e-16
Kdelr2	8.70645e-21	0.420971	0.721	0.611	2.51817e-16
Tpd52	8.73955e-21	0.4038	0.887	0.859	2.52774e-16
Sugt1	9.35357e-21	0.450566	0.752	0.646	2.70533e-16
Pcgf3	9.39868e-21	0.402026	0.569	0.421	2.71838e-16
Rnf114	9.52965e-21	0.322195	0.693	0.54	2.75626e-16
Ankrd40	9.63901e-21	0.312322	0.471	0.306	2.78789e-16
Map2k1	9.83467e-21	0.356195	0.731	0.604	2.84448e-16
Smpdl3b	9.90333e-21	0.358618	0.307	0.168	2.86434e-16
Rhoa	9.91749e-21	0.408499	0.862	0.809	2.86843e-16
Cotl1	1.01467e-20	0.376103	0.558	0.41	2.93474e-16
Psap	1.01751e-20	0.419107	0.958	0.94	2.94296e-16
Sf3b5	1.02676e-20	0.493048	0.704	0.586	2.9697e-16
Anxa2	1.11371e-20	0.316592	0.983	0.975	3.22119e-16
Mamdc4	1.16244e-20	0.343199	0.405	0.249	3.36213e-16
Rab21	1.18842e-20	0.347458	0.649	0.504	3.43728e-16
Aprt	1.198e-20	0.46563	0.904	0.843	3.46497e-16
Ak6	1.22233e-20	0.42672	0.561	0.413	3.53535e-16
Ctnna1	1.27353e-20	0.307622	0.905	0.836	3.68343e-16
Vps4b	1.29776e-20	0.385363	0.723	0.607	3.7535e-16
Malsu1	1.36068e-20	0.332854	0.557	0.396	3.9355e-16
Snx6	1.4274e-20	0.365074	0.601	0.448	4.12846e-16
Smarcb1	1.43589e-20	0.373064	0.5	0.352	4.15302e-16
Cetn3	1.45382e-20	0.406319	0.52	0.37	4.20489e-16
Cab39	1.60084e-20	0.387577	0.789	0.703	4.63011e-16
Bcat2	1.67304e-20	0.368429	0.409	0.257	4.83893e-16
Abhd17a	1.75795e-20	0.354332	0.698	0.555	5.08451e-16
Tomm20	1.78946e-20	0.452222	0.675	0.541	5.17564e-16
Picalm	1.79127e-20	0.386146	0.745	0.63	5.18089e-16
Ddx24	1.83161e-20	0.337718	0.617	0.47	5.29757e-16
Mpp6	1.93406e-20	0.619058	0.514	0.361	5.59389e-16
Armc1	1.99359e-20	0.327107	0.399	0.245	5.76606e-16
Rab9	2.02252e-20	0.290692	0.538	0.37	5.84973e-16
Fkbp1a	2.03454e-20	0.415429	0.781	0.67	5.88451e-16
Hikeshi	2.11868e-20	0.289158	0.333	0.188	6.12786e-16
Tgoln1	2.18535e-20	0.294665	0.954	0.926	6.32068e-16
Fbp2	2.20359e-20	0.347356	0.891	0.799	6.37345e-16
Neurl3	2.20712e-20	0.385923	0.794	0.66	6.38365e-16
Gtf3c6	2.29969e-20	0.365954	0.626	0.477	6.65141e-16
Skp1a	2.3802e-20	0.366496	0.78	0.676	6.88426e-16
Rps27rt	2.41557e-20	-0.745257	0.527	0.647	6.98656e-16
Rnf141	2.43851e-20	0.324794	0.442	0.287	7.05291e-16
Eif3c	2.65423e-20	0.450963	0.889	0.843	7.67682e-16
Spint1	2.72994e-20	0.327951	0.857	0.753	7.8958e-16
Gm12381	2.848e-20	0.11859	0.104	0.021	8.23727e-16
Sypl	2.89632e-20	0.347398	0.734	0.604	8.37702e-16
Hsd11b2	2.90426e-20	0.33204	0.706	0.563	8.4e-16
Pi4k2b	2.93355e-20	0.340122	0.589	0.445	8.48471e-16
Snx2	3.03835e-20	0.345674	0.62	0.46	8.78782e-16
Sgk2	3.04962e-20	0.478524	0.43	0.279	8.82042e-16
Yme1l1	3.06921e-20	0.361908	0.566	0.41	8.87707e-16
Slc33a1	3.09371e-20	0.36944	0.475	0.326	8.94793e-16
Ccdc47	3.13269e-20	0.29632	0.521	0.367	9.06068e-16
Sf3b6	3.14464e-20	0.492154	0.794	0.743	9.09524e-16
Sin3b	3.33255e-20	0.440461	0.776	0.676	9.63873e-16
Mrps36	3.42556e-20	0.368486	0.556	0.398	9.90774e-16
Bbip1	3.86787e-20	0.357219	0.579	0.422	1.11871e-15
Cd2ap	3.95458e-20	0.361638	0.844	0.777	1.14378e-15
Eif4g1	3.98443e-20	0.404663	0.828	0.755	1.15242e-15
Dpp9	4.08084e-20	0.256339	0.424	0.263	1.1803e-15
Ube2a	4.08251e-20	0.383749	0.563	0.408	1.18078e-15
Fgfr1op2	4.09329e-20	0.369665	0.652	0.509	1.1839e-15
Zg16	4.12693e-20	-1.21369	0.185	0.334	1.19363e-15
Slc25a17	4.28405e-20	0.302344	0.423	0.266	1.23907e-15
Azin1	4.28421e-20	0.336579	0.806	0.693	1.23912e-15
Mipep	4.33215e-20	0.277163	0.398	0.247	1.25299e-15
Scpep1	4.70549e-20	0.342512	0.541	0.382	1.36097e-15
Flii	4.9939e-20	0.269679	0.605	0.429	1.44439e-15
Rps6ka1	5.20996e-20	0.29037	0.75	0.616	1.50688e-15
Impad1	5.38229e-20	0.378309	0.586	0.438	1.55672e-15
Mrpl28	5.42014e-20	0.434703	0.808	0.703	1.56767e-15
Dctn6	5.45261e-20	0.356603	0.648	0.5	1.57706e-15
Sc5d	5.56127e-20	0.399865	0.563	0.415	1.60849e-15
Pptc7	6.03902e-20	0.386949	0.656	0.514	1.74667e-15
Stat2	6.15208e-20	0.305298	0.651	0.491	1.77937e-15
Ahcyl1	6.39166e-20	0.374207	0.563	0.415	1.84866e-15
Akr1c14	6.74228e-20	0.325536	0.574	0.414	1.95007e-15
Atxn1	6.7438e-20	-0.352982	0.298	0.45	1.95051e-15
Anks4b	6.79778e-20	0.415808	0.718	0.593	1.96612e-15
Parl	6.90514e-20	0.394919	0.731	0.612	1.99717e-15
Pafah2	7.02201e-20	0.336603	0.577	0.425	2.03098e-15
Ndufb3	7.21174e-20	0.406978	0.951	0.919	2.08585e-15
Ttc1	7.48332e-20	0.337877	0.469	0.312	2.1644e-15
Dync1i2	7.52972e-20	0.325008	0.792	0.68	2.17782e-15
Spryd7	7.6377e-20	0.336841	0.415	0.264	2.20905e-15
Akirin2	7.92663e-20	0.331725	0.612	0.461	2.29262e-15
Gtf2f2	8.69161e-20	0.324195	0.531	0.38	2.51387e-15
Ccdc25	9.10862e-20	0.392113	0.633	0.501	2.63449e-15
Kars	9.20337e-20	0.365294	0.726	0.611	2.66189e-15
Rps23	9.72687e-20	0.26412	0.98	0.963	2.8133e-15
Akirin1	1.02869e-19	0.352524	0.477	0.325	2.97529e-15
Coro1c	1.03458e-19	0.278252	0.776	0.654	2.99231e-15
Ppp1r7	1.04104e-19	0.319525	0.422	0.271	3.011e-15
Commd1	1.04771e-19	0.33861	0.68	0.529	3.03029e-15
Dnaja3	1.10703e-19	0.375909	0.529	0.384	3.20186e-15
Erh	1.17441e-19	0.370253	0.514	0.372	3.39674e-15
Mboat1	1.23681e-19	0.361445	0.871	0.802	3.57723e-15
Gpx4	1.24197e-19	0.349303	0.958	0.91	3.59214e-15
Gcat	1.25594e-19	0.348417	0.419	0.264	3.63255e-15
Sdcbp	1.25901e-19	0.346241	0.824	0.715	3.64144e-15
Gtf2h1	1.26049e-19	0.405276	0.624	0.49	3.64573e-15
Hist1h1d	1.34797e-19	-0.489171	0.194	0.327	3.89873e-15
Zc3h15	1.3536e-19	0.357001	0.726	0.611	3.91503e-15
Hnrnpk	1.37794e-19	0.429398	0.924	0.886	3.9854e-15
Exoc3	1.38003e-19	0.338768	0.553	0.401	3.99146e-15
Ppih	1.46009e-19	0.340718	0.348	0.202	4.22301e-15
Khdrbs1	1.49306e-19	0.361797	0.611	0.467	4.31838e-15
Rnf7	1.49724e-19	0.384781	0.549	0.407	4.33048e-15
Ybx3	1.50396e-19	0.365253	0.799	0.711	4.34991e-15
Psenen	1.54914e-19	0.279482	0.695	0.532	4.48058e-15
Cth	1.55402e-19	0.33246	0.638	0.502	4.49469e-15
Mtmr4	1.55576e-19	0.316109	0.446	0.298	4.49973e-15
Ube2m	1.55785e-19	0.377601	0.734	0.618	4.50576e-15
Acat2	1.56391e-19	0.404242	0.45	0.303	4.52329e-15
Nedd8	1.57112e-19	0.375013	0.833	0.769	4.54416e-15
Rwdd1	1.6302e-19	0.466782	0.635	0.511	4.71504e-15
Mrps25	1.67811e-19	0.364212	0.632	0.483	4.85359e-15
Fam103a1	1.72296e-19	0.353148	0.549	0.391	4.98331e-15
Ptges3	1.84026e-19	0.493185	0.636	0.509	5.32258e-15
Aurkaip1	2.02967e-19	0.395153	0.841	0.748	5.87043e-15
Ndufv3	2.10675e-19	0.26438	0.931	0.876	6.09334e-15
Gna13	2.19262e-19	0.325427	0.702	0.568	6.34171e-15
Calu	2.21039e-19	0.446775	0.752	0.661	6.39312e-15
Trappc6b	2.26052e-19	0.314191	0.527	0.374	6.5381e-15
Lamtor5	2.27618e-19	0.347622	0.606	0.46	6.58339e-15
Prpf40a	2.27847e-19	0.404743	0.702	0.569	6.59001e-15
C77080	2.31194e-19	0.29501	0.779	0.652	6.68682e-15
Timm50	2.44662e-19	0.385132	0.547	0.403	7.07635e-15
Mkrn1	2.45092e-19	0.297224	0.882	0.776	7.08879e-15
Ifitm2	2.51836e-19	0.25407	0.448	0.286	7.28386e-15
Timm22	2.67918e-19	0.397761	0.568	0.422	7.74899e-15
Rsad2	2.71473e-19	0.497216	0.253	0.128	7.85182e-15
Eps8l3	2.71534e-19	0.400489	0.815	0.699	7.85357e-15
Cttn	2.82317e-19	0.376272	0.776	0.674	8.16547e-15
Tspo	2.84643e-19	0.393331	0.935	0.917	8.23274e-15
Cpsf2	2.86064e-19	0.393254	0.461	0.319	8.27382e-15
Mrpl45	2.92054e-19	0.367709	0.578	0.425	8.44708e-15
Dstn	3.3757e-19	0.373425	0.99	0.985	9.76353e-15
Nudcd2	3.49159e-19	0.384125	0.455	0.309	1.00987e-14
Eif3b	3.5271e-19	0.369444	0.709	0.588	1.02014e-14
Slc35g1	3.53425e-19	0.394339	0.723	0.599	1.02221e-14
Nol4l	3.68985e-19	0.310851	0.472	0.324	1.06722e-14
Ddt	3.76362e-19	0.325725	0.632	0.476	1.08855e-14
Timm44	3.78654e-19	0.364395	0.63	0.489	1.09518e-14
Ndufa6	3.84729e-19	0.308287	0.97	0.958	1.11275e-14
Ptk6	3.93863e-19	0.298864	0.327	0.186	1.13917e-14
Tmsb4x	3.94642e-19	0.349475	0.997	0.99	1.14142e-14
Polr2m	4.14118e-19	0.340382	0.637	0.498	1.19775e-14
Nudt4	4.22963e-19	0.379346	0.901	0.816	1.22334e-14
Osgin1	4.36536e-19	0.242812	0.376	0.221	1.26259e-14
Snrpe	4.39481e-19	0.519942	0.805	0.734	1.27111e-14
Ganab	4.40171e-19	0.356163	0.745	0.629	1.27311e-14
Cox10	4.56259e-19	0.321138	0.621	0.475	1.31964e-14
Mrpl32	4.57672e-19	0.35449	0.536	0.394	1.32372e-14
Nek2	4.57785e-19	0.253028	0.152	0.053	1.32405e-14
Cmtm6	4.73893e-19	0.319159	0.659	0.52	1.37064e-14
Tsn	4.79725e-19	0.456564	0.629	0.515	1.38751e-14
Pkig	4.79845e-19	0.341948	0.66	0.528	1.38786e-14
Blvra	5.09331e-19	0.291777	0.368	0.22	1.47314e-14
Lrrc42	5.10594e-19	0.432311	0.657	0.534	1.47679e-14
Dbt	5.17177e-19	0.31561	0.474	0.32	1.49583e-14
Ndufc1	5.2543e-19	0.375671	0.952	0.91	1.5197e-14
Krt7	5.56634e-19	0.262646	0.815	0.683	1.60995e-14
Cript	5.60921e-19	0.314442	0.614	0.463	1.62235e-14
Mrpl34	5.81021e-19	0.362093	0.58	0.427	1.68049e-14
Cox6b1	5.90355e-19	0.312574	0.99	0.99	1.70748e-14
Cgref1	5.91061e-19	0.145439	0.266	0.132	1.70953e-14
Gns	6.05311e-19	0.283895	0.497	0.349	1.75074e-14
Tmsb10	6.57728e-19	0.168848	0.976	0.939	1.90235e-14
Ssx2ip	6.67161e-19	0.3662	0.507	0.353	1.92963e-14
Prpf38a	6.72028e-19	0.35919	0.472	0.327	1.94371e-14
Pin1	6.8681e-19	0.315357	0.432	0.278	1.98646e-14
Sec63	6.94714e-19	0.408613	0.617	0.484	2.00932e-14
Prkar2a	7.08845e-19	0.403397	0.708	0.582	2.05019e-14
Tbc1d15	7.27671e-19	0.334482	0.58	0.434	2.10464e-14
Cnot6	7.39254e-19	0.377269	0.54	0.397	2.13814e-14
Tor1aip1	7.50834e-19	0.320547	0.583	0.432	2.17164e-14
Ppfia3	7.74347e-19	0.400578	0.63	0.486	2.23964e-14
Me2	7.8554e-19	0.432131	0.734	0.625	2.27202e-14
Cept1	7.96734e-19	0.335695	0.814	0.71	2.3044e-14
Paqr4	8.0104e-19	0.34434	0.851	0.777	2.31685e-14
Azi2	8.05283e-19	0.297002	0.717	0.581	2.32912e-14
Pdk3	8.16789e-19	0.291266	0.339	0.198	2.3624e-14
Erlin2	8.4369e-19	0.31282	0.561	0.417	2.44021e-14
Adh5	8.45218e-19	0.308237	0.55	0.386	2.44462e-14
Slc26a2	8.60074e-19	0.391879	0.938	0.904	2.48759e-14
Kctd5	8.64846e-19	0.329834	0.623	0.479	2.5014e-14
Pop4	8.88861e-19	0.232306	0.262	0.134	2.57085e-14
Srp72	8.93261e-19	0.354699	0.571	0.434	2.58358e-14
Rilpl2	9.07271e-19	0.307168	0.368	0.226	2.6241e-14
Hyou1	9.13145e-19	0.369696	0.415	0.276	2.64109e-14
Rpl12	9.14893e-19	0.30868	0.979	0.947	2.64615e-14
Pex2	9.47824e-19	0.32732	0.478	0.327	2.74139e-14
Fkbp2	9.6722e-19	0.303188	0.821	0.701	2.79749e-14
Dnajc8	9.67636e-19	0.350694	0.659	0.528	2.79869e-14
Mrps33	9.84657e-19	0.380792	0.612	0.487	2.84792e-14
Nostrin	9.84781e-19	0.464895	0.628	0.495	2.84828e-14
0610012G03Rik	1.02623e-18	0.316409	0.694	0.562	2.96817e-14
Ywhag	1.03879e-18	0.358104	0.516	0.372	3.00449e-14
Znrf2	1.06592e-18	0.293413	0.593	0.447	3.08295e-14
Trafd1	1.06692e-18	0.335935	0.691	0.559	3.08584e-14
Slc44a4	1.06908e-18	0.386558	0.959	0.927	3.09211e-14
Mtm1	1.07114e-18	0.270552	0.595	0.432	3.09807e-14
Sqle	1.18112e-18	0.36945	0.728	0.586	3.41615e-14
Atp6v1b2	1.21156e-18	0.337348	0.534	0.395	3.50421e-14
Hook1	1.22176e-18	0.353004	0.683	0.552	3.53368e-14
Ap3d1	1.26261e-18	0.236292	0.638	0.491	3.65183e-14
Csde1	1.27741e-18	0.342369	0.789	0.672	3.69467e-14
Rnf181	1.28676e-18	0.335313	0.522	0.37	3.72171e-14
Usp14	1.30997e-18	0.336228	0.45	0.302	3.78881e-14
Dnttip2	1.31134e-18	0.324854	0.435	0.285	3.79279e-14
Tex261	1.34029e-18	0.328905	0.77	0.661	3.87651e-14
Ap1m2	1.35813e-18	0.369093	0.718	0.598	3.92812e-14
Arl4a	1.38509e-18	0.366048	0.85	0.757	4.0061e-14
Slc39a9	1.39743e-18	0.316836	0.633	0.488	4.04179e-14
Mrpl49	1.39954e-18	0.304245	0.409	0.262	4.04789e-14
Hsph1	1.4549e-18	0.539845	0.504	0.364	4.20802e-14
Akt1	1.46157e-18	0.33602	0.533	0.377	4.22729e-14
Mettl7b	1.47749e-18	0.455245	0.855	0.796	4.27335e-14
Map1lc3a	1.59323e-18	-0.410164	0.388	0.529	4.60811e-14
Mpi	1.65913e-18	0.323981	0.669	0.526	4.7987e-14
Polr1c	1.7006e-18	0.344477	0.648	0.514	4.91864e-14
Crb3	1.76261e-18	0.39274	0.761	0.647	5.09801e-14
Art2b	1.81472e-18	0.339225	0.176	0.071	5.24872e-14
Mut	1.82191e-18	0.335004	0.516	0.366	5.26952e-14
Irf8	1.85521e-18	0.271853	0.821	0.736	5.36583e-14
Sdc1	1.89531e-18	0.333828	0.84	0.749	5.48181e-14
Cryl1	1.89981e-18	0.292605	0.684	0.547	5.49481e-14
St14	1.90284e-18	0.365122	0.901	0.827	5.50358e-14
Commd2	1.91187e-18	0.312199	0.416	0.273	5.52969e-14
Atp5o	1.92969e-18	0.331259	0.988	0.982	5.58124e-14
Tmem147	1.94173e-18	0.392302	0.597	0.447	5.61607e-14
Stoml2	2.00178e-18	0.34812	0.613	0.474	5.78976e-14
Cox11	2.01318e-18	0.294284	0.444	0.292	5.82272e-14
Rnf19b	2.02506e-18	0.290205	0.699	0.558	5.85707e-14
Dram2	2.05e-18	0.294399	0.741	0.611	5.92922e-14
Clta	2.06622e-18	0.359776	0.825	0.741	5.97614e-14
Uba3	2.09949e-18	0.294662	0.475	0.323	6.07236e-14
Prr13	2.11744e-18	0.421535	0.927	0.897	6.12427e-14
Ube2f	2.16454e-18	0.330663	0.617	0.479	6.26049e-14
Ormdl2	2.17023e-18	0.31042	0.646	0.506	6.27695e-14
Mid1ip1	2.22714e-18	0.445089	0.749	0.644	6.44157e-14
Copa	2.27183e-18	0.300747	0.637	0.499	6.57081e-14
Hsp90ab1	2.27636e-18	0.45873	0.976	0.949	6.58392e-14
Acox1	2.2783e-18	0.301272	0.769	0.643	6.58953e-14
Prr15	2.34341e-18	0.353875	0.465	0.308	6.77786e-14
Hibadh	2.37516e-18	0.396222	0.633	0.512	6.86968e-14
Chd3	2.39201e-18	-0.39791	0.401	0.533	6.91841e-14
Eif1ad	2.49998e-18	0.350508	0.611	0.459	7.23068e-14
As3mt	2.50111e-18	0.390894	0.484	0.349	7.23397e-14
Cpeb4	2.56923e-18	0.327295	0.505	0.354	7.43099e-14
Chchd4	2.60963e-18	0.338022	0.426	0.282	7.54784e-14
Atg5	2.69686e-18	0.320246	0.502	0.359	7.80013e-14
Rpl27	2.70468e-18	0.365514	0.978	0.952	7.82275e-14
2610001J05Rik	2.71092e-18	0.323925	0.64	0.497	7.84079e-14
Kcmf1	2.7597e-18	0.352014	0.654	0.532	7.98188e-14
Tmco1	2.7944e-18	0.357448	0.572	0.433	8.08225e-14
Hccs	2.82099e-18	0.256459	0.361	0.216	8.15914e-14
Ifit1bl1	2.84027e-18	0.838726	0.357	0.218	8.21491e-14
Pmf1	2.84379e-18	0.323295	0.318	0.182	8.22509e-14
Dnajc21	2.92529e-18	0.311013	0.51	0.358	8.46082e-14
Ogfr	2.955e-18	0.366247	0.664	0.532	8.54675e-14
Ube2q1	2.98452e-18	0.243161	0.529	0.377	8.63212e-14
Med19	3.22373e-18	0.260996	0.36	0.22	9.324e-14
Fblim1	3.36145e-18	0.328899	0.575	0.429	9.72233e-14
Mrpl40	3.43495e-18	0.340967	0.478	0.329	9.93489e-14
Atp5j2	3.57928e-18	0.284561	0.992	0.992	1.03524e-13
Plxdc2	3.6658e-18	-0.532369	0.564	0.687	1.06026e-13
Rpl41	3.74295e-18	0.245046	0.999	0.996	1.08257e-13
Mgat4b	3.80636e-18	0.40698	0.846	0.788	1.10091e-13
Nsdhl	3.80789e-18	0.300375	0.339	0.198	1.10136e-13
Mrps2	3.81612e-18	0.248433	0.298	0.163	1.10374e-13
Pa2g4	3.96524e-18	0.461978	0.632	0.505	1.14687e-13
Ube2s	4.07766e-18	0.442527	0.708	0.615	1.17938e-13
Zwint	4.09127e-18	0.321115	0.382	0.242	1.18332e-13
Chchd2	4.16168e-18	0.389572	0.992	0.99	1.20368e-13
Mrpl11	4.18652e-18	0.39984	0.634	0.515	1.21087e-13
Degs1	4.19627e-18	0.366744	0.454	0.316	1.21369e-13
Uchl5	4.24771e-18	0.33666	0.424	0.283	1.22857e-13
Dnajc10	4.57622e-18	0.294221	0.365	0.222	1.32358e-13
Neu1	4.61488e-18	0.419829	0.783	0.661	1.33476e-13
Mkks	4.70444e-18	0.350325	0.668	0.538	1.36067e-13
1500011K16Rik	4.98968e-18	0.379674	0.682	0.556	1.44316e-13
Eif4a3	5.30614e-18	0.347851	0.601	0.458	1.5347e-13
Sec22b	5.45246e-18	0.337218	0.501	0.358	1.57701e-13
Osr2	5.58895e-18	0.40124	0.393	0.251	1.61649e-13
Cdc25a	5.71418e-18	0.402181	0.585	0.466	1.65271e-13
Golga7	5.7463e-18	0.305395	0.576	0.433	1.662e-13
Slc5a1	5.90136e-18	0.334181	0.761	0.637	1.70685e-13
Cdk2ap1	6.49072e-18	0.275196	0.39	0.243	1.87731e-13
Ccdc167	6.57188e-18	0.309864	0.383	0.245	1.90079e-13
Aldh1a7	6.62844e-18	0.1913	0.212	0.096	1.91714e-13
Smndc1	6.78591e-18	0.31845	0.519	0.37	1.96269e-13
Ifit3	6.96399e-18	0.272613	0.181	0.075	2.01419e-13
Ndufs6	7.01355e-18	0.321994	0.97	0.945	2.02853e-13
Rps11	7.29478e-18	0.115166	0.98	0.956	2.10987e-13
Rnf4	7.61676e-18	0.338077	0.621	0.491	2.20299e-13
Usp25	7.70926e-18	0.325785	0.638	0.494	2.22975e-13
Tomm7	7.71586e-18	0.302231	0.961	0.927	2.23166e-13
Mars	7.88819e-18	0.298458	0.356	0.221	2.2815e-13
Thoc7	8.07205e-18	0.338441	0.696	0.581	2.33468e-13
Cars	8.28904e-18	0.262888	0.354	0.212	2.39744e-13
E2f2	8.36863e-18	0.343811	0.454	0.312	2.42046e-13
Hsd17b13	8.46379e-18	0.314931	0.332	0.195	2.44798e-13
Lrg1	8.76395e-18	0.403479	0.142	0.05	2.5348e-13
Mapk1ip1l	8.9041e-18	0.312232	0.627	0.494	2.57533e-13
Prap1	8.90551e-18	0.345742	0.529	0.372	2.57574e-13
Aldoa	8.90838e-18	0.188652	0.923	0.879	2.57657e-13
Ifih1	8.97726e-18	0.349786	0.54	0.401	2.59649e-13
Fam3c	9.27126e-18	0.260773	0.264	0.141	2.68153e-13
Wdr1	9.55338e-18	0.337847	0.823	0.736	2.76313e-13
Hint1	9.78122e-18	0.290002	0.977	0.962	2.82902e-13
Tmem128	1.02083e-17	0.339182	0.549	0.404	2.95255e-13
Dgkb	1.02798e-17	-0.273652	0.228	0.368	2.97323e-13
Pnpt1	1.06492e-17	0.297985	0.396	0.256	3.08007e-13
Srpr	1.10562e-17	0.320845	0.538	0.394	3.19778e-13
Vbp1	1.1957e-17	0.304675	0.39	0.247	3.45832e-13
Coro1b	1.1967e-17	0.222651	0.841	0.732	3.46122e-13
Nme7	1.32434e-17	0.287679	0.436	0.289	3.8304e-13
Aadac	1.32703e-17	0.280046	0.52	0.368	3.83818e-13
Vps4a	1.35552e-17	0.328788	0.482	0.341	3.92058e-13
Mrpl10	1.35798e-17	0.312491	0.616	0.484	3.92768e-13
Setd3	1.37121e-17	0.328272	0.686	0.555	3.96595e-13
Ak3	1.4329e-17	0.273226	0.691	0.556	4.14438e-13
Fam32a	1.4431e-17	0.346765	0.686	0.56	4.17387e-13
Sppl2a	1.46445e-17	0.37295	0.798	0.726	4.23564e-13
Leo1	1.49624e-17	0.307533	0.406	0.266	4.32759e-13
Ccdc124	1.51523e-17	0.334775	0.665	0.54	4.3825e-13
Fuca1	1.62761e-17	0.274481	0.942	0.904	4.70752e-13
Rab28	1.63952e-17	0.271662	0.436	0.295	4.742e-13
Uqcr10	1.76016e-17	0.285567	0.99	0.981	5.0909e-13
Cr1l	1.77689e-17	0.302483	0.629	0.49	5.13929e-13
Retsat	1.81202e-17	0.264965	0.416	0.266	5.24092e-13
Timm8a1	1.97421e-17	0.294557	0.351	0.216	5.71e-13
Maea	2.06352e-17	0.348418	0.639	0.519	5.96833e-13
Ibtk	2.08594e-17	0.335741	0.534	0.4	6.03317e-13
Elof1	2.17545e-17	0.339826	0.49	0.339	6.29204e-13
Znfx1	2.18474e-17	0.32368	0.549	0.41	6.31892e-13
Leprotl1	2.20824e-17	0.310353	0.648	0.502	6.38689e-13
Pdgfa	2.21874e-17	-0.414395	0.561	0.689	6.41727e-13
Zan	2.22563e-17	-0.38438	0.243	0.375	6.43719e-13
Tmem234	2.23911e-17	0.237754	0.829	0.71	6.47616e-13
Mrps18c	2.25283e-17	0.361831	0.78	0.707	6.51586e-13
Pak1ip1	2.26478e-17	0.369665	0.579	0.45	6.55043e-13
Mal2	2.34006e-17	0.383939	0.88	0.829	6.76815e-13
Ssbp1	2.4119e-17	0.357448	0.529	0.383	6.97592e-13
Hmbs	2.43401e-17	0.300925	0.394	0.257	7.0399e-13
Gnas	2.456e-17	0.1428	0.916	0.83	7.10348e-13
Snrpc	2.49617e-17	0.359154	0.549	0.41	7.21966e-13
Exosc3	2.60396e-17	0.301509	0.419	0.274	7.53144e-13
Ndufb10	2.65879e-17	0.349544	0.977	0.956	7.69001e-13
Rrm1	2.68553e-17	0.289819	0.243	0.124	7.76737e-13
Ndufs2	2.71153e-17	0.319101	0.93	0.897	7.84256e-13
Pttg1ip	2.76128e-17	0.275282	0.684	0.557	7.98644e-13
Rpl19	2.76392e-17	0.151102	0.986	0.964	7.99408e-13
Mrps27	2.78164e-17	0.267419	0.315	0.181	8.04535e-13
Plekhb2	2.81865e-17	0.315263	0.83	0.74	8.15237e-13
Vasp	2.82871e-17	0.331537	0.923	0.895	8.18148e-13
Cpeb1	2.84482e-17	-0.334983	0.188	0.31	8.22807e-13
Stx7	2.94437e-17	0.34254	0.705	0.574	8.516e-13
Hmgn1	2.95412e-17	0.447921	0.545	0.408	8.54421e-13
Sec11c	2.99084e-17	0.376208	0.823	0.743	8.6504e-13
Ap3m1	2.99988e-17	0.297102	0.434	0.294	8.67655e-13
Stmn1	3.01923e-17	0.550645	0.49	0.356	8.73253e-13
Chmp4c	3.07785e-17	0.333474	0.627	0.488	8.90207e-13
Cyb5r4	3.10442e-17	0.310463	0.523	0.385	8.97893e-13
Scamp2	3.14515e-17	0.269963	0.822	0.73	9.09672e-13
Gid8	3.15859e-17	0.326402	0.68	0.552	9.13559e-13
Tspan7	3.15913e-17	0.261896	0.601	0.457	9.13714e-13
Lmnb1	3.37591e-17	0.359125	0.453	0.313	9.76415e-13
Tmx1	3.41881e-17	0.324611	0.56	0.42	9.88821e-13
Emc4	3.58378e-17	0.260845	0.346	0.202	1.03654e-12
Tmx2	3.67742e-17	0.341842	0.559	0.425	1.06362e-12
Ankfy1	3.68812e-17	0.299067	0.591	0.454	1.06671e-12
Cenpx	3.70592e-17	0.274471	0.375	0.224	1.07186e-12
Dph3	4.00413e-17	0.290625	0.542	0.39	1.15811e-12
Prkaca	4.14649e-17	0.279845	0.536	0.388	1.19929e-12
Rad21	4.19441e-17	0.374063	0.632	0.522	1.21315e-12
Rps6ka3	4.31267e-17	0.367061	0.692	0.566	1.24735e-12
Hmgcs2	4.32594e-17	0.381038	0.905	0.77	1.25119e-12
Akr1b3	4.35709e-17	0.441831	0.484	0.351	1.2602e-12
Tspan1	4.36501e-17	0.339052	0.983	0.981	1.26249e-12
Psmd8	4.43549e-17	0.36247	0.819	0.752	1.28288e-12
Trp53i11	4.46709e-17	0.22526	0.514	0.361	1.29202e-12
Glrx3	4.80045e-17	0.350433	0.667	0.543	1.38843e-12
Pttg1	4.82948e-17	0.386103	0.647	0.538	1.39683e-12
Hadha	4.84446e-17	0.312893	0.845	0.749	1.40116e-12
Sft2d1	4.91197e-17	0.309616	0.605	0.474	1.42069e-12
Gpa33	4.91307e-17	0.275767	0.823	0.717	1.42101e-12
Romo1	4.93653e-17	0.330438	0.918	0.875	1.42779e-12
Rpl7l1	4.93685e-17	0.358654	0.554	0.421	1.42788e-12
Ppig	4.94189e-17	0.380965	0.726	0.616	1.42934e-12
Exoc3l4	4.94797e-17	0.282668	0.312	0.183	1.4311e-12
Klf3	4.98702e-17	0.247732	0.79	0.675	1.44239e-12
Ada	5.11849e-17	0.217138	0.219	0.106	1.48042e-12
Msantd4	5.26583e-17	0.277143	0.383	0.243	1.52304e-12
Rpl11	5.37418e-17	0.268442	0.976	0.944	1.55438e-12
Ddx3x	5.42641e-17	0.314775	0.858	0.793	1.56948e-12
Ddx1	5.43108e-17	0.369864	0.55	0.424	1.57083e-12
Tnfrsf1a	5.58144e-17	0.378502	0.475	0.339	1.61432e-12
Wdr83os	5.65844e-17	0.347099	0.568	0.431	1.63659e-12
Eaf1	5.68488e-17	0.279851	0.322	0.195	1.64424e-12
Mrps12	5.69536e-17	0.388012	0.644	0.528	1.64727e-12
Zdhhc3	5.71546e-17	0.364594	0.562	0.434	1.65308e-12
Rnf225	5.7298e-17	-0.127979	0.028	0.103	1.65723e-12
Ddb1	5.75993e-17	0.416554	0.776	0.689	1.66594e-12
Robo2	6.41022e-17	-0.360131	0.109	0.219	1.85403e-12
Tex14	6.57707e-17	-0.509415	0.206	0.334	1.90229e-12
Cisd3	6.68779e-17	0.28649	0.913	0.836	1.93431e-12
Trim25	6.85107e-17	0.272671	0.751	0.625	1.98154e-12
Ehd1	7.12032e-17	0.291025	0.596	0.46	2.05941e-12
Ptcd2	7.12982e-17	0.360825	0.653	0.526	2.06216e-12
Vps26a	7.30639e-17	0.268265	0.464	0.319	2.11323e-12
Mrpl9	7.34685e-17	0.304561	0.64	0.5	2.12493e-12
Zfp91	7.35455e-17	0.385929	0.814	0.73	2.12716e-12
Fen1	7.387e-17	0.23137	0.219	0.105	2.13654e-12
Scarb2	7.44051e-17	0.307291	0.764	0.653	2.15202e-12
Mrps35	7.5398e-17	0.372907	0.733	0.632	2.18074e-12
Vdr	7.56654e-17	0.236565	0.887	0.791	2.18847e-12
Arfip1	7.63203e-17	0.315061	0.579	0.446	2.20741e-12
Mta2	7.80606e-17	0.296455	0.542	0.403	2.25775e-12
Nubp1	7.95765e-17	0.294846	0.453	0.307	2.30159e-12
Tmem199	8.10121e-17	0.245389	0.251	0.133	2.34311e-12
Kras	8.13188e-17	0.330771	0.758	0.655	2.35198e-12
Tm9sf3	8.14451e-17	0.387441	0.86	0.803	2.35564e-12
Phf11a	8.15609e-17	0.177576	0.104	0.027	2.35899e-12
Ctnnb1	8.22906e-17	0.335963	0.927	0.896	2.38009e-12
Plekha8	8.32216e-17	0.315824	0.657	0.517	2.40702e-12
Xist	8.34191e-17	-0.650965	0.564	0.666	2.41273e-12
Rrm2b	8.55184e-17	-0.659558	0.549	0.652	2.47345e-12
Jagn1	8.64516e-17	0.343828	0.458	0.318	2.50044e-12
Klf6	8.74935e-17	0.325275	0.947	0.931	2.53058e-12
Rnft1	8.92459e-17	0.254509	0.425	0.28	2.58126e-12
9530068E07Rik	8.959e-17	0.317892	0.767	0.655	2.59121e-12
Atp6v0e	9.02888e-17	0.341545	0.725	0.615	2.61142e-12
Rpl4	9.11874e-17	0.140608	0.958	0.916	2.63741e-12
Iars2	9.2367e-17	0.336878	0.533	0.397	2.67153e-12
Mtfp1	9.37464e-17	0.265901	0.338	0.203	2.71143e-12
Ywhaq	9.47982e-17	0.331979	0.673	0.556	2.74185e-12
Rps25	9.56028e-17	0.243456	0.953	0.921	2.76512e-12
Med8	9.57237e-17	0.297102	0.617	0.481	2.76862e-12
0610009B22Rik	1.01223e-16	0.275658	0.406	0.268	2.92768e-12
Pla2g16	1.02187e-16	0.304748	0.769	0.656	2.95555e-12
2025-03-05	1.04036e-16	0.310388	0.557	0.422	3.00902e-12
Sars	1.05772e-16	0.304316	0.68	0.558	3.05925e-12
Tacc3	1.10825e-16	0.296933	0.191	0.086	3.20538e-12
Rnf5	1.12615e-16	0.266203	0.556	0.408	3.25715e-12
1700021F05Rik	1.14385e-16	0.312067	0.671	0.54	3.30834e-12
Cops3	1.16483e-16	0.33071	0.596	0.457	3.36903e-12
Secisbp2l	1.17685e-16	0.31189	0.432	0.297	3.4038e-12
D1Ertd622e	1.23757e-16	0.289066	0.597	0.464	3.57943e-12
Rpl34	1.24084e-16	0.212562	0.974	0.955	3.58887e-12
St13	1.2663e-16	0.336503	0.658	0.539	3.66253e-12
Get4	1.28799e-16	0.302143	0.535	0.396	3.72524e-12
Cox17	1.32142e-16	0.32237	0.945	0.921	3.82193e-12
Lbhd1	1.34416e-16	0.314782	0.459	0.311	3.8877e-12
Atp6ap2	1.4105e-16	0.282813	0.599	0.468	4.07959e-12
Rwdd4a	1.41958e-16	0.283301	0.353	0.219	4.10584e-12
Rpl10a	1.47055e-16	0.254103	0.956	0.923	4.25327e-12
Zfp618	1.52765e-16	-0.215787	0.08	0.18	4.41843e-12
2510039O18Rik	1.54787e-16	0.291777	0.637	0.5	4.47689e-12
Slc25a4	1.54967e-16	0.619149	0.379	0.255	4.4821e-12
Tuba4a	1.56506e-16	0.38338	0.855	0.793	4.52662e-12
Rraga	1.56672e-16	0.252919	0.457	0.309	4.53142e-12
Vta1	1.56683e-16	0.343747	0.467	0.337	4.53173e-12
Pdss1	1.68044e-16	0.336856	0.531	0.395	4.86035e-12
Polr2k	1.68359e-16	0.315204	0.584	0.449	4.86944e-12
Rpl23	1.94659e-16	0.141395	0.973	0.952	5.63013e-12
Eef1d	1.97485e-16	0.377249	0.864	0.807	5.71185e-12
Rab3d	1.97914e-16	0.275805	0.537	0.407	5.72428e-12
Mapk1	1.98232e-16	0.311427	0.614	0.49	5.73347e-12
Mrpl36	2.03256e-16	0.359407	0.536	0.396	5.87879e-12
Vps36	2.04007e-16	0.338449	0.586	0.455	5.90051e-12
Nudc	2.04836e-16	0.288283	0.449	0.304	5.92447e-12
Chmp5	2.10002e-16	0.348822	0.752	0.654	6.07389e-12
Zmpste24	2.21428e-16	0.28266	0.332	0.204	6.40437e-12
Sptssa	2.23863e-16	0.318371	0.602	0.462	6.47479e-12
Acbd3	2.26186e-16	0.35586	0.711	0.617	6.54199e-12
Rnf115	2.27018e-16	0.278703	0.552	0.415	6.56603e-12
Chmp2b	2.28574e-16	0.334781	0.78	0.689	6.61105e-12
Bccip	2.29877e-16	0.396689	0.559	0.441	6.64873e-12
Mrpl39	2.44421e-16	0.33939	0.44	0.307	7.0694e-12
Smap1	2.45755e-16	0.288183	0.654	0.511	7.10798e-12
Smim22	2.507e-16	-0.373256	0.97	0.978	7.25098e-12
Mfsd14b	2.65402e-16	0.248445	0.469	0.325	7.67622e-12
Dtymk	2.65449e-16	0.308478	0.394	0.256	7.67757e-12
Vamp7	2.65921e-16	0.249083	0.342	0.209	7.69122e-12
Ccng1	2.68872e-16	0.276509	0.441	0.304	7.77659e-12
1110059E24Rik	2.70621e-16	0.333554	0.655	0.532	7.82718e-12
Coq7	2.72303e-16	0.386594	0.559	0.432	7.87581e-12
Ap1s1	2.74332e-16	0.364726	0.897	0.857	7.93452e-12
Slc25a46	2.902e-16	0.305469	0.46	0.327	8.39345e-12
Rheb	2.9451e-16	0.333317	0.511	0.379	8.5181e-12
Slc40a1	2.95605e-16	0.317214	0.601	0.462	8.54977e-12
Ube2j2	2.96401e-16	0.315699	0.765	0.652	8.57281e-12
Nup50	2.9943e-16	0.287205	0.493	0.352	8.66042e-12
Fam120a	3.01307e-16	0.354603	0.792	0.717	8.7147e-12
Cdc34	3.09956e-16	0.346557	0.72	0.611	8.96485e-12
Brcc3	3.15546e-16	0.259235	0.428	0.288	9.12654e-12
Golt1a	3.21209e-16	0.271152	0.592	0.448	9.29033e-12
Timm10	3.2484e-16	0.360416	0.545	0.405	9.39534e-12
Rbm8a	3.34439e-16	0.381949	0.819	0.762	9.67298e-12
Plekhg1	3.42456e-16	-0.180686	0.087	0.188	9.90484e-12
Cmc1	3.45876e-16	0.263538	0.718	0.59	1.00038e-11
Nabp2	3.65834e-16	0.293173	0.559	0.424	1.0581e-11
Ssb	3.66826e-16	0.466369	0.767	0.686	1.06097e-11
Eno3	3.71551e-16	-0.745515	0.224	0.34	1.07464e-11
Plcd3	3.71702e-16	-0.156514	0.05	0.135	1.07507e-11
Mrpl1	3.78261e-16	0.275732	0.379	0.245	1.09404e-11
Usp5	3.79405e-16	0.311777	0.547	0.409	1.09735e-11
Ptbp1	3.86983e-16	0.368546	0.704	0.597	1.11927e-11
Sft2d2	3.96189e-16	0.303501	0.699	0.567	1.1459e-11
Mfsd2a	3.97561e-16	0.258072	0.251	0.134	1.14987e-11
Cox5a	4.03813e-16	0.381713	0.988	0.982	1.16795e-11
Cpped1	4.06853e-16	0.327957	0.68	0.565	1.17674e-11
Srsf1	4.11069e-16	0.374091	0.646	0.52	1.18894e-11
Psmb10	4.11206e-16	0.323047	0.983	0.976	1.18933e-11
Dnajb9	4.15235e-16	0.317285	0.544	0.399	1.20098e-11
Med10	4.20351e-16	0.320018	0.471	0.331	1.21578e-11
H2-DMa	4.24018e-16	0.257802	0.532	0.385	1.22639e-11
Zdhhc7	4.39193e-16	0.333266	0.514	0.391	1.27028e-11
Scp2	4.48611e-16	0.291101	0.792	0.694	1.29752e-11
Eif4ebp1	4.5576e-16	0.260393	0.273	0.154	1.3182e-11
Mrpl37	4.77218e-16	0.389739	0.637	0.53	1.38026e-11
Fkbp8	4.77965e-16	0.271187	0.875	0.803	1.38242e-11
Sod2	4.92936e-16	0.354673	0.801	0.726	1.42572e-11
Hpgd	5.0324e-16	0.215596	0.685	0.55	1.45552e-11
Pmvk	5.11846e-16	0.310694	0.699	0.58	1.48041e-11
Mrpl4	5.18913e-16	0.302915	0.429	0.29	1.50085e-11
Anapc15	5.25525e-16	0.264638	0.315	0.188	1.51998e-11
Tor3a	5.48579e-16	0.315853	0.395	0.263	1.58665e-11
Nckap1	5.56909e-16	0.346306	0.605	0.479	1.61075e-11
Serinc3	5.56995e-16	0.310971	0.821	0.739	1.611e-11
Gosr1	5.92239e-16	0.267363	0.421	0.286	1.71293e-11
Mapkapk2	6.0021e-16	0.278984	0.585	0.451	1.73599e-11
Pde9a	6.41996e-16	0.497409	0.824	0.754	1.85685e-11
Apool	6.54088e-16	0.223077	0.474	0.325	1.89182e-11
Med6	6.74228e-16	0.257732	0.329	0.203	1.95007e-11
Tmem70	6.90165e-16	0.311412	0.471	0.33	1.99617e-11
Msra	6.96257e-16	0.267342	0.601	0.45	2.01379e-11
Pex11a	6.9739e-16	0.278482	0.435	0.297	2.01706e-11
Mcts2	7.26118e-16	0.250289	0.303	0.176	2.10015e-11
Cks1b	7.58968e-16	0.245166	0.204	0.099	2.19516e-11
Mrps31	7.62764e-16	0.318726	0.525	0.394	2.20614e-11
Igsf5	7.71616e-16	0.324155	0.614	0.484	2.23174e-11
Pigx	7.93369e-16	0.339478	0.538	0.413	2.29466e-11
Psme3	8.02964e-16	0.293221	0.461	0.327	2.32241e-11
Adss	8.10335e-16	0.277338	0.558	0.415	2.34373e-11
Fam136a	8.11342e-16	0.293207	0.435	0.297	2.34664e-11
Arpc1a	8.20869e-16	0.300919	0.673	0.557	2.3742e-11
Ecsit	8.22121e-16	0.249678	0.412	0.275	2.37782e-11
Nudt9	8.41898e-16	0.283649	0.61	0.474	2.43502e-11
Psmd5	8.70223e-16	0.334008	0.435	0.311	2.51695e-11
Alg8	8.72221e-16	0.212579	0.186	0.086	2.52272e-11
Chn2	8.94432e-16	0.282765	0.39	0.256	2.58696e-11
Lonp1	9.01002e-16	0.320659	0.527	0.391	2.60597e-11
Arpc4	9.06453e-16	0.378108	0.868	0.833	2.62173e-11
Hmgn5	9.09866e-16	0.40861	0.667	0.557	2.63161e-11
Zdhhc13	9.12642e-16	0.301315	0.735	0.633	2.63964e-11
Hk1	9.49267e-16	0.330038	0.718	0.619	2.74557e-11
Lsm6	9.64739e-16	0.369359	0.612	0.493	2.79031e-11
Comt	1.03313e-15	0.312144	0.661	0.543	2.98811e-11
Rrp36	1.04056e-15	0.243589	0.454	0.309	3.00961e-11
Pdha1	1.04093e-15	0.319988	0.785	0.699	3.01069e-11
Srprb	1.04352e-15	0.233452	0.307	0.181	3.01817e-11
Cox20	1.0445e-15	0.300653	0.559	0.429	3.02102e-11
Zfp672	1.06213e-15	0.257182	0.421	0.286	3.072e-11
Fkbp4	1.07148e-15	0.503002	0.774	0.713	3.09904e-11
Ppp3cb	1.08213e-15	0.233763	0.417	0.279	3.12984e-11
Mrps21	1.08702e-15	0.332418	0.811	0.733	3.14398e-11
Cdca8	1.12257e-15	0.260485	0.17	0.074	3.24681e-11
Oxsr1	1.17323e-15	0.266585	0.472	0.339	3.39332e-11
Ech1	1.24131e-15	0.189653	0.788	0.671	3.59024e-11
Rars	1.30111e-15	0.388808	0.7	0.597	3.76321e-11
Eif3e	1.33191e-15	0.284991	0.712	0.609	3.85229e-11
Ezr	1.33268e-15	0.2865	0.887	0.819	3.85452e-11
Phpt1	1.34802e-15	0.282331	0.435	0.298	3.89888e-11
Ccdc58	1.41296e-15	0.288292	0.514	0.383	4.0867e-11
Psmd10	1.42608e-15	0.284327	0.476	0.337	4.12465e-11
Timm10b	1.43956e-15	0.3542	0.67	0.567	4.16363e-11
Afg3l1	1.43965e-15	0.298545	0.543	0.41	4.16389e-11
Ube2h	1.44794e-15	0.301184	0.642	0.52	4.18787e-11
Prkaa1	1.45941e-15	0.264927	0.455	0.309	4.22106e-11
Fdft1	1.46381e-15	0.309223	0.838	0.741	4.23377e-11
Cyp51	1.46396e-15	0.366642	0.802	0.717	4.23421e-11
Ak4	1.48131e-15	0.259151	0.156	0.065	4.2844e-11
Plekha2	1.55875e-15	0.307895	0.581	0.457	4.50836e-11
Ppp1r11	1.6259e-15	0.245913	0.524	0.369	4.70259e-11
Ergic2	1.64256e-15	0.283601	0.496	0.358	4.75078e-11
Glyr1	1.65323e-15	0.283553	0.581	0.448	4.78165e-11
Tor2a	1.65696e-15	0.263527	0.444	0.311	4.79242e-11
Strbp	1.7269e-15	0.327622	0.641	0.523	4.9947e-11
Mlf2	1.72878e-15	0.266419	0.706	0.589	5.00016e-11
Tm4sf20	1.75024e-15	0.304666	0.868	0.814	5.06221e-11
Helz2	1.79591e-15	0.271553	0.575	0.437	5.1943e-11
Cdk2ap2	1.90572e-15	0.384745	0.763	0.691	5.51191e-11
Tsg101	1.90601e-15	0.304201	0.603	0.475	5.51275e-11
Ppm1a	1.93155e-15	0.242471	0.54	0.391	5.58662e-11
Odc1	1.94272e-15	0.32612	0.738	0.634	5.61892e-11
Tstd1	1.94879e-15	0.21815	0.938	0.885	5.63648e-11
Pin4	1.95962e-15	0.330147	0.757	0.631	5.66782e-11
Ppm1g	2.00619e-15	0.337784	0.457	0.326	5.80249e-11
Gbp3	2.01427e-15	0.276324	0.391	0.255	5.82586e-11
Cops6	2.05119e-15	0.328086	0.714	0.616	5.93264e-11
Cd151	2.07561e-15	0.221599	0.527	0.381	6.0033e-11
Sumo3	2.11053e-15	0.336107	0.691	0.587	6.10427e-11
Ube2c	2.11395e-15	0.297756	0.345	0.213	6.11418e-11
Yrdc	2.12967e-15	0.2679	0.476	0.334	6.15964e-11
Atg4d	2.20432e-15	0.320902	0.727	0.628	6.37557e-11
Atp6v0b	2.22505e-15	0.306243	0.833	0.77	6.43551e-11
Ccl20	2.26025e-15	-0.683341	0.072	0.164	6.53733e-11
Naa10	2.34601e-15	0.318449	0.599	0.467	6.78536e-11
Tceal9	2.46346e-15	0.513469	0.628	0.519	7.12506e-11
Hist1h2ac	2.49958e-15	-0.316177	0.144	0.256	7.22953e-11
Neat1	2.56119e-15	-0.435177	0.525	0.623	7.40773e-11
Slc30a5	2.56566e-15	0.28151	0.409	0.283	7.42067e-11
Sumo2	2.59655e-15	0.321494	0.681	0.573	7.51001e-11
Elovl7	2.69318e-15	0.333931	0.642	0.54	7.78948e-11
Gm10053	2.773e-15	0.209556	0.311	0.186	8.02034e-11
Eif2b2	2.79503e-15	0.277856	0.534	0.397	8.08408e-11
Rpl30	2.80872e-15	0.22582	0.966	0.94	8.12366e-11
Erap1	2.80895e-15	0.24364	0.536	0.395	8.12432e-11
Irgm2	2.83196e-15	0.258918	0.59	0.454	8.19089e-11
Fmc1	2.87829e-15	0.295775	0.799	0.702	8.32488e-11
Smn1	2.88371e-15	0.283791	0.361	0.232	8.34056e-11
Melk	2.99037e-15	0.229111	0.134	0.051	8.64905e-11
Cnnm4	3.03995e-15	0.322726	0.868	0.817	8.79244e-11
Gphn	3.18193e-15	-0.700616	0.724	0.772	9.20311e-11
Pxn	3.22084e-15	0.195523	0.54	0.39	9.31563e-11
Pnrc2	3.22103e-15	0.270129	0.493	0.351	9.31617e-11
Tmem242	3.25412e-15	0.264998	0.479	0.345	9.4119e-11
Oaf	3.25963e-15	0.252133	0.319	0.195	9.42782e-11
Dsg2	3.26807e-15	0.314617	0.907	0.859	9.45225e-11
Keap1	3.35815e-15	0.337892	0.669	0.578	9.71277e-11
Aup1	3.38169e-15	0.225871	0.659	0.518	9.78088e-11
Btf3	3.44226e-15	0.36474	0.943	0.931	9.95604e-11
Brox	3.44351e-15	0.298789	0.471	0.344	9.95965e-11
Nptn	3.54255e-15	0.302121	0.633	0.509	1.02461e-10
Sar1a	3.60092e-15	0.332819	0.702	0.601	1.04149e-10
Mrpl22	3.63041e-15	0.338323	0.532	0.41	1.05002e-10
Csnk2b	3.64272e-15	0.34088	0.714	0.605	1.05358e-10
Gm27029	3.65804e-15	0.300614	0.453	0.32	1.05801e-10
Abhd13	3.72694e-15	0.24399	0.377	0.248	1.07794e-10
Sdhaf2	3.80811e-15	0.290272	0.446	0.316	1.10142e-10
Tom1l1	3.86056e-15	0.306243	0.52	0.386	1.11659e-10
Rragc	3.90853e-15	0.23216	0.476	0.341	1.13046e-10
Actg1	3.91907e-15	0.367223	0.999	0.997	1.13351e-10
Mrpl44	4.00368e-15	0.315252	0.464	0.333	1.15798e-10
Shmt2	4.1533e-15	0.20185	0.215	0.109	1.20126e-10
Nfkbib	4.19002e-15	0.245986	0.428	0.292	1.21188e-10
Sgpl1	4.19448e-15	0.250174	0.544	0.405	1.21317e-10
Nfkbia	4.37333e-15	0.531393	0.959	0.929	1.2649e-10
Celf2	4.60097e-15	-0.342936	0.177	0.292	1.33074e-10
Tubal3	4.76788e-15	0.233961	0.415	0.275	1.37901e-10
Hnrnpm	4.85596e-15	0.463498	0.8	0.741	1.40449e-10
Mitd1	4.94165e-15	0.285917	0.416	0.282	1.42927e-10
Smim7	5.12313e-15	0.299391	0.686	0.559	1.48176e-10
Ppp1cc	5.22715e-15	0.301691	0.577	0.452	1.51185e-10
Mvb12a	5.37453e-15	0.274259	0.84	0.748	1.55448e-10
Phlda2	5.37797e-15	0.313355	0.228	0.12	1.55547e-10
Eif2a	5.45096e-15	0.238592	0.505	0.369	1.57658e-10
Epb41l4b	5.49904e-15	0.305075	0.752	0.652	1.59049e-10
Katnb1	5.5383e-15	0.228477	0.286	0.169	1.60184e-10
Mx1	5.6106e-15	0.331788	0.143	0.058	1.62275e-10
Apol7a	5.61332e-15	0.28243	0.347	0.222	1.62354e-10
Tmem120a	5.61734e-15	0.302711	0.672	0.548	1.6247e-10
Ubl5	5.64556e-15	0.227161	0.854	0.784	1.63287e-10
Spcs3	5.71153e-15	0.307331	0.449	0.324	1.65195e-10
Clcn2	5.90296e-15	0.281655	0.785	0.677	1.70731e-10
Pfn1	5.99991e-15	0.232746	0.934	0.878	1.73535e-10
Ap3s1	6.02444e-15	0.246432	0.517	0.379	1.74245e-10
Rab5a	6.28157e-15	0.251448	0.533	0.393	1.81682e-10
Acot9	6.51334e-15	0.316658	0.409	0.28	1.88385e-10
Eif3i	6.55495e-15	0.343096	0.877	0.794	1.89589e-10
Polr3k	6.56802e-15	0.376818	0.53	0.405	1.89967e-10
Ccs	6.6079e-15	0.275518	0.615	0.483	1.9112e-10
Ddx47	6.617e-15	0.331844	0.554	0.432	1.91384e-10
Lss	6.7383e-15	0.256183	0.337	0.209	1.94892e-10
Tmem106b	6.80029e-15	0.231937	0.329	0.207	1.96685e-10
Ubxn4	6.94548e-15	0.31696	0.594	0.472	2.00884e-10
Selenoh	7.12625e-15	0.419471	0.363	0.247	2.06112e-10
Idh3g	7.23901e-15	0.322308	0.754	0.653	2.09374e-10
Mrpl48	7.27983e-15	0.28325	0.606	0.474	2.10555e-10
2010107E04Rik	7.46744e-15	0.331724	0.988	0.983	2.15981e-10
Mkrn2os	7.50483e-15	0.320069	0.529	0.397	2.17062e-10
Coa3	7.51564e-15	0.320602	0.891	0.845	2.17375e-10
Eprs	7.81569e-15	0.325123	0.589	0.469	2.26053e-10
Smap2	8.09203e-15	0.297351	0.513	0.387	2.34046e-10
Esrra	8.21098e-15	0.321006	0.9	0.858	2.37486e-10
Psmd4	8.33387e-15	0.33205	0.894	0.84	2.41041e-10
Tmem59	8.43923e-15	0.192479	0.788	0.708	2.44088e-10
Patl2	8.56999e-15	0.276189	0.417	0.289	2.4787e-10
Mfsd1	8.57229e-15	0.323905	0.498	0.374	2.47936e-10
Ahsa1	8.61128e-15	0.340656	0.468	0.346	2.49064e-10
Nup88	8.73452e-15	0.291668	0.52	0.395	2.52629e-10
Snx10	8.83181e-15	0.293366	0.331	0.21	2.55442e-10
Thyn1	8.99437e-15	0.263751	0.398	0.266	2.60144e-10
Trappc4	9.00296e-15	0.327944	0.744	0.634	2.60393e-10
Emc3	9.00364e-15	0.310805	0.601	0.47	2.60412e-10
Zcchc17	9.24777e-15	0.334841	0.557	0.439	2.67473e-10
Card19	9.30009e-15	0.264465	0.376	0.241	2.68986e-10
Rad23a	9.54135e-15	0.339743	0.623	0.517	2.75965e-10
Anxa1	1.01759e-14	0.42377	0.671	0.575	2.94318e-10
Pdhx	1.02095e-14	0.289031	0.443	0.313	2.95289e-10
Mrps18b	1.02616e-14	0.316867	0.454	0.323	2.96796e-10
Mrpl52	1.04722e-14	0.308489	0.812	0.743	3.02887e-10
Sf3b2	1.04801e-14	0.317479	0.738	0.639	3.03116e-10
Arhgef28	1.05545e-14	-0.41191	0.272	0.389	3.05268e-10
Lpgat1	1.06306e-14	0.284348	0.42	0.294	3.0747e-10
Pgp	1.06378e-14	0.320644	0.888	0.831	3.07677e-10
Max	1.10811e-14	0.324454	0.743	0.648	3.20499e-10
Gmfb	1.10914e-14	0.318949	0.561	0.446	3.20797e-10
Atp6v1c1	1.14168e-14	0.287221	0.437	0.311	3.30207e-10
Yy1	1.14716e-14	0.261148	0.597	0.471	3.31793e-10
C330027C09Rik	1.15163e-14	0.179663	0.123	0.045	3.33087e-10
Gins2	1.17324e-14	0.180032	0.118	0.041	3.39336e-10
H13	1.20774e-14	0.336681	0.759	0.677	3.49316e-10
Gstt3	1.23047e-14	0.273355	0.538	0.409	3.55888e-10
Wdr26	1.23223e-14	0.243201	0.714	0.602	3.56398e-10
Dhrs4	1.24348e-14	0.270009	0.502	0.37	3.59652e-10
Sox9	1.24445e-14	-0.352664	0.287	0.416	3.59933e-10
B3gnt3	1.24507e-14	0.295233	0.71	0.606	3.60112e-10
Lgalsl	1.25927e-14	0.236172	0.336	0.209	3.64217e-10
Bex3	1.30184e-14	0.246258	0.258	0.143	3.76531e-10
Il17rc	1.30789e-14	0.277732	0.794	0.696	3.78281e-10
Adam1a	1.31135e-14	0.225235	0.482	0.342	3.79281e-10
Sh3bgrl3	1.32839e-14	0.186356	0.659	0.535	3.84211e-10
Znhit1	1.33152e-14	0.342059	0.768	0.686	3.85116e-10
Babam1	1.3681e-14	0.329799	0.544	0.423	3.95696e-10
Sox4	1.37425e-14	-0.392262	0.266	0.385	3.97473e-10
Tpm1	1.38316e-14	0.263682	0.914	0.867	4.00051e-10
Degs2	1.40511e-14	0.328814	0.898	0.845	4.064e-10
BC031181	1.4538e-14	0.35748	0.846	0.802	4.20483e-10
Stk40	1.48754e-14	0.246684	0.628	0.506	4.30242e-10
Cdv3	1.49134e-14	0.30888	0.522	0.398	4.31341e-10
Pbdc1	1.50976e-14	0.298466	0.367	0.245	4.36669e-10
BC005537	1.51697e-14	0.300611	0.741	0.662	4.38752e-10
Fis1	1.52603e-14	0.251215	0.868	0.799	4.41374e-10
Lgals8	1.59325e-14	0.255641	0.511	0.382	4.60814e-10
Zdhhc21	1.60137e-14	0.265794	0.642	0.524	4.63163e-10
Snap29	1.60956e-14	0.213375	0.325	0.2	4.65534e-10
Rbm42	1.63204e-14	0.258799	0.601	0.474	4.72036e-10
Heph	1.64931e-14	0.326658	0.707	0.61	4.77029e-10
Afg3l2	1.65257e-14	0.220723	0.651	0.526	4.77974e-10
Ggnbp2	1.65666e-14	0.260052	0.875	0.798	4.79156e-10
Ppp3r1	1.75446e-14	0.320808	0.597	0.485	5.07444e-10
Gm20498	1.7989e-14	0.28	0.734	0.626	5.20296e-10
Ccl28	1.81582e-14	0.357727	0.617	0.503	5.25189e-10
Pcna	1.82763e-14	0.249728	0.555	0.415	5.28605e-10
Ddx5	1.84409e-14	0.237765	0.947	0.911	5.33365e-10
Dpagt1	1.9022e-14	0.283461	0.473	0.339	5.50174e-10
Chdh	2.01278e-14	0.280604	0.421	0.294	5.82156e-10
Med21	2.08476e-14	0.266021	0.431	0.307	6.02976e-10
Sgpp1	2.13634e-14	0.309133	0.399	0.279	6.17893e-10
Otud6b	2.16926e-14	0.22082	0.324	0.203	6.27416e-10
Pfdn6	2.22445e-14	0.322916	0.749	0.642	6.43379e-10
Stard5	2.23566e-14	0.266564	0.626	0.488	6.4662e-10
Rpl36al	2.24771e-14	0.382455	0.956	0.935	6.50106e-10
Uggt1	2.25575e-14	0.329607	0.568	0.455	6.5243e-10
Slc25a38	2.26226e-14	0.182763	0.335	0.204	6.54315e-10
Fam104a	2.38527e-14	0.270388	0.675	0.558	6.8989e-10
Plaa	2.4287e-14	0.287207	0.491	0.366	7.02453e-10
Papola	2.55377e-14	0.334652	0.651	0.549	7.38628e-10
H1f0	2.61362e-14	0.369358	0.803	0.729	7.55936e-10
Rbm7	2.67032e-14	0.23357	0.466	0.334	7.72336e-10
Tmem126a	2.71467e-14	0.261537	0.412	0.284	7.85165e-10
Rpl24	2.81465e-14	0.231532	0.976	0.957	8.1408e-10
Tbrg1	2.83609e-14	0.279081	0.789	0.713	8.20281e-10
Morf4l1	2.8594e-14	0.32067	0.786	0.715	8.27024e-10
Cidec	2.87012e-14	0.217004	0.18	0.086	8.30125e-10
Nadk	2.87416e-14	0.30453	0.743	0.643	8.31294e-10
Pcnp	2.87712e-14	0.259189	0.474	0.344	8.3215e-10
Dap3	2.91328e-14	0.329472	0.676	0.578	8.42609e-10
Gm26870	3.0348e-14	-0.426107	0.902	0.942	8.77754e-10
Tmem50b	3.09339e-14	0.368492	0.586	0.478	8.94702e-10
Apol9b	3.12493e-14	0.234298	0.191	0.095	9.03824e-10
Trp53inp2	3.16452e-14	0.216069	0.547	0.398	9.15273e-10
Mtx1	3.17432e-14	0.296078	0.512	0.382	9.18109e-10
Selenop	3.18746e-14	-0.64595	0.377	0.485	9.21908e-10
Dpm3	3.19895e-14	0.287628	0.7	0.588	9.25232e-10
Smu1	3.23867e-14	0.303201	0.628	0.515	9.3672e-10
Nfu1	3.28072e-14	0.359815	0.624	0.506	9.48883e-10
Fhod1	3.36328e-14	-0.275104	0.246	0.366	9.7276e-10
Ppp2r5c	3.3736e-14	0.250869	0.782	0.679	9.75748e-10
Krt19	3.42737e-14	0.250361	0.996	0.996	9.913e-10
Gstm5	3.43756e-14	0.244589	0.402	0.274	9.94245e-10
Rpl36a-ps1	3.55539e-14	-0.478407	0.567	0.66	1.02833e-09
Plpp6	3.59229e-14	0.211014	0.349	0.221	1.039e-09
Syce2	3.62963e-14	0.152129	0.105	0.034	1.0498e-09
Pigk	3.65967e-14	0.244941	0.392	0.27	1.05849e-09
Jpt1	3.74526e-14	0.268301	0.959	0.934	1.08324e-09
Slc17a4	3.77938e-14	-0.376443	0.313	0.432	1.09311e-09
Xiap	3.80022e-14	0.29377	0.57	0.456	1.09914e-09
Ugt2b5	3.82944e-14	0.400937	0.36	0.235	1.10759e-09
Dnm1l	3.93656e-14	0.289923	0.635	0.519	1.13857e-09
Ythdf2	4.13494e-14	0.226831	0.463	0.327	1.19595e-09
Cox16	4.1357e-14	0.198572	0.308	0.188	1.19617e-09
Alg5	4.18683e-14	0.291333	0.502	0.369	1.21096e-09
Ankrd13a	4.19559e-14	0.262236	0.674	0.547	1.21349e-09
Bud23	4.25e-14	0.24396	0.403	0.269	1.22923e-09
Plxnb2	4.32665e-14	0.306293	0.805	0.737	1.2514e-09
Tomm70a	4.41025e-14	0.365647	0.592	0.474	1.27558e-09
Immp1l	4.46761e-14	0.295875	0.561	0.432	1.29217e-09
Rfc5	4.50981e-14	0.236619	0.223	0.121	1.30437e-09
Exosc7	4.53147e-14	0.266535	0.361	0.238	1.31064e-09
Atg3	4.58628e-14	0.275421	0.477	0.346	1.32649e-09
Cgrrf1	4.70105e-14	0.237129	0.309	0.192	1.35969e-09
Duox2	4.7525e-14	0.436557	0.526	0.401	1.37457e-09
Coq2	4.75291e-14	0.341665	0.502	0.385	1.37468e-09
Timm13	4.7705e-14	0.312255	0.947	0.909	1.37977e-09
Commd8	4.7783e-14	0.250125	0.419	0.289	1.38203e-09
Lgals4	4.83182e-14	0.143909	0.999	1	1.39751e-09
Ndufa13	4.86825e-14	0.173463	0.981	0.97	1.40804e-09
Pnpla8	4.95939e-14	0.239459	0.463	0.337	1.4344e-09
Crcp	5.12148e-14	0.217662	0.259	0.148	1.48129e-09
Slc9a3r1	5.15089e-14	0.34125	0.771	0.658	1.48979e-09
Washc3	5.17365e-14	0.255788	0.549	0.422	1.49637e-09
Cct5	5.22373e-14	0.388414	0.806	0.734	1.51086e-09
Mrpl41	5.35647e-14	0.358632	0.693	0.618	1.54925e-09
Ube2b	5.4378e-14	0.278978	0.747	0.657	1.57278e-09
Kmt5a	5.46947e-14	0.308349	0.779	0.698	1.58194e-09
Nfe2l2	5.54619e-14	0.301134	0.853	0.793	1.60412e-09
Erich4	5.56599e-14	0.18183	0.158	0.07	1.60985e-09
Gadd45gip1	5.71422e-14	0.279455	0.662	0.533	1.65272e-09
S100a6	5.77407e-14	-0.464308	0.989	0.996	1.67003e-09
Hist1h4h	5.8879e-14	-0.279314	0.171	0.283	1.70296e-09
Fam20b	6.03368e-14	0.244714	0.659	0.52	1.74512e-09
Bag1	6.13896e-14	0.284495	0.877	0.816	1.77557e-09
Dscr3	6.27673e-14	0.237306	0.359	0.236	1.81542e-09
Zfp207	6.31426e-14	0.309227	0.662	0.559	1.82627e-09
Adam10	6.38502e-14	0.268371	0.61	0.493	1.84674e-09
Batf2	6.52571e-14	0.370035	0.711	0.616	1.88743e-09
Tmem246	6.92687e-14	0.241101	0.696	0.562	2.00346e-09
Cfdp1	6.97796e-14	0.332479	0.57	0.454	2.01824e-09
Uqcc2	7.01577e-14	0.249259	0.72	0.599	2.02917e-09
Sh3tc1	7.10528e-14	0.198376	0.282	0.168	2.05506e-09
Vti1b	7.21703e-14	0.305475	0.766	0.679	2.08738e-09
BC003331	7.28122e-14	0.270549	0.435	0.307	2.10595e-09
Cggbp1	7.32835e-14	0.26088	0.586	0.458	2.11958e-09
Ttll6	7.46599e-14	-0.250546	0.167	0.277	2.15939e-09
Hadh	7.57032e-14	0.270582	0.861	0.823	2.18956e-09
Plet1os	7.61005e-14	0.131984	0.106	0.035	2.20106e-09
Acadm	7.64204e-14	0.238285	0.763	0.665	2.21031e-09
Thsd4	7.76113e-14	-0.263373	0.222	0.338	2.24475e-09
Capg	7.76918e-14	0.266481	0.65	0.515	2.24708e-09
Edem2	7.84965e-14	0.232917	0.513	0.377	2.27035e-09
Gtf2h5	7.86712e-14	0.333774	0.666	0.561	2.27541e-09
Memo1	7.8739e-14	0.265613	0.395	0.272	2.27737e-09
Myo5b	8.04033e-14	0.324586	0.762	0.646	2.3255e-09
Cops7a	8.56568e-14	0.257536	0.541	0.413	2.47745e-09
Mvk	8.61816e-14	0.301386	0.486	0.356	2.49263e-09
F11r	8.70474e-14	0.254178	0.88	0.813	2.51767e-09
Hnf4g	8.84901e-14	-0.381083	0.273	0.384	2.5594e-09
Coq6	8.90814e-14	0.2176	0.337	0.212	2.5765e-09
Sowahb	8.99198e-14	0.268674	0.426	0.299	2.60075e-09
Rab35	9.00729e-14	0.28557	0.537	0.407	2.60518e-09
Sytl1	9.04447e-14	-0.365783	0.21	0.325	2.61593e-09
Lta4h	9.12248e-14	0.260508	0.63	0.5	2.63849e-09
CT010583.1	9.12319e-14	-0.361089	0.269	0.383	2.6387e-09
Cyb5r3	9.28591e-14	0.271058	0.655	0.538	2.68576e-09
Anapc11	9.34338e-14	0.275142	0.471	0.338	2.70238e-09
Ryk	9.38929e-14	0.26081	0.532	0.408	2.71567e-09
Smpdl3a	9.39367e-14	0.285664	0.705	0.601	2.71693e-09
Syap1	9.56099e-14	0.260322	0.377	0.253	2.76532e-09
Cmc2	9.68949e-14	0.312623	0.525	0.404	2.80249e-09
Rcn2	9.69394e-14	0.247888	0.408	0.283	2.80378e-09
Sgpp2	9.91272e-14	0.279934	0.705	0.602	2.86706e-09
Stxbp3	1.01956e-13	0.254098	0.574	0.445	2.94886e-09
Mrps11	1.02031e-13	0.28869	0.5	0.382	2.95104e-09
Kpna6	1.03062e-13	0.200492	0.264	0.155	2.98086e-09
Hist1h4c	1.04712e-13	-0.334381	0.196	0.303	3.02859e-09
Nucks1	1.04994e-13	0.414922	0.616	0.509	3.03673e-09
Hat1	1.06001e-13	0.217408	0.292	0.176	3.06588e-09
Farsb	1.06387e-13	0.340809	0.481	0.359	3.07703e-09
Larp1b	1.06392e-13	0.318002	0.608	0.497	3.07719e-09
Trappc10	1.06535e-13	0.232231	0.604	0.483	3.08131e-09
Ddx3y	1.10286e-13	-0.313052	0.376	0.506	3.18981e-09
Uap1	1.10753e-13	0.270969	0.809	0.737	3.20332e-09
Api5	1.12938e-13	0.264575	0.464	0.347	3.2665e-09
Nmt1	1.14435e-13	0.343982	0.741	0.67	3.30981e-09
Mtdh	1.18269e-13	0.341491	0.785	0.724	3.4207e-09
2610528J11Rik	1.20207e-13	0.269054	0.366	0.24	3.47674e-09
Stard3nl	1.20887e-13	0.229869	0.467	0.337	3.49641e-09
Snf8	1.21727e-13	0.335767	0.872	0.818	3.52072e-09
Lias	1.22703e-13	0.299045	0.506	0.383	3.54894e-09
Rpl17	1.23968e-13	0.130524	0.98	0.966	3.58553e-09
Apobec1	1.2882e-13	0.373095	0.317	0.201	3.72585e-09
Ndufb11	1.3039e-13	0.225525	0.901	0.85	3.77128e-09
1110004F10Rik	1.32981e-13	0.269768	0.541	0.427	3.8462e-09
B4galt1	1.39019e-13	0.324089	0.591	0.471	4.02085e-09
Abhd16a	1.42549e-13	0.214495	0.535	0.409	4.12293e-09
Cops4	1.43162e-13	0.300044	0.58	0.468	4.14067e-09
Poldip2	1.44226e-13	0.259087	0.345	0.226	4.17145e-09
Gjb2	1.44711e-13	0.200893	0.288	0.174	4.18548e-09
Slc16a1	1.49554e-13	0.306803	0.798	0.701	4.32555e-09
Ivns1abp	1.51453e-13	-0.4401	0.676	0.757	4.38047e-09
Mboat7	1.51774e-13	0.198035	0.269	0.157	4.38977e-09
Chrm3	1.52727e-13	-0.149403	0.065	0.147	4.41733e-09
Slc35a3	1.54648e-13	0.238095	0.715	0.604	4.47289e-09
Cap1	1.54682e-13	0.339448	0.591	0.486	4.47388e-09
Ngdn	1.57989e-13	0.303234	0.636	0.521	4.56953e-09
Aco1	1.60471e-13	0.261299	0.502	0.383	4.6413e-09
Acaa2	1.65315e-13	0.269604	0.79	0.691	4.7814e-09
Serpinb6a	1.66138e-13	0.246702	0.958	0.955	4.80522e-09
Zc3hav1	1.66172e-13	0.259452	0.563	0.445	4.8062e-09
Itpa	1.6967e-13	0.28595	0.514	0.386	4.90738e-09
AI854703	1.70498e-13	-0.217177	0.048	0.122	4.93131e-09
Nelfe	1.71824e-13	0.254904	0.506	0.381	4.96967e-09
Cetn2	1.72788e-13	0.258277	0.386	0.261	4.99754e-09
Cmpk2	1.77153e-13	0.289823	0.291	0.18	5.12379e-09
Prdx2	1.80421e-13	0.364925	0.916	0.878	5.21833e-09
Rps3	1.82502e-13	0.233393	0.979	0.959	5.27851e-09
Serinc1	1.89185e-13	0.238048	0.479	0.351	5.47179e-09
Aldh3a2	1.95937e-13	0.234658	0.46	0.335	5.66708e-09
Klhl24	1.96377e-13	-0.196768	0.105	0.199	5.6798e-09
Anapc5	1.97719e-13	0.355273	0.529	0.423	5.71861e-09
Cyp2d26	2.02472e-13	0.249107	0.272	0.162	5.8561e-09
Mrps15	2.12368e-13	0.312617	0.621	0.514	6.14232e-09
Hunk	2.14695e-13	-0.195769	0.096	0.188	6.20961e-09
Tff3	2.23883e-13	-1.6725	0.134	0.236	6.47537e-09
Sec24d	2.25521e-13	0.22356	0.266	0.159	6.52276e-09
Higd2a	2.26805e-13	0.225036	0.857	0.793	6.55987e-09
Fabp5	2.28941e-13	0.149443	0.17	0.081	6.62165e-09
Nubp2	2.39363e-13	0.193144	0.286	0.174	6.9231e-09
Mcu	2.39961e-13	0.267438	0.717	0.616	6.9404e-09
Dbnl	2.41209e-13	0.326162	0.823	0.749	6.97648e-09
Laptm4b	2.41834e-13	0.238842	0.603	0.476	6.99457e-09
Polr2c	2.42434e-13	0.259505	0.46	0.335	7.01191e-09
Gpx2	2.43404e-13	0.434713	0.881	0.834	7.03998e-09
Snu13	2.52325e-13	0.339682	0.605	0.496	7.298e-09
Chl1	2.55686e-13	-0.164973	0.115	0.214	7.39521e-09
Pafah1b2	2.56112e-13	0.252002	0.392	0.272	7.40752e-09
Gipc1	2.56942e-13	0.301904	0.459	0.338	7.43153e-09
Ercc3	2.57595e-13	0.223898	0.33	0.212	7.45041e-09
Fastkd2	2.58566e-13	0.22292	0.323	0.206	7.47851e-09
Atp5k	2.64139e-13	0.291511	0.993	0.995	7.6397e-09
Rrp1	2.70838e-13	0.225368	0.607	0.474	7.83344e-09
Dynlt1f	2.72175e-13	0.227009	0.232	0.129	7.87213e-09
[truncated: 3,014 more rows]

## Sheet: Enterocyte. Subgroup 0.markers
	p_val	avg_log2FC	pct.1	pct.2	p_val_adj
Gm48790	8.27969e-56	0.606464	0.495	0	2.39473e-51
Aldh1a1	1.14572e-53	1.63173	0.86	0.32	3.31376e-49
Ncapg2	2.00958e-51	1.01137	0.541	0.031	5.8123e-47
Igha	3.6019e-44	-1.33182	0.892	0.986	1.04178e-39
Nkain2	1.28066e-43	-1.50193	0.662	0.949	3.70405e-39
Casp6	2.21672e-43	0.741271	0.405	0.002	6.41142e-39
Wdr89	4.81795e-43	-1.16005	1	1	1.3935e-38
Reg3b	2.50097e-41	2.40565	0.941	0.588	7.23357e-37
Gsdmc4	3.37468e-41	-1.97441	0.851	0.976	9.76059e-37
Gm5485	4.95539e-41	-1.88933	0.559	0.894	1.43325e-36
Gm10073	3.06541e-40	-1.2936	0.995	1	8.86609e-36
Gm14015	1.13416e-37	-0.658812	0.018	0.533	3.28033e-33
Glul	1.43538e-37	-1.87111	0.509	0.875	4.15154e-33
Car1	2.04433e-36	2.07361	0.928	0.694	5.91281e-32
S100a6	2.76821e-36	-1.29256	1	1	8.0065e-32
Gsdmc3	5.85458e-36	-1.61259	0.536	0.928	1.69332e-31
Cacna1e	3.63966e-35	0.462463	0.401	0.027	1.0527e-30
Adh1	2.48608e-34	-2.80213	0.275	0.745	7.1905e-30
Nup210l	5.27563e-34	-1.26647	0.986	0.998	1.52587e-29
1810065E05Rik	4.50983e-33	1.37562	0.955	0.713	1.30438e-28
Tmprss2	1.89273e-31	-1.34192	0.775	0.949	5.47435e-27
Rps12-ps3	5.65016e-31	-1.24165	0.995	0.998	1.6342e-26
Mcc	1.26356e-30	-0.89567	0.09	0.549	3.65459e-26
Gm20388	2.96616e-30	-1.14785	0.986	0.998	8.57901e-26
Fam162a	1.43398e-29	0.880902	0.982	0.827	4.14751e-25
Isg15	1.49169e-29	1.32789	0.824	0.434	4.31442e-25
Reg3g	1.98874e-28	1.53539	0.869	0.487	5.75203e-24
Gsdmc2	5.91195e-28	-1.3116	0.842	0.971	1.70991e-23
Bst2	3.11332e-27	1.02363	0.91	0.658	9.00466e-23
Osr2	3.58497e-27	0.789139	0.635	0.21	1.03688e-22
Prmt3	1.37501e-26	0.541997	0.572	0.154	3.97694e-22
Slc51a	6.11987e-26	0.971069	0.518	0.145	1.77005e-21
Taco1	6.75449e-26	-1.86112	0.572	0.841	1.9536e-21
Ces1g	1.49177e-25	0.837596	0.468	0.113	4.31464e-21
Nos1ap	3.17662e-25	-1.20488	0.811	0.947	9.18775e-21
Cbr3	3.5356e-25	1.00565	0.77	0.407	1.0226e-20
St3gal3	4.22875e-24	-0.910878	0.068	0.453	1.22308e-19
Ifitm3	1.23012e-22	0.926333	0.658	0.304	3.55789e-18
Ftl1	1.87554e-22	0.513885	1	0.986	5.42462e-18
Hspa5	3.11505e-22	0.725709	1	0.995	9.00967e-18
Rs1	5.18317e-22	0.295033	0.239	0.01	1.49913e-17
Cd177	5.37575e-22	-1.42432	0.356	0.706	1.55483e-17
Lpl	5.59199e-22	0.59368	0.505	0.154	1.61737e-17
St6galnac6	1.02171e-21	-1.33064	0.815	0.923	2.95509e-17
Nudcd3	2.19224e-21	-1.00456	0.941	0.988	6.34062e-17
Tubb4b	2.26339e-21	0.710614	0.982	0.819	6.5464e-17
Ifi27l2a	2.64691e-21	0.916073	0.464	0.133	7.65565e-17
Ugt2b5	3.08032e-21	0.677438	0.752	0.342	8.90922e-17
Mal	1.24642e-20	0.450401	0.225	0.01	3.60503e-16
Iglc1	1.26224e-20	-0.607123	0.054	0.402	3.65077e-16
Mmp15	2.3327e-20	-0.77753	0.153	0.523	6.74686e-16
Aldh1b1	6.23712e-20	0.766785	0.968	0.814	1.80396e-15
Mgst1	6.82754e-20	0.534839	0.977	0.867	1.97473e-15
Slc17a9	1.2567e-19	-0.744079	0.464	0.764	3.63475e-15
Ugdh	4.97311e-19	0.720081	0.955	0.853	1.43837e-14
Acsm3	8.53467e-19	-1.19728	0.293	0.634	2.46848e-14
Rpl36a-ps1	1.29916e-18	-0.917061	0.653	0.877	3.75755e-14
Ly6a	2.5876e-18	0.459608	1	0.87	7.48412e-14
Fabp6	2.92476e-18	3.13946	0.64	0.354	8.45929e-14
Irf7	3.7336e-18	0.67729	0.613	0.282	1.07987e-13
Anxa3	7.15942e-18	-0.940999	0.221	0.581	2.07072e-13
Rpl13a-ps1	8.44992e-18	-0.950006	0.459	0.764	2.44397e-13
B3galt5	8.70197e-18	-1.10276	0.405	0.716	2.51687e-13
Rplp2	1.02395e-17	-0.697575	1	1	2.96157e-13
Prap1	1.17175e-17	0.732908	0.59	0.27	3.38906e-13
St3gal6	1.44704e-17	-1.2121	0.113	0.441	4.18527e-13
Il1rn	1.50911e-17	-0.948516	0.261	0.6	4.36479e-13
Hmgcs2	1.54234e-17	0.687348	0.991	0.884	4.46091e-13
Apol10a	3.40279e-17	0.580721	0.977	0.853	9.8419e-13
Isx	6.85554e-17	0.649122	0.847	0.569	1.98283e-12
Gsta1	1.0302e-16	0.591595	0.604	0.277	2.97963e-12
Cdca3	1.88808e-16	0.795046	0.577	0.255	5.46091e-12
Oit1	2.28115e-16	-1.41715	0.995	0.995	6.59776e-12
Lypd8	3.02107e-16	0.260426	1	0.993	8.73783e-12
Hoxb13	9.72643e-16	-1.73599	0.122	0.427	2.81318e-11
Vmp1	1.08364e-15	-1.07421	0.991	1	3.13421e-11
S100a14	1.15056e-15	-1.07473	0.716	0.848	3.32775e-11
Ces1f	1.16958e-15	0.686767	0.712	0.402	3.38276e-11
Hoxa9	1.29548e-15	-0.709056	0.176	0.494	3.7469e-11
Nr1h4	1.30349e-15	0.636055	0.865	0.675	3.77009e-11
Rpl9-ps6	1.33032e-15	-1.05648	0.959	0.988	3.84769e-11
Lgals3bp	1.48706e-15	0.422778	0.73	0.419	4.30104e-11
Me1	1.5244e-15	0.595057	0.505	0.214	4.40902e-11
Manf	1.88823e-15	0.578714	0.919	0.752	5.46132e-11
Tecpr2	1.94381e-15	-1.01683	0.748	0.887	5.62209e-11
Akr1c19	3.45551e-15	0.602911	0.977	0.899	9.99436e-11
Slc5a8	5.66185e-15	-1.05486	0.824	0.93	1.63758e-10
Ivns1abp	5.91305e-15	-0.836777	0.797	0.904	1.71023e-10
Cyp2c68	6.73912e-15	-0.890267	0.027	0.28	1.94916e-10
Ceacam10	7.11923e-15	-1.11327	0.149	0.446	2.0591e-10
Tuba1b	7.13654e-15	0.785866	0.883	0.72	2.0641e-10
Dmbt1	1.08685e-14	0.492628	1	1	3.1435e-10
Gm11361	1.50652e-14	-0.92915	0.743	0.865	4.3573e-10
Prkacb	1.92532e-14	-0.704353	0.09	0.376	5.56861e-10
Cyp2c65	2.0473e-14	0.693428	0.716	0.395	5.92142e-10
Rrm2b	2.30446e-14	-1.05781	0.604	0.795	6.66518e-10
Atp2a3	2.81649e-14	-0.85591	0.518	0.749	8.14612e-10
Oasl2	3.33439e-14	0.519481	0.658	0.354	9.64405e-10
Hexb	3.34946e-14	-1.09147	0.581	0.757	9.68764e-10
Thbs4	3.61268e-14	-1.0727	0.18	0.467	1.0449e-09
Calm1	3.6201e-14	0.285866	1	1	1.04704e-09
Creld2	3.71237e-14	0.679194	0.797	0.598	1.07373e-09
Creb3l1	4.10052e-14	-1.10387	0.342	0.605	1.18599e-09
Sema5a	4.98457e-14	-0.696283	0.189	0.482	1.44169e-09
Pabpc1	6.97487e-14	-0.645889	1	1	2.01734e-09
Kcne3	9.49043e-14	-1.06806	0.694	0.865	2.74492e-09
Papss2	1.03407e-13	0.600839	0.838	0.629	2.99084e-09
Gsta3	1.05271e-13	0.307764	0.545	0.243	3.04475e-09
Cyba	1.14131e-13	-0.740113	0.964	0.986	3.30101e-09
Hoxb6	1.44159e-13	0.522803	0.635	0.318	4.16951e-09
Wfdc2	1.60785e-13	-1.11615	0.716	0.887	4.65039e-09
S100a16	1.93044e-13	-0.889198	0.968	0.969	5.58341e-09
B3gnt5	2.36872e-13	-0.707302	0.054	0.306	6.85106e-09
Pgm2l1	2.43937e-13	-0.933781	0.73	0.889	7.05539e-09
Slc12a2	2.68693e-13	-1.12925	0.55	0.725	7.7714e-09
Gm42418	2.75187e-13	-0.773551	1	1	7.95925e-09
Mgll	3.04237e-13	0.537511	0.36	0.118	8.79944e-09
Hoxa7	3.23098e-13	-0.71833	0.365	0.617	9.34496e-09
Rps27rt	3.72886e-13	-1.04043	0.459	0.704	1.0785e-08
Ppp1r1b	4.69308e-13	-0.739261	0.946	0.988	1.35738e-08
Cox7a2l	5.26023e-13	-0.748853	1	0.998	1.52142e-08
Ddx3y	7.15764e-13	-0.629376	0.288	0.581	2.07021e-08
Itih5	7.69646e-13	-0.865675	0.243	0.518	2.22605e-08
Psma3	1.12952e-12	0.358056	0.986	0.935	3.26692e-08
Pclaf	1.42183e-12	0.52734	0.342	0.111	4.11235e-08
Calr	1.45781e-12	0.330361	1	0.993	4.21643e-08
Eef2	1.53923e-12	-0.754003	1	1	4.45191e-08
Rbm3	1.85194e-12	0.395299	0.995	0.969	5.35637e-08
Ggh	2.36377e-12	-1.56681	0.279	0.518	6.83673e-08
Hspe1	2.44159e-12	0.39073	0.991	0.978	7.06182e-08
Hsp90b1	2.92865e-12	0.480604	1	0.993	8.47053e-08
Clca3b	3.46264e-12	-0.918375	0.468	0.72	1.0015e-07
B3gnt7	3.53875e-12	-1.43002	0.027	0.243	1.02351e-07
Cpeb1	3.80799e-12	-0.576733	0.185	0.443	1.10138e-07
Lgals9	4.31951e-12	0.346343	0.689	0.422	1.24933e-07
Higd1a	4.64875e-12	0.669751	0.995	0.988	1.34456e-07
Myl6	4.76036e-12	-0.689495	1	1	1.37684e-07
Gm9493	4.77692e-12	-1.02468	0.856	0.925	1.38163e-07
Serp1	4.87715e-12	0.387522	0.977	0.911	1.41062e-07
Birc5	4.95011e-12	0.62355	0.45	0.19	1.43172e-07
Ifi44	6.31856e-12	0.452496	0.446	0.193	1.82752e-07
Nlrp4e	7.14693e-12	-1.01134	0.991	0.983	2.06711e-07
Aqp4	8.87693e-12	-1.08094	0.667	0.829	2.56747e-07
Pam	9.22884e-12	-0.754868	0.36	0.605	2.66926e-07
Hes6	1.10375e-11	-0.688391	0.275	0.535	3.19239e-07
Pdia6	1.14309e-11	0.451121	0.977	0.916	3.30617e-07
Agr2	1.20528e-11	-2.03817	0.55	0.74	3.48603e-07
Psma6	1.50092e-11	0.363169	0.982	0.884	4.34112e-07
Cyc1	1.60408e-11	0.136192	0.991	0.94	4.63949e-07
Ociad2	1.76333e-11	0.293326	0.982	0.935	5.10007e-07
Cd74	1.81843e-11	-1.14939	0.838	0.887	5.25945e-07
Hoxb7	1.84014e-11	0.355859	0.459	0.195	5.32223e-07
Cpq	1.9723e-11	-0.632486	0.239	0.494	5.70448e-07
H2afz	2.07127e-11	0.341804	0.932	0.819	5.99074e-07
Dnajb11	2.17605e-11	0.491029	0.928	0.805	6.29379e-07
Gm2000	2.31475e-11	-1.17261	0.82	0.92	6.69494e-07
P4hb	2.33013e-11	0.240863	1	0.976	6.73944e-07
Adh5	2.72147e-11	0.326081	0.685	0.414	7.87132e-07
Pla2g10	3.0151e-11	-0.817173	0.527	0.737	8.72056e-07
Cela1	3.97613e-11	-1.21176	0.581	0.725	1.15001e-06
Rpl10-ps3	4.9802e-11	-1.04192	0.757	0.865	1.44042e-06
Zfp791	5.76703e-11	-0.861571	0.315	0.566	1.668e-06
Sacs	6.4988e-11	-0.23081	0	0.171	1.87965e-06
Id3	6.62838e-11	0.426973	0.824	0.581	1.91713e-06
Frg1	7.15166e-11	-0.702895	0.77	0.858	2.06847e-06
Pdzk1ip1	7.53202e-11	-0.778668	0.396	0.622	2.17849e-06
Rps9	7.63134e-11	-0.603469	1	1	2.20721e-06
Foxa2	9.35676e-11	-0.651107	0.113	0.347	2.70626e-06
Aldh9a1	1.05372e-10	0.426439	0.667	0.395	3.04768e-06
Oas1a	1.10503e-10	0.403374	0.608	0.378	3.19607e-06
Pycard	1.168e-10	0.239193	0.995	0.988	3.37822e-06
Selenop	1.33013e-10	-0.806669	0.117	0.335	3.84714e-06
Plekha6	1.42135e-10	-0.681429	0.604	0.776	4.11098e-06
Sdc4	1.67577e-10	-0.587254	0.811	0.908	4.84683e-06
St3gal4	1.83283e-10	0.621346	0.536	0.289	5.3011e-06
Rps21	1.83489e-10	-0.648511	1	1	5.30705e-06
Nars	1.87256e-10	0.434368	0.941	0.853	5.416e-06
Nox1	2.05262e-10	-0.557896	0.108	0.33	5.9368e-06
Hspd1	2.46972e-10	0.530501	0.995	0.959	7.14317e-06
Cd320	2.65216e-10	-0.57085	0.311	0.549	7.67085e-06
Pmepa1	2.75518e-10	-0.689314	0.189	0.417	7.96881e-06
CT010583.1	2.87235e-10	-0.639093	0.284	0.508	8.30769e-06
Ugt1a10	3.12806e-10	0.347363	0.982	0.937	9.04729e-06
Cd9	3.13662e-10	-0.85445	0.833	0.918	9.07206e-06
Pccb	3.32135e-10	-0.740542	0.761	0.88	9.60633e-06
Scamp1	3.32893e-10	-0.627734	0.599	0.776	9.62828e-06
Ndufa4	3.57096e-10	0.386506	0.995	0.978	1.03283e-05
Emp1	3.62482e-10	0.337259	0.599	0.316	1.04841e-05
Ndufaf4	3.63387e-10	0.411664	0.707	0.443	1.05102e-05
AC149090.1	3.69521e-10	-0.79473	0.459	0.651	1.06877e-05
Phgdh	3.76551e-10	0.369428	0.32	0.12	1.0891e-05
Pxylp1	3.99119e-10	-0.434261	0.153	0.395	1.15437e-05
Gsn	4.37001e-10	-0.73689	0.495	0.67	1.26394e-05
Gars	4.45622e-10	0.370314	0.865	0.699	1.28887e-05
Slc35b1	4.47269e-10	0.357788	0.892	0.692	1.29364e-05
Nckap5	4.63545e-10	-0.760173	0.766	0.855	1.34071e-05
Hoxa10	4.65708e-10	-0.513729	0.153	0.395	1.34697e-05
Ptma	4.70794e-10	0.45243	0.991	0.988	1.36168e-05
Negr1	4.71691e-10	-0.290479	0.045	0.241	1.36427e-05
C1qbp	4.81101e-10	0.408127	0.928	0.875	1.39149e-05
Mcf2l	5.53645e-10	-0.406146	0.081	0.289	1.60131e-05
Hottip	5.95546e-10	-0.437677	0.054	0.248	1.7225e-05
Tax1bp1	6.29378e-10	0.242844	0.995	0.954	1.82035e-05
Peak1	6.57746e-10	-1.15912	0.712	0.865	1.9024e-05
Ptk2	6.8536e-10	-0.554513	0.563	0.795	1.98227e-05
Ddah1	6.93076e-10	-0.619638	0.946	0.981	2.00458e-05
Spc24	7.29497e-10	0.477759	0.5	0.26	2.10992e-05
Gm44511	7.31409e-10	-0.503242	0.167	0.395	2.11545e-05
Grcc10	7.8147e-10	-0.666487	0.887	0.949	2.26025e-05
Gna14	7.9509e-10	-0.727956	0.212	0.436	2.29964e-05
Tnip3	8.01042e-10	-0.609122	0.081	0.287	2.31686e-05
Gna11	8.42218e-10	0.365677	0.914	0.836	2.43595e-05
AA467197	8.51098e-10	-0.741374	0.982	0.99	2.46163e-05
Galnt6	8.8503e-10	-0.539364	0.32	0.566	2.55977e-05
Slc6a14	8.96967e-10	-1.03431	0.811	0.911	2.5943e-05
Afap1l2	9.63912e-10	0.164446	0.131	0.014	2.78792e-05
Cycs	9.84748e-10	0.243735	1	0.976	2.84819e-05
Prelid1	1.00652e-09	0.15539	0.905	0.812	2.91116e-05
Tpt1	1.01475e-09	-0.729034	1	1	2.93496e-05
Atp5j	1.10208e-09	-0.268341	0.914	0.769	3.18754e-05
Gnai2	1.11008e-09	0.254263	0.896	0.694	3.2107e-05
Rps28	1.1526e-09	-0.797751	1	1	3.33365e-05
Tgm2	1.19024e-09	0.379173	0.342	0.142	3.44252e-05
Pla2g10os	1.40177e-09	-0.538783	0.221	0.453	4.05433e-05
Prpsap1	1.44169e-09	0.398019	0.824	0.653	4.1698e-05
Oas3	1.5014e-09	0.326808	0.252	0.077	4.34249e-05
Tubb5	1.51321e-09	0.597582	0.523	0.311	4.37665e-05
C1qtnf6	1.53346e-09	-0.492556	0.081	0.284	4.43523e-05
Slirp	1.60651e-09	0.240407	0.95	0.846	4.64651e-05
Prss30	1.79711e-09	0.35099	0.333	0.135	5.19779e-05
Tuba1c	2.06014e-09	0.406451	0.901	0.827	5.95856e-05
Tmem252	2.39495e-09	0.37899	0.545	0.308	6.92692e-05
Phf11b	2.4566e-09	0.339548	0.288	0.106	7.10522e-05
Mfsd4a	2.69623e-09	-0.974066	0.423	0.614	7.7983e-05
Sult1d1	2.71499e-09	0.423384	0.914	0.737	7.85255e-05
Robo2	2.75424e-09	-0.664414	0.072	0.263	7.96609e-05
1700016D06Rik	2.8008e-09	-0.60458	0.315	0.525	8.10075e-05
Rpl27a	2.82299e-09	-0.741381	1	1	8.16493e-05
Grpel1	2.9405e-09	0.286225	0.793	0.573	8.50482e-05
Kcnn4	2.97787e-09	-0.641154	0.437	0.643	8.61289e-05
Gp1bb	3.16849e-09	0.425028	0.806	0.602	9.16423e-05
Mocos	3.30563e-09	0.257926	0.266	0.087	9.56087e-05
Rps12	3.5776e-09	-0.674272	1	1	0.000103475
Hoxa13	3.76217e-09	-0.352203	0.027	0.198	0.000108813
Pir	3.86674e-09	0.340543	0.414	0.2	0.000111838
Mpst	4.04538e-09	0.517443	0.671	0.477	0.000117005
Limk2	4.20178e-09	-0.619996	0.505	0.699	0.000121528
Hmgn2	4.21033e-09	0.377524	0.739	0.561	0.000121775
Nans	4.39431e-09	-1.26168	0.896	0.92	0.000127097
Rps24	4.62281e-09	-0.608993	1	1	0.000133706
Tnfaip8	5.0323e-09	-0.593317	0.221	0.448	0.000145549
Uqcrb	5.07161e-09	0.113557	0.995	0.983	0.000146686
Lrch1	5.11296e-09	-0.500804	0.185	0.402	0.000147882
Rtn4	5.11549e-09	0.425488	0.851	0.723	0.000147955
Akr1c13	5.11823e-09	0.337429	0.982	0.969	0.000148034
Capn13	5.36934e-09	-0.451631	0.027	0.193	0.000155297
Banf1	6.57157e-09	0.259352	0.955	0.839	0.000190069
Nxpe4	6.6122e-09	-0.636241	0.054	0.239	0.000191245
Pde4d	6.84122e-09	-0.641394	0.568	0.735	0.000197869
Lman2	8.47309e-09	0.307118	0.946	0.887	0.000245067
Rpl37a	8.73478e-09	-0.568972	1	1	0.000252636
Zg16	8.89273e-09	-1.09004	0.05	0.229	0.000257204
Lrrc31	9.83076e-09	-0.44402	0.122	0.333	0.000284335
Nqo1	9.86217e-09	0.367058	0.653	0.436	0.000285244
Pde7a	1.04969e-08	-0.554493	0.189	0.393	0.000303603
Psmd1	1.12114e-08	0.325494	0.811	0.605	0.000324267
Tomm40	1.12743e-08	0.346325	0.811	0.602	0.000326086
Sec61a1	1.14194e-08	0.262503	0.847	0.677	0.000330283
Ran	1.15875e-08	0.351454	0.977	0.918	0.000335146
Hnrnpab	1.20656e-08	0.259586	0.986	0.986	0.000348973
Cenpw	1.21614e-08	0.402625	0.401	0.202	0.000351743
Sytl1	1.21878e-08	-0.588589	0.149	0.357	0.000352509
Psma4	1.24756e-08	0.200515	0.977	0.896	0.000360832
Canx	1.37951e-08	0.296964	0.995	0.986	0.000398995
Psmd14	1.43411e-08	0.378708	0.77	0.566	0.000414786
Smim22	1.48564e-08	-0.617819	0.986	0.986	0.000429691
Cyb5a	1.48877e-08	0.212766	0.77	0.578	0.000430598
Pdgfa	1.56937e-08	-0.569104	0.41	0.639	0.000453908
AI854703	1.58746e-08	-0.424343	0.032	0.193	0.000459141
Sptssb	1.85832e-08	0.372694	0.532	0.308	0.000537482
Pfdn5	1.87312e-08	-0.561884	0.982	0.99	0.000541762
Ckmt1	1.92822e-08	-1.22856	0.995	0.998	0.000557699
Lsr	1.98811e-08	-0.932452	0.284	0.494	0.000575022
Myb	2.03917e-08	-0.668056	0.482	0.658	0.000589788
Map1lc3a	2.10995e-08	-0.544587	0.266	0.475	0.000610261
Hoxa5	2.19187e-08	-0.462698	0.158	0.361	0.000633955
Cdkn1a	2.23108e-08	0.520448	0.694	0.511	0.000645294
Arrdc1	2.27057e-08	-0.512954	0.468	0.634	0.000656718
Dag1	2.3354e-08	0.299164	0.829	0.655	0.000675469
Dld	2.49884e-08	0.186955	0.901	0.757	0.000722739
Rplp1	2.51536e-08	-0.558856	1	1	0.000727518
Sgsm2	2.63542e-08	-0.44005	0.239	0.451	0.000762244
Atxn1	2.67691e-08	-0.450182	0.194	0.4	0.000774242
Ptprf	2.72217e-08	-0.590883	0.829	0.894	0.000787333
Rps2	2.76418e-08	-0.120439	1	0.993	0.000799483
Pde3a	2.84723e-08	-0.494941	0.527	0.708	0.000823505
Luc7l	3.0716e-08	-0.536968	0.739	0.836	0.000888399
Epb41l4aos	3.08645e-08	-0.580264	0.459	0.641	0.000892694
Gas6	3.10773e-08	-0.600477	0.973	0.995	0.000898849
Atp2a2	3.53586e-08	0.316461	0.905	0.735	0.00102268
Ssr2	3.61414e-08	0.163247	0.914	0.757	0.00104532
Uqcrq	3.63168e-08	0.11673	1	0.993	0.00105039
Ypel3	3.75203e-08	-0.458402	0.113	0.296	0.0010852
AL590144.2	3.94241e-08	-0.462213	0.221	0.431	0.00114026
Pgam1	3.98324e-08	0.295216	0.964	0.841	0.00115207
Cfap46	4.06518e-08	-0.544454	0.554	0.718	0.00117577
Atp9a	4.14254e-08	-0.538536	0.734	0.824	0.00119815
Cmas	4.86669e-08	-0.694916	0.95	0.957	0.00140759
Ern2	5.05856e-08	-0.489766	0.126	0.316	0.00146309
Cbr2	5.25412e-08	-0.807658	0.189	0.388	0.00151965
Paics	5.26835e-08	-0.796068	0.257	0.453	0.00152377
Tmc5	5.30219e-08	-0.527734	0.45	0.655	0.00153355
Aoc1	5.70999e-08	-0.792096	0.455	0.614	0.0016515
H2-Aa	6.32216e-08	-0.812846	0.378	0.588	0.00182856
Plxdc2	6.37734e-08	-0.653774	0.536	0.694	0.00184452
Vrk1	6.39496e-08	0.284554	0.369	0.171	0.00184961
Plekha7	7.34844e-08	-0.401665	0.459	0.648	0.00212539
Chp2	7.49623e-08	-0.432633	0.122	0.311	0.00216813
Rnf213	7.60045e-08	0.387043	0.698	0.511	0.00219828
Mgat4a	8.05876e-08	-0.589301	0.419	0.593	0.00233083
Dbndd2	9.77916e-08	-0.402552	0.203	0.4	0.00282843
Slc25a5	9.81455e-08	-0.182265	0.995	0.966	0.00283866
Tinag	9.92208e-08	-0.521072	0.419	0.588	0.00286976
Fchsd2	1.02895e-07	-0.342889	0.185	0.39	0.00297602
Xkr4	1.13308e-07	-0.392525	0.207	0.407	0.00327721
Mylk	1.1824e-07	0.327938	0.622	0.414	0.00341985
Pla2g4a	1.22028e-07	-0.444006	0.216	0.419	0.00352942
Hspa1b	1.2532e-07	0.323984	0.86	0.814	0.00362464
Acadl	1.31631e-07	0.251656	0.968	0.87	0.00380716
Cep85l	1.3555e-07	-0.53126	0.586	0.72	0.00392053
Btbd9	1.40553e-07	-0.56293	0.473	0.67	0.00406522
Psma5	1.41144e-07	0.221897	0.946	0.892	0.0040823
Spint2	1.42091e-07	-0.499024	1	0.995	0.00410969
Nags	1.44123e-07	0.170032	0.149	0.034	0.00416847
Slc25a20	1.4856e-07	0.45241	0.68	0.487	0.00429681
Plac8	1.55824e-07	0.165762	1	0.993	0.00450689
Tomm5	1.59099e-07	0.312762	0.941	0.86	0.00460162
Slc9a3	1.64441e-07	0.246608	0.122	0.022	0.00475611
Esyt2	1.66494e-07	-0.500716	0.477	0.648	0.00481551
Guca2a	1.7403e-07	-1.08037	0.86	0.923	0.00503348
H2-T3	1.83122e-07	0.332558	0.644	0.441	0.00529645
Eif3f	1.98083e-07	-0.595294	0.986	1	0.00572914
Ppp1r14b	2.06417e-07	0.269903	0.797	0.607	0.0059702
Mrps10	2.07272e-07	0.258135	0.613	0.407	0.00599492
Nampt	2.17078e-07	0.367427	0.761	0.586	0.00627855
Eci2	2.2158e-07	0.269045	0.649	0.427	0.00640877
Styk1	2.23284e-07	-0.498202	0.473	0.651	0.00645805
Ccni	2.23372e-07	-0.608305	0.824	0.865	0.00646058
Slc8b1	2.26812e-07	-0.356095	0.099	0.27	0.00656009
Sec13	2.34027e-07	0.141535	0.865	0.706	0.00676876
Slc51b	2.35191e-07	0.316307	0.396	0.205	0.00680242
Bach2	2.35421e-07	-0.229111	0.014	0.14	0.00680909
Htr4	2.44242e-07	-0.431867	0.108	0.277	0.0070642
Psma2	2.50067e-07	0.16497	0.986	0.947	0.00723269
Rrbp1	2.70595e-07	0.184761	0.991	0.971	0.00782641
Mars	2.72218e-07	0.286356	0.473	0.272	0.00787336
Arf1	2.89027e-07	0.142905	0.968	0.904	0.00835953
Pgd	3.01188e-07	0.264111	0.995	0.971	0.00871126
Ecscr	3.04426e-07	-0.276524	0.018	0.147	0.00880491
Kdsr	3.05492e-07	-0.337582	0.113	0.289	0.00883576
Vcp	3.18685e-07	0.255832	0.991	0.976	0.00921731
Med14	3.32389e-07	-0.406726	0.631	0.773	0.00961369
Jchain	3.3272e-07	-0.436676	0.347	0.518	0.00962325
Malat1	3.32833e-07	-0.643613	0.959	0.995	0.00962653
R3hdm4	3.34936e-07	-0.41896	0.878	0.901	0.00968736
Hnf4g	3.35654e-07	-0.45	0.221	0.407	0.00970811
Acss2	3.37953e-07	-0.7385	0.509	0.67	0.00977462
Adam15	3.47716e-07	-0.472042	0.306	0.475	0.010057
Tpm3-rs7	3.51442e-07	-0.533244	0.509	0.66	0.0101648
Slfn4	3.75601e-07	0.449607	0.284	0.123	0.0108635
Cdc42	3.88789e-07	0.10279	1	0.952	0.011245
Baiap2l1	3.90001e-07	-0.578756	0.613	0.745	0.01128
Sycn	3.98836e-07	-2.12967	0.162	0.333	0.0115355
Nucb2	4.10046e-07	0.235975	0.288	0.123	0.0118598
Sh3bgrl	4.14523e-07	-0.58783	0.509	0.675	0.0119892
Arhgef38	4.31892e-07	-0.409392	0.135	0.311	0.0124916
Uqcrfs1	4.52477e-07	0.136626	0.995	0.983	0.013087
Anp32e	4.76376e-07	0.343518	0.802	0.646	0.0137782
Cluh	4.79633e-07	0.305221	0.82	0.687	0.0138724
Usp18	4.8022e-07	0.287548	0.207	0.072	0.0138894
Cnih4	5.00425e-07	0.229545	0.635	0.446	0.0144738
Rpsa	5.07809e-07	-0.556348	1	1	0.0146874
Txnrd1	5.11237e-07	0.291562	0.901	0.814	0.0147865
Timm17a	5.20077e-07	0.274746	0.815	0.687	0.0150422
AW112010	5.29188e-07	-0.996043	0.806	0.863	0.0153057
Fkbp3	5.52037e-07	0.282975	0.712	0.518	0.0159666
Naip1	5.52951e-07	-0.513211	0.635	0.752	0.015993
Eef1b2	5.78935e-07	-0.617882	1	1	0.0167445
BC030870	5.86849e-07	-0.818823	0.622	0.728	0.0169734
Psme2b	5.93356e-07	-0.630079	0.896	0.923	0.0171616
Ube2l6	6.38133e-07	0.266391	0.523	0.313	0.0184567
Myof	6.38591e-07	-0.460614	0.167	0.34	0.01847
Mrpl55	6.41303e-07	0.278797	0.775	0.598	0.0185484
Prrc2a	6.88366e-07	-0.414012	0.599	0.752	0.0199096
Foxq1	6.9851e-07	-0.479696	0.095	0.267	0.020203
Oas1g	7.17143e-07	0.178761	0.338	0.161	0.0207419
Gm379	7.60336e-07	-0.217743	0.027	0.157	0.0219912
Dst	7.81948e-07	-0.406691	0.257	0.439	0.0226163
Rras2	7.84565e-07	-0.346872	0.374	0.581	0.022692
Muc2	7.85245e-07	-1.80923	0.036	0.171	0.0227116
Xpr1	7.92741e-07	-0.452257	0.306	0.487	0.0229284
Gm12381	8.31819e-07	0.12982	0.104	0.017	0.0240587
Psmb3	8.50113e-07	0.19282	0.964	0.896	0.0245878
Wwc2	8.55179e-07	-0.328438	0.068	0.217	0.0247344
Spcs2	8.56188e-07	0.198327	0.937	0.884	0.0247635
Mvp	8.76327e-07	0.116216	0.959	0.894	0.025346
Zfp704	8.80373e-07	-0.375433	0.198	0.376	0.025463
Zfp36l2	8.94589e-07	-0.591672	0.788	0.906	0.0258742
Got1	9.54296e-07	0.389237	0.761	0.639	0.0276011
Sox9	9.65888e-07	-0.450924	0.351	0.54	0.0279364
Smchd1	9.86312e-07	-0.596027	0.473	0.631	0.0285271
Ascc1	1.05553e-06	-0.390325	0.284	0.467	0.030529
Tor1aip2	1.06969e-06	0.286981	0.788	0.598	0.0309385
Adgb	1.07002e-06	-0.299614	0.063	0.207	0.0309482
Ubald2	1.09526e-06	-0.584782	0.653	0.79	0.0316783
Mier1	1.10542e-06	0.410884	0.721	0.576	0.031972
Hdac1	1.13463e-06	0.233922	0.766	0.607	0.0328169
Rnf145	1.13875e-06	-0.43299	0.527	0.708	0.0329362
Oas2	1.14564e-06	0.195748	0.117	0.024	0.0331355
Deptor	1.20477e-06	-0.621856	0.653	0.74	0.0348456
Naaladl2	1.2308e-06	-0.407133	0.216	0.395	0.0355983
Bsdc1	1.23841e-06	-0.422816	0.491	0.675	0.0358185
Fam96b	1.24372e-06	0.156962	0.635	0.422	0.0359722
Tmem54	1.27116e-06	0.127042	0.923	0.786	0.0367657
Psmb8	1.27421e-06	0.13727	0.977	0.949	0.0368541
Arhgef28	1.31952e-06	-0.454282	0.234	0.412	0.0381644
Lamb3	1.33106e-06	-0.366238	0.144	0.316	0.0384983
Cdh1	1.34069e-06	-0.477201	0.986	0.988	0.0387767
Slc39a4	1.34179e-06	0.209065	0.595	0.402	0.0388086
Akr1b8	1.36434e-06	0.278857	0.563	0.366	0.0394608
Pck1	1.38902e-06	-0.623439	0.113	0.272	0.0401747
Fkbp5	1.40486e-06	0.306014	0.878	0.74	0.0406326
Smim6	1.44729e-06	-0.725201	0.68	0.8	0.0418599
Ano1	1.49169e-06	-0.306395	0.041	0.171	0.0431441
Rpl15	1.49949e-06	-0.444162	0.982	0.964	0.0433698
Srgap1	1.54439e-06	-0.261929	0.059	0.2	0.0446685
Ak2	1.55949e-06	0.162954	0.977	0.952	0.045105
Srxn1	1.57842e-06	0.30721	0.676	0.46	0.0456526
Ifit1	1.59732e-06	0.320736	0.176	0.058	0.0461991
Hpcal1	1.60808e-06	-0.513994	0.608	0.737	0.0465105
Cox8a	1.62538e-06	-0.289621	0.964	0.928	0.047011
Gne	1.63634e-06	-0.956083	0.671	0.759	0.0473278
Rpl29	1.64722e-06	-0.254616	0.995	0.986	0.0476425
Smpdl3a	1.68586e-06	-0.66388	0.523	0.663	0.0487602
Ctdsp2	1.74824e-06	-0.428315	0.784	0.882	0.0505644
Erbb2	1.77918e-06	-0.436718	0.59	0.704	0.0514592
Hspa4	1.78131e-06	0.187617	0.869	0.759	0.0515209
Sdf2l1	1.81459e-06	0.166523	0.306	0.145	0.0524834
Pdk4	1.89866e-06	0.307009	0.216	0.084	0.054915
Sfxn3	1.90275e-06	-0.295073	0.054	0.19	0.0550332
Retreg1	1.90312e-06	-0.527655	0.171	0.337	0.055044
Mall	2.02373e-06	0.299637	0.914	0.778	0.0585323
Fermt1	2.02553e-06	-0.506898	0.685	0.805	0.0585844
Kitl	2.04178e-06	-0.497154	0.581	0.699	0.0590543
Prdx1	2.14495e-06	0.156202	1	0.998	0.0620384
Ick	2.20687e-06	-0.508416	0.41	0.566	0.0638293
Psmc5	2.22553e-06	0.20473	0.932	0.846	0.064369
Gdpd1	2.32443e-06	-0.543734	0.554	0.706	0.0672294
Krt20	2.37122e-06	0.507129	0.495	0.301	0.0685827
Hsd17b13	2.47614e-06	0.276947	0.333	0.173	0.0716175
Hsph1	2.58083e-06	0.466977	0.59	0.443	0.0746454
Ide	2.63139e-06	0.347901	0.595	0.427	0.0761076
Ppp3ca	2.65812e-06	-0.601411	0.59	0.694	0.0768808
Ryr3	2.68815e-06	-0.559638	0.468	0.605	0.0777495
Fgfbp1	2.78179e-06	0.313612	0.86	0.754	0.0804578
Mrpl47	2.85398e-06	0.270353	0.757	0.595	0.0825457
Ppib	3.0576e-06	-0.273687	0.842	0.711	0.0884349
Ostc	3.06914e-06	0.250663	0.955	0.872	0.0887686
Slc16a2	3.11403e-06	-0.354654	0.329	0.501	0.0900672
Tmigd1	3.16373e-06	0.223149	0.131	0.034	0.0915047
Gm45194	3.21201e-06	-0.288947	0.063	0.2	0.092901
Marcks	3.27021e-06	-0.48576	0.856	0.894	0.0945842
Cdkn3	3.29702e-06	0.216933	0.203	0.077	0.0953597
mt-Nd2	3.33908e-06	-0.551831	0.761	0.569	0.0965761
Atp5e	3.41494e-06	-0.513035	1	1	0.0987703
Gm45871	3.49533e-06	0.24923	0.284	0.135	0.101095
Mrps22	3.57009e-06	0.297543	0.45	0.272	0.103258
Gins2	3.65732e-06	0.134001	0.126	0.031	0.105781
Gpx1	3.74323e-06	-0.620536	0.986	0.995	0.108266
Fxyd3	3.74584e-06	-0.598416	0.153	0.318	0.108341
Tmc6	3.87988e-06	-0.553739	0.59	0.665	0.112218
Sectm1b	3.90264e-06	-0.292823	0.041	0.164	0.112876
Aplp2	3.93118e-06	-0.514186	0.532	0.663	0.113702
Ranbp1	3.94529e-06	0.341513	0.766	0.663	0.11411
Ccl28	3.95213e-06	-0.516813	0.626	0.747	0.114308
Slc25a36	4.16672e-06	-0.41318	0.207	0.369	0.120514
Cdk8	4.44144e-06	-0.539297	0.635	0.773	0.12846
Rbbp7	4.48744e-06	0.271253	0.829	0.725	0.12979
Gm42688	4.54916e-06	0.174942	0.689	0.496	0.131575
Ccnb2	4.56993e-06	0.214496	0.302	0.145	0.132176
Stt3b	4.57344e-06	0.180679	0.883	0.778	0.132278
Slc6a6	4.59076e-06	0.343801	0.757	0.622	0.132779
Dsp	4.59223e-06	-0.441708	0.842	0.911	0.132821
Coa5	4.89444e-06	0.248048	0.833	0.716	0.141562
Ces2e	4.94289e-06	0.290263	0.725	0.566	0.142963
Pdcd5	4.94707e-06	0.258143	0.919	0.839	0.143084
Magoh	4.95969e-06	0.22117	0.811	0.713	0.143449
Rdh10	5.27484e-06	-0.325254	0.144	0.306	0.152564
Hist1h1e	5.30698e-06	-0.52884	0.261	0.422	0.153494
Suclg1	5.42257e-06	-0.173043	0.91	0.836	0.156837
Rnaset2a	5.46985e-06	-0.76765	0.622	0.725	0.158204
Trim30a	5.58048e-06	0.333019	0.356	0.193	0.161404
Selenos	5.64364e-06	0.259942	0.901	0.831	0.163231
Lrrc59	5.75507e-06	0.236046	0.856	0.701	0.166454
Wls	5.86391e-06	-0.509079	0.64	0.786	0.169602
Epha3	5.94409e-06	-0.154032	0.014	0.116	0.171921
Lgals12	6.1125e-06	-0.293739	0.09	0.236	0.176792
Liph	6.42015e-06	-0.424099	0.27	0.434	0.18569
Man1b1	6.49552e-06	-0.388868	0.518	0.658	0.18787
Epha2	6.56664e-06	0.431371	0.306	0.161	0.189927
Mrpl18	6.59813e-06	0.196568	0.887	0.761	0.190838
Pigr	6.65082e-06	-0.528639	1	1	0.192362
Acpp	6.90838e-06	-0.276772	0.054	0.183	0.199811
Rps27a	7.28056e-06	-0.501102	1	1	0.210576
Gm27029	7.38209e-06	0.257965	0.572	0.4	0.213512
Hspg2	7.39789e-06	-0.269538	0.203	0.381	0.213969
Tcf7l1	7.42849e-06	-0.40151	0.131	0.282	0.214854
Psmc2	7.46573e-06	0.250475	0.851	0.701	0.215931
Hs3st1	7.51918e-06	-0.328275	0.185	0.342	0.217477
Mrpl3	7.73776e-06	0.225667	0.595	0.412	0.223799
Acot7	7.98202e-06	-0.564998	0.505	0.663	0.230864
Kif13b	8.0933e-06	-0.475631	0.383	0.535	0.234083
Ccl20	8.1751e-06	-0.975813	0.054	0.183	0.236449
Idh2	8.20368e-06	0.123336	0.878	0.684	0.237275
Xaf1	8.23144e-06	0.319849	0.473	0.299	0.238078
Acot1	8.42246e-06	0.180086	0.216	0.089	0.243603
Casd1	8.45349e-06	-0.489204	0.396	0.557	0.2445
Bspry	8.50577e-06	-0.664254	0.712	0.819	0.246012
Psmb7	8.62657e-06	0.156308	0.964	0.901	0.249506
Eif2s1	8.65094e-06	0.131316	0.514	0.316	0.250211
Gss	8.93452e-06	0.140585	0.928	0.846	0.258413
1700011H14Rik	8.99483e-06	0.252494	0.275	0.135	0.260158
Naa25	9.0233e-06	0.244944	0.392	0.227	0.260981
Emd	9.04671e-06	-0.5109	0.572	0.723	0.261658
Phlpp1	9.08829e-06	-0.290812	0.104	0.248	0.262861
Gfm1	9.16823e-06	0.346682	0.671	0.523	0.265173
Dazap1	9.60383e-06	0.227579	0.811	0.682	0.277772
Letm1	1.0057e-05	0.272814	0.905	0.771	0.290879
Etv4	1.0319e-05	-0.211445	0.014	0.111	0.298457
Ppa1	1.053e-05	-0.632799	0.941	0.971	0.304559
Zfp618	1.09634e-05	-0.34662	0.095	0.229	0.317095
Mark1	1.09851e-05	0.169932	0.158	0.053	0.317722
Dpy30	1.11186e-05	0.160426	0.739	0.545	0.321583
Uqcrc1	1.11346e-05	-0.100163	0.955	0.904	0.322045
Wars	1.12778e-05	-0.778194	0.667	0.73	0.326187
Prcp	1.13522e-05	-0.423755	0.356	0.506	0.328339
Relb	1.14935e-05	-0.40473	0.252	0.412	0.332428
Sult1b1	1.14943e-05	-0.611005	0.595	0.706	0.332451
Qdpr	1.19108e-05	0.22878	0.905	0.848	0.344496
Cldn8	1.2014e-05	-0.475159	0.428	0.588	0.34748
Rhbdl2	1.28612e-05	-0.46261	0.288	0.441	0.371984
Gm26561	1.2923e-05	-0.544827	0.577	0.682	0.373772
Etfa	1.29963e-05	0.136711	0.95	0.901	0.375891
H2-Ab1	1.30489e-05	-0.71399	0.725	0.754	0.377412
Chd3	1.3077e-05	-0.348813	0.311	0.484	0.378225
Sdf2	1.31275e-05	-0.484533	0.82	0.884	0.379688
Klf5	1.35638e-05	-0.481813	0.991	0.993	0.392305
Cyp2c66	1.37519e-05	0.155556	0.131	0.039	0.397746
Syce2	1.40301e-05	0.155556	0.131	0.039	0.405792
Rpl7	1.4596e-05	-0.572889	1	1	0.422159
Gm6169	1.46857e-05	-0.483299	0.473	0.595	0.424754
Atp2b1	1.48809e-05	0.332078	0.887	0.783	0.4304
Psmd3	1.51421e-05	0.282126	0.887	0.771	0.437955
Kalrn	1.53329e-05	-0.574317	0.32	0.47	0.443472
Ccl6	1.59557e-05	-1.3212	0.027	0.13	0.461486
Gprc5a	1.60334e-05	-0.418342	0.167	0.328	0.463733
Ocrl	1.63349e-05	-0.178672	0.108	0.255	0.472454
Foxp1	1.64639e-05	-0.558713	0.707	0.805	0.476184
Cracr2a	1.65141e-05	-0.213402	0.041	0.154	0.477636
Ddx39	1.67896e-05	0.264282	0.824	0.696	0.485606
Oxct1	1.72491e-05	-0.528584	0.617	0.735	0.498896
Rpl36a	1.73228e-05	-0.54458	1	1	0.501027
H2afj	1.75637e-05	-0.687744	0.887	0.93	0.507995
Gm3550	1.7674e-05	-0.63828	0.365	0.52	0.511184
Dnaja1	1.77869e-05	0.244006	0.883	0.781	0.51445
Rnf152	1.82184e-05	-0.204591	0.018	0.116	0.52693
Gm28285	1.86656e-05	-0.382278	0.329	0.482	0.539866
Cdc7	1.88585e-05	0.198485	0.176	0.067	0.545445
Cpt2	1.88605e-05	0.259823	0.73	0.586	0.545502
Rcc2	1.90566e-05	-0.42119	0.302	0.463	0.551174
Usp2	1.9227e-05	0.171805	0.203	0.084	0.556102
Tbcb	1.9242e-05	0.159197	0.847	0.663	0.556537
Neu1	1.96783e-05	0.35991	0.64	0.504	0.569156
Mocs2	2.0175e-05	0.194134	0.685	0.516	0.583522
Snhg18	2.01858e-05	-0.703706	0.59	0.728	0.583834
Fbxo11	2.02229e-05	-0.351534	0.23	0.378	0.584906
Cmss1	2.06785e-05	-0.594242	0.811	0.882	0.598085
Mtus1	2.07203e-05	-0.380939	0.491	0.639	0.599293
Galnt7	2.10574e-05	-0.464759	0.649	0.778	0.609042
Ldlrad3	2.12792e-05	-0.247283	0.05	0.164	0.615457
Cct3	2.19154e-05	0.189669	0.919	0.807	0.63386
Zfp775	2.22844e-05	-0.187835	0.041	0.152	0.644531
Neo1	2.23424e-05	-0.313766	0.243	0.414	0.64621
Rsrp1	2.27984e-05	-0.434661	0.847	0.911	0.659399
Stmn1	2.28726e-05	0.308164	0.649	0.494	0.661546
Mrps5	2.29088e-05	0.286265	0.752	0.588	0.662591
Ilkap	2.31906e-05	-0.424343	0.378	0.533	0.670743
Bmt2	2.3499e-05	-0.342561	0.162	0.308	0.679661
Ccdc34	2.37052e-05	0.454976	0.667	0.549	0.685626
Tmem45b	2.40646e-05	-0.74502	0.797	0.824	0.696019
Nek2	2.41941e-05	0.145408	0.189	0.075	0.699765
Ankrd10	2.42573e-05	-0.431186	0.401	0.549	0.701594
Pmf1	2.42612e-05	0.227557	0.36	0.205	0.701706
Psmd7	2.42996e-05	0.120518	0.887	0.754	0.702818
Mrps28	2.49366e-05	0.17409	0.914	0.853	0.721242
Fam107b	2.49816e-05	-0.505953	0.613	0.708	0.722542
Sema4g	2.52934e-05	-0.638676	0.68	0.752	0.731561
Oat	2.59092e-05	0.247298	0.761	0.631	0.74937
Rasa3	2.60914e-05	-0.281219	0.144	0.292	0.754641
Fcrla	2.62356e-05	-0.566292	0.455	0.576	0.758812
Osgin1	2.63761e-05	0.140206	0.257	0.123	0.762875
Pcx	2.63957e-05	-0.323243	0.081	0.207	0.763443
Gm16559	2.67319e-05	-0.211445	0.014	0.104	0.773165
Adamts15	2.67892e-05	-0.27531	0.144	0.296	0.774825
Ahnak	2.70772e-05	-0.567557	0.766	0.812	0.783153
1700025G04Rik	2.75997e-05	-0.387745	0.108	0.239	0.798267
Tbccd1	2.76492e-05	-0.257105	0.176	0.335	0.799699
Mif	2.81269e-05	0.230465	0.887	0.8	0.813515
Rad23b	2.82019e-05	0.186084	0.802	0.684	0.815683
Hnrnpa3	2.8491e-05	0.204146	0.968	0.964	0.824044
5330417C22Rik	2.91013e-05	-0.480996	0.311	0.465	0.841697
Surf4	2.93023e-05	0.129453	0.968	0.904	0.847509
Cd24a	2.9646e-05	-0.56852	0.45	0.588	0.857451
Lrba	3.12522e-05	-0.447417	0.59	0.667	0.903907
Thsd4	3.18001e-05	-0.342383	0.131	0.265	0.919755
Gpx4	3.18494e-05	0.145147	0.968	0.964	0.92118
Tbc1d15	3.187e-05	0.174864	0.635	0.446	0.921777
Atp5b	3.19002e-05	-0.106894	1	1	0.922648
Rtca	3.19845e-05	0.211656	0.748	0.552	0.925087
Nxpe2	3.20785e-05	-0.450558	0.032	0.135	0.927805
2010111I01Rik	3.23062e-05	-0.527973	0.716	0.814	0.934393
Cpd	3.24213e-05	-0.509959	0.622	0.723	0.937722
Ptprk	3.25973e-05	-0.42699	0.694	0.788	0.942812
Dph3	3.32733e-05	0.138365	0.559	0.386	0.962363
Tk1	3.41558e-05	0.174035	0.162	0.06	0.987888
Rab32	3.42171e-05	-0.376602	0.144	0.287	0.98966
Pdap1	3.45874e-05	0.206306	0.802	0.682	1
Rsad2	3.46014e-05	0.243079	0.122	0.036	1
Rps15a	3.54533e-05	-0.624146	1	1	1
Gm44503	3.5784e-05	-0.283689	0.117	0.253	1
H2-Eb1	3.5801e-05	-0.609443	0.387	0.523	1
Sash1	3.63189e-05	-0.247963	0.185	0.342	1
Rpl13	3.64957e-05	-0.543985	1	1	1
Gm10800	3.77765e-05	-0.452052	0.545	0.696	1
Cd14	3.8529e-05	-0.564167	0.41	0.547	1
H2-DMb1	3.86823e-05	-0.42109	0.559	0.699	1
Plscr3	3.86896e-05	-0.222737	0.095	0.227	1
Mrpl20	3.88294e-05	0.213942	0.95	0.896	1
S100a13	3.92678e-05	-0.52469	0.581	0.728	1
Hoxb5	4.0001e-05	0.195461	0.189	0.08	1
Ifit3	4.01863e-05	0.144328	0.104	0.027	1
Rffl	4.02543e-05	-0.222979	0.077	0.2	1
Tsr1	4.19443e-05	-0.352752	0.455	0.602	1
Mettl7b	4.23906e-05	0.320753	0.829	0.773	1
Sh3tc1	4.23937e-05	0.16451	0.171	0.067	1
Cdx2	4.26429e-05	0.270055	0.977	0.896	1
Slc9a2	4.2676e-05	0.245439	0.694	0.518	1
Mcm5	4.26899e-05	0.216913	0.221	0.101	1
Eif5	4.28409e-05	0.173854	0.928	0.846	1
Prss32	4.30595e-05	-0.658729	0.937	0.949	1
Ttll6	4.31412e-05	-0.300435	0.158	0.308	1
Sox4	4.35735e-05	-0.440645	0.392	0.535	1
Tnfrsf21	4.36917e-05	-0.311482	0.194	0.337	1
Asxl1	4.41623e-05	-0.347706	0.252	0.393	1
Ugt2b34	4.45364e-05	0.178542	0.968	0.911	1
Rab39	4.53214e-05	-0.582323	0.491	0.605	1
Ubd	4.61559e-05	-0.577243	0.063	0.183	1
Gm26745	4.63146e-05	-0.391131	0.486	0.619	1
AY036118	4.7718e-05	-0.374355	0.351	0.496	1
Sdk1	4.81073e-05	-0.150483	0.023	0.116	1
Cracr2b	4.97174e-05	-0.298211	0.225	0.376	1
Tmcc1	5.02432e-05	-0.32188	0.252	0.41	1
Ddx60	5.08999e-05	0.247687	0.279	0.149	1
Tmed9	5.14858e-05	0.121777	0.901	0.8	1
Anks1b	5.20013e-05	-0.379554	0.459	0.607	1
Pde4b	5.20661e-05	-0.203925	0.05	0.159	1
Slfn2	5.24082e-05	0.236669	0.239	0.116	1
Ctsa	5.29172e-05	-0.418586	0.428	0.561	1
Mrpl30	5.38687e-05	0.105441	0.829	0.728	1
Fzd3	5.45238e-05	0.186143	0.302	0.161	1
Lgr4	5.48974e-05	-0.431722	0.617	0.754	1
Pdia4	5.50895e-05	0.222521	0.604	0.434	1
Kpnb1	5.55097e-05	0.236354	0.698	0.564	1
Mgst3	5.57842e-05	0.103866	0.991	0.957	1
Eif4e3	5.64753e-05	0.184951	0.505	0.318	1
Dnajc19	5.79472e-05	0.109576	0.775	0.634	1
Gulp1	5.96731e-05	0.204379	0.243	0.12	1
Sort1	5.97359e-05	-0.401275	0.495	0.624	1
Snrpd3	6.0605e-05	0.210069	0.896	0.822	1
Rasef	6.22312e-05	-0.377818	0.333	0.47	1
Nmi	6.35139e-05	0.178613	0.626	0.46	1
Magi1	6.38344e-05	-0.343856	0.446	0.607	1
Exoc3l4	6.57471e-05	0.256415	0.36	0.212	1
Slc35d1	6.74205e-05	0.361533	0.428	0.299	1
Mcfd2	6.84211e-05	0.212273	0.734	0.573	1
Muc3a	6.90499e-05	-0.404877	0.306	0.441	1
Zfp292	6.98488e-05	-0.301244	0.239	0.383	1
2310035C23Rik	6.99457e-05	-0.387218	0.599	0.742	1
Trim46	6.99522e-05	-0.202363	0.041	0.142	1
Fam96a	7.05071e-05	0.13689	0.734	0.634	1
Zfp87	7.15362e-05	-0.208255	0.063	0.176	1
Zfp954	7.19205e-05	-0.300078	0.126	0.251	1
Egfr	7.33553e-05	-0.223712	0.086	0.207	1
Hid1	7.37173e-05	-0.599611	0.099	0.217	1
Eif2s2	7.41474e-05	0.16283	0.977	0.971	1
Sap18	7.4996e-05	0.152591	0.779	0.653	1
Mrps7	7.71263e-05	0.113784	0.703	0.528	1
Fmn1	7.74878e-05	-0.311228	0.225	0.371	1
Lamp1	7.78852e-05	-0.53525	0.955	0.954	1
Pold2	7.95083e-05	0.210501	0.482	0.313	1
Il7	7.98448e-05	-0.141456	0.018	0.104	1
Fbxo32	8.19301e-05	-0.25608	0.027	0.118	1
Hspa1a	8.53466e-05	0.340282	0.788	0.778	1
Ola1	8.57067e-05	0.120005	0.797	0.648	1
Ppat	8.6923e-05	-0.34103	0.18	0.318	1
Rnaset2b	8.7386e-05	-0.692067	0.752	0.778	1
Gclm	8.80872e-05	0.101019	0.712	0.576	1
Zdhhc18	8.93459e-05	-0.298856	0.212	0.349	1
Wfdc18	8.94806e-05	-0.317385	0.068	0.181	1
Klhl24	9.08534e-05	-0.236453	0.14	0.272	1
Timm10	9.16697e-05	0.239829	0.743	0.602	1
Fryl	9.29251e-05	-0.465599	0.482	0.586	1
Msi2	9.34033e-05	-0.462581	0.455	0.571	1
Stt3a	9.353e-05	0.104806	0.716	0.552	1
Tmem38b	9.72354e-05	-0.298361	0.162	0.289	1
Tmem253	9.87549e-05	0.238155	0.293	0.164	1
Tbc1d22a	9.97459e-05	-0.308503	0.252	0.393	1
Gfpt1	0.000101289	-0.620663	0.986	0.973	1
Reps2	0.000101473	-0.215018	0.171	0.311	1
Adar	0.000101603	0.20313	0.559	0.412	1
Tex9	0.000102768	0.289418	0.342	0.21	1
Srsf3	0.000104634	0.150255	0.977	0.964	1
Slc4a2	0.000104765	0.232044	0.914	0.812	1
Trappc9	0.000105026	-0.254215	0.135	0.265	1
Uchl3	0.000106743	0.189173	0.559	0.388	1
Ms4a8a	0.00010946	-0.593861	0.95	0.954	1
Nt5c	0.000110352	-0.628859	0.842	0.884	1
Atf5	0.000111037	0.320163	0.365	0.227	1
Dock5	0.000111876	-0.227723	0.212	0.357	1
Src	0.000112762	-0.23539	0.239	0.398	1
Nme1	0.000113922	0.228038	0.968	0.959	1
Stxbp1	0.000116418	-0.150483	0.023	0.108	1
Camk1d	0.000116709	-0.575455	0.851	0.892	1
Sat1	0.000116867	-0.452037	0.95	0.971	1
Ddhd2	0.000120697	-0.15957	0.072	0.188	1
Mgat4c	0.000120942	0.276278	0.982	0.92	1
Chl1	0.000122353	-0.206059	0.09	0.207	1
Stim1	0.000123337	-0.523407	0.338	0.463	1
Ndufb9	0.000126137	-0.154758	1	0.993	1
Dgkb	0.000126291	-0.275905	0.221	0.369	1
Eef1a1	0.000127145	-0.581578	1	1	1
Ddx6	0.000129779	-0.408722	0.721	0.805	1
Gng5	0.000129793	-0.56451	0.586	0.407	1
Hdac4	0.000130459	-0.29286	0.239	0.376	1
Smg6	0.000131202	-0.321921	0.239	0.376	1
Nol7	0.000132761	0.171594	0.802	0.677	1
Golt1a	0.000134841	0.226022	0.595	0.441	1
Cops5	0.000135968	0.171591	0.725	0.581	1
Agpat4	0.000138967	-0.459217	0.716	0.786	1
Pdxdc1	0.000139939	-0.674177	0.865	0.877	1
Ppp1r7	0.000142497	0.221862	0.473	0.328	1
Rab8a	0.000146719	0.150218	0.761	0.629	1
Clca3a1	0.000147932	-0.213414	0.023	0.106	1
Tars	0.000148889	0.210857	0.797	0.692	1
Sulf2	0.000149025	0.247301	0.577	0.424	1
Mcrip1	0.000150211	-0.263807	0.153	0.287	1
Abat	0.000150388	-0.409242	0.473	0.605	1
mt-Nd1	0.000151781	-0.201012	0.991	0.995	1
Pgap1	0.000152037	-0.225897	0.09	0.207	1
Fam102b	0.000152611	-0.313485	0.14	0.263	1
Pfdn4	0.000153542	0.329278	0.649	0.533	1
Tmem63a	0.000153598	-0.448827	0.527	0.624	1
Cotl1	0.000153809	0.155105	0.671	0.513	1
Pparg	0.000154718	0.254803	0.694	0.578	1
Rpl5	0.00015484	-0.644123	1	1	1
AC164314.2	0.000155089	-0.466518	0.243	0.369	1
Ctla4	0.000155339	-0.319841	0.167	0.294	1
Bok	0.000155417	-0.329286	0.14	0.26	1
Slc50a1	0.000156623	-0.403762	0.383	0.53	1
Dtymk	0.000157299	0.278231	0.532	0.393	1
Gm26917	0.000157983	-0.512409	0.887	0.918	1
Pex11a	0.0001597	0.286029	0.486	0.347	1
Dpp10	0.000163334	-0.18312	0.068	0.173	1
Rpl31	0.000163763	-0.565707	0.977	0.973	1
Fam49a	0.000164038	0.11101	0.108	0.034	1
Esrrg	0.000164537	-0.182337	0.036	0.128	1
Rap1gap2	0.000165423	-0.248105	0.162	0.296	1
Bckdha	0.000165945	-0.347152	0.275	0.405	1
Etfdh	0.000166572	0.116331	0.649	0.499	1
Furin	0.000168386	-0.286674	0.171	0.296	1
Dlst	0.000168687	0.171296	0.91	0.795	1
Larp1b	0.00017026	0.222011	0.703	0.578	1
mt-Atp6	0.000172083	-0.751802	0.991	0.998	1
Tff3	0.000172122	-2.49829	0.036	0.128	1
Stard10	0.000172909	-0.690475	0.982	0.99	1
Tbx3	0.000173462	0.14216	0.216	0.104	1
Fgfr4	0.0001784	-0.205205	0.095	0.21	1
Pqlc1	0.000180128	-0.27755	0.383	0.535	1
Tmem30b	0.00018039	-0.538605	0.824	0.88	1
Coq5	0.000182569	0.182034	0.622	0.475	1
Cutal	0.000182711	-0.349285	0.23	0.359	1
Inf2	0.000187155	-0.24198	0.081	0.188	1
Ube2i	0.000187688	0.131067	0.784	0.643	1
Cdk6	0.000188072	-0.2503	0.117	0.239	1
Pde9a	0.000196875	-0.489096	0.622	0.708	1
Ccdc58	0.000198303	0.174805	0.581	0.455	1
Soat1	0.000198362	-0.194945	0.05	0.147	1
Igbp1	0.000199924	-0.416525	0.793	0.834	1
Lpo	0.000203806	0.220853	0.207	0.104	1
Eif4b	0.000203908	-0.53165	0.73	0.831	1
Txndc17	0.000204187	0.1071	0.892	0.824	1
Otc	0.000205209	0.217648	0.464	0.311	1
Aldh1a7	0.000205548	0.130325	0.248	0.128	1
Ndrg2	0.000210697	-0.583379	0.761	0.771	1
Ccndbp1	0.000211053	-0.300926	0.369	0.504	1
Bcl2l14	0.000214087	-0.411339	0.563	0.653	1
Rnf6	0.000214668	-0.331429	0.414	0.554	1
Gm12320	0.000221052	-0.170512	0.036	0.125	1
Ociad1	0.000222523	0.135605	0.842	0.764	1
Ptprd	0.000224976	-0.410102	0.712	0.769	1
Rps10	0.000229964	-0.47754	1	1	1
Pde1c	0.000237827	-0.166953	0.05	0.145	1
2510046G10Rik	0.000238135	-0.217631	0.122	0.243	1
Atg101	0.000241373	-0.461116	0.631	0.725	1
Smarca2	0.000241374	-0.209426	0.104	0.219	1
Irf2	0.000248392	-0.437927	0.365	0.482	1
Ophn1	0.000248559	-0.136977	0.041	0.133	1
Pcdhga1	0.000250504	-0.232843	0.099	0.212	1
Lsm4	0.000251052	0.106115	0.932	0.884	1
Lsm3	0.000253534	0.154601	0.613	0.453	1
Usf2	0.000257555	-0.322322	0.351	0.487	1
Pole3	0.000259714	0.200587	0.599	0.446	1
Igkc	0.000260869	-0.340943	0.626	0.704	1
Ckap4	0.000262147	0.129645	0.77	0.595	1
2510009E07Rik	0.000267143	-0.239109	0.113	0.227	1
Capns1	0.000268241	-0.478052	0.82	0.839	1
Gm21738	0.000268773	-0.159733	0.059	0.159	1
Rrm2	0.000270409	0.195144	0.176	0.08	1
Npc2	0.000270426	-0.612548	0.887	0.93	1
Gm15564	0.000270472	-0.242694	0.243	0.388	1
Tpd52l1	0.000270714	-0.328468	0.167	0.289	1
Mrps18b	0.000271202	0.156308	0.604	0.422	1
Gm26870	0.000272697	-0.379297	0.887	0.935	1
Fdx1	0.000273169	0.100829	0.869	0.778	1
Borcs6	0.000273721	-0.307901	0.279	0.414	1
Ubtf	0.000278619	-0.320624	0.613	0.723	1
Pygb	0.000278958	-0.495998	0.698	0.761	1
Cep63	0.000279439	-0.445073	0.36	0.482	1
Gm35769	0.000279549	-0.289095	0.18	0.308	1
Birc3	0.000279855	-0.425253	0.459	0.581	1
Fah	0.000280578	-0.278021	0.135	0.251	1
Lypla2	0.000280864	-0.380382	0.527	0.66	1
Nrbp2	0.000282077	-0.275109	0.099	0.21	1
Prelid2	0.000282758	0.213571	0.77	0.672	1
1500011K16Rik	0.000282843	0.175163	0.784	0.653	1
Bak1	0.000283556	0.213408	0.887	0.819	1
Dnajb9	0.000284294	0.219958	0.459	0.316	1
Gtf2f2	0.000285318	0.188048	0.635	0.487	1
Ifi35	0.000285998	0.250475	0.779	0.692	1
Hgfac	0.000290793	-0.54531	0.072	0.171	1
Yif1a	0.000290888	0.100664	0.617	0.467	1
Dync1h1	0.000295588	-0.359598	0.802	0.846	1
Sppl3	0.000298726	-0.266621	0.536	0.665	1
Grb7	0.00030058	-0.300388	0.234	0.366	1
Eno3	0.000301996	-0.263327	0.068	0.166	1
Psme1	0.000304191	-0.140858	0.932	0.851	1
Yipf1	0.00030684	-0.518011	0.703	0.824	1
Mad2l1	0.000307662	0.180536	0.212	0.106	1
Rtcb	0.000307928	-0.398315	0.833	0.867	1
Fes	0.000308153	-0.146988	0.027	0.108	1
Ppp1r15b	0.000313385	0.340767	0.869	0.766	1
AC154200.1	0.000313693	-0.506951	0.604	0.689	1
Ank3	0.000317944	-0.339131	0.347	0.467	1
Ext2	0.000318018	-0.285075	0.302	0.436	1
Snhg20	0.000319792	-0.260947	0.185	0.316	1
Hsd17b7	0.000321991	0.230467	0.32	0.193	1
Zbtb7a	0.000324793	-0.429384	0.824	0.86	1
Orai2	0.00032516	-0.200841	0.095	0.207	1
Scrn2	0.000325335	0.16247	0.441	0.296	1
Hes1	0.000326157	-0.442872	0.838	0.887	1
Dnajc3	0.000326795	0.174257	0.797	0.675	1
Rer1	0.000327851	0.100192	0.973	0.947	1
Scfd1	0.000328789	0.1526	0.667	0.523	1
Parp12	0.000328901	0.214113	0.622	0.458	1
Impdh1	0.000333696	0.108788	0.14	0.055	1
Epcam	0.00033457	-0.508462	1	1	1
4732471J01Rik	0.000338126	-0.334325	0.18	0.294	1
Sdsl	0.000338896	-0.334619	0.356	0.472	1
Pard3b	0.000339559	-0.357406	0.396	0.504	1
Cebpd	0.000339644	-0.63273	0.568	0.667	1
Fen1	0.000341892	0.167449	0.279	0.157	1
Sfi1	0.000345477	-0.228826	0.063	0.159	1
Clic4	0.000345865	-0.356331	0.194	0.325	1
Hspa9	0.000347551	0.19796	0.977	0.973	1
Chst4	0.000350581	-0.222221	0.041	0.13	1
Prnp	0.000351013	0.289977	0.617	0.508	1
Zfp358	0.000351363	-0.15999	0.063	0.161	1
P2rx4	0.000352391	-0.543992	0.419	0.523	1
St6galnac4	0.000353298	-0.208168	0.117	0.234	1
Arid1a	0.000353782	-0.315563	0.473	0.59	1
Itm2c	0.000356564	-0.416429	0.495	0.602	1
Pfkp	0.000357869	0.139681	0.851	0.752	1
Il18	0.000365512	-0.826963	0.568	0.622	1
Ogt	0.000373033	-0.33157	0.293	0.431	1
Syne2	0.000376516	-0.381735	0.414	0.53	1
Lrmda	0.000380849	-0.209094	0.14	0.26	1
Hsd17b4	0.000382128	-0.597044	0.784	0.834	1
Tbc1d2b	0.000383263	-0.20563	0.086	0.19	1
Mlec	0.000384898	0.188757	0.914	0.87	1
Acyp1	0.000390991	-0.213368	0.104	0.214	1
Ddc	0.000394752	-0.440414	0.401	0.506	1
Tnk2	0.000398011	-0.30458	0.365	0.504	1
Ppard	0.000398139	-0.388266	0.559	0.665	1
Gm19951	0.00039869	-0.409637	0.311	0.427	1
Slc35a1	0.000400889	-0.403958	0.815	0.872	1
Hipk2	0.000403633	0.238704	0.342	0.224	1
Gmnn	0.000405163	0.268886	0.55	0.414	1
Fhod1	0.000405819	-0.251511	0.275	0.414	1
Chn2	0.000406997	0.155217	0.297	0.173	1
Uqcc3	0.00040766	-0.395928	0.613	0.672	1
Muc13	0.000410065	-0.743152	0.973	0.986	1
Leng9	0.000413086	-0.403609	0.419	0.533	1
Cenpa	0.00041517	0.168033	0.275	0.154	1
Zcrb1	0.000424235	0.111767	0.77	0.636	1
Pcmtd1	0.000428779	-0.319841	0.293	0.419	1
Sgms1	0.000431229	-0.260243	0.248	0.378	1
Nphs1	0.00043339	-0.221827	0.144	0.265	1
Parm1	0.000435324	-0.612252	0.766	0.783	1
Arf5	0.000439428	-0.346605	0.833	0.858	1
Agrp	0.000442365	-0.484616	0.266	0.388	1
Ube2c	0.000444921	0.316663	0.432	0.289	1
Mfap3l	0.000449693	0.15994	0.288	0.166	1
Smn1	0.000452186	0.167029	0.482	0.337	1
Pno1	0.000452914	0.156987	0.432	0.287	1
Gsr	0.000458854	0.285944	0.874	0.839	1
Lyrm4	0.00046053	-0.251377	0.135	0.251	1
Gm10801	0.000461764	-0.285893	0.36	0.487	1
Klk1	0.0004637	-1.5704	0.509	0.586	1
Txnl1	0.000466235	0.183003	0.802	0.718	1
Rpn1	0.00047023	0.113839	0.977	0.981	1
Btg1	0.000470614	-0.420341	0.725	0.795	1
Magt1	0.000475754	0.174225	0.811	0.684	1
Akap9	0.000476349	-0.400593	0.45	0.573	1
Ccnd1	0.00048311	0.247744	0.928	0.88	1
Cd52	0.000484399	0.203341	0.113	0.041	1
Gm20390	0.000488324	0.109131	0.541	0.383	1
Lamtor4	0.000492029	-0.42015	0.833	0.887	1
Rpl35	0.000493108	-0.433085	0.973	0.949	1
Esyt1	0.000503651	0.124531	0.23	0.12	1
Ces1d	0.000510413	-0.340305	0.162	0.275	1
Sp140	0.000512168	-0.157569	0.045	0.133	1
Rab40c	0.000521345	-0.237882	0.293	0.424	1
Uba52	0.000521763	-0.704454	0.986	0.981	1
Gnai3	0.000524087	0.159472	0.905	0.887	1
Dnajc8	0.000530285	0.142423	0.788	0.67	1
Lurap1l	0.000533789	0.120537	0.757	0.665	1
H2-Q10	0.000536864	0.179345	0.221	0.118	1
Tardbp	0.000540355	0.168024	0.941	0.88	1
Ccna2	0.000542473	0.231072	0.23	0.125	1
Klf12	0.000544386	-0.160511	0.054	0.145	1
Kansl2	0.000546017	-0.261911	0.234	0.361	1
Stard7	0.000549561	0.170927	0.874	0.783	1
Tpcn1	0.000549934	-0.318373	0.203	0.318	1
Ucp2	0.000555002	-0.257982	0.662	0.516	1
Smox	0.000558747	-0.170996	0.072	0.169	1
Pdhb	0.000560763	0.159921	0.896	0.824	1
Mindy1	0.000561696	-0.290539	0.468	0.595	1
Uba5	0.000564875	0.183984	0.716	0.569	1
Col19a1	0.000573636	-0.460919	0.176	0.289	1
Ten1	0.000577275	-0.338317	0.459	0.581	1
Nsmf	0.00057743	-0.24349	0.221	0.349	1
Ctse	0.00058855	-0.348753	0.09	0.19	1
Zan	0.000589179	-0.328112	0.279	0.407	1
Rnf130	0.000589545	-0.444979	0.649	0.73	1
Odc1	0.000591922	0.166653	0.896	0.814	1
Fgfrl1	0.000607265	0.229955	0.315	0.202	1
Nmt1	0.00060822	0.240948	0.793	0.718	1
Vipr1	0.000610731	-0.366585	0.883	0.925	1
Mlkl	0.000613753	0.23148	0.514	0.398	1
Tcf4	0.000614591	-0.29236	0.302	0.429	1
Ntrk2	0.000615048	0.225611	0.261	0.154	1
Acadvl	0.000615935	0.150639	0.829	0.759	1
B4galt6	0.000618383	-0.353969	0.432	0.547	1
Rrp36	0.000626861	0.140243	0.495	0.345	1
Pak1ip1	0.000628404	0.154973	0.721	0.636	1
Clmp	0.000628887	-0.165135	0.032	0.108	1
Acp1	0.000629745	0.116339	0.725	0.581	1
Sys1	0.00063484	0.205944	0.793	0.682	1
1700066B19Rik	0.00063789	-0.319841	0.095	0.198	1
Nrep	0.000641226	0.247738	0.401	0.282	1
Cgnl1	0.0006432	-0.237127	0.081	0.178	1
Brk1	0.000643341	-0.430292	0.703	0.764	1
Hsp90aa1	0.000645087	0.299014	0.973	0.981	1
Smo	0.000649104	-0.155592	0.036	0.116	1
Il34	0.000649413	-0.140517	0.041	0.123	1
Tapbp	0.000652073	-0.44165	0.847	0.846	1
Tmem141	0.00065376	-0.271419	0.198	0.316	1
Agtrap	0.000654464	-0.293513	0.266	0.402	1
Irf2bp2	0.000662092	-0.316638	0.536	0.639	1
Zfhx3	0.000677008	-0.260442	0.122	0.229	1
Mia	0.000677017	-0.128744	0.027	0.101	1
Trak1	0.000680525	-0.533114	0.577	0.648	1
Clstn1	0.000701316	-0.31539	0.414	0.561	1
Slc25a34	0.000704728	0.149645	0.167	0.08	1
BC048403	0.000705272	-0.113181	0.027	0.101	1
Ly6g6d	0.000708845	-0.155103	0.036	0.116	1
Ildr1	0.000721694	0.190076	0.694	0.581	1
Uba3	0.000725	0.190448	0.518	0.369	1
Immp2l	0.000725006	-0.260584	0.221	0.34	1
Gm15401	0.000726546	-0.55688	0.144	0.251	1
Fabp5	0.00072835	0.157566	0.198	0.104	1
Ldb1	0.000730953	-0.277249	0.207	0.32	1
Dazap2	0.000736036	-0.347859	0.982	0.993	1
C2cd4a	0.000738732	-0.188214	0.041	0.12	1
Lrrc40	0.000741931	0.130198	0.266	0.152	1
Osbpl5	0.000745407	-0.17362	0.095	0.2	1
Ubxn1	0.000750931	-0.388289	0.887	0.875	1
Gm9803	0.000753043	-0.186656	0.086	0.183	1
Hmcn1	0.00075382	-0.18922	0.05	0.135	1
Gm45837	0.000759931	-0.208595	0.041	0.12	1
Ptpn11	0.00076478	0.167186	0.405	0.277	1
Taf1d	0.00076765	0.179291	0.883	0.834	1
Cacybp	0.000769679	0.198008	0.572	0.46	1
Pcdh15	0.00077243	-0.132926	0.072	0.169	1
Herpud1	0.000774785	-0.391874	0.568	0.684	1
Zfp260	0.000780015	-0.147297	0.099	0.207	1
Dio1	0.000782804	-0.196569	0.041	0.12	1
Rnf2	0.000783578	-0.165046	0.153	0.277	1
Pglyrp3	0.000787128	-0.184559	0.077	0.171	1
Sfxn2	0.000799027	0.104982	0.32	0.193	1
Mrpl15	0.000804662	0.149525	0.757	0.648	1
Skint6	0.000804799	-0.187374	0.081	0.176	1
Dpp3	0.00080635	0.140711	0.743	0.641	1
Lzts2	0.000813491	-0.301636	0.306	0.436	1
Bhlhe40	0.000814051	-0.346269	0.595	0.711	1
Gm10260	0.000814669	-0.193853	0.095	0.195	1
Oasl1	0.000815345	0.142646	0.198	0.101	1
Lrrc51	0.000824286	-0.196205	0.09	0.19	1
Myo1a	0.000833162	-0.467617	0.941	0.937	1
Wnk4	0.000834104	-0.19236	0.104	0.207	1
Tsc22d3	0.000848988	-0.311953	0.45	0.549	1
Ccdc167	0.000850194	0.177082	0.432	0.299	1
Map3k21	0.00085773	-0.266795	0.212	0.325	1
Kcnq5	0.00085848	-0.254215	0.135	0.243	1
Tacr3	0.00085933	-0.158233	0.099	0.2	1
Eif4ebp1	0.000859926	0.113558	0.302	0.183	1
Bdh1	0.00086417	0.113553	0.941	0.887	1
Tln2	0.000867247	-0.29139	0.198	0.313	1
Gm45486	0.000871806	-0.15259	0.036	0.113	1
Eif3h	0.000873897	-0.494026	0.959	0.949	1
Gm9774	0.000874347	-0.238366	0.288	0.419	1
Elf3	0.000874938	-0.461486	1	0.99	1
Pdss1	0.000885289	0.109733	0.581	0.439	1
Atg9a	0.0008979	-0.205895	0.167	0.284	1
Uba7	0.000903352	-0.199202	0.113	0.224	1
Ganab	0.000904356	0.132403	0.838	0.749	1
Rabgap1l	0.000907029	-0.32429	0.419	0.53	1
Eif4g1	0.000911941	0.154029	0.941	0.872	1
Plcd3	0.00091391	-0.146152	0.041	0.12	1
2210407C18Rik	0.000917411	-0.513582	0.288	0.39	1
Mcm3	0.000922076	0.197894	0.167	0.08	1
Retreg2	0.000932905	-0.299775	0.414	0.513	1
Clk2	0.000935301	-0.176883	0.149	0.263	1
Samd12	0.000945183	-0.206955	0.203	0.333	1
Trip6	0.000947276	0.144524	0.171	0.084	1
Tmc8	0.000947302	-0.119143	0.036	0.113	1
Lrrk2	0.000954934	-0.140702	0.032	0.106	1
Chp1	0.000963184	0.166229	0.847	0.752	1
Dirc2	0.000963429	-0.239055	0.441	0.583	1
Utp20	0.000964355	-0.463098	0.523	0.629	1
Gm32916	0.000966516	-0.144754	0.081	0.176	1
Rc3h1	0.000968236	-0.280534	0.45	0.557	1
Rnf167	0.000979527	-0.274987	0.257	0.381	1
Ugt2b36	0.000986989	0.11101	0.104	0.039	1
Myo5c	0.000988846	-0.422054	0.297	0.405	1
Zbtb42	0.000992064	-0.232521	0.185	0.299	1
Thap3	0.000999951	-0.306262	0.288	0.4	1
Tnrc6b	0.00100364	-0.250962	0.32	0.455	1
Uvssa	0.00100902	-0.169299	0.054	0.137	1
Mrpl35	0.00101113	0.18965	0.572	0.506	1
Myo9b	0.00101978	-0.225382	0.185	0.299	1
Erh	0.00102369	0.125369	0.676	0.586	1
Ubxn6	0.00102851	-0.414192	0.563	0.634	1
4931406C07Rik	0.00103075	0.143493	0.874	0.761	1
Rala	0.00103201	0.106507	0.905	0.81	1
Tmem189	0.00104955	0.142435	0.545	0.398	1
Rps20	0.00105809	-0.610146	1	1	1
Hsdl2	0.00106409	0.157287	0.297	0.183	1
Ptprm	0.00106845	-0.163173	0.059	0.145	1
Coro2a	0.00106907	0.179119	0.955	0.846	1
L3mbtl3	0.00106918	-0.183285	0.122	0.229	1
Gm17275	0.00107931	-0.170512	0.041	0.118	1
Slc39a14	0.00108653	-0.17158	0.185	0.304	1
Frat2	0.00108764	-0.2846	0.27	0.383	1
Rfc5	0.00109559	0.154903	0.23	0.13	1
E4f1	0.00109795	-0.165965	0.117	0.224	1
Unc119	0.00109887	-0.331336	0.108	0.205	1
Trpm3	0.00110035	-0.229696	0.108	0.21	1
Srp19	0.0011154	0.129962	0.761	0.643	1
Snx24	0.00111556	-0.292676	0.288	0.414	1
Mgp	0.00112036	-0.463286	0.18	0.296	1
Epha6	0.00112309	-0.127822	0.05	0.133	1
Stap2	0.00113329	-0.416856	0.662	0.764	1
Fkbp9	0.00113927	-0.271666	0.14	0.243	1
Dgkd	0.00113961	-0.316734	0.347	0.455	1
Slc39a11	0.00114659	-0.410639	0.64	0.742	1
H2-Ke6	0.00114717	-0.308768	0.392	0.511	1
Plcb4	0.00114805	-0.174489	0.063	0.149	1
Cwh43	0.00115384	0.181335	0.36	0.241	1
Hs6st1	0.00115728	-0.362132	0.604	0.655	1
Btaf1	0.00116664	0.176022	0.324	0.212	1
Isoc2b	0.00117752	-0.227705	0.113	0.212	1
Serhl	0.00118274	-0.340692	0.968	0.966	1
Rps4x	0.00118786	-0.52415	1	1	1
Spata13	0.00120233	-0.202373	0.194	0.316	1
Gm10076	0.0012101	-0.630618	1	0.995	1
Gm4841	0.0012101	-0.406247	0.108	0.207	1
Stxbp6	0.00121754	-0.24222	0.18	0.292	1
Mmgt2	0.0012254	-0.22811	0.185	0.296	1
Mb21d2	0.00125057	-0.145543	0.054	0.137	1
Bzw1	0.00125255	0.125716	0.878	0.786	1
Nsf	0.00125276	-0.327146	0.505	0.595	1
Eprs	0.00125682	0.113943	0.752	0.636	1
Morf4l2	0.00126	0.105384	0.869	0.79	1
Sh3rf1	0.00126212	-0.204557	0.149	0.26	1
Zfp395	0.00126947	-0.109885	0.036	0.111	1
Smad5	0.00127579	-0.183644	0.149	0.258	1
Aldh2	0.00127973	-0.964	0.856	0.867	1
Ciita	0.00128035	-0.210281	0.108	0.207	1
Muc3	0.00128362	-0.972554	0.964	0.945	1
Atp2c2	0.00128688	-0.387806	0.036	0.108	1
Pank3	0.00128797	0.178329	0.829	0.754	1
Pbdc1	0.00129032	0.126156	0.468	0.335	1
Mtfp1	0.00130574	0.152854	0.437	0.296	1
Wdr83	0.00132573	-0.306526	0.27	0.381	1
Itga1	0.00132838	-0.186258	0.108	0.207	1
Plet1	0.00132971	-0.334843	0.284	0.412	1
Mansc1	0.00133293	-0.312042	0.315	0.434	1
Crebzf	0.00133302	-0.229618	0.18	0.292	1
Insl6	0.00134141	-0.218614	0.311	0.446	1
Slc1a1	0.00135703	-0.323837	0.252	0.371	1
Sema6a	0.00135859	-0.148709	0.05	0.13	1
Exoc6b	0.00135896	-0.265785	0.261	0.376	1
Lrrk1	0.00136425	-0.246987	0.234	0.357	1
Mecr	0.00136539	-0.567994	0.689	0.733	1
Bco2	0.00136563	-0.317913	0.32	0.434	1
Sos2	0.00136701	-0.254821	0.248	0.364	1
Lrrc19	0.00137556	-0.281431	0.122	0.222	1
Skap2	0.00138909	-0.356131	0.464	0.586	1
Apol6	0.00139024	0.145726	0.252	0.149	1
Rsf1	0.00139586	-0.268421	0.243	0.364	1
Nsmce1	0.00139818	0.16793	0.716	0.612	1
Inafm1	0.0014086	-0.317778	0.243	0.361	1
Dapk2	0.00142246	-0.337473	0.468	0.581	1
C530008M17Rik	0.00143718	-0.243346	0.248	0.361	1
Bcar3	0.00143775	-0.312938	0.523	0.646	1
Larp7	0.00145084	0.251592	0.527	0.41	1
Rhob	0.00145089	-0.521413	0.631	0.706	1
Tmem164	0.00146205	-0.281873	0.455	0.569	1
Serinc5	0.00148392	-0.261032	0.257	0.378	1
Zbtb44	0.00148617	-0.271882	0.216	0.328	1
Gspt1	0.00149392	0.131743	0.671	0.518	1
2010320M18Rik	0.00150189	-0.263227	0.189	0.294	1
Fbxo38	0.00150542	-0.225522	0.275	0.4	1
Bsg	0.00150623	-0.483797	1	1	1
Ndufa1	0.00150889	-0.546097	1	0.988	1
Ece1	0.00151423	-0.287814	0.635	0.713	1
Slc45a3	0.00151958	-0.231509	0.162	0.27	1
Tesk2	0.00152817	-0.217423	0.162	0.272	1
AC133488.1	0.00152884	0.120143	0.189	0.099	1
Fbxl17	0.00154964	-0.281015	0.185	0.287	1
Chuk	0.00155252	0.168463	0.653	0.513	1
Scnn1a	0.00157127	-0.21762	0.059	0.14	1
Slc22a3	0.00159087	-0.133518	0.063	0.147	1
Sap18b	0.00159413	-0.213792	0.131	0.231	1
St6galnac2	0.00161179	-0.265624	0.176	0.287	1
Gm20275	0.00162145	-0.215236	0.194	0.311	1
Ang	0.00165629	-0.223652	0.135	0.243	1
Dynlt3	0.00166555	-0.374589	0.608	0.648	1
Mat2b	0.00166559	-0.341313	0.694	0.737	1
Spop	0.0016826	-0.398202	0.613	0.667	1
Dgkg	0.00171095	-0.14766	0.072	0.159	1
Rph3al	0.00171295	0.162674	0.239	0.14	1
Arhgap12	0.00171719	-0.377977	0.563	0.614	1
Ambra1	0.00172648	-0.28067	0.23	0.335	1
Psmc6	0.0017269	0.123983	0.874	0.778	1
5730559C18Rik	0.0017331	-0.355601	0.432	0.52	1
Ercc3	0.00173408	0.129517	0.306	0.195	1
Setd3	0.00173773	0.114826	0.748	0.627	1
Slc22a15	0.00174337	-0.180864	0.113	0.21	1
Ly6g6e	0.0017451	-0.217134	0.05	0.128	1
3930402G23Rik	0.00174823	-0.124698	0.054	0.135	1
Clic6	0.00175186	-0.360942	0.144	0.243	1
Ero1l	0.00175538	0.176647	0.509	0.376	1
Tbc1d32	0.00175775	-0.161579	0.077	0.164	1
Sidt1	0.00175898	-0.168556	0.167	0.275	1
Cyp4v3	0.00177312	-0.119143	0.032	0.101	1
Dpp9	0.00178955	0.162103	0.36	0.246	1
Anapc13	0.001799	-0.290995	0.793	0.639	1
Spata6	0.00180334	-0.16428	0.041	0.113	1
Immt	0.00180527	0.101286	0.95	0.93	1
Idh3b	0.00180928	-0.155551	0.842	0.701	1
Pdk2	0.00181375	-0.19074	0.086	0.176	1
Scaper	0.00182463	-0.24918	0.167	0.27	1
Ddx17	0.00189096	-0.351592	0.851	0.906	1
Rgl1	0.00189395	-0.115905	0.045	0.12	1
Isoc2a	0.00189518	-0.190396	0.194	0.306	1
Pabpc4	0.00190145	-0.398985	0.59	0.648	1
Rps5	0.00191687	-0.554469	1	1	1
Magohb	0.00191782	-0.283967	0.459	0.573	1
Zfyve1	0.00194498	-0.1764	0.072	0.157	1
Ndufa12	0.00194508	-0.134538	0.941	0.904	1
Gm12111	0.00197624	-0.175765	0.09	0.178	1
Tmem41b	0.00197833	0.184501	0.581	0.453	1
Pnrc1	0.00198484	-0.522999	0.77	0.831	1
Rnf24	0.00205191	-0.333548	0.495	0.624	1
Cbs	0.00206056	-0.291738	0.171	0.275	1
H2-Q2	0.00206133	0.112051	0.599	0.46	1
Rpl13a	0.00206327	-0.584977	1	1	1
Trim12c	0.00207462	-0.236785	0.243	0.347	1
Pdlim5	0.00210879	-0.30154	0.437	0.554	1
Xist	0.00211523	-0.444861	0.486	0.571	1
Fut4	0.00211804	-0.409315	0.126	0.217	1
Rhoc	0.00212318	-0.237987	0.126	0.219	1
Tomm22	0.00213134	0.123354	0.968	0.93	1
Reep1	0.00213621	-0.172655	0.248	0.364	1
Fam193b	0.00214578	-0.302917	0.261	0.361	1
Il10	0.00214827	0.231859	0.036	0.106	1
Trmt61a	0.00214849	0.158541	0.216	0.125	1
Pigq	0.00215523	0.136673	0.662	0.518	1
Slc44a1	0.00215694	-0.362927	0.788	0.848	1
Prkca	0.00217884	-0.268615	0.779	0.877	1
Snrnp27	0.00218817	0.163838	0.604	0.494	1
Tbl3	0.00221036	0.150095	0.405	0.28	1
Zfp398	0.00221624	-0.154622	0.05	0.125	1
Sult1c2	0.002217	-0.43363	0.194	0.294	1
Gab1	0.00222635	-0.196226	0.131	0.227	1
Cks1b	0.00222791	0.138727	0.248	0.147	1
Kbtbd11	0.00223445	0.116331	0.36	0.241	1
Tmem176a	0.00227711	-0.387307	0.414	0.513	1
Patj	0.00228215	-0.257444	0.306	0.422	1
Ndufaf6	0.00229275	0.142985	0.365	0.251	1
2410004B18Rik	0.00229987	0.129962	0.419	0.294	1
Kansl1	0.00230377	-0.27682	0.446	0.547	1
Set	0.00232268	0.194075	0.91	0.904	1
Nck2	0.00233365	-0.29061	0.405	0.508	1
Sik3	0.00234804	-0.23307	0.203	0.311	1
Magi3	0.00236843	-0.292167	0.419	0.528	1
Hivep2	0.00237133	-0.174643	0.189	0.301	1
Anxa5	0.00238923	-0.371282	0.401	0.508	1
Mpp1	0.002408	-0.151669	0.045	0.118	1
Slc28a2	0.00242958	0.117565	0.131	0.06	1
Fhit	0.00244836	-0.175151	0.117	0.212	1
mt-Cytb	0.00244979	-0.935848	0.955	0.933	1
Plce1	0.00246067	-0.256379	0.288	0.41	1
Pnpt1	0.00246286	0.14149	0.459	0.337	1
Slc2a13	0.00246683	-0.183178	0.212	0.333	1
Lrig1	0.00247093	-0.279902	0.234	0.342	1
Stip1	0.0024735	0.180294	0.712	0.636	1
3830406C13Rik	0.00248793	-0.231788	0.45	0.578	1
Efcab14	0.00251163	-0.286482	0.248	0.349	1
Peli2	0.00251175	-0.112845	0.045	0.118	1
Rbm12b2	0.00251547	-0.103627	0.045	0.118	1
Nop53	0.0025244	-0.556603	0.878	0.906	1
Txndc16	0.00253458	-0.20837	0.072	0.154	1
Tcp11	0.00255669	-0.121696	0.063	0.142	1
Fam83e	0.00256724	-0.387668	0.905	0.952	1
Chpt1	0.00257665	-0.487947	0.437	0.528	1
Atp6v1f	0.00258997	-0.388489	0.833	0.892	1
Cdc5l	0.00260429	0.136239	0.635	0.501	1
Eid1	0.00261928	-0.285211	0.126	0.217	1
Gng11	0.00265606	0.196203	0.658	0.559	1
Cst3	0.00268199	-0.505687	0.896	0.923	1
1500009L16Rik	0.00268281	0.140051	0.207	0.118	1
Brpf3	0.00269981	-0.236879	0.36	0.465	1
Slc25a24	0.00273703	0.120914	0.923	0.836	1
Ncor2	0.00273706	-0.176081	0.086	0.169	1
Prkaca	0.0027629	0.144009	0.581	0.443	1
Mep1b	0.00277227	-0.159225	0.068	0.147	1
Knstrn	0.00277261	0.158323	0.23	0.137	1
Galm	0.00278083	-0.283481	0.198	0.301	1
Muc4	0.00279985	-0.20837	0.086	0.169	1
Rnf128	0.00280714	0.137488	0.937	0.904	1
Dera	0.00281674	0.10706	0.761	0.653	1
Zfp524	0.00281933	-0.275263	0.486	0.578	1
Phf7	0.00284534	-0.12211	0.045	0.116	1
Gm37305	0.0028539	-0.157821	0.054	0.128	1
Dstn	0.00285437	-0.528649	1	1	1
Selenbp1	0.00285935	-0.126038	0.986	0.933	1
Gstm2	0.00289136	-0.508752	0.649	0.696	1
Ptges3	0.00289666	0.183037	0.775	0.718	1
Lars2	0.00292226	-0.357075	0.752	0.817	1
Enpp1	0.00294663	-0.170869	0.099	0.188	1
Frat1	0.00294822	-0.142963	0.054	0.128	1
Enox2	0.00295035	-0.207558	0.234	0.345	1
Tlcd1	0.00295045	-0.205339	0.158	0.258	1
Ifrd1	0.00295583	0.618403	0.739	0.692	1
Fam174b	0.00295703	-0.29592	0.207	0.306	1
Sorbs2	0.00297229	-0.257502	0.18	0.282	1
Sgpp1	0.00297345	0.2327	0.532	0.434	1
Prkci	0.00297387	-0.277769	0.613	0.711	1
Elp2	0.00297739	0.147149	0.284	0.183	1
Cox7c	0.00298576	-0.133614	1	1	1
Efcab8	0.00299231	-0.19375	0.171	0.272	1
Zfp182	0.00304052	-0.149804	0.036	0.101	1
Trappc2l	0.00304122	-0.36497	0.658	0.73	1
0610040J01Rik	0.00304637	-0.358182	0.428	0.53	1
Slc26a2	0.00305585	0.154531	0.982	0.92	1
Tspan3	0.00308133	-0.698934	0.586	0.641	1
Crebrf	0.00309872	-0.147489	0.099	0.19	1
Rassf3	0.00309922	-0.233975	0.473	0.573	1
Arhgap26	0.00310822	-0.264434	0.185	0.282	1
Ces2a	0.00311334	-0.26906	0.225	0.323	1
Gtf3c6	0.00311382	0.146239	0.734	0.607	1
Cox5b	0.00312105	-0.269443	1	0.993	1
Rbm22	0.00313803	-0.241081	0.401	0.513	1
Rpl38	0.00315086	-0.415234	1	1	1
Gmcl1	0.00315308	-0.237271	0.374	0.484	1
Sec24c	0.00318167	0.146727	0.541	0.431	1
Hist1h4h	0.00318264	-0.138789	0.113	0.207	1
Eps8	0.00319248	-0.274326	0.234	0.347	1
Tnrc18	0.00319747	-0.263215	0.5	0.593	1
Hspa14	0.00319918	0.172884	0.545	0.424	1
Prlr	0.00320365	0.134116	0.135	0.065	1
Vps13c	0.0032223	-0.21631	0.149	0.246	1
Sh2d4a	0.00323168	-0.336958	0.784	0.875	1
Cct8	0.00325219	0.147956	0.955	0.925	1
Slc30a5	0.00325696	0.18696	0.491	0.376	1
Aaed1	0.00326187	-0.298435	0.257	0.361	1
Slc30a10	0.00328161	0.196764	0.194	0.111	1
Grip1	0.00331425	-0.145947	0.05	0.12	1
Sgk2	0.00332354	0.120626	0.171	0.092	1
Hbegf	0.00334514	0.325558	0.838	0.752	1
Uqcrh	0.00337333	-0.453147	1	1	1
Atp10b	0.0033748	-0.394285	0.599	0.653	1
Ass1	0.00338094	-0.336787	0.149	0.243	1
Pkd1	0.00339512	-0.190386	0.149	0.246	1
Wipi1	0.00339544	-0.227216	0.126	0.217	1
Birc2	0.00340388	-0.209094	0.378	0.489	1
Npdc1	0.00342943	-0.376801	0.351	0.453	1
Pde12	0.00345399	0.174225	0.356	0.246	1
Bcl2l2	0.00345835	-0.218237	0.248	0.354	1
Rpl7a	0.00347668	-0.177536	1	1	1
Cd81	0.0035003	-0.34015	0.162	0.255	1
Osbpl3	0.00352536	-0.109885	0.036	0.101	1
Tns3	0.00354834	-0.241414	0.306	0.419	1
Rnaseh2c	0.00355024	0.165096	0.644	0.554	1
4930523C07Rik	0.00361246	-0.176437	0.041	0.106	1
Tgtp1	0.00362223	-0.322352	0.086	0.166	1
Hexim1	0.0036234	0.262765	0.613	0.518	1
Fam114a2	0.003669	-0.388059	0.581	0.655	1
Zfp397	0.00369648	-0.145543	0.063	0.137	1
Idh1	0.00371981	0.185133	0.946	0.911	1
Ccdc28b	0.00375443	-0.272602	0.261	0.366	1
Cyp4f13	0.00375815	-0.25991	0.347	0.436	1
Hoxb8	0.00377004	0.110917	0.239	0.145	1
Nfia	0.0037735	-0.299672	0.32	0.412	1
Amd2	0.00377874	-0.146543	0.135	0.231	1
Gigyf1	0.00378001	-0.109521	0.063	0.14	1
Mroh5	0.00378719	-0.124813	0.05	0.12	1
Selenow	0.00378985	-0.3433	0.455	0.54	1
Map3k2	0.00380393	-0.199387	0.216	0.318	1
Kif1c	0.0038078	-0.337778	0.599	0.699	1
Marveld3	0.00380948	-0.292928	0.216	0.316	1
Agrn	0.00381549	0.167086	0.468	0.347	1
Sri	0.00383309	-0.119976	0.982	0.959	1
Commd3	0.00384071	0.123596	0.667	0.542	1
Glis3	0.0038422	-0.103422	0.068	0.147	1
Hoxb9	0.00385401	0.196628	0.482	0.369	1
Paqr5	0.00386523	0.193677	0.55	0.434	1
Fam114a1	0.00387005	-0.389038	0.387	0.47	1
Fbxw5	0.00388658	-0.238082	0.239	0.347	1
Prkag2	0.00391605	0.136823	0.559	0.443	1
Gm34084	0.00392699	0.132582	0.41	0.294	1
Kat2b	0.00392943	-0.259816	0.329	0.429	1
9130008F23Rik	0.00393599	0.18266	0.315	0.217	1
Huwe1	0.00393941	-0.251176	0.455	0.598	1
Tnfsf13os	0.00395684	-0.323439	0.189	0.296	1
Fam214a	0.00396441	-0.129094	0.081	0.164	1
Haghl	0.0039669	-0.219585	0.162	0.258	1
Gtf2h1	0.00398731	0.236873	0.694	0.612	1
Gpr89	0.00398786	-0.29457	0.423	0.518	1
Rrp8	0.00398997	0.105321	0.234	0.14	1
Klf6	0.00401041	0.34757	0.941	0.94	1
Hikeshi	0.00402317	0.100358	0.32	0.217	1
Map3k13	0.00403633	-0.313118	0.356	0.455	1
Ccser1	0.00403813	-0.305627	0.311	0.407	1
Ank	0.00406028	0.117565	0.662	0.552	1
Abcg2	0.00406739	0.183572	0.333	0.234	1
Dync1li2	0.00407109	-0.299795	0.405	0.494	1
Zfp24	0.004077	-0.20848	0.185	0.28	1
Arap1	0.00407915	-0.328112	0.342	0.431	1
Il18bp	0.00410281	0.154335	0.189	0.108	1
Dpp8	0.00413442	0.136331	0.428	0.306	1
Net1	0.00413456	-0.402303	0.64	0.708	1
Abtb1	0.00414999	-0.234952	0.216	0.316	1
Hist1h4c	0.00421344	-0.176675	0.108	0.193	1
Fam124a	0.0042317	-0.172446	0.113	0.202	1
Ell2	0.00424283	-0.260473	0.338	0.446	1
Asns	0.00424885	0.115545	0.257	0.161	1
Mrps2	0.0042546	0.113607	0.369	0.251	1
Dohh	0.00428836	0.121531	0.477	0.354	1
Mat2a	0.004301	-0.303589	0.878	0.875	1
Cbfb	0.00430606	-0.239769	0.275	0.373	1
Lsm12	0.0043091	0.124081	0.459	0.342	1
Btbd3	0.00432079	-0.186601	0.117	0.202	1
Hells	0.00435156	0.195144	0.162	0.089	1
Ahcyl2	0.00436685	-0.450542	0.73	0.747	1
Nudt3	0.00442459	-0.2787	0.545	0.627	1
Dusp6	0.00442909	-0.380731	0.505	0.583	1
Eif1b	0.00443748	-0.271586	0.293	0.393	1
Nop56	0.0044413	0.168285	0.568	0.448	1
Neat1	0.00445646	-0.382657	0.437	0.52	1
Sertad3	0.00454577	-0.230086	0.185	0.275	1
Gnl3l	0.00455104	-0.142166	0.149	0.246	1
Zfp608	0.00455689	-0.123288	0.09	0.176	1
Pdcd4	0.00455721	-0.469781	0.662	0.708	1
Pgm2	0.00456857	0.120795	0.572	0.458	1
Krt8	0.00459593	-0.148305	1	0.998	1
Tshz1	0.00460222	-0.247738	0.329	0.453	1
Fubp1	0.00465501	0.145559	0.671	0.547	1
Arhgef10l	0.00470944	-0.256647	0.275	0.371	1
Fam49b	0.00473758	-0.269863	0.473	0.566	1
Ppfia3	0.00474144	0.220192	0.477	0.364	1
Adgrg1	0.0047901	-0.199036	0.221	0.32	1
Gstm1	0.00479608	-0.10255	0.865	0.757	1
Tfcp2l1	0.00491286	-0.438631	0.644	0.706	1
S100g	0.00493277	0.511361	0.5	0.412	1
Fads2	0.00494384	-0.291866	0.257	0.366	1
D3Ertd751e	0.00496842	-0.133821	0.054	0.123	1
Cxadr	0.0049979	-0.388126	0.572	0.629	1
Rbm8a2	0.00500493	-0.210977	0.396	0.489	1
Slc44a2	0.00502066	-0.176365	0.108	0.19	1
Pklr	0.00502562	-0.20254	0.266	0.373	1
Gtpbp6	0.00503215	-0.110844	0.144	0.239	1
Slc35a2	0.00504553	-0.338009	0.743	0.773	1
Pofut1	0.00504731	-0.227465	0.212	0.306	1
Slc25a12	0.00507698	-0.207934	0.077	0.152	1
Tbc1d1	0.00507762	0.129962	0.374	0.263	1
Degs1	0.00508152	0.240324	0.581	0.506	1
Ptpn13	0.00509906	-0.194617	0.09	0.169	1
Igip	0.00510404	-0.132926	0.072	0.147	1
Fau	0.00511835	-0.504138	1	1	1
Zfp219	0.00516419	-0.24094	0.279	0.378	1
Chmp1a	0.00517021	-0.427349	0.856	0.87	1
Fpr3	0.00518013	-0.118867	0.054	0.123	1
Pcyt1a	0.00520795	0.168076	0.369	0.265	1
Cars	0.00521377	0.170657	0.351	0.246	1
Fam199x	0.00521668	-0.136129	0.18	0.28	1
Rnf38	0.00522747	-0.166343	0.176	0.275	1
Nrxn3	0.00528411	-0.121798	0.054	0.123	1
Fosl2	0.00530231	-0.17424	0.495	0.583	1
Fam98c	0.00531493	-0.388489	0.851	0.889	1
Ammecr1l	0.00531522	0.133118	0.518	0.386	1
Itsn1	0.00531665	-0.227647	0.18	0.272	1
Ephx4	0.00531977	-0.139442	0.054	0.123	1
Hif1a	0.00533924	-0.363342	0.293	0.395	1
Gm40348	0.00534712	-0.121798	0.045	0.111	1
Fahd1	0.00536523	-0.333516	0.604	0.704	1
Ccdc22	0.00541545	-0.214455	0.243	0.34	1
Cx3cl1	0.00547068	-0.210562	0.23	0.325	1
Mgam	0.00547674	-0.392416	0.838	0.867	1
Psmd11	0.00548122	0.168726	0.676	0.518	1
Supt3	0.00549121	-0.144754	0.081	0.157	1
Btbd1	0.00550407	-0.280924	0.414	0.508	1
Cers5	0.00555776	-0.276663	0.356	0.455	1
Kif21a	0.00556988	-0.289834	0.378	0.458	1
C230088H06Rik	0.00558612	-0.286151	0.482	0.598	1
Gid4	0.00559109	-0.159422	0.14	0.234	1
Parp3	0.00560164	-0.18457	0.099	0.181	1
Sf3a2	0.00562641	-0.121295	0.072	0.147	1
Lacc1	0.00565507	-0.147252	0.063	0.135	1
Kif13a	0.00566457	-0.378585	0.32	0.41	1
Olfr275	0.00568446	-0.152775	0.09	0.169	1
Lrp12	0.00570494	0.103649	0.185	0.106	1
Nmnat3	0.00571101	-0.162586	0.099	0.181	1
R3hdm2	0.00572971	-0.226182	0.27	0.366	1
Lrp1	0.00574196	0.220728	0.559	0.448	1
Imp3	0.00575169	-0.409955	0.788	0.805	1
Gm31718	0.00576132	-0.324314	0.194	0.282	1
Phgr1	0.00576271	-0.531789	0.955	0.949	1
Ptch1	0.00576762	-0.173684	0.131	0.217	1
Stk35	0.00577515	-0.155396	0.099	0.178	1
Cox7a2	0.00577623	-0.130264	1	0.998	1
Pigt	0.00578766	-0.234145	0.631	0.711	1
Ids	0.00582284	-0.188147	0.158	0.246	1
Edc4	0.00583193	-0.197869	0.342	0.448	1
Rpl27-ps3	0.00585823	-0.617072	0.896	0.913	1
Fam208a	0.00585918	-0.18554	0.185	0.277	1
Cln3	0.00585976	-0.15544	0.126	0.212	1
Tnfrsf1b	0.00587532	-0.21539	0.171	0.26	1
Actr2	0.00588602	0.106672	0.919	0.853	1
Myl7	0.00590546	0.103882	0.378	0.26	1
Bik	0.00592288	-0.115672	0.059	0.128	1
Wdr7	0.00592352	-0.14004	0.144	0.239	1
Nceh1	0.00593772	0.178297	0.351	0.251	1
Slc35a3	0.00597762	-0.404962	0.802	0.836	1
Fzd1	0.00599235	-0.141126	0.095	0.173	1
Gm4737	0.00603967	-0.176675	0.108	0.188	1
Blnk	0.00604112	-0.347675	0.599	0.675	1
Yes1	0.00605321	-0.240661	0.324	0.424	1
Ifit2	0.00609231	0.307575	0.18	0.104	1
Crim1	0.00612562	-0.185199	0.243	0.347	1
Gatc	0.00613729	0.103085	0.14	0.072	1
Tbce	0.0061498	-0.289144	0.459	0.545	1
Acsl4	0.00615561	0.103045	0.32	0.219	1
Lipc	0.00616839	-0.14705	0.077	0.152	1
Ywhag	0.00618457	0.175332	0.626	0.52	1
Stat1	0.00620154	-0.105688	0.874	0.73	1
Dcp1b	0.00621421	-0.134129	0.045	0.108	1
Dnmbp	0.00623286	-0.288169	0.405	0.501	1
Acot4	0.00629257	0.112971	0.212	0.128	1
Mettl7a1	0.00631417	-0.572247	0.473	0.533	1
Kctd2	0.00632095	-0.25778	0.216	0.306	1
Gm6133	0.00632897	-0.304066	0.261	0.347	1
Rpl10	0.00634567	-0.587597	0.982	0.957	1
Efna1	0.00634933	-0.321739	0.523	0.593	1
Nfkbia	0.00637299	0.443405	0.946	0.947	1
Dnaja3	0.00638225	0.147664	0.689	0.586	1
Ip6k1	0.00645242	-0.19306	0.185	0.277	1
Top1	0.0064588	0.151848	0.806	0.754	1
mt-Atp8	0.00646059	-0.745499	0.464	0.347	1
2210408I21Rik	0.00646526	-0.115905	0.045	0.108	1
Pak2	0.00647939	0.110534	0.779	0.701	1
Nr3c2	0.00649227	-0.375327	0.532	0.581	1
Ippk	0.00649237	-0.197659	0.221	0.32	1
Ces2g	0.00654649	-0.166663	0.05	0.113	1
N4bp3	0.0065469	-0.183563	0.09	0.169	1
Rpa1	0.00655226	0.170613	0.36	0.26	1
Wdr45	0.00662019	-0.206937	0.158	0.241	1
2025-09-05	0.00662199	0.114922	0.153	0.084	1
Ddx1	0.00662221	0.15346	0.599	0.525	1
Uap1l1	0.0066312	-0.232198	0.239	0.333	1
Jagn1	0.00664322	0.10691	0.514	0.4	1
Zmynd8	0.00664416	-0.288874	0.392	0.506	1
Crem	0.00665224	-0.103523	0.05	0.116	1
Mtpap	0.00665555	0.121447	0.306	0.21	1
Rrp1b	0.00665779	0.120397	0.135	0.07	1
Ptcd3	0.00669709	0.174315	0.486	0.388	1
Usp42	0.00670634	-0.159509	0.18	0.28	1
Pag1	0.00671418	-0.129348	0.095	0.173	1
Fat1	0.00675844	-0.278863	0.477	0.564	1
Lpar1	0.00676002	-0.285939	0.338	0.427	1
Atp5d	0.0068371	-0.1881	0.995	0.981	1
Ptms	0.00683732	-0.445898	0.946	0.952	1
Tacc3	0.00685994	0.164628	0.189	0.111	1
Pdia5	0.00686024	-0.448738	0.279	0.381	1
Zkscan6	0.00691788	-0.114658	0.09	0.169	1
Nod1	0.00692294	-0.156827	0.072	0.142	1
Tmub1	0.00693434	-0.176123	0.365	0.475	1
Nudt5	0.00695908	-0.229458	0.221	0.313	1
Hist3h2a	0.00696387	-0.188697	0.203	0.299	1
Rtraf	0.00702716	-0.346115	0.959	0.983	1
4931423N10Rik	0.00703918	-0.100554	0.041	0.101	1
Ubn2	0.00707424	-0.237379	0.293	0.4	1
Xrn1	0.00707644	-0.195336	0.234	0.33	1
Tsc2	0.00710856	-0.142713	0.117	0.2	1
Gsdmc	0.00716032	-0.106706	0.05	0.113	1
Orc5	0.0071811	-0.398462	0.518	0.578	1
Gm10722	0.00724752	-0.100489	0.063	0.133	1
Shf	0.00725588	-0.127822	0.05	0.113	1
Ccdc71l	0.00728282	0.298119	0.739	0.619	1
Ube3c	0.00728563	-0.199187	0.369	0.475	1
Eya3	0.00731548	-0.159733	0.171	0.265	1
Ptrh1	0.00732306	-0.22798	0.158	0.241	1
Phactr4	0.0073618	-0.257105	0.347	0.439	1
Slc35g1	0.00736964	-0.327249	0.766	0.798	1
Rpl35a	0.00743614	-0.418956	1	1	1
Tfip11	0.00747888	0.114056	0.225	0.14	1
Spink4	0.00751732	-2.41207	0.104	0.178	1
Cdkn2b	0.00755061	0.126076	0.491	0.381	1
B3gnt3	0.00757707	-0.402711	0.617	0.704	1
Bcat2	0.00760663	0.184868	0.532	0.439	1
Fam160b1	0.00764611	-0.14705	0.09	0.164	1
Cbx7	0.00766673	-0.144572	0.131	0.214	1
Tmem131	0.00773437	-0.311704	0.419	0.52	1
Slc25a35	0.00775101	-0.170478	0.144	0.229	1
Ppp1r21	0.00776027	-0.138789	0.117	0.2	1
Anxa11	0.00776902	-0.531205	0.586	0.653	1
Nucks1	0.0077788	0.18626	0.748	0.658	1
Ubr5	0.00778642	-0.31539	0.419	0.508	1
Dhrs7	0.00779702	-0.296999	0.545	0.641	1
Rpl6	0.00781004	-0.389928	0.995	0.981	1
Rgmb	0.00781384	-0.194373	0.27	0.364	1
Rasgrf2	0.00785033	0.118828	0.113	0.055	1
Aamdc	0.00785285	-0.298965	0.626	0.696	1
Gm10721	0.00787603	-0.112911	0.045	0.106	1
Uso1	0.00788544	0.111809	0.698	0.557	1
Gmip	0.00791366	-0.112845	0.045	0.106	1
Pick1	0.00794248	-0.231145	0.387	0.48	1
Gtpbp4	0.00794736	0.198567	0.523	0.424	1
Gm15657	0.00796772	-0.127443	0.059	0.125	1
Cdc20	0.00799169	0.173854	0.18	0.106	1
Cask	0.00804334	-0.276517	0.423	0.508	1
Eif3k	0.00813307	-0.445588	0.955	0.933	1
D630039A03Rik	0.00815111	-0.30249	0.063	0.13	1
Tnfsfm13	0.00816102	-0.379634	0.586	0.651	1
Irf1	0.0081697	-0.364476	0.86	0.906	1
Dcun1d5	0.00817645	0.106085	0.716	0.627	1
mt-Co1	0.0082263	-0.644048	1	1	1
Lsm14b	0.00822852	-0.152102	0.126	0.21	1
Gale	0.00827082	-0.176287	0.892	0.795	1
Rack1	0.00827152	-0.585498	1	1	1
Rpl9	0.00832122	-0.610398	1	1	1
Slc37a1	0.00834197	-0.300421	0.748	0.802	1
Pcna	0.00844776	0.100848	0.559	0.446	1
Ksr1	0.00847973	-0.106079	0.099	0.178	1
Cpm	0.0086195	-0.175451	0.077	0.147	1
Ptprj	0.00864014	-0.172499	0.266	0.361	1
Adgrl2	0.00866991	-0.174525	0.09	0.164	1
Anxa1	0.00867056	-0.518076	0.482	0.576	1
Dmd	0.00868772	-0.158377	0.135	0.219	1
Lin7c	0.00868994	-0.314127	0.622	0.694	1
Rfx5	0.00869129	-0.144213	0.144	0.229	1
Tada2a	0.00872467	-0.149418	0.126	0.21	1
Tpgs2	0.00873449	0.11828	0.171	0.099	1
Scmh1	0.00879753	-0.237496	0.279	0.376	1
Rnf168	0.00879995	-0.202592	0.216	0.308	1
Rnf138	0.00880174	-0.214069	0.239	0.333	1
Bicral	0.00883762	-0.133208	0.135	0.219	1
Hs1bp3	0.00897926	-0.126713	0.09	0.164	1
Foxj2	0.0089992	-0.115223	0.09	0.164	1
Aldoc	0.00900584	-0.223401	0.207	0.301	1
Zfp740	0.0090732	-0.20848	0.198	0.284	1
Bfar	0.00908512	-0.304273	0.441	0.518	1
Fxn	0.00909986	-0.187405	0.203	0.292	1
Ptp4a2	0.00910268	-0.430458	1	0.998	1
Gm10563	0.00911004	-0.109727	0.05	0.111	1
Upf2	0.00914377	0.178952	0.356	0.265	1
Arpc1b	0.00915301	-0.192233	0.941	0.884	1
Nf2	0.00917589	0.143218	0.45	0.349	1
5031425E22Rik	0.00932261	-0.22256	0.225	0.313	1
Mga	0.00932333	-0.203089	0.18	0.275	1
Eftud2	0.00936196	0.118166	0.509	0.398	1
Dad1	0.00936275	-0.166903	0.703	0.602	1
Taf1c	0.00940166	-0.192258	0.162	0.246	1
Hdac8	0.00943105	-0.146917	0.122	0.202	1
Ndufv2	0.00945964	-0.132338	0.991	0.981	1
Plekhm1	0.00952691	-0.193308	0.14	0.222	1
Emc10	0.00958002	-0.246035	0.743	0.805	1
Zfp467	0.009617	-0.270088	0.257	0.335	1
Ddx47	0.00962932	0.120213	0.649	0.533	1
Sun1	0.00969033	-0.253769	0.477	0.547	1
C3	0.0097397	-0.353689	0.279	0.361	1
Mmp14	0.00974648	-0.309578	0.608	0.675	1
Metap1d	0.00976305	-0.227329	0.189	0.277	1
Rab10os	0.00978093	0.13068	0.239	0.154	1
Flnb	0.00979001	-0.354537	0.833	0.855	1
Rbfox1	0.00981478	-0.103549	0.059	0.123	1
Phyh	0.009892	-0.420924	0.721	0.749	1
Stk25	0.00995771	-0.317169	0.473	0.537	1
Scd2	0.0100056	-0.346675	0.991	0.993	1
Cnot8	0.0100267	-0.228512	0.396	0.487	1
Mllt3	0.0100291	-0.228117	0.315	0.407	1
Ipo13	0.0100484	-0.134626	0.108	0.186	1
Ppil2	0.0100722	-0.334368	0.45	0.518	1
Plekhg3	0.010105	-0.259309	0.27	0.352	1
Dab1	0.0101596	-0.106667	0.054	0.116	1
Bmp2	0.0101697	-0.18757	0.131	0.212	1
Dpp7	0.0101844	-0.117912	0.077	0.147	1
Ehbp1	0.010219	-0.121594	0.063	0.128	1
Ston2	0.0102393	-0.166035	0.144	0.227	1
Iah1	0.0103344	-0.293317	0.568	0.634	1
Kcnq1	0.0103447	-0.300938	0.559	0.636	1
Ddrgk1	0.0103925	-0.355171	0.833	0.846	1
Ppil1	0.0104161	0.12906	0.401	0.299	1
Lmtk2	0.010447	-0.188009	0.266	0.359	1
Smad4	0.0104736	-0.468322	0.599	0.68	1
Rufy3	0.0105026	-0.147156	0.176	0.26	1
Irgm2	0.0105115	-0.491621	0.509	0.576	1
Smad6	0.0105389	0.105267	0.171	0.101	1
Cmip	0.0105698	-0.258131	0.383	0.47	1
Smim26	0.0106709	0.105236	0.527	0.405	1
Asap2	0.0106737	-0.17407	0.18	0.265	1
Atp5l	0.0106806	-0.383784	1	1	1
Amn	0.0106827	0.15253	0.266	0.181	1
Sgsm3	0.01071	-0.338278	0.315	0.393	1
Twsg1	0.0107427	-0.216912	0.207	0.287	1
Fa2h	0.0107612	0.173246	0.595	0.487	1
Tnfrsf11a	0.0108322	-0.303438	0.5	0.573	1
Tmtc2	0.0108367	-0.235664	0.396	0.489	1
Cables1	0.0108367	-0.182905	0.117	0.193	1
Pdss2	0.0108559	0.11951	0.676	0.566	1
Ppme1	0.010869	-0.173799	0.405	0.508	1
Rasa1	0.0108836	-0.135292	0.23	0.33	1
Cdc34	0.0110293	0.102552	0.739	0.663	1
Hsbp1	0.0110988	-0.130646	0.685	0.549	1
Jmjd1c	0.01112	-0.239816	0.324	0.414	1
Grid2	0.0111603	-0.103627	0.05	0.108	1
Cmpk2	0.0111948	0.159994	0.27	0.186	1
Usp50	0.0111995	-0.262235	0.644	0.713	1
Galk1	0.0112277	0.130821	0.559	0.451	1
Cyp2d34	0.0112761	-0.130137	0.059	0.123	1
Srpk2	0.0112979	-0.158286	0.153	0.239	1
Atf3	0.0113214	0.167147	0.414	0.318	1
Oma1	0.0113557	0.169338	0.428	0.337	1
Atg13	0.0113585	-0.183024	0.18	0.267	1
Paqr8	0.011628	-0.156782	0.14	0.219	1
Mgat3	0.0116382	-0.251032	0.441	0.523	1
Zfp160	0.0117101	-0.155888	0.126	0.202	1
Lman1	0.0117265	0.143891	0.446	0.364	1
Dnttip2	0.0117977	0.173459	0.486	0.395	1
1810058I24Rik	0.0118341	-0.227788	0.297	0.383	1
Duoxa2	0.0118617	0.129096	0.428	0.313	1
Crybg3	0.0119132	-0.112399	0.068	0.133	1
Acad8	0.0120447	-0.203733	0.311	0.419	1
Kank1	0.0121243	-0.19431	0.122	0.195	1
Phf5a	0.0121604	-0.270859	0.748	0.795	1
Slc9a8	0.0122135	-0.183	0.297	0.395	1
Dock9	0.0122213	-0.13809	0.095	0.166	1
Naip5	0.0122383	-0.334843	0.432	0.501	1
Tpra1	0.0122422	-0.184609	0.212	0.299	1
Mthfd2l	0.0122778	-0.150628	0.108	0.183	1
Rrm1	0.0124477	0.149345	0.257	0.173	1
Lasp1	0.012451	-0.343886	0.914	0.906	1
Mecom	0.012501	-0.345516	0.644	0.699	1
Dhx58	0.0125027	0.148462	0.324	0.234	1
Bmp3	0.0125036	0.102037	0.279	0.188	1
Mcl1	0.0125795	-0.440583	0.901	0.899	1
Coro1b	0.0126452	-0.192483	0.779	0.699	1
Slc22a5	0.0126708	-0.139701	0.225	0.32	1
Ahsa1	0.0127217	0.150881	0.532	0.436	1
Snx7	0.012786	0.116918	0.604	0.494	1
Msl2	0.0128173	-0.208651	0.284	0.371	1
Aff1	0.0128323	-0.197869	0.333	0.419	1
Vps13d	0.012834	-0.229111	0.563	0.641	1
Ttc13	0.0128475	-0.260867	0.32	0.402	1
2610002M06Rik	0.0129069	-0.247474	0.27	0.349	1
Bbip1	0.0129772	0.121685	0.613	0.496	1
Ylpm1	0.0129869	-0.214732	0.288	0.378	1
Spsb2	0.0130205	-0.167553	0.086	0.152	1
Lpp	0.013024	-0.371775	0.536	0.61	1
Exosc8	0.0131033	0.114056	0.275	0.19	1
Plk3	0.0131326	0.121272	0.266	0.188	1
Hpf1	0.0132908	0.166772	0.568	0.48	1
Dennd2d	0.0133168	-0.366542	0.595	0.658	1
Wdr74	0.0133574	0.106208	0.405	0.308	1
mt-Nd3	0.0133927	-0.19215	0.748	0.665	1
Atp1b1	0.0134911	-0.123011	1	0.995	1
Ulk2	0.0135097	-0.135632	0.14	0.219	1
Tmem55a	0.0135312	-0.177283	0.243	0.33	1
Igtp	0.0137313	-0.107844	0.55	0.398	1
Arid1b	0.013735	-0.234952	0.315	0.393	1
Cnn2	0.0137966	0.103371	0.378	0.28	1
Iqgap1	0.0139037	-0.378955	0.901	0.908	1
Fut8	0.0139586	-0.377793	0.356	0.453	1
Timm8a1	0.0139891	0.168511	0.473	0.371	1
Myo6	0.0140026	-0.296681	0.878	0.899	1
Chchd5	0.0140286	-0.254054	0.167	0.241	1
Rubcn	0.0140346	-0.149027	0.122	0.2	1
Acsl3	0.0141141	-0.314491	0.658	0.718	1
Rhbdf2	0.0141182	-0.145632	0.149	0.231	1
Npas2	0.0141427	-0.11973	0.131	0.21	1
Gbp7	0.0141632	-0.149616	0.104	0.176	1
9530068E07Rik	0.0141639	-0.181417	0.883	0.928	1
Atg2a	0.0142053	-0.224863	0.243	0.325	1
Gm11273	0.0142485	-0.50259	0.473	0.537	1
Cttnbp2nl	0.0142866	-0.30375	0.32	0.402	1
Pou2f3	0.0143093	-0.332623	0.279	0.366	1
Ezh1	0.0143587	-0.206947	0.207	0.287	1
Mthfr	0.0144555	-0.106667	0.05	0.106	1
S100pbp	0.0144673	-0.100541	0.05	0.106	1
Nbeal2	0.0145045	-0.215687	0.221	0.304	1
Coq7	0.0145781	0.134104	0.662	0.573	1
Tbc1d23	0.0146244	-0.16419	0.144	0.222	1
Mdp1	0.0146338	-0.302148	0.869	0.872	1
Ets2	0.0146429	-0.29272	0.658	0.728	1
Fry	0.0147444	-0.1064	0.077	0.142	1
Sec23b	0.0147604	0.147664	0.743	0.648	1
Tmlhe	0.0148583	-0.155219	0.131	0.205	1
Slc4a7	0.0148662	-0.330109	0.387	0.467	1
Ing4	0.0148732	-0.279313	0.414	0.484	1
Eri3	0.0149699	-0.212507	0.18	0.255	1
Leo1	0.0149804	0.175491	0.414	0.33	1
Pcgf6	0.0149911	-0.114865	0.09	0.159	1
Hspa13	0.0150031	0.133474	0.279	0.198	1
Ifngr1	0.0150088	-0.254773	0.815	0.834	1
Cttnbp2	0.0150145	-0.158478	0.09	0.157	1
Saa3	0.0150178	0.210674	0.108	0.055	1
Entpd5	0.0150767	0.132109	0.739	0.672	1
Fbxl8	0.0151205	-0.141126	0.086	0.152	1
Mpzl3	0.0151286	-0.139728	0.14	0.222	1
Glb1	0.0153222	-0.265991	0.604	0.663	1
Litaf	0.0153994	-0.261129	0.207	0.289	1
Tm2d3	0.0154219	-0.300234	0.455	0.523	1
Dcakd	0.0154225	-0.108808	0.104	0.176	1
Atf6	0.0154306	-0.28116	0.329	0.405	1
Ppp1r9b	0.0154451	-0.15548	0.176	0.258	1
Ttc21b	0.0154602	-0.106589	0.063	0.123	1
Golga1	0.0155225	0.103576	0.266	0.183	1
Sdhaf2	0.0155733	0.118161	0.468	0.364	1
Man2c1	0.0156431	-0.132638	0.072	0.135	1
Hbp1	0.0156454	-0.199144	0.158	0.239	1
Gbp2	0.0156588	-0.169526	0.072	0.135	1
Abcc3	0.0156908	0.107154	0.554	0.455	1
Mms19	0.0157088	-0.189191	0.248	0.337	1
Tbc1d14	0.0157106	-0.231914	0.473	0.549	1
Akap13	0.0157429	-0.229756	0.365	0.453	1
Zfp1	0.0157978	-0.137927	0.081	0.147	1
Rnh1	0.0158159	-0.114072	0.752	0.655	1
Heph	0.01596	-0.300938	0.541	0.614	1
Pld3	0.0159625	-0.221107	0.135	0.207	1
Bmpr2	0.0159653	-0.181321	0.198	0.28	1
Pwwp2b	0.016025	-0.162038	0.176	0.26	1
Atm	0.016028	-0.157749	0.086	0.152	1
Mef2b	0.0161565	-0.112715	0.054	0.111	1
Rasgef1b	0.0161863	-0.202174	0.131	0.205	1
Ralgapb	0.0161956	-0.194202	0.347	0.429	1
Mbd6	0.0162075	-0.175707	0.266	0.354	1
Azin1	0.0162698	0.123824	0.86	0.781	1
Rps19	0.0162983	-0.568101	1	1	1
Usp34	0.0163305	-0.21339	0.554	0.648	1
Brwd1	0.0164045	-0.220974	0.329	0.417	1
Tubgcp4	0.0164419	-0.165706	0.135	0.21	1
Ypel5	0.0164583	-0.193664	0.315	0.402	1
Macf1	0.0165014	-0.321183	0.297	0.369	1
Eml4	0.0165292	-0.250858	0.523	0.583	1
Lsamp	0.016533	-0.117039	0.131	0.207	1
Pter	0.0165358	-0.115672	0.054	0.111	1
Slc25a3	0.0166002	-0.122414	1	0.998	1
Lrrc8a	0.0167205	-0.10039	0.077	0.142	1
Tmem176b	0.0167905	-0.530278	0.459	0.518	1
Cdca7l	0.0168188	-0.156561	0.153	0.231	1
Nhsl1	0.016823	-0.222364	0.275	0.347	1
Zfp280d	0.0168306	-0.103008	0.131	0.207	1
Rbm25	0.0169256	0.145384	0.869	0.8	1
Cnksr3	0.016944	-0.154138	0.149	0.224	1
Cmc2	0.0169505	0.133682	0.581	0.511	1
Eif2ak2	0.0170319	0.10816	0.662	0.542	1
Rdh16	0.0170424	-0.124584	0.054	0.111	1
Gsto1	0.0171218	-0.288316	0.91	0.846	1
Tfg	0.0171353	0.101533	0.658	0.561	1
AC144408.3	0.017223	-0.150998	0.068	0.128	1
Tmco3	0.0172955	-0.22234	0.225	0.301	1
Dusp18	0.017303	-0.127196	0.072	0.133	1
Emp2	0.0173247	-0.217944	0.212	0.296	1
Naip6	0.0173296	-0.140456	0.329	0.443	1
Pigu	0.0174109	-0.171083	0.266	0.347	1
Hmgb1	0.0174171	0.101247	0.937	0.935	1
Uhrf2	0.0174531	-0.338056	0.509	0.581	1
H3f3a	0.017458	-0.205294	1	0.988	1
Dusp1	0.0174869	-0.372872	0.559	0.653	1
Galk2	0.0176435	-0.230607	0.486	0.566	1
Rnase4	0.0176691	-0.5562	0.428	0.504	1
Ppp1r9a	0.0176719	-0.195103	0.284	0.364	1
Pygo2	0.0178656	-0.194084	0.351	0.431	1
Wdr75	0.0180103	0.129118	0.446	0.349	1
Ralgps2	0.0180436	-0.234621	0.437	0.52	1
Dvl3	0.0182586	-0.108944	0.099	0.169	1
Cyp2s1	0.018271	-0.218574	0.559	0.648	1
Atp6ap1	0.0182741	-0.22688	0.703	0.713	1
Dnajc14	0.01845	-0.234608	0.464	0.545	1
Zc3h3	0.0185408	-0.135844	0.081	0.142	1
E330009J07Rik	0.0185531	-0.134774	0.09	0.157	1
Gabrb1	0.0185968	-0.134626	0.108	0.176	1
Fez2	0.0186604	0.140101	0.243	0.169	1
Pop4	0.0187619	0.100197	0.234	0.159	1
Lrp5	0.0187792	-0.165537	0.158	0.236	1
Exosc7	0.0187797	0.114261	0.414	0.318	1
Acox3	0.0188012	-0.176334	0.14	0.21	1
Pmp22	0.0188077	-0.20563	0.081	0.142	1
Rnmt	0.0188789	-0.187245	0.302	0.4	1
Trpm6	0.0189092	-0.148564	0.212	0.299	1
Sh3bp5	0.0189718	-0.153717	0.135	0.21	1
Mcm6	0.0191187	0.204461	0.225	0.154	1
Mdn1	0.0191241	-0.114127	0.113	0.186	1
Ube2z	0.0192612	-0.235234	0.59	0.687	1
Reep5	0.0193277	-0.313725	0.541	0.627	1
Ppargc1a	0.019376	-0.208027	0.221	0.304	1
Tmem268	0.0194946	-0.163383	0.203	0.282	1
Thap1	0.019572	-0.142891	0.117	0.186	1
Vhl	0.0195907	-0.153302	0.176	0.251	1
Mrps23	0.0195911	0.108919	0.734	0.67	1
Acaa1a	0.0196632	-0.287711	0.91	0.911	1
Rab15	0.0196912	-0.30598	0.09	0.154	1
Sde2	0.0198228	0.12455	0.261	0.181	1
Tomm34	0.0199061	-0.181717	0.176	0.251	1
Tmem167b	0.0199454	-0.169824	0.297	0.39	1
Nek6	0.0200097	-0.326992	0.36	0.439	1
C330027C09Rik	0.0200288	0.114649	0.108	0.058	1
Myo3b	0.020125	-0.161579	0.266	0.354	1
Chka	0.0201302	-0.365666	0.536	0.607	1
Aktip	0.0202256	-0.192606	0.365	0.455	1
Mgat5	0.0202363	-0.230379	0.32	0.4	1
Gm28047	0.0202588	-0.103325	0.081	0.145	1
Atp5j2	0.0203098	-0.120628	1	1	1
Hps4	0.020318	-0.131131	0.126	0.198	1
Il6st	0.0204034	-0.17785	0.122	0.19	1
Serf2	0.0204473	-0.160958	1	1	1
Tmem208	0.0205867	-0.254682	0.73	0.805	1
Fam110a	0.0206333	-0.110844	0.131	0.21	1
Grhpr	0.0207477	0.144053	0.464	0.376	1
Numa1	0.0207521	-0.179697	0.437	0.511	1
Slfn9	0.0208189	0.112971	0.162	0.101	1
Hist1h1d	0.0208401	-0.283781	0.162	0.234	1
Mrps11	0.0209175	0.103539	0.541	0.451	1
Snrpf	0.0209366	0.144392	0.95	0.937	1
Bcas3	0.0209985	-0.167593	0.207	0.284	1
Elmo3	0.0210006	-0.202651	0.176	0.253	1
Tmem117	0.0210221	-0.179911	0.198	0.272	1
Mtmr3	0.021037	-0.185199	0.23	0.318	1
Senp6	0.0210493	-0.268456	0.658	0.73	1
Ecsit	0.0210695	0.149022	0.486	0.4	1
Lyn	0.0211696	-0.178279	0.248	0.325	1
Rbbp4	0.0211763	-0.227084	0.698	0.771	1
Ost4	0.0212204	-0.222461	0.698	0.602	1
Traf3ip2	0.0213157	-0.255538	0.198	0.272	1
Pglyrp1	0.0213281	-0.535407	0.946	0.93	1
Arhgap9	0.0214442	0.108581	0.144	0.087	1
Nutf2-ps1	0.0214495	-0.100476	0.063	0.12	1
Slc5a1	0.0214538	-0.262993	0.883	0.884	1
Bicd1	0.0214681	-0.141481	0.081	0.142	1
Garem1	0.0216199	-0.100378	0.086	0.149	1
Akap8l	0.0218156	-0.239002	0.225	0.296	1
Fbxl3	0.0218433	-0.256394	0.572	0.61	1
Mafk	0.0218923	-0.172999	0.189	0.267	1
Man2b2	0.0219004	-0.126361	0.104	0.169	1
Cd44	0.0219135	-0.318642	0.365	0.431	1
Atrnl1	0.0219662	-0.27124	0.505	0.557	1
Med12	0.0220798	-0.143338	0.158	0.231	1
6030458C11Rik	0.0221134	-0.138321	0.153	0.227	1
Syk	0.0221198	-0.126648	0.171	0.251	1
Abhd17c	0.0221715	-0.268105	0.568	0.614	1
Agpat1	0.0221882	-0.238136	0.243	0.316	1
Haus3	0.0221896	0.128928	0.149	0.089	1
Slc52a2	0.0222153	0.128347	0.194	0.128	1
Cyp3a13	0.0223213	0.176312	0.293	0.217	1
Ints11	0.022426	0.158111	0.27	0.195	1
Blcap	0.0224478	-0.190159	0.41	0.482	1
Elac1	0.0224576	-0.121394	0.077	0.135	1
Tcte2	0.0224734	-0.172038	0.099	0.161	1
Wwox	0.0225552	-0.160602	0.144	0.212	1
Ttc39b	0.0225662	-0.245816	0.559	0.631	1
Siva1	0.0225846	0.178396	0.324	0.253	1
Stk40	0.022591	0.108891	0.613	0.518	1
Eif2s3x	0.022596	-0.207025	0.784	0.843	1
Ifnlr1	0.0227031	-0.14351	0.149	0.222	1
Kdm3a	0.022717	-0.181672	0.365	0.443	1
Prmt6	0.0227523	-0.135922	0.144	0.214	1
Slc5a3	0.0227759	-0.156342	0.18	0.258	1
Arntl	0.0228244	-0.211596	0.369	0.434	1
Yipf6	0.0228428	-0.306127	0.554	0.617	1
Stat3	0.0228804	-0.33619	0.671	0.716	1
Mettl18	0.0229298	-0.167553	0.077	0.135	1
Gm40271	0.0229738	-0.147683	0.126	0.193	1
Txnip	0.0229744	-0.215635	0.977	0.978	1
1500015A07Rik	0.0230862	-0.124584	0.063	0.118	1
Clmn	0.0232401	-0.249949	0.523	0.588	1
Tsfm	0.0232425	0.132732	0.824	0.749	1
Acox1	0.0232796	0.145995	0.59	0.508	1
Ikzf5	0.0233214	-0.119739	0.203	0.287	1
Agpat5	0.0234485	-0.218912	0.838	0.853	1
Paxbp1	0.0234835	-0.176304	0.374	0.475	1
Hist1h2ac	0.0235044	-0.164158	0.09	0.149	1
Gm49207	0.0237192	-0.154255	0.113	0.178	1
9330111N05Rik	0.0237337	-0.248008	0.401	0.489	1
Slco2a1	0.0237891	-0.117996	0.09	0.152	1
Adcy9	0.0237953	-0.203145	0.279	0.347	1
Pip5k1b	0.0238856	-0.21216	0.55	0.61	1
Prr13	0.0239208	-0.320283	0.959	0.949	1
Capn5	0.0239314	-0.235803	0.279	0.361	1
Plk2	0.0239513	-0.221628	0.135	0.205	1
Nfib	0.0239791	-0.158355	0.541	0.631	1
Sp110	0.0240211	-0.173264	0.194	0.27	1
Krtcap3	0.0240257	-0.469276	0.95	0.892	1
Zbed4	0.0240292	-0.106044	0.113	0.181	1
Sowahc	0.0240521	-0.118307	0.248	0.335	1
Itga6	0.0240648	-0.337902	0.73	0.749	1
Lpin1	0.0241157	-0.122784	0.117	0.186	1
Mt1	0.0242862	-0.567102	0.905	0.93	1
Pls1	0.0244037	-0.322247	0.73	0.747	1
Heca	0.0244226	-0.165105	0.261	0.347	1
Rab11fip1	0.0244689	-0.183239	0.509	0.586	1
Sult1a1	0.0244901	-0.601529	0.838	0.887	1
Flcn	0.0245816	-0.136002	0.077	0.135	1
Lonp1	0.0247219	0.138158	0.59	0.52	1
Gpt2	0.0248565	-0.126952	0.072	0.13	1
Prkce	0.0249483	-0.126017	0.113	0.178	1
Dcaf5	0.0250172	-0.117486	0.216	0.301	1
Elf4	0.025106	-0.17407	0.194	0.27	1
Fdps	0.0251679	-0.145438	0.68	0.636	1
Capg	0.0251744	-0.122668	0.649	0.482	1
Fam174a	0.025243	-0.136268	0.189	0.267	1
Slfn5	0.0253469	0.172426	0.176	0.113	1
Mycl	0.0253763	-0.111634	0.113	0.181	1
Zfp747	0.0254259	-0.114658	0.108	0.173	1
Khdrbs3	0.0254304	-0.158612	0.131	0.195	1
Gm6793	0.0254598	-0.111861	0.117	0.183	1
Cse1l	0.0255246	0.154504	0.509	0.431	1
Pbxip1	0.0256302	-0.308771	0.649	0.684	1
Gca	0.0256384	0.128473	0.275	0.198	1
Car13	0.0256929	0.109994	0.347	0.263	1
Cds1	0.0257127	0.156812	0.937	0.892	1
Ino80e	0.0257502	-0.167609	0.293	0.373	1
Rnpepl1	0.0259332	-0.249104	0.5	0.569	1
Setd4	0.0260443	-0.137249	0.203	0.28	1
Rps15	0.0260775	-0.557626	1	1	1
Aldh5a1	0.0260825	0.113821	0.311	0.231	1
Zfand1	0.0260889	-0.186073	0.216	0.294	1
[truncated: 2,524 more rows]

## Sheet: Enterocyte. Subgroup 1.markers
	p_val	avg_log2FC	pct.1	pct.2	p_val_adj
Plet1	8.02421e-54	2.55538	0.994	0.646	2.32084e-49
Ncapg2	2.07877e-45	1.46879	0.702	0.032	6.01242e-41
Gm14015	4.26232e-44	-0.772835	0.006	0.524	1.23279e-39
Ifitm3	4.14874e-36	2.11443	0.833	0.254	1.19994e-31
Iglc1	1.08485e-35	-0.887416	0.087	0.587	3.1377e-31
Nkain2	7.02375e-33	-1.47202	0.779	0.989	2.03148e-28
Cyp2c55	4.46088e-31	-2.17186	0.628	0.937	1.29022e-26
Gm48790	7.51621e-30	0.584963	0.481	0	2.17391e-25
Selenop	1.28117e-29	-1.608	0.647	0.905	3.70553e-25
Casp6	4.52578e-28	0.943416	0.468	0	1.30899e-23
Bst2	1.5876e-27	1.41066	0.929	0.698	4.5918e-23
Mcc	2.85607e-27	-0.856426	0.163	0.582	8.26061e-23
Gm5485	7.5907e-27	-1.48755	0.724	0.952	2.19546e-22
Reg3b	1.12192e-26	3.38112	0.804	0.328	3.24494e-22
Igha	1.5597e-26	-1.07108	0.987	1	4.51111e-22
Aldh1a1	1.03281e-25	1.37349	0.856	0.439	2.9872e-21
Prmt3	4.90778e-24	0.622272	0.535	0.079	1.41948e-19
Cyp2c68	7.87042e-24	-1.54874	0.099	0.487	2.27636e-19
Nme1	1.59392e-22	1.43881	0.936	0.725	4.61008e-18
Rbm3	2.34141e-22	1.47781	0.955	0.799	6.77205e-18
Ckmt1	4.86981e-22	-1.17218	1	1	1.4085e-17
Gsta1	2.00124e-20	1.09454	0.846	0.492	5.78818e-16
Cdkn1a	4.1068e-20	0.906285	1	0.979	1.18781e-15
Negr1	6.4375e-20	-0.584332	0.048	0.354	1.86192e-15
Eno3	7.32088e-20	-1.56003	0.535	0.799	2.11742e-15
Tgm3	7.61257e-20	-2.04303	0.231	0.598	2.20178e-15
Taco1	2.41496e-19	-1.7012	0.728	0.899	6.98479e-15
Smim22	2.67875e-19	-0.731355	0.994	1	7.74774e-15
Upp1	4.15419e-19	1.37099	1	0.931	1.20152e-14
Cacna1e	5.02798e-19	0.497259	0.478	0.09	1.45424e-14
P4hb	1.07806e-18	0.991155	1	0.968	3.11807e-14
Ndufa4	3.03731e-18	1.10689	0.981	0.958	8.7848e-14
Gsta4	4.05781e-18	1.16428	0.801	0.423	1.17364e-13
Akr1b8	8.76e-18	1.27824	0.804	0.524	2.53365e-13
Ces1f	1.17509e-17	1.14019	0.625	0.249	3.39871e-13
Rps2	1.85076e-17	1.04709	0.997	0.984	5.35295e-13
Phgr1	1.85283e-17	-0.885903	1	1	5.35895e-13
Phf11b	3.36682e-17	1.11348	0.776	0.429	9.73785e-13
Serp1	4.10473e-17	1.07637	0.984	0.847	1.18721e-12
Fam162a	5.28094e-17	0.897037	0.987	0.899	1.52741e-12
Pdia6	7.83101e-17	1.16939	0.913	0.741	2.26496e-12
Duox2	1.01536e-16	0.89569	0.875	0.577	2.93673e-12
Slc51b	1.33189e-16	1.32648	0.929	0.63	3.85222e-12
Apol10a	1.45683e-16	0.777478	1	0.884	4.2136e-12
Nme2	1.76877e-16	0.90651	1	0.963	5.11581e-12
Manf	1.91389e-16	1.2657	0.936	0.783	5.53554e-12
Hspa5	7.22901e-16	1.11367	0.994	0.952	2.09085e-11
Aoc1	8.37337e-16	-1.1656	0.484	0.767	2.42183e-11
Mrps28	9.13152e-16	0.961683	0.859	0.561	2.64111e-11
Slc9a3	1.03905e-15	1.29424	0.782	0.508	3.00525e-11
Ckap4	1.35542e-15	1.00003	0.776	0.534	3.92027e-11
Hsp90b1	1.74544e-15	1.01048	1	0.989	5.04834e-11
Nr1d1	2.42874e-15	-1.19952	0.391	0.704	7.02464e-11
Eif4e3	3.84504e-15	0.8037	0.625	0.259	1.1121e-10
Rs1	1.04722e-14	0.34723	0.276	0.005	3.02886e-10
Smpdl3b	1.04823e-14	0.749272	0.474	0.143	3.0318e-10
Cbr3	1.26883e-14	1.66681	0.712	0.429	3.66983e-10
Ggh	1.37156e-14	-1.17221	0.901	0.958	3.96696e-10
Sacs	1.42108e-14	-0.263156	0.01	0.206	4.11018e-10
Mmp15	1.56148e-14	-0.791733	0.619	0.836	4.51627e-10
Map1lc3a	1.60825e-14	-0.753083	0.529	0.815	4.65155e-10
Tkt	1.98552e-14	0.815986	0.994	0.984	5.74272e-10
Calr	2.49913e-14	0.888323	1	1	7.22822e-10
Ppia	2.88539e-14	0.914007	0.994	1	8.3454e-10
H2-Q7	3.71309e-14	0.909817	0.849	0.598	1.07394e-09
Gsta3	5.22289e-14	1.05056	0.404	0.09	1.51062e-09
Rhoc	5.40754e-14	-0.719017	0.84	0.926	1.56402e-09
Peak1	5.41934e-14	-1.19884	0.798	0.915	1.56743e-09
Mif	7.61526e-14	1.16369	0.907	0.767	2.20256e-09
Clca3b	9.16429e-14	0.753768	0.869	0.587	2.65059e-09
Higd1a	1.02639e-13	0.747302	1	1	2.96862e-09
Ostc	1.12361e-13	0.944497	0.939	0.783	3.24983e-09
Psmb3	1.65308e-13	0.849739	0.971	0.915	4.78121e-09
2200002D01Rik	2.11359e-13	-0.70951	1	1	6.11315e-09
Gars	2.23992e-13	0.757924	0.949	0.788	6.47853e-09
Bhlhe40	2.38428e-13	-0.943969	0.824	0.942	6.89606e-09
Gm15401	2.45438e-13	-1.33522	0.362	0.64	7.0988e-09
Sectm1b	2.7208e-13	-0.870425	0.577	0.852	7.86938e-09
Mettl7a2	3.20018e-13	-0.395585	0.026	0.228	9.25588e-09
Mpst	3.48937e-13	0.796281	0.862	0.646	1.00923e-08
Nos1ap	5.82912e-13	-0.838444	0.994	0.989	1.68596e-08
Creld2	5.85846e-13	0.950339	0.814	0.561	1.69444e-08
Pgk1	7.64084e-13	0.854218	1	0.984	2.20996e-08
Gsn	8.02385e-13	-0.843335	0.933	0.984	2.32074e-08
Pgam1	9.45096e-13	0.935817	0.981	0.958	2.7335e-08
Slc37a2	1.00223e-12	-0.799999	0.103	0.365	2.89876e-08
Prdx4	1.06459e-12	0.718067	0.641	0.307	3.07912e-08
Cnn2	1.259e-12	0.686031	0.654	0.349	3.6414e-08
Reg3g	1.2729e-12	2.88772	0.551	0.27	3.68161e-08
Plxdc2	1.40879e-12	-0.919456	0.753	0.921	4.07465e-08
Rpn1	1.48416e-12	0.926666	0.958	0.889	4.29264e-08
St3gal3	1.56252e-12	-0.847442	0.67	0.836	4.51927e-08
Cd177	1.94756e-12	0.558572	0.833	0.566	5.63292e-08
Pycard	2.52806e-12	0.781315	0.994	0.963	7.31192e-08
S100a6	3.43059e-12	-0.713912	1	1	9.9223e-08
Mgll	4.28014e-12	0.740872	0.657	0.317	1.23795e-07
Ptma	5.32157e-12	1.42091	0.952	0.894	1.53916e-07
Gm26917	5.38665e-12	-1.11187	0.913	0.952	1.55798e-07
Gm20390	6.13158e-12	0.812548	0.567	0.275	1.77344e-07
Tmem176b	6.63117e-12	0.772431	0.622	0.296	1.91793e-07
Phgdh	7.02307e-12	0.764907	0.272	0.032	2.03128e-07
Malat1	7.21422e-12	-0.86916	0.997	1	2.08657e-07
Clec2h	7.62677e-12	0.718364	0.997	0.968	2.20589e-07
Nckap5	8.01629e-12	-0.852766	0.91	0.968	2.31855e-07
Sox9	8.02863e-12	-0.707248	0.295	0.603	2.32212e-07
Atp5g1	9.04558e-12	0.685084	1	0.958	2.61625e-07
Sec61g	9.3667e-12	0.83965	0.981	0.915	2.70913e-07
Gstm1	9.8982e-12	1.04819	0.702	0.429	2.86286e-07
Fhl1	9.91778e-12	-0.800535	0.122	0.365	2.86852e-07
Blmh	1.01289e-11	0.643355	0.926	0.804	2.92959e-07
Duoxa2	1.04505e-11	0.892604	0.856	0.624	3.0226e-07
Abcb1a	1.15277e-11	-0.78738	0.933	0.979	3.33415e-07
Ces1g	1.85188e-11	0.555206	0.26	0.026	5.35621e-07
C1qbp	1.91648e-11	1.02553	0.766	0.508	5.54303e-07
Selenof	2.09031e-11	0.802401	0.968	0.878	6.04581e-07
Eif2s2	2.16803e-11	0.698995	1	1	6.27058e-07
Dgkb	2.35635e-11	-0.600882	0.285	0.556	6.81528e-07
Psmb7	2.3894e-11	0.774037	0.974	0.905	6.91086e-07
Nucb2	2.45924e-11	0.716086	0.429	0.153	7.11285e-07
Ces2a	2.70841e-11	-0.736255	0.535	0.757	7.83353e-07
Atp2a2	2.85396e-11	0.677353	0.923	0.783	8.2545e-07
Mgat4c	2.99846e-11	0.613035	1	1	8.67246e-07
Rnf128	3.93509e-11	0.627434	0.984	0.974	1.13815e-06
Cela1	3.99182e-11	-1.18657	0.712	0.847	1.15455e-06
Lap3	4.57686e-11	0.668392	0.971	0.868	1.32377e-06
Slc6a6	5.00713e-11	0.703568	0.776	0.54	1.44821e-06
Ssr2	5.16475e-11	0.904461	0.917	0.741	1.4938e-06
Spire1	5.16536e-11	-0.161484	0.026	0.201	1.49398e-06
Rpn2	5.1841e-11	0.660965	0.965	0.926	1.4994e-06
Gsdmc4	5.19109e-11	-0.853339	0.994	1	1.50142e-06
Aldh9a1	5.34324e-11	0.754477	0.734	0.487	1.54542e-06
Pmm2	5.55822e-11	0.637198	0.962	0.804	1.6076e-06
Muc3	5.70164e-11	-0.817797	0.997	1	1.64909e-06
Sec61a1	6.05569e-11	0.811946	0.888	0.651	1.75149e-06
Psma3	6.418e-11	0.807022	0.968	0.899	1.85628e-06
Arhgap20	7.74724e-11	-0.301333	0.096	0.339	2.24074e-06
Plet1os	8.47207e-11	0.471279	0.292	0.053	2.45038e-06
Iigp1	8.71822e-11	0.427376	0.949	0.704	2.52157e-06
Lgals9	9.18038e-11	0.872375	0.891	0.661	2.65524e-06
Oma1	1.0712e-10	0.67086	0.798	0.571	3.09824e-06
Ifitm2	1.13893e-10	0.623612	0.561	0.265	3.29414e-06
Clca4b	1.18164e-10	1.33846	0.699	0.429	3.41766e-06
Ly6e	1.42318e-10	0.62428	0.994	0.968	4.11625e-06
Psmb4	1.42743e-10	0.681205	1	1	4.12856e-06
1810065E05Rik	1.47603e-10	0.659141	0.994	0.974	4.26913e-06
Mall	1.62199e-10	0.508302	0.994	0.989	4.69127e-06
Hspa9	1.99597e-10	0.860936	0.91	0.783	5.77293e-06
Etfa	2.26415e-10	0.598461	0.99	0.974	6.54859e-06
Cpeb1	2.66463e-10	-0.622855	0.215	0.455	7.70692e-06
Ang4	2.77358e-10	-1.51529	0.003	0.132	8.02201e-06
Oas3	2.91786e-10	0.610264	0.692	0.413	8.43934e-06
Spcs2	3.27406e-10	0.801017	0.907	0.741	9.46955e-06
Epha3	3.62785e-10	-0.219528	0.019	0.175	1.04928e-05
Krt20	3.69433e-10	0.84889	0.994	0.989	1.06851e-05
Sec61b	3.8003e-10	0.722836	0.987	1	1.09916e-05
Krt7	4.16524e-10	0.503641	0.91	0.709	1.20471e-05
Psma4	4.51148e-10	0.738934	0.968	0.862	1.30486e-05
Mrpl20	4.62175e-10	0.705714	0.965	0.931	1.33675e-05
Psma6	4.78699e-10	0.762391	0.971	0.931	1.38454e-05
Ccnd1	5.79239e-10	0.631505	0.779	0.508	1.67533e-05
Id3	6.10486e-10	0.620304	0.946	0.783	1.76571e-05
H2-Eb1	6.15328e-10	0.472651	0.901	0.656	1.77971e-05
Tnni1	6.19362e-10	-0.886193	0.702	0.847	1.79138e-05
Psma2	6.69376e-10	0.752714	0.974	0.958	1.93604e-05
Pfkp	6.74836e-10	0.625024	0.987	0.947	1.95183e-05
Sub1	7.50315e-10	0.645418	0.962	0.841	2.17014e-05
Dmbt1	8.11298e-10	0.630251	1	0.995	2.34652e-05
Rpl12	8.26546e-10	0.621478	0.997	0.995	2.39062e-05
Ctsc	8.69629e-10	0.652886	0.888	0.73	2.51523e-05
Vcp	9.88705e-10	0.720661	0.974	0.947	2.85963e-05
Mrps7	1.04508e-09	0.671964	0.782	0.54	3.02268e-05
Akr1c19	1.1672e-09	0.719271	0.853	0.624	3.37589e-05
Usp18	1.55448e-09	0.854222	0.644	0.407	4.49601e-05
Nars	1.78081e-09	0.843695	0.92	0.82	5.15063e-05
Fgfbp1	1.81625e-09	0.726163	0.923	0.847	5.25313e-05
Atp5f1	1.91925e-09	0.565257	0.997	0.995	5.55104e-05
Muc4	1.94132e-09	0.54734	0.465	0.196	5.61488e-05
Zfp791	2.02517e-09	-0.971427	0.417	0.603	5.85739e-05
Lrrc59	2.08874e-09	0.733925	0.865	0.693	6.04125e-05
Cyc1	2.10686e-09	0.57743	0.994	0.989	6.09367e-05
Got2	2.10841e-09	0.742988	0.798	0.577	6.09816e-05
Ly6a	2.14013e-09	0.641373	1	1	6.1899e-05
Mlec	2.17775e-09	0.641962	0.881	0.762	6.29871e-05
Pkm	2.29465e-09	0.647954	1	1	6.63681e-05
Prdx1	2.42751e-09	0.778344	0.994	0.974	7.02108e-05
S100g	2.45859e-09	-1.2249	0.285	0.524	7.11099e-05
Hist1h1c	2.49776e-09	-0.663204	0.776	0.889	7.22426e-05
Trpv3	2.81562e-09	-0.443915	0.112	0.323	8.1436e-05
Slc4a4	2.83341e-09	-0.943426	0.458	0.64	8.19507e-05
Acot4	2.84935e-09	0.520368	0.446	0.19	8.24118e-05
Ildr1	3.08454e-09	0.590778	0.987	0.857	8.9214e-05
Ftl1	3.19529e-09	0.824793	1	1	9.24173e-05
Gm45397	3.49799e-09	-0.44798	0.042	0.206	0.000101172
Psmb8	3.5144e-09	0.610037	0.997	0.989	0.000101647
Gpr137b	3.57994e-09	-0.673529	0.215	0.444	0.000103543
Slc35b1	3.67613e-09	0.660632	0.952	0.884	0.000106325
Cope	4.01126e-09	0.674279	0.949	0.815	0.000116018
Psmd3	4.38457e-09	0.71283	0.91	0.788	0.000126815
Nampt	4.55347e-09	0.580571	0.901	0.794	0.0001317
Fabp2	4.95348e-09	0.32348	0.981	0.91	0.00014327
Fam96a	5.00412e-09	0.60309	0.865	0.646	0.000144734
Jchain	5.09046e-09	-0.464848	0.474	0.714	0.000147231
Mal	5.15375e-09	0.757758	0.266	0.058	0.000149062
Ddx39	5.20881e-09	0.80832	0.814	0.624	0.000150655
Prelid1	5.35276e-09	0.673748	0.981	0.942	0.000154818
Mgst1	6.25074e-09	0.808624	0.936	0.788	0.00018079
Isx	6.30924e-09	0.514704	0.753	0.508	0.000182482
Lpl	6.5354e-09	0.473331	0.449	0.201	0.000189023
Snrpd2	6.59172e-09	0.755129	0.949	0.921	0.000190652
Exoc3l4	6.70509e-09	0.58105	0.33	0.111	0.000193931
Hspe1	6.92734e-09	0.863416	0.926	0.847	0.000200359
Gcat	7.22916e-09	0.729652	0.5	0.249	0.000209089
Psmd6	7.85887e-09	0.751573	0.798	0.635	0.000227302
Gm4951	8.34842e-09	0.544273	0.724	0.439	0.000241461
Banf1	8.38447e-09	0.839465	0.917	0.788	0.000242504
Igtp	8.72963e-09	0.550904	0.885	0.683	0.000252487
Ypel3	8.84805e-09	-0.72316	0.266	0.476	0.000255912
Pam	9.36005e-09	-0.654891	0.734	0.873	0.000270721
H2-Aa	1.00862e-08	0.392613	0.933	0.794	0.000291724
Usp2	1.01094e-08	0.507138	0.535	0.28	0.000292395
Prdx6b	1.13391e-08	-0.606075	0.311	0.534	0.00032796
Pck1	1.1341e-08	-0.822925	0.183	0.397	0.000328017
Gm10073	1.25519e-08	-0.710524	0.99	1	0.000363038
Guca2b	1.28822e-08	0.568271	0.712	0.466	0.000372593
Mocos	1.34386e-08	0.500673	0.567	0.312	0.000388684
Phf11a	1.3602e-08	0.466857	0.269	0.063	0.000393411
Pebp1	1.41324e-08	0.609534	0.933	0.847	0.000408752
Mrpl18	1.47575e-08	0.735869	0.885	0.762	0.000426832
Sec11c	1.50462e-08	0.520805	0.971	0.889	0.000435181
Slc17a9	1.56248e-08	-0.489857	0.647	0.81	0.000451917
Acad9	1.58358e-08	0.456463	0.561	0.296	0.000458019
Ssr4	1.60639e-08	0.561602	0.984	0.91	0.000464617
Cox7a1	1.65634e-08	-0.819888	0.753	0.884	0.000479064
Arf4	1.67213e-08	0.658067	0.971	0.952	0.000483631
Me1	1.76605e-08	0.535354	0.513	0.259	0.000510796
Dnajb11	1.77055e-08	0.63864	0.965	0.899	0.000512096
Eif5a	1.77949e-08	0.682333	0.994	0.963	0.000514682
Rpl22l1	1.79695e-08	0.700986	0.984	0.989	0.000519733
Psmd12	1.87159e-08	0.663594	0.821	0.667	0.000541319
Nol7	1.99207e-08	0.642861	0.869	0.677	0.000576167
B2m	1.99862e-08	0.417596	1	1	0.000578062
Ido1	2.04821e-08	1.45749	0.394	0.175	0.000592405
Bcat2	2.11665e-08	0.664357	0.471	0.228	0.0006122
Gm43738	2.11748e-08	0.684235	0.897	0.767	0.000612439
Mcfd2	2.16303e-08	0.668554	0.856	0.698	0.000625614
Sptssb	2.20719e-08	0.490388	0.917	0.667	0.000638387
Slc17a4	2.37445e-08	-0.552807	0.24	0.46	0.000686762
Pdia3	2.59029e-08	0.567475	0.978	0.974	0.00074919
Gm42688	2.81771e-08	0.682173	0.811	0.64	0.000814966
Ifi211	2.85531e-08	0.519278	0.199	0.026	0.00082584
1110008F13Rik	2.91103e-08	0.740108	0.798	0.582	0.000841956
Slc25a4	2.93426e-08	1.0561	0.554	0.339	0.000848677
Spint2	2.97871e-08	-0.423831	1	1	0.000861532
Afap1l2	3.00136e-08	0.273174	0.202	0.026	0.000868083
Myl7	3.0339e-08	0.586862	0.433	0.19	0.000877495
Rpl35	3.07357e-08	0.517848	0.99	0.942	0.000888969
Tmed10	3.17005e-08	0.520896	0.968	0.915	0.000916874
Mrpl46	3.22662e-08	0.630813	0.792	0.614	0.000933237
Cyp2f2	3.2396e-08	-0.302099	0.022	0.153	0.00093699
Idh3a	3.453e-08	0.604471	0.904	0.751	0.00099871
Psmc1	4.0714e-08	0.580368	0.933	0.921	0.00117757
Cdhr2	4.15128e-08	-0.525179	0.949	0.952	0.00120067
Smarcb1	4.30588e-08	0.56911	0.686	0.46	0.00124539
Gnai2	4.31998e-08	0.4849	0.981	0.926	0.00124947
Oasl1	4.34004e-08	0.653695	0.699	0.455	0.00125527
Aldh2	4.44691e-08	-0.879444	0.984	1	0.00128618
Cct3	4.56999e-08	0.73645	0.837	0.651	0.00132178
Mlkl	4.85034e-08	0.54781	0.862	0.677	0.00140286
Ssr3	4.95423e-08	0.565159	0.875	0.778	0.00143291
Eno1	5.08237e-08	0.583022	0.923	0.725	0.00146997
Slfn2	5.22059e-08	0.743889	0.644	0.407	0.00150995
Bmp2	5.30707e-08	-0.790464	0.433	0.63	0.00153496
S100a11	5.51373e-08	0.336135	0.878	0.603	0.00159474
Gpx2	5.5259e-08	0.696419	0.968	0.91	0.00159826
Surf4	5.57591e-08	0.594224	0.952	0.852	0.00161272
Efna1	5.71141e-08	-0.66061	0.744	0.836	0.00165191
Swi5	5.91802e-08	0.593248	0.923	0.815	0.00171167
Tmem252	5.95434e-08	0.497375	0.548	0.286	0.00172217
Gsr	6.13484e-08	0.641934	0.862	0.762	0.00177438
Nr1h4	6.50167e-08	0.506363	0.952	0.831	0.00188048
Tmem176a	6.56298e-08	0.501489	0.59	0.339	0.00189821
Timm17a	6.72179e-08	0.696638	0.891	0.783	0.00194414
Nr4a1	7.06095e-08	-1.02157	0.292	0.519	0.00204224
Slc16a2	7.15777e-08	-0.485	0.433	0.651	0.00207024
Dnajc3	7.19898e-08	0.664523	0.872	0.762	0.00208216
Prelid2	7.26045e-08	0.593502	0.917	0.81	0.00209994
Rpl31	7.30787e-08	0.355145	0.997	0.968	0.00211366
Hgfac	7.33788e-08	-0.828513	0.346	0.556	0.00212234
Casp12	7.44144e-08	0.309705	0.295	0.085	0.00215229
Pla2g5	7.71459e-08	0.622814	0.676	0.45	0.00223129
Rpl14	7.96527e-08	0.577863	0.987	0.995	0.0023038
Irgm1	8.04659e-08	0.371693	0.913	0.741	0.00232731
Btg2	8.60157e-08	-0.569337	0.929	0.968	0.00248783
Esyt2	8.69921e-08	-0.675154	0.644	0.825	0.00251607
Zg16	8.96922e-08	-1.89643	0.349	0.582	0.00259417
Rpl29	9.09827e-08	0.46673	0.997	0.984	0.00263149
Anxa5	9.53829e-08	0.430137	0.663	0.402	0.00275876
Emp1	1.00514e-07	0.307139	0.926	0.794	0.00290718
Ugt1a10	1.00851e-07	0.430701	0.981	0.963	0.00291693
Psmb6	1.02015e-07	0.666787	0.974	0.958	0.00295059
Myl12a	1.03169e-07	0.453333	0.984	0.91	0.00298396
Cdca3	1.04239e-07	1.17882	0.333	0.127	0.00301491
Adgrl2	1.05205e-07	-0.380691	0.064	0.222	0.00304283
Eef1g	1.05975e-07	0.69272	0.974	0.937	0.00306512
Yif1a	1.06164e-07	0.564927	0.785	0.571	0.00307057
Morf4l2	1.12753e-07	0.551654	0.894	0.762	0.00326115
Mlx	1.1403e-07	0.41926	0.942	0.762	0.0032981
Tmed9	1.14237e-07	0.66613	0.91	0.815	0.00330409
Mfsd2a	1.22216e-07	0.497268	0.561	0.317	0.00353484
Psmc5	1.30709e-07	0.579909	0.929	0.862	0.00378051
Tmem258	1.31851e-07	0.577865	0.946	0.852	0.00381352
Gpt2	1.31911e-07	-0.28351	0.067	0.228	0.00381526
Psma7	1.32483e-07	0.617583	0.974	0.905	0.00383182
Trpm6	1.3496e-07	-0.673832	0.484	0.667	0.00390345
Tsfm	1.38773e-07	0.564695	0.737	0.534	0.00401372
Pparg	1.41763e-07	0.581535	0.92	0.847	0.00410021
As3mt	1.47781e-07	0.583575	0.692	0.476	0.00427426
Slirp	1.4978e-07	0.654949	0.955	0.947	0.00433209
Rpl15	1.50531e-07	0.486692	0.987	0.952	0.00435381
Tomm40	1.66551e-07	0.775691	0.705	0.497	0.00481715
Rpl3	1.69831e-07	0.552851	0.99	0.979	0.00491203
Hspd1	1.7632e-07	0.774103	0.875	0.762	0.00509971
Ak2	1.80206e-07	0.558748	0.994	0.989	0.0052121
Cenpw	1.84323e-07	0.739183	0.269	0.079	0.00533117
Nqo1	1.86515e-07	0.6489	0.606	0.381	0.00539458
Txnip	1.90242e-07	-0.605494	0.987	0.995	0.00550236
Col19a1	1.92395e-07	-1.01428	0.401	0.593	0.00556465
Gapdh	1.93231e-07	0.476168	1	0.989	0.00558881
Spcs1	1.97823e-07	0.567455	0.929	0.857	0.00572164
Psmc4	2.00149e-07	0.621142	0.859	0.704	0.00578892
Mrps27	2.01306e-07	0.522206	0.452	0.228	0.00582237
Got1	2.1058e-07	0.643148	0.84	0.72	0.0060906
Psmd1	2.111e-07	0.661827	0.869	0.73	0.00610564
Gna11	2.12245e-07	0.43164	0.997	0.958	0.00613876
Tmed2	2.22893e-07	0.558661	0.974	0.947	0.00644674
Rrbp1	2.26971e-07	0.49516	1	1	0.00656469
Uqcrc1	2.34451e-07	0.410279	0.997	0.952	0.00678102
Psma5	2.39509e-07	0.704729	0.942	0.905	0.00692732
Sun2	2.4257e-07	-0.455227	0.093	0.259	0.00701585
Oas1a	2.52307e-07	0.497528	0.894	0.741	0.00729748
Chdh	2.52812e-07	0.461421	0.654	0.423	0.00731209
Bdh1	2.62228e-07	0.462436	0.958	0.868	0.00758442
Ccdc58	2.63817e-07	0.573057	0.577	0.344	0.00763039
Psmb2	2.7396e-07	0.608929	0.936	0.794	0.00792373
Ak4	2.75387e-07	0.473682	0.327	0.122	0.00796501
Tpi1	2.81014e-07	0.49363	1	1	0.00812777
Uqcrfs1	2.84567e-07	0.503049	1	1	0.00823053
Fdps	2.9349e-07	0.604297	0.891	0.772	0.00848861
Irf2bpl	2.95078e-07	-0.537643	0.558	0.746	0.00853453
Rpl6	2.98402e-07	0.51359	0.994	0.958	0.00863069
Gfm1	2.99374e-07	0.673639	0.699	0.508	0.0086588
H2-T3	3.03293e-07	0.353916	0.734	0.455	0.00877214
Ivns1abp	3.04228e-07	-0.600587	0.731	0.899	0.00879917
Birc5	3.04873e-07	1.04462	0.282	0.095	0.00881783
Eci2	3.04904e-07	0.529298	0.779	0.519	0.00881873
Lman2	3.11784e-07	0.67294	0.942	0.889	0.00901772
Psmd7	3.13659e-07	0.663181	0.859	0.767	0.00907196
Caprin1	3.20764e-07	0.565705	0.875	0.751	0.00927747
Khdc1a	3.25351e-07	-0.478388	0.006	0.101	0.00941013
Mrps14	3.27259e-07	0.623847	0.856	0.725	0.00946531
Cd74	3.28757e-07	0.303886	1	0.931	0.00950864
Psmd14	3.29114e-07	0.665992	0.837	0.667	0.00951898
Steap4	3.30364e-07	0.314672	0.234	0.058	0.00955512
Mrps10	3.38507e-07	0.600894	0.644	0.413	0.00979064
Mxi1	3.59603e-07	0.513574	0.744	0.556	0.0104008
Nus1	3.69135e-07	0.395059	0.965	0.91	0.0106765
Cep19	3.74822e-07	0.436039	0.651	0.429	0.010841
Hunk	3.80928e-07	-0.334827	0.061	0.212	0.0110176
Park2	3.88906e-07	-0.30403	0.115	0.291	0.0112483
Gm45194	3.96437e-07	-0.53143	0.292	0.487	0.0114662
H2afy	4.09702e-07	0.501615	0.965	0.947	0.0118498
Uqcrc2	4.16997e-07	0.460965	1	0.974	0.0120608
Nt5e	4.2461e-07	-0.307036	0.212	0.423	0.012281
Slco2a1	4.27609e-07	-0.4236	0.231	0.439	0.0123677
Krtcap2	4.40032e-07	0.636896	0.817	0.63	0.012727
Nos2	4.46433e-07	0.531024	0.269	0.085	0.0129122
Arl14	4.55785e-07	0.432683	0.721	0.497	0.0131827
H2-Ab1	4.71505e-07	0.356098	0.978	0.862	0.0136373
Fkbp11	5.00962e-07	0.473877	0.228	0.058	0.0144893
Ywhae	5.06241e-07	0.498056	0.965	0.91	0.014642
Grpel1	5.15749e-07	0.624567	0.849	0.693	0.014917
Atp6v1a	5.20601e-07	0.433724	0.843	0.693	0.0150573
Srxn1	5.24938e-07	0.499654	0.942	0.873	0.0151828
Rab3d	5.35532e-07	0.442548	0.766	0.64	0.0154892
Tor1aip2	5.37422e-07	0.434427	0.971	0.873	0.0155439
Atp5c1	5.66425e-07	0.43112	0.997	0.968	0.0163827
Sra1	5.66805e-07	0.478923	0.958	0.841	0.0163937
Ccdc71l	5.84797e-07	0.257529	0.974	0.931	0.0169141
Ifi44	5.93651e-07	0.491027	0.683	0.466	0.0171702
Rpl10a	5.98425e-07	0.44374	0.984	0.984	0.0173082
H2afz	6.04902e-07	0.974789	0.939	0.841	0.0174956
Sec23b	6.07947e-07	0.498847	0.817	0.661	0.0175837
Copb2	6.17071e-07	0.528676	0.897	0.778	0.0178475
Tceal9	6.22914e-07	0.8824	0.689	0.508	0.0180165
Ndufb6	6.24782e-07	0.469537	0.997	0.979	0.0180706
Dnajc19	6.3666e-07	0.607075	0.84	0.64	0.0184141
Aldh1a3	6.88608e-07	-0.664777	0.067	0.212	0.0199166
Gmds	7.01563e-07	0.432658	1	0.989	0.0202913
Acat1	7.09114e-07	0.535803	0.897	0.767	0.0205097
Suclg1	7.1184e-07	0.424748	0.968	0.889	0.0205885
Asns	7.22008e-07	0.523522	0.356	0.153	0.0208826
Plbd1	7.32237e-07	-0.737346	0.337	0.524	0.0211785
Mptx1	7.68255e-07	-2.00809	0.019	0.127	0.0222202
Arf1	7.68575e-07	0.569277	0.984	0.952	0.0222295
Galk1	7.71809e-07	0.481699	0.481	0.265	0.022323
Me2	7.91505e-07	0.442552	0.942	0.862	0.0228927
Smim15	8.05851e-07	0.462195	0.952	0.852	0.0233076
Dad1	8.11558e-07	0.524604	0.821	0.656	0.0234727
Rbbp7	8.31186e-07	0.719684	0.779	0.593	0.0240404
Ccl20	8.32693e-07	-1.12736	0.179	0.376	0.024084
Trp53inp1	8.64403e-07	-0.370322	0.157	0.349	0.0250011
Tufm	8.74472e-07	0.507813	0.865	0.746	0.0252923
Metrnl	8.98448e-07	0.430582	0.981	0.958	0.0259858
Dnajc15	9.41671e-07	0.614916	0.821	0.693	0.027236
Mmadhc	9.50409e-07	0.572206	0.83	0.714	0.0274887
Tff3	9.58828e-07	-2.1523	0.234	0.418	0.0277322
Ddost	9.66426e-07	0.56102	0.968	0.905	0.0279519
Psmc2	9.80591e-07	0.630036	0.917	0.783	0.0283616
Tm2d1	9.89551e-07	0.437387	0.779	0.608	0.0286208
Fam189a2	1.00579e-06	-0.494254	0.417	0.593	0.0290904
Spc24	1.00748e-06	0.871275	0.401	0.212	0.0291394
Akr1b3	1.04172e-06	0.672704	0.644	0.418	0.0301296
Ndufc2	1.08025e-06	0.50882	0.984	0.979	0.0312441
Mamdc4	1.08565e-06	0.429069	0.571	0.333	0.0314004
Calm1	1.08821e-06	0.478852	1	1	0.0314742
Cycs	1.08887e-06	0.458721	1	1	0.0314934
Mtx2	1.09971e-06	0.479435	0.75	0.577	0.031807
Mpc1	1.11198e-06	0.370267	0.926	0.825	0.0321617
Isg15	1.11767e-06	0.601838	0.994	0.894	0.0323264
Ldha	1.17954e-06	0.450232	1	1	0.0341158
Psmc6	1.192e-06	0.537395	0.907	0.783	0.0344763
Rps25	1.21562e-06	0.422376	0.987	0.984	0.0351594
Stxbp1	1.23506e-06	-0.330318	0.071	0.217	0.0357216
Hdac1	1.2467e-06	0.5295	0.888	0.767	0.0360582
Pclaf	1.25453e-06	0.710299	0.205	0.048	0.0362846
Atp2b1	1.25539e-06	-0.621596	0.888	0.963	0.0363096
Psmc3	1.27951e-06	0.638016	0.958	0.952	0.0370073
Rpsa	1.28385e-06	0.43575	1	1	0.0371327
1500009L16Rik	1.30237e-06	0.542686	0.529	0.339	0.0376683
Gclm	1.31545e-06	0.589284	0.772	0.603	0.0380469
Hist1h1d	1.31655e-06	-0.531561	0.157	0.333	0.0380785
Rps27l	1.33257e-06	0.579295	0.987	0.968	0.038542
Mrpl47	1.33562e-06	0.536299	0.696	0.508	0.0386302
Pir	1.34756e-06	0.55876	0.353	0.164	0.0389756
Rps8	1.34928e-06	0.496167	0.997	0.995	0.0390253
Canx	1.3703e-06	0.612192	0.955	0.968	0.0396333
Kdelr2	1.38025e-06	0.511403	0.891	0.836	0.0399209
Clca1	1.38666e-06	-2.95093	0.042	0.169	0.0401065
Psme2	1.40977e-06	0.479139	1	1	0.0407748
Ano1	1.42233e-06	-0.662845	0.429	0.603	0.0411382
Akr1c13	1.44091e-06	0.476806	0.984	0.979	0.0416755
Glo1	1.4724e-06	0.45987	0.91	0.783	0.0425862
Ufsp2	1.51772e-06	0.516511	0.75	0.571	0.0438971
Cd38	1.54283e-06	0.498146	0.981	0.947	0.0446233
Rrm2	1.54387e-06	0.440816	0.272	0.095	0.0446535
Srsf3	1.5593e-06	0.599599	0.962	0.942	0.0450995
Lrg1	1.57352e-06	0.936765	0.308	0.132	0.045511
Park7	1.5874e-06	0.587744	0.92	0.836	0.0459123
Car8	1.60028e-06	0.434165	0.314	0.122	0.0462848
Cdx2	1.62321e-06	0.449526	0.952	0.868	0.0469482
Msra	1.6479e-06	0.474853	0.772	0.598	0.0476621
Gng5	1.65477e-06	0.309714	0.942	0.735	0.0478608
4931406C07Rik	1.69654e-06	-0.5631	0.939	0.963	0.0490692
Gsto1	1.69866e-06	0.314272	0.981	0.921	0.0491302
Glrx	1.71997e-06	0.431988	0.955	0.857	0.0497467
Acer1	1.72695e-06	0.476232	0.779	0.608	0.0499485
Arl6ip1	1.75214e-06	0.419117	0.968	0.942	0.0506773
Saa1	1.80975e-06	-0.700686	0.596	0.767	0.0523435
Snrpa1	1.81032e-06	0.590453	0.561	0.349	0.05236
Rps3	1.82505e-06	0.427136	0.997	0.995	0.0527858
Tmem167	1.84961e-06	0.483936	0.84	0.667	0.0534962
Eif1ax	1.85458e-06	0.612824	0.843	0.741	0.0536399
Mep1a	1.85725e-06	-0.589171	0.67	0.81	0.0537174
Rpl32	1.88158e-06	0.397189	0.997	1	0.054421
Dnajc10	1.88416e-06	0.41765	0.551	0.339	0.0544956
Ube2e1	1.88864e-06	0.518234	0.715	0.529	0.054625
Clrn3	1.91873e-06	0.478322	0.923	0.815	0.0554955
Sytl1	1.93573e-06	-0.655027	0.442	0.614	0.0559871
Arl1	1.96425e-06	0.487787	0.994	0.952	0.056812
H60c	1.96578e-06	0.27684	0.192	0.042	0.0568561
Xpnpep1	1.98212e-06	0.503536	0.785	0.624	0.057329
Phpt1	2.00753e-06	0.389734	0.603	0.365	0.0580638
Pak2	2.02941e-06	0.460215	0.865	0.735	0.0586967
Mrps5	2.09027e-06	0.448251	0.731	0.519	0.0604569
Rpl9-ps6	2.09872e-06	-0.745566	0.962	0.989	0.0607013
Tmem9b	2.10029e-06	0.398928	0.933	0.815	0.0607466
Tacc3	2.1059e-06	0.530127	0.189	0.042	0.0609091
Mrpl22	2.10658e-06	0.490534	0.699	0.481	0.0609285
Mrpl57	2.10999e-06	0.571922	0.881	0.714	0.0610272
Psmb9	2.11417e-06	0.413669	0.99	0.963	0.0611481
Cisd2	2.1292e-06	0.432274	0.788	0.624	0.0615828
Snrpd3	2.1383e-06	0.606193	0.792	0.646	0.0618461
H2-T22	2.14927e-06	0.449362	0.897	0.783	0.0621632
Hnrnpa2b1	2.1624e-06	0.604398	0.994	0.984	0.0625431
H2-DMa	2.19606e-06	0.375278	0.814	0.603	0.0635168
Lsamp	2.1985e-06	-0.331541	0.189	0.376	0.0635873
Nostrin	2.20325e-06	0.463808	0.885	0.757	0.0637246
Ppp2r1a	2.2289e-06	0.418859	0.952	0.915	0.0644665
Cops5	2.23061e-06	0.543598	0.821	0.672	0.064516
Atp5b	2.2507e-06	0.332945	1	1	0.065097
Pdk1	2.3016e-06	0.389161	0.606	0.407	0.0665691
Ifi27l2a	2.39971e-06	0.459044	0.413	0.201	0.0694067
Btnl2	2.50337e-06	0.427974	0.417	0.233	0.0724051
Rpl10	2.53838e-06	0.341252	0.987	0.931	0.0734176
Snx10	2.58564e-06	0.50572	0.535	0.344	0.0747844
Pus10	2.59428e-06	0.27684	0.455	0.228	0.0750344
mt-Nd4l	2.61556e-06	-0.22962	0.026	0.132	0.0756499
Cyp2j6	2.61572e-06	0.408665	0.763	0.566	0.0756544
2410004B18Rik	2.61734e-06	0.464356	0.583	0.381	0.0757013
Rps19	2.62005e-06	0.371714	1	1	0.0757797
Hspa1b	2.66702e-06	0.51661	0.955	0.868	0.0771382
Vopp1	2.7231e-06	-0.233446	0.071	0.212	0.0787603
Hnrnpa3	2.72823e-06	0.747963	0.946	0.889	0.0789086
Tram1	2.73817e-06	0.51717	0.724	0.561	0.0791962
Hexb	2.87324e-06	-0.710115	0.75	0.862	0.0831028
Scpep1	2.88912e-06	0.434561	0.747	0.55	0.0835621
Grcc10	2.95923e-06	-0.607998	0.901	0.974	0.0855897
Slc30a10	2.964e-06	-0.30252	0.061	0.196	0.0857276
Fen1	2.96858e-06	0.38775	0.276	0.101	0.0858603
Lsm4	3.00124e-06	0.589335	0.933	0.894	0.0868049
Sema4g	3.08761e-06	-0.778914	0.859	0.91	0.0893031
Selenot	3.14826e-06	0.443568	0.917	0.857	0.091057
Idh2	3.15945e-06	0.624224	0.769	0.635	0.0913808
Vdac2	3.23993e-06	0.45211	1	1	0.0937086
Tmem54	3.24294e-06	0.426521	0.99	0.958	0.0937956
Usmg5	3.25209e-06	0.416895	0.997	1	0.0940603
Yars	3.27967e-06	0.515898	0.75	0.556	0.0948579
Erp44	3.2877e-06	0.450432	0.904	0.772	0.0950903
Mrpl13	3.29714e-06	0.558371	0.862	0.757	0.0953632
Tspan13	3.32579e-06	0.393678	0.455	0.249	0.0961918
Slc26a3	3.38347e-06	0.47897	0.968	0.931	0.09786
Fam98a	3.39721e-06	0.307602	0.33	0.143	0.0982575
Hdac4	3.5179e-06	-0.346718	0.205	0.392	0.101748
Cyp2c69	3.55836e-06	-0.361857	0.042	0.159	0.102918
Edn3	3.62301e-06	0.255881	0.224	0.063	0.104788
Ugdh	3.67157e-06	0.522322	0.974	0.926	0.106193
Chl1	3.72734e-06	-0.311964	0.17	0.344	0.107806
Zcrb1	3.77155e-06	0.490465	0.92	0.831	0.109084
Rps23	3.82567e-06	0.391341	1	0.995	0.11065
Xbp1	3.91111e-06	0.549706	0.904	0.831	0.113121
Nipal2	3.92849e-06	0.347636	0.574	0.349	0.113624
Pfdn4	3.96542e-06	0.468289	0.663	0.444	0.114692
Sri	4.13565e-06	0.389343	1	1	0.119615
Nmi	4.18236e-06	0.471836	0.869	0.714	0.120966
Cyp4f13	4.22204e-06	-0.46156	0.516	0.683	0.122114
Rps6	4.28012e-06	0.524856	0.99	0.995	0.123794
Prpf38a	4.31669e-06	0.449905	0.657	0.476	0.124852
Uba5	4.37002e-06	0.543285	0.731	0.582	0.126394
Dld	4.39245e-06	0.428774	0.91	0.794	0.127043
Il34	4.39429e-06	-0.284535	0.138	0.302	0.127096
Atpif1	4.40883e-06	0.311034	0.997	1	0.127517
Ell3	4.52934e-06	-0.213102	0.022	0.122	0.131002
Psme1	4.55752e-06	0.388553	0.99	0.968	0.131817
Slc25a24	4.56685e-06	0.346736	0.978	0.921	0.132087
Aqp4	4.59507e-06	0.279423	0.968	0.862	0.132903
Cep85l	4.61136e-06	-0.497954	0.728	0.852	0.133374
Gde1	4.61307e-06	-0.522247	0.189	0.36	0.133424
Cks1b	4.75549e-06	0.470804	0.221	0.069	0.137543
Psmd2	4.78645e-06	0.549729	0.939	0.915	0.138439
Agbl1	4.82894e-06	-0.160224	0.032	0.143	0.139667
Mrpl55	4.84219e-06	0.630807	0.776	0.64	0.140051
Rac1	4.84531e-06	0.369185	0.994	0.984	0.140141
Dpp10	4.96252e-06	-0.252128	0.122	0.286	0.143531
Aifm1	4.98435e-06	0.351749	0.712	0.481	0.144162
Copg1	5.00049e-06	0.401705	0.76	0.571	0.144629
Crip1	5.02539e-06	-0.489959	1	1	0.145349
Tmsb4x	5.08709e-06	0.337489	1	1	0.147134
Fam96b	5.20978e-06	0.478474	0.837	0.693	0.150682
Ifi204	5.21815e-06	0.452337	0.189	0.048	0.150925
Robo2	5.2184e-06	-0.549473	0.218	0.402	0.150932
Bet1	5.25306e-06	0.454202	0.615	0.429	0.151934
Metap2	5.35949e-06	0.386414	0.968	0.921	0.155013
Dlat	5.36462e-06	0.443138	0.859	0.704	0.155161
Fam49a	5.37962e-06	0.217031	0.167	0.032	0.155595
Pdgfa	5.44752e-06	-0.4901	0.788	0.915	0.157559
Ssx2ip	5.4532e-06	0.498289	0.696	0.524	0.157723
Chmp7	5.46689e-06	0.311606	0.519	0.307	0.158119
Ppp1r14b	5.50933e-06	0.656062	0.631	0.423	0.159346
Churc1	5.60526e-06	0.565053	0.83	0.672	0.162121
Uso1	5.61951e-06	0.507361	0.763	0.635	0.162533
Med7	5.62713e-06	0.367187	0.529	0.328	0.162754
Setd4	5.66682e-06	-0.396404	0.279	0.455	0.163901
Abhd6	5.72808e-06	0.553247	0.766	0.587	0.165673
Nedd9	5.74837e-06	-0.465828	0.599	0.762	0.16626
Scfd1	5.84438e-06	0.494514	0.718	0.577	0.169037
Bola3	5.98348e-06	0.517848	0.811	0.603	0.17306
Cela2a	6.05854e-06	-0.11526	0.013	0.101	0.175231
Mt2	6.08005e-06	-0.616854	0.542	0.757	0.175853
Ctsz	6.30566e-06	0.495696	0.936	0.831	0.182379
AC149090.1	6.31424e-06	-0.738091	0.599	0.704	0.182627
Akr1c12	6.39339e-06	0.409922	0.962	0.926	0.184916
Slc20a1	6.43984e-06	-0.729202	0.824	0.873	0.186259
Gclc	6.49156e-06	0.452904	0.696	0.508	0.187755
Cdc25a	6.5231e-06	0.443906	0.737	0.593	0.188668
Ndufs8	6.52763e-06	0.388495	0.974	0.894	0.188799
Dcun1d5	6.55151e-06	0.502722	0.776	0.598	0.189489
Bzw1	6.64685e-06	0.570776	0.923	0.868	0.192247
Gm26870	6.85434e-06	-0.512386	0.917	0.974	0.198248
Rpl27	7.09111e-06	0.532882	0.997	1	0.205096
Rock2	7.10672e-06	0.369551	0.949	0.841	0.205548
Ppp3cb	7.23929e-06	0.289741	0.574	0.354	0.209382
Eif3i	7.25378e-06	0.460751	0.987	0.899	0.209801
Pdcl3	7.4674e-06	0.49343	0.837	0.778	0.215979
Ly6g	7.48933e-06	-1.43222	0.433	0.587	0.216614
Mki67	7.54426e-06	0.589072	0.196	0.053	0.218203
Gskip	7.61192e-06	0.321371	0.567	0.354	0.22016
Tmsb10	7.61433e-06	0.291793	1	0.995	0.220229
Rps18	7.65397e-06	0.417319	0.997	1	0.221376
Ndufa9	7.72374e-06	0.48705	0.978	0.926	0.223394
Tmed7	7.77091e-06	0.494494	0.869	0.767	0.224758
Tinagl1	7.8851e-06	0.431383	0.856	0.757	0.228061
Anp32e	7.97024e-06	0.665822	0.66	0.519	0.230523
Fcrla	8.05992e-06	-0.697094	0.756	0.836	0.233117
Trabd	8.2709e-06	0.489885	0.792	0.672	0.239219
Pttg1	8.29012e-06	0.551911	0.782	0.688	0.239775
Csgalnact1	8.33031e-06	-0.131376	0.016	0.106	0.240938
Pomp	8.39883e-06	0.464567	0.994	0.984	0.242919
Hsd17b7	8.40783e-06	0.430846	0.587	0.402	0.24318
Atf5	8.40985e-06	0.329815	0.385	0.196	0.243238
Igf2bp2	8.64501e-06	0.375212	0.801	0.608	0.25004
Rab8a	8.80086e-06	0.472151	0.929	0.862	0.254547
Trap1	8.88093e-06	0.40073	0.673	0.46	0.256863
Phf11d	8.91724e-06	0.636993	0.558	0.36	0.257913
Lgals3	9.00668e-06	0.367895	1	1	0.2605
Plgrkt	9.42504e-06	0.415023	0.929	0.915	0.2726
Aco2	9.5715e-06	0.355459	0.994	0.979	0.276836
Rpl8	9.60546e-06	0.487403	0.994	1	0.277819
Cdk1	9.70985e-06	0.536866	0.176	0.042	0.280838
Abcb10	9.75463e-06	0.377034	0.506	0.323	0.282133
AI854703	9.76588e-06	-0.441688	0.135	0.291	0.282458
Slc35d1	9.92692e-06	0.36995	0.696	0.497	0.287116
Rheb	9.96336e-06	0.447084	0.721	0.545	0.28817
Sec13	9.9737e-06	0.486478	0.91	0.794	0.288469
Vdac1	1.00249e-05	0.445893	0.987	0.931	0.289951
Pcx	1.0077e-05	-0.507587	0.449	0.624	0.291457
Atp5g3	1.01465e-05	0.413663	1	1	0.293468
Ugp2	1.02675e-05	0.393678	0.958	0.884	0.296966
Derl2	1.03176e-05	0.450767	0.769	0.63	0.298417
Abcc3	1.03625e-05	0.412434	0.849	0.788	0.299715
Srp19	1.0518e-05	0.608354	0.753	0.614	0.304212
Tax1bp1	1.05736e-05	0.504973	0.994	0.984	0.30582
Immt	1.0584e-05	0.436944	0.942	0.899	0.30612
Chchd6	1.05882e-05	0.32723	0.247	0.09	0.306243
Urah	1.06326e-05	0.549182	0.763	0.624	0.307528
Xpr1	1.06619e-05	-0.443876	0.599	0.741	0.308375
Pgm2	1.06971e-05	0.485711	0.798	0.698	0.309393
Ppib	1.0755e-05	0.343014	0.965	0.836	0.311067
Repin1	1.08473e-05	-0.198498	0.038	0.148	0.313737
Dbt	1.11516e-05	0.338569	0.58	0.37	0.322539
Maip1	1.1182e-05	0.416216	0.606	0.418	0.323417
Atp5j	1.13923e-05	0.167566	0.997	0.963	0.3295
Rbm14	1.1594e-05	0.365016	0.596	0.397	0.335333
Mdh1	1.17011e-05	0.391952	0.994	0.968	0.338431
Cdc5l	1.188e-05	0.368488	0.814	0.688	0.343604
Wdr83os	1.19987e-05	0.490172	0.74	0.566	0.347037
Plin3	1.20135e-05	0.44616	0.875	0.778	0.347467
Arcn1	1.20144e-05	0.399291	0.881	0.714	0.347494
Pcgf3	1.21755e-05	0.448345	0.808	0.646	0.352153
Tmem56	1.22442e-05	0.351942	0.446	0.259	0.35414
2010109I03Rik	1.23297e-05	-1.44838	0.253	0.407	0.356612
Ibtk	1.2365e-05	0.414025	0.696	0.534	0.357632
Aco1	1.23653e-05	0.356148	0.66	0.476	0.357641
Mff	1.23757e-05	0.403845	0.744	0.587	0.357941
Prdx6	1.25191e-05	-0.446657	1	1	0.362091
Mdh2	1.26807e-05	0.420106	1	1	0.366763
Ssu72	1.38054e-05	0.450197	0.923	0.862	0.399295
Rpl36al	1.38244e-05	0.518348	0.99	1	0.399843
Ndufa8	1.39422e-05	0.425446	0.965	0.968	0.40325
Nudcd2	1.40085e-05	0.529853	0.513	0.323	0.405167
Lyn	1.4065e-05	0.38803	0.583	0.386	0.406802
Cyb5a	1.42367e-05	0.454005	0.849	0.672	0.411768
Ndufab1	1.4249e-05	0.407835	1	1	0.412125
Zan	1.43655e-05	-0.535043	0.208	0.376	0.415492
Vps29	1.43701e-05	0.412527	0.756	0.587	0.415625
Krcc1	1.45172e-05	0.343954	0.929	0.857	0.419882
Ddx3y	1.45901e-05	-0.436856	0.494	0.661	0.421988
Noxa1	1.4614e-05	0.392543	0.679	0.471	0.42268
Ino80c	1.48924e-05	0.426892	0.603	0.439	0.430732
Sdhc	1.49196e-05	0.422986	0.987	0.979	0.431519
Snd1	1.51961e-05	0.545403	0.599	0.407	0.439516
Idh3b	1.53692e-05	0.313378	0.91	0.772	0.444524
Hmgn1	1.56655e-05	0.822104	0.571	0.423	0.453094
Mrpl33	1.59558e-05	0.335452	0.955	0.852	0.46149
Parp12	1.60951e-05	0.446429	0.958	0.847	0.465519
Tcp1	1.61759e-05	0.568784	0.865	0.741	0.467855
Lamtor3	1.64294e-05	0.433826	0.708	0.55	0.475188
Zfp36l2	1.65047e-05	-0.578435	0.696	0.862	0.477365
Dnaja1	1.65417e-05	0.407724	0.92	0.81	0.478437
Agpat4	1.66859e-05	-0.350462	0.984	0.989	0.482606
Cenpa	1.69651e-05	0.698764	0.231	0.085	0.490682
Jmjd1c	1.70164e-05	-0.337151	0.519	0.714	0.492165
Ror1	1.7022e-05	-0.224354	0.038	0.143	0.492328
H2-Q6	1.70225e-05	0.51537	0.583	0.397	0.492343
Rbms3	1.70261e-05	-0.155475	0.054	0.175	0.492447
Rbx1	1.71519e-05	0.534272	0.955	0.873	0.496084
Ybx1	1.72036e-05	0.400311	0.994	1	0.49758
Coq6	1.7217e-05	0.398147	0.446	0.254	0.497966
Hnrnpab	1.72274e-05	0.592428	0.968	0.952	0.498268
Dynll2	1.72526e-05	0.488201	0.926	0.889	0.498996
Rps17	1.73832e-05	0.397187	0.997	1	0.502773
Vegfa	1.74983e-05	0.385093	0.641	0.455	0.506102
Gstp1	1.77482e-05	0.391963	0.846	0.772	0.513333
Ckmt2	1.79508e-05	-0.299855	0.103	0.238	0.519191
Ndufa10	1.79757e-05	0.366712	0.994	0.989	0.519911
Isyna1	1.8169e-05	0.512536	0.391	0.206	0.525503
Mrpl37	1.82997e-05	0.566218	0.75	0.63	0.529283
Pmpcb	1.83321e-05	0.356799	0.859	0.757	0.53022
Snrnp27	1.83673e-05	0.43804	0.75	0.587	0.531237
Spc25	1.8937e-05	0.367331	0.317	0.153	0.547715
Med19	1.90439e-05	0.283545	0.519	0.312	0.550806
Sult1a1	1.92023e-05	-1.13182	0.692	0.815	0.555389
Stt3b	1.93836e-05	0.394506	0.885	0.81	0.560633
Birc3	1.9585e-05	-0.530515	0.689	0.757	0.566458
Zcchc17	1.95887e-05	0.441632	0.667	0.519	0.566563
Uchl3	1.95925e-05	0.532097	0.647	0.481	0.566675
Hivep2	1.96453e-05	-0.353373	0.413	0.582	0.568201
Yme1l1	2.04841e-05	0.356506	0.75	0.577	0.59246
H2-Ke6	2.0735e-05	-0.480233	0.554	0.709	0.599719
Ybx3	2.07653e-05	0.468013	0.913	0.82	0.600594
Lman1	2.08504e-05	0.505109	0.407	0.238	0.603057
Phb2	2.12725e-05	0.533055	0.913	0.804	0.615264
Slc25a20	2.12929e-05	0.548716	0.994	0.947	0.615853
Ada	2.16189e-05	0.372379	0.378	0.206	0.625284
Gss	2.17774e-05	0.462278	0.965	0.915	0.629867
Rilpl2	2.28512e-05	0.443848	0.558	0.354	0.660926
Slc5a1	2.29958e-05	0.376376	0.885	0.762	0.665109
Sdhd	2.30431e-05	0.457996	0.997	0.979	0.666476
Clic4	2.32657e-05	-0.822285	0.474	0.624	0.672913
Ube2l3	2.33128e-05	0.421143	0.978	0.942	0.674276
Hspa1a	2.33505e-05	0.504022	0.942	0.926	0.675368
Mrps16	2.33907e-05	0.458929	0.804	0.667	0.676529
Pgd	2.33989e-05	0.436429	0.99	0.979	0.676767
St3gal4	2.35368e-05	0.355429	0.984	0.931	0.680756
Rap2c	2.38531e-05	0.363844	0.641	0.476	0.689904
Tomm6	2.41286e-05	0.405042	0.962	0.937	0.697871
Spryd7	2.41397e-05	0.413959	0.59	0.423	0.698193
Ccdc25	2.44649e-05	0.345415	0.814	0.683	0.707597
Ube2c	2.45307e-05	1.02331	0.321	0.164	0.709501
Dpep1	2.48722e-05	-0.639413	0.929	0.947	0.71938
Anxa4	2.54109e-05	0.302231	0.974	0.91	0.734959
Rnaseh2c	2.54433e-05	0.544278	0.699	0.524	0.735895
Emc7	2.586e-05	0.423211	0.846	0.688	0.74795
Hdhd2	2.60685e-05	0.427588	0.596	0.429	0.75398
Dtymk	2.65023e-05	0.398556	0.401	0.206	0.766525
Eif2s1	2.66091e-05	0.509217	0.577	0.381	0.769614
Gm10801	2.67724e-05	-0.422179	0.452	0.598	0.774338
St6galnac6	2.68081e-05	-0.488043	1	0.995	0.77537
Mycbp	2.68097e-05	0.469859	0.747	0.593	0.775417
Eif6	2.69007e-05	0.435969	1	0.984	0.77805
Selenos	2.73367e-05	0.519536	0.865	0.762	0.79066
Top1	2.73611e-05	0.407433	0.865	0.751	0.791364
Gnai3	2.75337e-05	0.344106	0.936	0.91	0.796358
Nsmce1	2.77105e-05	0.468308	0.83	0.698	0.80147
Itih5	2.78784e-05	-0.569184	0.686	0.852	0.806326
Rad23b	2.7912e-05	0.534081	0.878	0.688	0.807298
Mmp14	2.79724e-05	0.398671	0.712	0.561	0.809045
Ccdc167	2.79959e-05	0.403728	0.503	0.317	0.809724
Chd9	2.8066e-05	0.41535	0.772	0.624	0.811752
Tle1	2.85481e-05	0.433269	0.615	0.429	0.825697
Ube4a	2.88816e-05	0.281673	0.49	0.286	0.835341
Capzb	2.89802e-05	0.379271	1	0.995	0.838194
Itpk1	2.92924e-05	0.284873	0.958	0.857	0.847225
Ndufaf4	2.93762e-05	0.534429	0.58	0.386	0.849647
Slc25a5	2.95037e-05	0.277938	1	0.995	0.853336
Gspt1	3.01148e-05	0.496951	0.667	0.513	0.871011
Perp	3.03985e-05	0.366349	0.994	0.968	0.879215
Rhod	3.08937e-05	0.37086	0.529	0.354	0.893538
Hdlbp	3.12203e-05	0.43362	0.904	0.778	0.902985
Pdap1	3.12214e-05	0.69661	0.833	0.751	0.903016
Stip1	3.12408e-05	0.496046	0.74	0.593	0.903579
Plekhg1	3.14449e-05	-0.31877	0.122	0.259	0.909481
Tbc1d1	3.17422e-05	0.302019	0.494	0.286	0.91808
Txnl1	3.18439e-05	0.555828	0.833	0.72	0.92102
Pdcd4	3.20202e-05	-0.55116	0.532	0.677	0.92612
Ms4a8a	3.23771e-05	-0.394975	1	1	0.936443
Slc39a4	3.2489e-05	0.414344	0.837	0.709	0.93968
Pitrm1	3.3287e-05	0.389469	0.308	0.148	0.96276
Atp6v1h	3.33425e-05	0.380104	0.74	0.577	0.964365
Narfl	3.37459e-05	0.349444	0.5	0.317	0.976033
Gjb2	3.40498e-05	0.287981	0.365	0.185	0.984824
Slc3a1	3.41093e-05	0.286325	0.596	0.397	0.986542
Mrpl30	3.41336e-05	0.423682	0.891	0.82	0.987245
Mrpl16	3.44234e-05	0.444478	0.683	0.534	0.995629
Cdc42	3.46797e-05	0.362027	0.997	0.979	1
Snx6	3.49951e-05	0.43685	0.792	0.619	1
Ctdnep1	3.49987e-05	0.385833	0.712	0.534	1
Papss2	3.51097e-05	0.261856	0.901	0.81	1
Ost4	3.52218e-05	0.338545	0.888	0.746	1
Pdss1	3.53002e-05	0.494716	0.638	0.476	1
Gm10800	3.53042e-05	-0.592057	0.75	0.825	1
Tmem147	3.53146e-05	0.54321	0.718	0.561	1
Mt1	3.54207e-05	-0.635667	0.885	0.958	1
Rab1a	3.54577e-05	0.447346	0.971	0.984	1
Emc2	3.55466e-05	0.390161	0.824	0.735	1
Ift20	3.64156e-05	0.446765	0.894	0.767	1
Ndufaf3	3.66492e-05	0.400595	0.715	0.55	1
Pigq	3.75526e-05	0.356492	0.692	0.534	1
Degs1	3.76041e-05	0.427279	0.522	0.339	1
Sprr2h	3.77778e-05	0.493332	0.173	0.048	1
Cdc42se1	3.84808e-05	0.308755	0.885	0.847	1
Rpl7a	3.86585e-05	0.378616	0.997	1	1
Pdhb	3.87003e-05	0.527235	0.894	0.815	1
Upk1a	3.91164e-05	-0.243992	0.131	0.28	1
Calm2	3.9358e-05	0.357636	1	1	1
Mrpl11	3.93891e-05	0.482756	0.788	0.667	1
St6galnac2	3.95607e-05	0.355473	0.359	0.196	1
Ndufs3	4.02764e-05	0.39538	0.984	0.963	1
Stard5	4.07385e-05	0.305681	0.792	0.635	1
Rpl30	4.08955e-05	0.347674	0.987	1	1
Apoo	4.1087e-05	0.434988	0.625	0.45	1
Srp72	4.12066e-05	0.444316	0.699	0.577	1
Slc22a3	4.17557e-05	-0.200889	0.115	0.254	1
Vma21	4.18231e-05	0.386201	0.686	0.524	1
Il18bp	4.21018e-05	0.375421	0.641	0.466	1
Slc24a3	4.2115e-05	-0.166766	0.032	0.127	1
Mrpl3	4.22692e-05	0.503288	0.596	0.407	1
Mocs2	4.22725e-05	0.420565	0.766	0.614	1
Fh1	4.3173e-05	0.346262	0.894	0.772	1
Mad2l1	4.34994e-05	0.498227	0.192	0.063	1
Gmppb	4.35142e-05	0.418725	0.907	0.841	1
Atxn1	4.43681e-05	-0.366912	0.429	0.603	1
Spag17	4.47017e-05	-0.213635	0.038	0.138	1
Pdia4	4.47686e-05	0.456341	0.532	0.349	1
Cd164	4.48785e-05	0.395893	0.862	0.746	1
Hnrnpu	4.5366e-05	0.432348	0.888	0.804	1
Plcd3	4.59496e-05	-0.310868	0.099	0.228	1
Actr3	4.62161e-05	0.375024	1	0.989	1
Aqp8	4.65163e-05	1.46903	0.327	0.18	1
Prpsap1	4.67951e-05	0.390035	0.888	0.778	1
Adcy2	4.69045e-05	0.246594	0.359	0.185	1
Mrpl35	4.7143e-05	0.598768	0.74	0.556	1
Ccnb2	4.71972e-05	0.670143	0.176	0.053	1
Naa38	4.72219e-05	0.456684	0.833	0.698	1
Atp6v1d	4.80217e-05	0.401243	0.76	0.593	1
Tppp3	4.91504e-05	-0.321955	0.083	0.206	1
Nr6a1	4.92413e-05	-0.280339	0.119	0.259	1
Tma7	4.93719e-05	0.46737	0.987	0.974	1
Cnksr3	4.95595e-05	-0.279553	0.24	0.407	1
Psmd11	4.96906e-05	0.334943	0.801	0.646	1
Tnfrsf1a	4.96912e-05	0.476103	0.75	0.598	1
Epsti1	5.01475e-05	0.477538	0.833	0.688	1
Etfb	5.04663e-05	0.363927	1	0.995	1
Ppp1cb	5.09326e-05	0.392587	0.942	0.873	1
Tmem189	5.14002e-05	0.403718	0.756	0.598	1
Slc46a1	5.16628e-05	-0.270863	0.106	0.238	1
Slc25a10	5.17108e-05	0.325907	0.917	0.825	1
Xdh	5.2441e-05	0.45209	0.824	0.704	1
Id2	5.25344e-05	0.368599	0.609	0.413	1
Slc16a5	5.2743e-05	0.421349	0.715	0.566	1
Cfap36	5.30092e-05	0.356796	0.407	0.228	1
Esr1	5.31283e-05	-0.173718	0.074	0.196	1
Surf1	5.34587e-05	0.319166	0.731	0.566	1
Ccl28	5.37523e-05	0.354068	0.888	0.794	1
Npc1	5.39235e-05	-0.34501	0.199	0.354	1
Lsm12	5.4272e-05	0.332591	0.776	0.603	1
Hibadh	5.50341e-05	0.432118	0.798	0.72	1
Ak6	5.50389e-05	0.54216	0.679	0.529	1
Coq2	5.53006e-05	0.492032	0.59	0.439	1
Svbp	5.54755e-05	0.357528	0.872	0.757	1
Pof1b	5.56448e-05	0.355395	0.926	0.788	1
Pi4k2b	5.57056e-05	0.321234	0.737	0.587	1
Vta1	5.58625e-05	0.447141	0.718	0.614	1
Rab7	5.60039e-05	0.393319	0.958	0.862	1
Dpp3	5.65343e-05	0.406178	0.862	0.751	1
Mrpl44	5.69073e-05	0.411874	0.58	0.413	1
Cox8a	5.69739e-05	0.131274	1	1	1
Stt3a	5.72163e-05	0.521174	0.731	0.577	1
Fbxo32	5.7556e-05	-0.310965	0.071	0.185	1
Gipc1	5.76665e-05	0.401576	0.66	0.487	1
Rab5c	5.78301e-05	0.430491	0.952	0.899	1
Rpa3	5.79885e-05	0.51648	0.731	0.608	1
Hoxb13	5.81095e-05	-0.656842	0.676	0.799	1
Dap3	5.83593e-05	0.432875	0.833	0.693	1
Smchd1	5.85403e-05	-0.533762	0.692	0.804	1
Pnn	5.89593e-05	0.394352	0.676	0.529	1
Sf3b5	5.90954e-05	0.515445	0.853	0.783	1
Klk1	5.92298e-05	-1.27279	0.458	0.598	1
Rps16	6.02416e-05	0.354118	0.997	1	1
Oasl2	6.06079e-05	0.377759	0.958	0.847	1
Txnrd1	6.06453e-05	0.469235	0.942	0.884	1
Pde4d	6.08638e-05	-0.462595	0.644	0.772	1
Inpp4b	6.14639e-05	-0.282587	0.09	0.212	1
Gsap	6.17645e-05	0.27684	0.343	0.18	1
Rpe	6.27131e-05	0.338827	0.724	0.582	1
Erp29	6.34749e-05	0.443121	0.91	0.831	1
Nol4l	6.38993e-05	0.386849	0.657	0.524	1
Tor2a	6.45678e-05	0.220884	0.692	0.513	1
Pibf1	6.59621e-05	0.316766	0.561	0.402	1
Rpl23	6.64947e-05	0.218778	0.997	1	1
Tm9sf2	6.70826e-05	0.347527	1	0.995	1
Tmem50b	6.74669e-05	0.334312	0.888	0.783	1
Aldh1a7	6.77746e-05	0.273645	0.295	0.138	1
Polr2h	6.82319e-05	0.415784	0.718	0.556	1
Prdx3	6.88125e-05	0.521839	0.763	0.619	1
Psat1	6.88855e-05	0.265757	0.141	0.032	1
Samm50	6.91312e-05	0.388862	0.971	0.931	1
Pmepa1	6.91875e-05	-0.77365	0.471	0.603	1
Eif3c	6.99822e-05	0.404568	0.968	0.942	1
Rpl11	7.00761e-05	0.412801	0.997	0.989	1
Tnfrsf8	7.11975e-05	-0.327905	0.067	0.18	1
Ndufs1	7.18542e-05	0.321902	0.92	0.831	1
Dynlrb1	7.20599e-05	0.445535	0.929	0.847	1
Cyp4f40	7.20636e-05	0.203062	0.51	0.302	1
Ucp2	7.35056e-05	0.16669	0.888	0.709	1
Uqcrq	7.37168e-05	0.337502	1	1	1
Cacybp	7.379e-05	0.554208	0.625	0.455	1
Actr2	7.4532e-05	0.331173	0.978	0.937	1
Fat1	7.47921e-05	-0.456514	0.631	0.762	1
Unc13d	7.50284e-05	0.349785	0.615	0.434	1
Fos	7.52255e-05	-0.46501	1	0.995	1
Cwc15	7.53659e-05	0.419638	0.965	0.921	1
Rps3a1	7.61437e-05	0.446214	0.997	1	1
Slfn9	7.78327e-05	0.280407	0.167	0.048	1
Hnrnpm	7.82521e-05	0.500275	0.907	0.841	1
Fah	7.88945e-05	-0.254229	0.215	0.376	1
Ppp1r1b	7.89248e-05	-0.530887	0.766	0.852	1
Aimp1	7.90688e-05	0.357493	0.76	0.608	1
Gtf2f1	7.94461e-05	0.413388	0.776	0.624	1
Wfdc18	7.97742e-05	-1.51436	0.183	0.323	1
Sh3kbp1	8.0278e-05	-0.407132	0.221	0.376	1
Plaa	8.03385e-05	0.373498	0.599	0.434	1
Tmem41b	8.03998e-05	0.44616	0.808	0.656	1
Pdcd10	8.07368e-05	0.36044	0.923	0.894	1
Itgb1	8.11397e-05	0.244042	0.955	0.836	1
Ttc22	8.11956e-05	0.330304	0.821	0.698	1
Hras	8.16305e-05	0.361617	0.939	0.91	1
2025-09-07	8.17714e-05	0.361697	0.865	0.709	1
Ndufa12	8.24115e-05	0.357895	0.981	0.968	1
Rala	8.28744e-05	0.365315	0.965	0.931	1
Evpl	8.39342e-05	-0.383924	0.449	0.603	1
Aldh1b1	8.40275e-05	0.415513	0.933	0.862	1
Insr	8.44485e-05	-0.305945	0.282	0.439	1
Rhov	8.45889e-05	0.263165	0.221	0.085	1
Cd276	8.49438e-05	0.151989	0.112	0.016	1
Fosb	8.50827e-05	-0.927359	0.638	0.751	1
Lsm3	8.52498e-05	0.488185	0.622	0.46	1
Mpzl3	8.5549e-05	-0.466106	0.548	0.683	1
Ddb1	8.58644e-05	0.45746	0.881	0.799	1
Nudt19	8.64148e-05	0.366284	0.846	0.709	1
Bpnt1	8.70828e-05	0.295134	0.917	0.831	1
Ier2	8.75571e-05	-0.538808	0.974	0.974	1
Ddc	8.85316e-05	-0.412491	0.487	0.646	1
Med6	8.85999e-05	0.342929	0.471	0.312	1
Rps26	8.86291e-05	0.386758	0.997	1	1
Ufd1	8.9576e-05	0.422309	0.763	0.608	1
Rpl34	9.03466e-05	0.271482	1	0.995	1
Ccl8	9.04306e-05	0.400017	0.304	0.153	1
Ifi27l2b	9.05137e-05	0.255762	1	0.984	1
Atp5a1	9.08326e-05	0.316822	1	1	1
Timm50	9.15773e-05	0.51841	0.603	0.444	1
Katnb1	9.1717e-05	0.33383	0.452	0.286	1
Adh1	9.2344e-05	-1.05717	0.756	0.841	1
Prpf6	9.29499e-05	0.337426	0.718	0.556	1
Eef1d	9.35788e-05	0.468074	0.952	0.905	1
1700025G04Rik	9.39404e-05	-0.394672	0.288	0.46	1
Dapk1	9.42619e-05	0.468339	0.673	0.524	1
Hsp90ab1	9.44444e-05	0.457825	0.997	0.995	1
Nup88	9.45254e-05	0.344357	0.638	0.444	1
Sdc4	9.48675e-05	-0.698745	0.875	0.947	1
H13	9.49325e-05	0.425443	0.901	0.857	1
Ero1l	9.72751e-05	0.295775	0.728	0.556	1
Cct8	9.75167e-05	0.532521	0.881	0.841	1
Cd44	9.77471e-05	-0.332903	0.304	0.471	1
Rps27a	9.92776e-05	0.447537	1	1	1
Cetn2	0.00010051	0.378337	0.567	0.386	1
Selenbp1	0.000100512	-0.71376	0.997	0.989	1
Mid1ip1	0.000100715	0.512492	0.843	0.799	1
Ociad1	0.000100997	0.431111	0.846	0.735	1
Edn1	0.00010242	-0.766395	0.321	0.503	1
Pcbp1	0.000102573	0.439926	0.949	0.931	1
Tmigd1	0.000102808	0.39538	0.654	0.476	1
Dbi	0.000103192	0.365417	1	1	1
Rack1	0.000103664	0.331083	1	1	1
Rpl22	0.000104304	0.345658	0.997	1	1
Snx3	0.000104374	0.477597	0.869	0.714	1
Nr1d2	0.000104638	-0.36349	0.237	0.386	1
Rpl4	0.000107247	0.243303	1	0.989	1
Hnrnpc	0.000108576	0.529739	0.926	0.905	1
1700128A07Rik	0.000109248	-0.151136	0.061	0.169	1
Pnp	0.000109971	0.341296	0.891	0.751	1
Prr15l	0.000110408	0.294762	0.994	0.979	1
Mvp	0.000111248	0.306064	0.987	0.984	1
Atp9a	0.000112079	-0.449875	0.846	0.905	1
Sytl2	0.000112725	-0.27466	0.099	0.228	1
Yrdc	0.000113238	0.379859	0.545	0.37	1
Plpp5	0.000113363	0.341168	0.545	0.365	1
Gdi2	0.000113514	0.268774	0.987	0.974	1
Rpl28	0.000114165	0.18297	0.997	1	1
Kif13b	0.000116036	-0.393567	0.811	0.82	1
Bud23	0.000116186	0.419641	0.513	0.333	1
Parl	0.000118585	0.402684	0.878	0.788	1
Phlda2	0.000119141	0.61349	0.413	0.254	1
Acp1	0.000119704	0.475074	0.769	0.64	1
Timm22	0.000120445	0.458509	0.731	0.603	1
Mrpl12	0.000122846	0.409123	0.962	0.958	1
Ubr3	0.000123841	0.288785	0.679	0.508	1
Pafah1b3	0.000124224	0.356788	0.888	0.788	1
Ccdc127	0.000125136	0.343819	0.343	0.19	1
Gm3776	0.000126497	0.219412	0.192	0.069	1
Vil1	0.000126571	0.291972	0.997	0.968	1
Oaz1	0.000126603	0.414471	1	1	1
Psmb1	0.000126668	0.357216	0.997	0.995	1
Krt8	0.000127943	0.229566	1	1	1
Daglb	0.000128504	0.322164	0.615	0.439	1
Capza2	0.000129103	0.322113	0.99	0.958	1
Sin3b	0.000129149	0.404061	0.923	0.921	1
Dhodh	0.000130147	0.220842	0.144	0.037	1
Commd3	0.000132286	0.487173	0.737	0.63	1
Tubb4b	0.000132307	0.511239	1	1	1
Timm44	0.000133948	0.349643	0.744	0.571	1
H2-D1	0.000133997	0.286393	1	1	1
Mgat4a	0.000134909	-0.465664	0.811	0.905	1
Rpl17	0.000135185	0.310519	0.997	0.995	1
Cast	0.000136213	0.301423	0.946	0.82	1
Letm1	0.000136352	0.361156	0.958	0.915	1
Tor3a	0.000136666	0.433732	0.631	0.508	1
Fbxl3	0.000138493	-0.367368	0.731	0.82	1
Keap1	0.000138732	0.428618	0.814	0.741	1
Casp3	0.000138895	0.333093	0.958	0.894	1
Eef1a1	0.000138922	0.257694	1	1	1
Naa10	0.000139282	0.546301	0.66	0.508	1
Qdpr	0.000140566	0.371997	0.83	0.72	1
Nlrp4e	0.000141165	-0.650579	1	1	1
Mrps22	0.000141312	0.525277	0.484	0.333	1
Dag1	0.000141332	0.333108	0.881	0.751	1
Sec24c	0.000142017	0.3566	0.718	0.556	1
Sarnp	0.000142275	0.406443	0.696	0.524	1
Fndc5	0.000142707	-0.180145	0.029	0.111	1
Acot9	0.000142984	0.392078	0.715	0.55	1
Dlst	0.000143183	0.317775	0.936	0.862	1
Alg8	0.000143646	0.256849	0.218	0.085	1
Ctnna3	0.000144181	-0.154453	0.106	0.233	1
Atp1b1	0.000145129	0.287768	1	1	1
Rims4	0.000146034	-0.158282	0.029	0.111	1
Cgref1	0.000146455	0.2268	0.308	0.153	1
Rpl39	0.000146843	0.253749	1	0.995	1
Gipc2	0.000147289	0.193932	0.997	0.974	1
Ndufs7	0.000147883	0.310156	0.974	0.915	1
Abcd3	0.000147958	0.318423	0.936	0.81	1
Naa20	0.00014837	0.355617	0.872	0.725	1
Cd9	0.000149121	-0.581547	0.962	0.974	1
Pno1	0.000150375	0.437305	0.41	0.265	1
Grhpr	0.000150496	0.37535	0.59	0.45	1
Oxct1	0.000150699	-0.38124	0.837	0.926	1
Pakap	0.000151825	-0.35054	0.16	0.296	1
Praf2	0.000152822	0.193983	0.224	0.09	1
Ddx24	0.000152945	0.384428	0.737	0.598	1
Mrpl21	0.000153604	0.47159	0.744	0.608	1
Slc25a36	0.00015524	-0.191399	0.122	0.259	1
Hmox2	0.000155327	0.274868	0.561	0.381	1
Fkbp5	0.000157533	0.298245	0.942	0.857	1
E2f3	0.000160092	0.268362	0.388	0.217	1
Cfdp1	0.000160092	0.378052	0.734	0.571	1
Dcp2	0.000161288	0.405366	0.654	0.524	1
Ghitm	0.000162699	0.272506	0.99	0.979	1
Gng11	0.000162938	0.223023	0.513	0.344	1
Malsu1	0.000162957	0.342132	0.679	0.524	1
Traf1	0.000163311	-0.17328	0.042	0.132	1
Ik	0.00016668	0.396412	0.824	0.767	1
Stard3nl	0.000167596	0.255253	0.651	0.476	1
Cox7b	0.000168473	0.274857	1	1	1
Ola1	0.000170171	0.341776	0.849	0.762	1
Pigx	0.000170758	0.449197	0.699	0.556	1
Zfp385b	0.000172694	0.27684	0.369	0.212	1
Casp1	0.000172759	0.242281	0.971	0.915	1
H3f3a	0.000174453	0.291679	0.997	1	1
Kcnh8	0.000178139	-0.124777	0.029	0.111	1
Gm38393	0.000179906	0.265993	0.417	0.243	1
Tstd3	0.000180002	0.407771	0.66	0.529	1
Pitpna	0.000180401	0.396623	0.946	0.884	1
Pa2g4	0.000181604	0.521225	0.712	0.571	1
Dlgap1	0.000181859	-0.291925	0.263	0.413	1
Hebp2	0.000183568	0.282966	0.25	0.111	1
Pex2	0.00018413	0.400829	0.66	0.513	1
Sh3tc1	0.000184145	0.28202	0.478	0.312	1
Apobec3	0.000188711	0.373184	0.551	0.381	1
Gm26561	0.000188911	-0.406025	0.801	0.868	1
Cox10	0.000191134	0.280413	0.702	0.556	1
Rpl5	0.000192193	0.351435	0.99	0.995	1
Ccl6	0.000192366	-0.635949	0.413	0.545	1
Fastkd2	0.000195153	0.334014	0.304	0.159	1
Hddc2	0.000198471	0.404808	0.564	0.413	1
Eif4a3	0.000198991	0.367076	0.724	0.561	1
Farsb	0.000199766	0.484567	0.5	0.344	1
Mrpl32	0.000201493	0.394221	0.696	0.54	1
Gm20388	0.000201538	-0.631946	0.965	0.984	1
Glod5	0.000201824	0.26063	0.814	0.693	1
Mx1	0.000202668	0.696616	0.247	0.116	1
Nenf	0.000202854	-0.376578	0.641	0.788	1
Hyou1	0.000203716	0.469168	0.468	0.328	1
Uggt1	0.00020621	0.381957	0.667	0.534	1
Ube2i	0.00020658	0.493601	0.785	0.704	1
Acsl5	0.000209342	0.326955	0.853	0.704	1
Gm45733	0.00021093	-0.138197	0.048	0.143	1
Plp2	0.000213624	0.286169	0.865	0.757	1
Acat2	0.000214628	0.51366	0.577	0.434	1
Cyp2c65	0.000215298	0.138747	0.644	0.471	1
Rps13	0.000216788	0.395156	0.994	1	1
Rps15a	0.000218953	0.370693	0.987	0.984	1
Eif4a1	0.000219646	0.39251	0.958	0.915	1
Opa1	0.000220078	0.381245	0.744	0.646	1
Crcp	0.000220134	0.348525	0.391	0.243	1
Cd47	0.00022179	0.229386	0.936	0.873	1
Lpgat1	0.000224271	0.320976	0.558	0.386	1
Gm3054	0.000224486	-0.303491	0.263	0.407	1
Atg4d	0.000226709	0.306588	0.894	0.852	1
Psmd13	0.000226964	0.421948	0.958	0.952	1
Tmed4	0.00022743	0.36113	0.734	0.608	1
Usp14	0.000229939	0.403058	0.548	0.376	1
Ces2c	0.000230089	0.27684	0.676	0.471	1
Car13	0.000230657	0.442706	0.676	0.503	1
Copa	0.000230875	0.336388	0.814	0.72	1
Coa5	0.000230877	0.467569	0.837	0.741	1
Mgat2	0.000231106	0.363474	0.513	0.344	1
Gucy2c	0.000231648	0.398415	0.949	0.894	1
Clptm1l	0.000232223	0.39244	0.91	0.799	1
Txndc17	0.00023473	0.359861	0.978	0.958	1
Rab28	0.000235251	0.320987	0.622	0.476	1
Pde1c	0.000240113	-0.16726	0.099	0.217	1
Retreg3	0.000241369	-0.388918	0.603	0.709	1
Fbxw9	0.000241612	0.25355	0.458	0.296	1
Rbks	0.000242252	0.313428	0.455	0.296	1
Mpp1	0.000242832	0.445059	0.612	0.487	1
Clic1	0.000246068	0.371532	1	1	1
Txn1	0.000246245	0.265194	1	1	1
Klf3	0.000246817	0.199003	0.952	0.847	1
Neat1	0.000248885	-0.569741	0.561	0.667	1
Etf1	0.000249819	0.2996	0.856	0.757	1
Aurka	0.00024982	0.312464	0.138	0.037	1
Ap2m1	0.000250674	0.399526	0.939	0.847	1
Meikin	0.00025102	-0.188123	0.119	0.243	1
Gm21972	0.000251456	0.414607	0.692	0.55	1
Mrps2	0.000252	0.27684	0.372	0.212	1
Secisbp2l	0.000257171	0.316467	0.647	0.524	1
Ccdc124	0.00025752	0.373023	0.824	0.688	1
Usp8	0.000257698	0.241877	0.577	0.36	1
Vars	0.000258249	0.447365	0.343	0.19	1
Camk1d	0.000258558	-0.494107	0.885	0.921	1
Rpl24	0.000261239	0.355527	1	1	1
Lpar1	0.000261334	-0.407818	0.513	0.64	1
1110008P14Rik	0.000261638	0.171026	0.58	0.381	1
1810022K09Rik	0.000261945	0.462533	0.744	0.603	1
Gpr160	0.000262648	0.272582	0.798	0.64	1
Dynlt1f	0.000265445	0.420204	0.381	0.228	1
Tcf7l1	0.0002656	-0.396119	0.228	0.37	1
Spata13	0.000266888	-0.2797	0.196	0.333	1
Zfp618	0.000270117	-0.223589	0.119	0.243	1
Tubb5	0.000270466	0.781718	0.478	0.312	1
Pmpca	0.00027125	0.381765	0.792	0.683	1
2210407C18Rik	0.000272933	-1.48471	0.404	0.513	1
Xist	0.000273147	-0.485409	0.538	0.688	1
Srp54a	0.000276336	0.350192	0.471	0.333	1
Tmem128	0.000280979	0.349597	0.814	0.672	1
Gm15564	0.000281107	-0.331523	0.41	0.556	1
Neurl3	0.000282544	0.321544	0.942	0.878	1
Mrpl51	0.000284167	0.302707	0.984	0.989	1
Rpl41	0.000285678	0.284011	1	1	1
Tap1	0.000285957	0.273999	0.965	0.905	1
Stx18	0.000286063	0.360728	0.513	0.354	1
Hikeshi	0.000287397	0.322437	0.5	0.339	1
Ifnar2	0.00029012	0.175618	0.196	0.074	1
Pag1	0.000291773	-0.260009	0.256	0.429	1
Dynll1	0.00029192	0.464174	0.987	0.942	1
Rnf121	0.000294827	0.327951	0.798	0.63	1
Slc33a1	0.000294925	0.342383	0.583	0.46	1
Armc1	0.000295536	0.383099	0.503	0.344	1
Relb	0.000297398	-0.376816	0.471	0.614	1
Mroh5	0.000297614	-0.224706	0.128	0.249	1
Ndufs2	0.000298271	0.207603	0.99	0.974	1
Ube2k	0.000300294	0.374659	0.913	0.815	1
Sucla2	0.000300443	0.366786	0.91	0.868	1
Dnajc17	0.000300688	0.281789	0.465	0.296	1
Dpp4	0.000301658	0.221932	0.298	0.153	1
Exoc3	0.00030179	0.29869	0.782	0.646	1
Dlg3	0.000302759	0.366477	0.721	0.63	1
Kif5b	0.000303888	0.365475	0.971	0.937	1
Stx17	0.000306418	0.235288	0.494	0.317	1
Zfp961	0.000307012	0.27345	0.231	0.106	1
Tbca	0.000308352	0.309181	0.962	0.926	1
Myof	0.0003084	-0.454176	0.587	0.698	1
Cdc20	0.000309454	0.537492	0.151	0.048	1
1810063I02Rik	0.000312147	-0.153794	0.029	0.106	1
Rbp2	0.000312756	-0.176671	0.054	0.148	1
Ccdc36	0.000313932	-0.168299	0.058	0.153	1
Dnaja2	0.000314135	0.350103	0.936	0.878	1
Chac2	0.000315014	0.352038	0.417	0.27	1
Pdcd6	0.000315019	0.408635	0.923	0.894	1
Hax1	0.000318097	0.311274	0.631	0.455	1
Ifi47	0.000320177	0.277481	0.897	0.757	1
Ttyh1	0.00032134	-0.140436	0.026	0.101	1
Wdr18	0.000321529	0.44101	0.452	0.312	1
Hpf1	0.000322164	0.460021	0.548	0.407	1
Fastk	0.000325962	0.302636	0.638	0.476	1
Ptbp1	0.000328245	0.444464	0.817	0.683	1
Tomm5	0.000328316	0.500395	0.801	0.688	1
Rps7	0.00033049	0.22061	0.987	1	1
Rab6a	0.000333801	0.284629	0.897	0.804	1
Magt1	0.00033781	0.386633	0.776	0.667	1
Mfge8	0.000339691	0.326309	0.234	0.111	1
Cbr1	0.000340945	0.329743	0.987	0.952	1
Acot7	0.000341194	0.402515	0.824	0.698	1
Ppp1r12b	0.000344321	-0.166254	0.054	0.148	1
Mydgf	0.000344846	0.481838	0.872	0.825	1
Cdc42ep2	0.00034596	0.239589	0.333	0.18	1
Lgals3bp	0.000347773	0.238684	0.92	0.794	1
Cwf19l1	0.000350264	-0.196145	0.128	0.254	1
Dnajc21	0.000353786	0.319275	0.647	0.487	1
Cct7	0.000356675	0.506926	0.913	0.884	1
Tk1	0.000359123	0.328679	0.135	0.037	1
Mrpl54	0.000360345	0.320847	0.942	0.852	1
Crot	0.000366434	0.181543	0.494	0.328	1
Sertad3	0.000370206	-0.304301	0.41	0.54	1
Babam1	0.000370759	0.359691	0.721	0.556	1
Rab10	0.000371417	0.331024	0.949	0.878	1
Chrm3	0.000371937	-0.149219	0.035	0.116	1
Cfap46	0.000371951	-0.515655	0.712	0.788	1
Pnpt1	0.000372726	0.345609	0.478	0.317	1
Eif2ak2	0.000374992	0.342849	0.763	0.688	1
Tardbp	0.000376295	0.504822	0.837	0.704	1
Lipg	0.000377036	0.344039	0.596	0.444	1
Uqcc1	0.000377181	0.266925	0.551	0.376	1
Cib1	0.000377843	0.326782	1	0.995	1
Trappc3	0.000377939	0.286336	0.769	0.614	1
Rrm2b	0.00038392	-0.660627	0.673	0.778	1
Cds1	0.000384751	0.336408	0.987	0.979	1
Entpd5	0.00038675	0.303807	0.894	0.815	1
Ndufa5	0.000387195	0.396343	0.997	1	1
Nebl	0.000389822	-0.108869	0.032	0.111	1
Mrpl28	0.000389975	0.464244	0.91	0.815	1
Cfap44	0.000393742	0.264717	0.288	0.148	1
Plac8	0.000393771	0.398181	1	1	1
Snhg6	0.000398029	0.284239	0.554	0.386	1
Ccna2	0.000401026	0.713251	0.147	0.048	1
Ndufv1	0.000401469	0.242498	0.987	0.937	1
Necap1	0.000402786	0.33985	0.599	0.471	1
Ttll6	0.000408304	-0.43522	0.192	0.328	1
Sgcb	0.000408335	0.208041	0.179	0.069	1
Mrps36	0.000409472	0.410147	0.747	0.608	1
Cotl1	0.000416956	0.339047	0.676	0.566	1
Top2a	0.000420069	0.462017	0.218	0.095	1
Pop4	0.000422362	0.307867	0.372	0.228	1
Ptcd3	0.000427947	0.387686	0.433	0.286	1
Dda1	0.000429281	0.309971	0.644	0.503	1
Tgtp1	0.000429418	0.238849	0.458	0.286	1
Hkdc1	0.000432979	0.172908	0.237	0.106	1
Dnajc22	0.000433306	0.361086	0.724	0.619	1
Cldnd1	0.000436044	0.263388	0.644	0.503	1
Fzd1	0.000436244	-0.253108	0.186	0.323	1
Zfp53	0.000438461	0.307678	0.542	0.397	1
Sh3yl1	0.000442027	0.25566	0.712	0.556	1
Ppp2r3c	0.000443341	0.287487	0.388	0.233	1
Smyd2	0.000448633	0.161588	0.298	0.153	1
Rpl19	0.000449193	0.205047	1	1	1
Ppp1r15a	0.000457926	-0.47986	0.647	0.757	1
Rps4x	0.000458303	0.281004	1	1	1
Fam193b	0.000459151	-0.412344	0.372	0.497	1
Mrps24	0.000463855	0.459989	0.881	0.767	1
Otc	0.000464574	0.224846	0.256	0.127	1
Cox14	0.000467389	0.300707	0.994	0.979	1
Ndufb5	0.000470825	0.325306	1	0.995	1
Mrps23	0.000473143	0.389315	0.795	0.677	1
Ide	0.000474054	0.435976	0.542	0.407	1
Gm42418	0.000474343	-0.344902	1	1	1
Adgre5	0.000474505	-0.314486	0.144	0.265	1
Cetn3	0.000475153	0.451003	0.596	0.466	1
Gcc2	0.000483672	0.361551	0.708	0.593	1
Rwdd4a	0.000484229	0.335162	0.478	0.328	1
Mfsd4a	0.000486609	-0.629076	0.833	0.868	1
Slc25a46	0.000487105	0.262661	0.622	0.492	1
Tep1	0.000489845	-0.357605	0.811	0.852	1
Fam161a	0.000491272	-0.222338	0.112	0.228	1
Coq4	0.000492417	0.267602	0.295	0.159	1
Hmgn2	0.000493645	0.685731	0.587	0.455	1
Apba3	0.000494043	0.299471	0.378	0.233	1
Fkbp1a	0.000494195	0.332297	0.92	0.857	1
Cbwd1	0.000494403	0.189755	0.311	0.169	1
Ufm1	0.000494934	0.432217	0.901	0.831	1
Txndc11	0.000495374	0.274818	0.542	0.392	1
Cnot6	0.000497366	0.404758	0.696	0.561	1
Gns	0.00049837	0.23452	0.721	0.593	1
Pdk3	0.000498588	0.330948	0.516	0.381	1
Kansl2	0.000502426	-0.256139	0.192	0.328	1
G6pdx	0.000504086	0.39444	0.567	0.392	1
Rpl38	0.000505835	0.318582	1	1	1
Rnf213	0.000507877	0.348214	0.885	0.815	1
Srp9	0.00050798	0.409445	0.949	0.942	1
Smn1	0.000508239	0.438304	0.397	0.249	1
Tle3	0.000510467	-0.251854	0.125	0.243	1
M6pr	0.000510853	0.353624	0.904	0.825	1
Sprr1a	0.0005124	0.448356	0.526	0.376	1
Vstm5	0.000516257	-0.27504	0.186	0.312	1
Otud6b	0.000525183	0.302466	0.417	0.275	1
Cdhr5	0.000525895	-0.420317	1	1	1
Llgl2	0.000526176	0.247054	0.881	0.788	1
Tspo	0.000531135	0.288139	0.994	0.995	1
0610009B22Rik	0.0005321	0.349535	0.603	0.455	1
Fgf1	0.00053243	-0.258253	0.141	0.259	1
Agfg1	0.000533343	0.25138	0.561	0.392	1
Frrs1	0.000535084	-0.463231	0.651	0.778	1
Gtf2h3	0.000535343	0.191231	0.301	0.159	1
Zbtb44	0.000535353	-0.223195	0.157	0.286	1
Pla2g16	0.000535701	0.214376	0.946	0.884	1
Klhl24	0.000536292	-0.203921	0.106	0.217	1
Akt3	0.000536336	0.268549	0.59	0.413	1
Tcp11l2	0.000537364	-0.172045	0.071	0.169	1
Ahcyl1	0.000538273	0.422388	0.734	0.635	1
Pgap2	0.000541678	0.272155	0.859	0.746	1
Gstm3	0.00054849	0.240921	0.343	0.19	1
Lrrc41	0.000551181	0.178865	0.433	0.275	1
Galnt3	0.00055591	0.331865	0.715	0.593	1
Abracl	0.000559655	0.402989	0.904	0.899	1
Slc36a1	0.000560473	-0.255173	0.24	0.381	1
Sar1b	0.000562231	0.41527	0.715	0.603	1
Hsdl2	0.000563712	0.301199	0.551	0.402	1
Pde11a	0.000566278	0.178936	0.237	0.111	1
Myl6	0.000569004	-0.250423	1	1	1
Psmb5	0.000570571	0.443877	0.958	0.926	1
Dync1i2	0.000570588	0.25076	0.913	0.868	1
Fam3b	0.000572415	0.314448	0.978	0.958	1
Slc35f6	0.000573533	0.347049	0.635	0.508	1
Dazap1	0.000576998	0.371752	0.766	0.64	1
Thoc7	0.000577591	0.290046	0.798	0.709	1
Stoml2	0.000579545	0.317406	0.753	0.598	1
Ubqln1	0.000581332	0.346139	0.766	0.656	1
Acadvl	0.000587059	0.283148	0.939	0.868	1
Agr2	0.000590986	0.456185	0.721	0.577	1
Med1	0.000592987	0.271584	0.42	0.259	1
9130204K15Rik	0.000595242	-0.34069	0.218	0.344	1
Tmem238l	0.000597403	0.293235	0.622	0.46	1
Cog6	0.000606582	0.297363	0.619	0.45	1
Hmgcl	0.000609443	0.277484	0.955	0.905	1
Jund	0.000609595	-0.347357	0.997	0.995	1
Atrnl1	0.000613303	-0.284302	0.862	0.894	1
Cracr2a	0.000613334	-0.166254	0.054	0.143	1
Sdf2l1	0.000617051	0.437955	0.452	0.317	1
Mbd2	0.000620277	0.277562	0.904	0.772	1
Med21	0.000620562	0.295972	0.635	0.497	1
Kif21a	0.000629974	-0.332139	0.42	0.561	1
Cisd1	0.000633192	0.294185	0.99	0.995	1
Sem1	0.000636003	0.344666	1	1	1
Slc13a2	0.000639343	0.333001	0.974	0.942	1
Comt	0.00064057	0.317243	0.808	0.714	1
Polr2m	0.000641398	0.304876	0.811	0.677	1
Med25	0.000642236	0.23428	0.542	0.36	1
Tmem254a	0.000648127	0.165115	0.179	0.069	1
Hk1	0.000654149	0.215608	0.926	0.884	1
Capza1	0.000654935	0.306473	0.897	0.788	1
Polr2l	0.000662045	0.324793	0.721	0.577	1
Cdk8	0.000664538	-0.643191	0.833	0.831	1
Vps4a	0.000664884	0.338713	0.731	0.603	1
Map3k12	0.000665252	-0.157737	0.051	0.138	1
Etfdh	0.000665295	0.293117	0.811	0.677	1
Actr10	0.000666287	0.317867	0.821	0.746	1
AY036118	0.000670819	-0.34742	0.535	0.667	1
Gm12381	0.000673622	0.123217	0.138	0.042	1
Mcm6	0.000677962	0.346888	0.128	0.037	1
C730034F03Rik	0.000678408	-0.189271	0.051	0.138	1
Ppp1r9b	0.000680924	-0.207595	0.228	0.37	1
Bpgm	0.000683533	0.245724	0.804	0.683	1
Gadd45gip1	0.000686005	0.372502	0.737	0.571	1
Idh3g	0.00069285	0.370346	0.913	0.831	1
Sycn	0.000700418	-1.1933	0.433	0.577	1
Sdhb	0.000701098	0.228813	0.997	0.989	1
Slc25a39	0.000705448	0.287076	0.946	0.878	1
Strap	0.00071419	0.433416	0.731	0.614	1
Pnrc1	0.000715223	-0.546702	0.974	0.979	1
Ppih	0.000718565	0.504148	0.439	0.296	1
Magoh	0.000719691	0.432015	0.76	0.651	1
Dclre1b	0.000721401	0.209096	0.25	0.127	1
Anxa1	0.000722571	0.214942	0.978	0.884	1
Sec63	0.00072605	0.396139	0.753	0.672	1
Iqgap2	0.00072646	0.293664	0.994	0.968	1
Cox16	0.000730036	0.250172	0.442	0.291	1
Tst	0.000730751	0.372196	0.933	0.873	1
Tnfsfm13	0.00073214	0.180663	0.814	0.714	1
Adrm1	0.000734396	0.348225	0.756	0.608	1
Timm10	0.000735406	0.325988	0.538	0.386	1
Dbndd2	0.000737685	-0.345737	0.426	0.556	1
Bcap31	0.000744375	0.338907	0.939	0.905	1
Agtrap	0.000745029	0.320382	0.554	0.413	1
Naca	0.000745561	0.302501	0.99	0.979	1
Esd	0.000746185	0.326599	0.987	0.968	1
Arhgef28	0.000748586	-0.380344	0.337	0.476	1
Hsph1	0.000750445	0.433508	0.612	0.45	1
Rps6ka1	0.000752281	0.289345	0.881	0.767	1
Rpl23a	0.000752496	0.24313	1	1	1
Tppp	0.000752982	-0.278976	0.176	0.302	1
Gm35769	0.000759998	-0.462729	0.619	0.683	1
Pex11b	0.000762138	0.220009	0.263	0.132	1
Rpl13	0.000763946	0.269266	0.997	1	1
Tmem236	0.000764952	0.335325	0.936	0.847	1
Apol7a	0.000766635	0.329521	0.59	0.45	1
Tpm4	0.000768534	0.352636	0.635	0.492	1
Ube2a	0.000774106	0.305008	0.798	0.661	1
Batf2	0.000784088	0.294882	0.955	0.894	1
Gm26761	0.000786796	0.161064	0.151	0.053	1
Gorasp2	0.000788624	0.47564	0.801	0.794	1
Oas2	0.000791603	0.264349	0.279	0.148	1
Gm379	0.000800348	-0.224959	0.135	0.249	1
Alkbh3	0.00080187	0.27684	0.439	0.302	1
Ppp2r5e	0.000804226	0.309542	0.718	0.603	1
Arhgap4	0.000804455	0.17783	0.125	0.037	1
Abtb2	0.000807118	-0.129319	0.035	0.111	1
Dio1	0.000808705	-0.369905	0.237	0.365	1
Prkaa1	0.000809176	0.24485	0.599	0.407	1
Eif3m	0.000810256	0.304855	0.731	0.593	1
Neo1	0.000811203	-0.338877	0.381	0.545	1
Rpl35a	0.000821416	0.288299	1	1	1
Vps45	0.00082185	0.239727	0.503	0.349	1
Wdtc1	0.000821851	-0.25765	0.276	0.407	1
Akirin1	0.00082324	0.289514	0.763	0.651	1
Commd9	0.000823324	0.365067	0.535	0.386	1
Nckap1	0.000830209	0.324563	0.798	0.667	1
Mylk	0.000830694	0.253739	0.849	0.757	1
Mfsd6	0.000833226	0.229229	0.971	0.915	1
Prelid3b	0.000833529	0.292274	0.99	0.974	1
Rpl26	0.000839643	0.142262	1	1	1
Gnb2	0.000844334	0.337275	0.99	1	1
Mrpl2	0.000845254	0.387686	0.83	0.704	1
Dusp6	0.000845514	-0.308122	0.859	0.937	1
Prkaca	0.000849225	0.253327	0.74	0.593	1
Muc1	0.000852958	0.293069	0.25	0.132	1
Bag3	0.000860839	0.357968	0.74	0.63	1
Rwdd1	0.00086289	0.443021	0.772	0.698	1
Hoxb9	0.000863632	0.241712	0.468	0.328	1
Dnpep	0.000869017	0.36451	0.869	0.836	1
Hoga1	0.000872139	0.17835	0.125	0.037	1
Papola	0.000879322	0.407932	0.763	0.667	1
Gm19951	0.000880807	-0.4236	0.436	0.556	1
Mgat4b	0.000881402	0.318338	0.955	0.937	1
Bcas3	0.000883076	-0.324314	0.282	0.407	1
Mgst3	0.000887839	0.295861	1	1	1
Ncoa7	0.000889102	0.176111	0.779	0.624	1
Tomm20	0.000891584	0.521521	0.772	0.635	1
Cutal	0.000892019	-0.36257	0.849	0.862	1
Zc3h12a	0.000892057	0.363726	0.808	0.704	1
Cfl1	0.000892474	0.263013	1	0.989	1
Gem	0.000898372	-0.34848	0.099	0.206	1
Camk2n1	0.00089993	-0.381896	0.949	0.958	1
Uba1	0.000902093	0.339635	0.875	0.804	1
Cd14	0.000903207	0.234985	0.718	0.608	1
Il4ra	0.000911721	0.272656	0.756	0.624	1
Tmem82	0.000915851	0.232102	0.638	0.45	1
Rangrf	0.000919165	0.523386	0.429	0.28	1
Chuk	0.000924416	0.308148	0.776	0.635	1
Pold2	0.000929559	0.393687	0.314	0.185	1
Atp8b1	0.000930105	0.250799	0.958	0.915	1
Las1l	0.000930582	0.27936	0.397	0.243	1
Rtn4	0.000933985	0.173781	0.843	0.73	1
Commd2	0.000935659	0.350129	0.558	0.407	1
Irf2bp2	0.000935731	-0.359925	0.442	0.571	1
Fggy	0.000935886	-0.286617	0.179	0.302	1
Ralgps2	0.000940459	0.207179	0.814	0.693	1
Ptprj	0.000943855	-0.367103	0.574	0.656	1
Tmem253	0.000947408	0.313147	0.644	0.519	1
Elf3	0.000954716	-0.374277	1	1	1
Ppp2ca	0.000988086	0.287032	0.971	0.942	1
Sypl	0.000988938	0.296581	0.888	0.815	1
Deptor	0.000998697	-0.287563	0.603	0.751	1
Zdhhc20	0.000999553	0.311035	0.74	0.672	1
Hprt	0.00101747	0.322355	0.856	0.788	1
Mrpl39	0.00101785	0.407237	0.603	0.466	1
Actn1	0.00102095	0.205649	0.465	0.307	1
Tmco1	0.00102428	0.325527	0.75	0.608	1
Sprr2a3	0.00103337	0.558174	0.99	0.974	1
Tgm2	0.00103365	0.320666	0.401	0.254	1
2610001J05Rik	0.00103492	0.220427	0.846	0.698	1
Pcmt1	0.00103536	0.356045	0.75	0.635	1
Ccz1	0.0010386	0.317616	0.843	0.757	1
Tmem199	0.00103885	0.325076	0.333	0.201	1
Rnf4	0.0010413	0.329261	0.763	0.693	1
Rad23a	0.0010558	0.308261	0.737	0.603	1
Ecsit	0.00105878	0.309359	0.468	0.323	1
6430548M08Rik	0.00105945	0.272408	0.519	0.376	1
Fut11	0.00106874	-0.184448	0.096	0.201	1
Dffa	0.00107221	0.250205	0.311	0.175	1
Rexo2	0.00107261	0.378378	0.587	0.471	1
Atp6v0a2	0.00107943	0.241065	0.913	0.825	1
Cdca4	0.00108878	0.218324	0.308	0.175	1
H1f0	0.00109084	0.358937	0.875	0.778	1
Elob	0.00109148	0.324348	0.994	0.974	1
Slc25a38	0.00110359	0.164599	0.51	0.328	1
Ywhaq	0.00110456	0.342079	0.785	0.683	1
Sval1	0.00110934	-1.49607	0.051	0.132	1
Cptp	0.00111167	0.297222	0.333	0.206	1
Thoc3	0.00111462	0.357924	0.465	0.323	1
Txndc9	0.00111592	0.280398	0.859	0.794	1
Hes1	0.00111945	-0.460298	0.792	0.894	1
Abat	0.00112116	-0.44066	0.763	0.841	1
Sap18	0.00112499	0.262379	0.872	0.725	1
Rps27rt	0.00113128	-0.792948	0.676	0.73	1
C1galt1c1	0.00114038	0.265182	0.731	0.571	1
Trappc6b	0.00114326	0.262164	0.76	0.603	1
Slc25a17	0.00114387	0.337722	0.548	0.402	1
Npas2	0.00114423	-0.258107	0.324	0.455	1
Helz2	0.00114852	0.340405	0.718	0.614	1
Dcps	0.00114939	0.295841	0.375	0.243	1
Ciao1	0.00115244	0.250123	0.503	0.36	1
Cdh18	0.00115356	-0.125022	0.058	0.143	1
Cdk4	0.0011545	0.496347	0.378	0.243	1
Rpl36a	0.00115531	0.262952	1	1	1
Zc2hc1a	0.00115653	0.225766	0.298	0.169	1
Ctsa	0.00116297	-0.357773	0.724	0.794	1
Fut2	0.00116743	0.409532	0.782	0.688	1
Hspa13	0.00117336	0.316369	0.423	0.286	1
Stard7	0.00117445	0.345649	0.699	0.566	1
Stmn1	0.00117656	0.844473	0.436	0.307	1
Lonp1	0.00117746	0.320108	0.606	0.444	1
Sh3glb1	0.00118063	0.270458	0.952	0.905	1
Lmnb1	0.00118994	0.380463	0.506	0.354	1
Guca2a	0.00119285	-0.799146	0.994	1	1
Aprt	0.00119563	0.339088	0.981	0.989	1
Cers5	0.00119719	-0.398223	0.484	0.593	1
Sema5a	0.00119788	-0.201813	0.112	0.222	1
Sigmar1	0.00120461	0.271874	0.74	0.635	1
Pdhx	0.00120672	0.406974	0.564	0.46	1
Rpl18	0.00121476	0.302697	1	1	1
Stim2	0.00121878	-0.272388	0.301	0.418	1
Osgin1	0.00122547	0.272652	0.558	0.402	1
Rmdn3	0.00122638	0.268568	0.952	0.884	1
Dph3	0.00122969	0.339244	0.676	0.54	1
Hectd1	0.00123067	0.273838	0.715	0.561	1
Lztr1	0.00123703	0.256725	0.516	0.37	1
Cox11	0.00124132	0.273088	0.628	0.471	1
Hs3st1	0.00124461	-0.334757	0.321	0.444	1
Tpcn1	0.00124677	-0.26403	0.497	0.614	1
Cops8	0.00124906	0.329242	0.654	0.508	1
Lsm7	0.00125212	0.604091	0.651	0.519	1
Adss	0.00125436	0.225725	0.766	0.661	1
Rnh1	0.00126501	0.279319	0.897	0.847	1
Ppif	0.00126598	0.291974	0.683	0.534	1
Jmjd4	0.00127467	0.157	0.176	0.074	1
Bach2	0.00127572	-0.1249	0.048	0.127	1
CT010583.1	0.00127592	-0.367443	0.381	0.508	1
Pak1ip1	0.00127926	0.416875	0.651	0.55	1
Lrp1	0.00128691	0.257431	0.728	0.577	1
Vsig2	0.0012916	0.195226	0.122	0.037	1
Racgap1	0.00129185	0.323673	0.112	0.032	1
Rps11	0.00129213	0.167789	0.997	0.989	1
Ccdc115	0.00131194	0.323983	0.436	0.291	1
Ssr1	0.00131903	0.442729	0.75	0.661	1
Snrpn	0.00131938	0.227931	0.506	0.344	1
Tceal8	0.00132095	0.227258	0.215	0.101	1
Mrpl36	0.0013212	0.365102	0.67	0.519	1
Card19	0.00132673	0.298305	0.638	0.481	1
Mrpl42	0.00132843	0.374475	0.891	0.836	1
Mtpn	0.00133295	0.384369	0.897	0.81	1
Hnf4a	0.00133938	0.230617	0.971	0.899	1
Klf9	0.00134514	-0.418212	0.638	0.751	1
Slfn5	0.00134826	0.330314	0.519	0.365	1
Ugt2b5	0.00135081	0.203909	0.157	0.058	1
Sfxn2	0.00135112	0.169442	0.231	0.111	1
Tgif1	0.00135595	-0.432528	0.378	0.492	1
Nubp2	0.00135683	0.237527	0.404	0.265	1
Akr1c18	0.00136227	0.13283	0.131	0.042	1
Txnl4a	0.00136692	0.334488	0.615	0.471	1
Cinp	0.00136898	0.355429	0.343	0.222	1
Junb	0.00136918	-0.36115	0.987	1	1
Galk2	0.0013706	0.271179	0.635	0.481	1
Dmac1	0.00137192	0.346879	0.603	0.444	1
Gins2	0.0013721	0.334353	0.167	0.069	1
Usp12	0.00138658	0.344803	0.644	0.513	1
Mta2	0.00139131	0.261509	0.676	0.55	1
Hist1h2bc	0.00139699	-0.306818	0.83	0.942	1
Atp2a3	0.00140381	-0.343009	0.865	0.91	1
Ptk6	0.00140628	0.28635	0.619	0.471	1
Mettl9	0.00140803	0.344187	0.756	0.64	1
Edil3	0.00141067	-0.177726	0.035	0.106	1
Omp	0.00141706	0.200219	0.288	0.164	1
Lss	0.00141901	0.310589	0.462	0.312	1
Bnip3	0.00142401	0.286098	0.292	0.175	1
Ctdspl2	0.00142722	-0.241353	0.189	0.312	1
Ergic2	0.00142795	0.278501	0.676	0.54	1
Mrpl38	0.00143093	0.38687	0.522	0.376	1
Kdelr1	0.00144036	0.260843	0.974	0.947	1
Dlg2	0.00144049	-0.196792	0.189	0.312	1
Sorcs1	0.00144268	-0.106784	0.042	0.116	1
Ctla4	0.00144686	-0.363676	0.304	0.429	1
Rgs7	0.00145375	-0.11123	0.032	0.101	1
Fut8	0.00145636	0.327883	0.721	0.577	1
Fundc2	0.00145989	0.364738	0.532	0.392	1
Fbxo28	0.00146643	0.23809	0.42	0.286	1
Prkab2	0.00146804	-0.228938	0.119	0.222	1
Trip6	0.00146818	0.283861	0.17	0.074	1
Pdss2	0.00146878	0.233323	0.673	0.54	1
Gbp4	0.00147523	0.25076	0.359	0.222	1
Cdkn3	0.00147862	0.452024	0.17	0.074	1
Cdv3	0.00148883	0.287235	0.696	0.561	1
Iyd	0.00150021	-0.120495	0.042	0.116	1
Cct5	0.00150916	0.419894	0.891	0.831	1
Mov10	0.00151026	0.309353	0.58	0.455	1
Mtmr11	0.00151152	0.244984	0.676	0.529	1
Eml2	0.00151264	0.255961	0.574	0.439	1
Gm12536	0.00151298	-0.1249	0.038	0.111	1
Ube2s	0.0015201	0.541515	0.801	0.757	1
Fra10ac1	0.00152155	0.307989	0.343	0.217	1
Wdr11	0.00152282	0.234569	0.519	0.376	1
Slc35d2	0.00152513	0.131365	0.285	0.153	1
Snx2	0.00152603	0.315254	0.782	0.64	1
Fads1	0.00153346	0.322532	0.147	0.058	1
Micalcl	0.0015353	-0.122767	0.042	0.116	1
Vps35	0.00153818	0.371386	0.715	0.598	1
Brcc3	0.00153974	0.254758	0.615	0.455	1
Ass1	0.00154099	0.350089	0.346	0.217	1
Car2	0.00154194	0.244067	0.997	0.995	1
Atf7ip	0.00154613	-0.288478	0.24	0.36	1
Mcts2	0.00155031	0.292883	0.497	0.354	1
Fcgbp	0.00155327	-1.87688	0.071	0.159	1
Bmp8a	0.00156354	-0.111725	0.045	0.122	1
Rbm42	0.0015639	0.27176	0.782	0.667	1
Lbp	0.00156399	-0.127855	0.106	0.212	1
Ykt6	0.00156541	0.274895	0.875	0.815	1
Ecscr	0.0015753	0.12804	0.25	0.127	1
Elovl7	0.00157916	0.21537	0.904	0.847	1
Derl1	0.00158018	0.362832	0.772	0.698	1
Ccdc59	0.00158039	0.411609	0.724	0.593	1
Gm13212	0.00158683	-0.115899	0.032	0.101	1
Gm28285	0.00158838	-0.207036	0.176	0.296	1
Slc35b4	0.00159151	0.179844	0.244	0.127	1
Ap1s1	0.00159246	0.248148	0.981	0.984	1
Ly6c1	0.00159757	0.424473	0.763	0.698	1
Mettl5	0.0016006	0.255537	0.449	0.302	1
Gosr2	0.00160686	0.280064	0.699	0.556	1
Copb1	0.00160766	0.316431	0.737	0.624	1
Nomo1	0.00160774	0.406123	0.474	0.354	1
Ubxn10	0.00161029	-0.174669	0.061	0.143	1
Tmem14c	0.00161061	0.328329	0.971	0.937	1
Paqr4	0.00161229	0.245025	0.955	0.937	1
Cmpk1	0.00161914	0.189041	1	1	1
Cntnap2	0.00162222	-0.194781	0.151	0.265	1
Mrpl49	0.00162791	0.394926	0.522	0.397	1
Hsbp1l1	0.00163595	-0.109409	0.042	0.116	1
Zdhhc3	0.00164153	0.320987	0.724	0.603	1
4632428C04Rik	0.00164246	-0.105333	0.051	0.132	1
Rer1	0.00164955	0.355093	0.981	0.942	1
Rpl27a	0.00165394	0.194025	0.994	0.995	1
Rfc4	0.00165556	0.237492	0.224	0.111	1
Knop1	0.00166175	0.316369	0.324	0.196	1
Trim31	0.00166509	0.297638	0.833	0.709	1
BC003331	0.00166641	0.289074	0.603	0.466	1
Mrps21	0.00167265	0.249821	0.965	0.91	1
Tmem267	0.00167268	0.173747	0.144	0.053	1
Cmip	0.0016743	-0.345946	0.609	0.688	1
Hnrnph3	0.00169345	0.253457	0.494	0.344	1
Thyn1	0.00169397	0.360204	0.484	0.354	1
Tnfrsf10b	0.0016942	-0.44574	0.147	0.249	1
Nme3	0.00170959	-0.194535	0.08	0.169	1
Rarres2	0.00171225	0.139989	0.17	0.069	1
Amd2	0.00171754	-0.189098	0.131	0.238	1
Hadhb	0.00171888	0.224951	0.968	0.884	1
Clns1a	0.00171981	0.338569	0.551	0.407	1
Herpud1	0.00172342	0.343695	0.865	0.783	1
Adamtsl5	0.00173054	-0.219047	0.147	0.259	1
Nedd8	0.00173684	0.228591	0.955	0.926	1
Sf3b6	0.00175081	0.411826	0.933	0.899	1
Fads3	0.00175368	0.24672	0.279	0.159	1
Cenpe	0.00175486	0.298535	0.109	0.032	1
3110002H16Rik	0.00177032	0.244363	0.449	0.317	1
Ndufb11	0.00177344	0.212905	0.974	0.952	1
G3bp2	0.00177515	0.28391	0.865	0.841	1
Psmg3	0.00179439	0.318156	0.526	0.397	1
Mkrn2os	0.0018016	0.314139	0.798	0.704	1
Fryl	0.00180175	-0.375856	0.715	0.815	1
Pradc1	0.00181678	0.233771	0.221	0.111	1
Sort1	0.00182011	-0.389647	0.74	0.815	1
Lyrm2	0.00182434	0.202121	0.465	0.323	1
Get4	0.00182619	0.329308	0.692	0.556	1
Pim1	0.00183546	-0.490812	0.724	0.751	1
2025-09-02	0.00184267	0.271925	0.641	0.487	1
Rapgefl1	0.00184694	-0.340874	0.24	0.354	1
Adamts15	0.00184747	-0.303934	0.058	0.138	1
Ssfa2	0.00185147	0.270688	0.731	0.608	1
Zwint	0.00185527	0.372684	0.487	0.365	1
Gm40348	0.00186195	-0.266015	0.186	0.302	1
Hspa8	0.001865	0.202772	1	0.995	1
H2-Q2	0.00186946	0.18057	0.904	0.778	1
Cox19	0.00187132	0.381613	0.596	0.45	1
Chchd7	0.0018725	0.374638	0.785	0.72	1
Frmd4b	0.00188224	-0.28844	0.474	0.593	1
Jmjd6	0.00188403	0.308627	0.619	0.503	1
Pcdh9	0.0018869	-0.127358	0.064	0.148	1
Il31ra	0.00188831	-0.379824	0.465	0.571	1
Tmprss4	0.00189268	0.219738	0.968	0.905	1
1700021F05Rik	0.00189336	0.304113	0.779	0.693	1
Map2k3	0.00189901	0.213146	0.981	0.937	1
Pck2	0.0019017	0.241589	0.394	0.249	1
Cnot9	0.00191017	0.215958	0.324	0.201	1
Lbhd1	0.00191323	0.366985	0.558	0.429	1
Psmg1	0.00191483	0.432001	0.346	0.233	1
Nfkbid	0.00191495	-0.328022	0.157	0.259	1
Eif2b5	0.00191562	0.27684	0.644	0.519	1
Ptges2	0.0019251	0.30366	0.686	0.577	1
Fgfr1op2	0.00194455	0.278879	0.821	0.683	1
Serbp1	0.00194574	0.484103	0.958	0.963	1
Eif4e	0.00195296	0.327697	0.628	0.481	1
Cldn15	0.00195565	0.401665	0.516	0.386	1
Sik1	0.0019604	-0.14681	0.061	0.143	1
Lypla2	0.00196357	-0.285378	0.74	0.815	1
Usp5	0.0019641	0.270526	0.692	0.556	1
Bak1	0.00196498	0.335949	0.984	0.942	1
Zdhhc17	0.00196831	0.221942	0.503	0.349	1
Gm20503	0.0019689	0.191449	0.33	0.196	1
Atp6v1b2	0.00197241	0.290915	0.756	0.646	1
Eif4ebp1	0.00197631	0.361876	0.353	0.233	1
Prdx5	0.00197773	-0.319547	0.997	0.995	1
Atg2a	0.00198054	-0.280561	0.317	0.439	1
Rel	0.00198449	-0.318405	0.263	0.386	1
Erbb2	0.00200443	-0.324461	0.728	0.799	1
Ythdf2	0.00200538	0.262661	0.673	0.54	1
Cxcl16	0.00201034	-0.591454	0.276	0.376	1
Hmgn5	0.00201173	0.365414	0.779	0.693	1
Samd9l	0.00201683	0.275494	0.692	0.577	1
Caml	0.00201837	0.100358	0.455	0.302	1
Abhd16a	0.0020209	0.264608	0.731	0.608	1
Rcn2	0.00202167	0.298341	0.554	0.423	1
Urgcp	0.00203199	0.259685	0.692	0.593	1
Bccip	0.00203374	0.50607	0.615	0.508	1
Fkbp4	0.00203829	0.580327	0.817	0.804	1
Sdha	0.00203935	0.277876	0.981	0.963	1
Zfp707	0.00204955	-0.214286	0.196	0.312	1
Ran	0.00205414	0.848682	0.904	0.852	1
Naif1	0.00206846	-0.195322	0.122	0.222	1
Akr1a1	0.00209857	0.267847	1	1	1
Ppp1ca	0.00210328	0.457796	0.958	0.963	1
Atg5	0.00210487	0.300793	0.692	0.593	1
Ndfip2	0.0021151	0.188014	0.968	0.952	1
Cenpx	0.00212778	0.408085	0.558	0.402	1
Dctn6	0.00212814	0.275017	0.862	0.741	1
Sgpp2	0.00213027	0.240953	0.872	0.804	1
Gm26745	0.00213234	-0.44083	0.452	0.55	1
Lrrc51	0.00213541	-0.188046	0.176	0.291	1
Pdzd11	0.00215571	0.330627	0.76	0.624	1
Kpna7	0.00215837	-0.13391	0.061	0.143	1
Mcub	0.00216311	0.202109	0.183	0.085	1
Cd55	0.00218066	-0.729356	0.532	0.64	1
Slc15a1	0.00218277	-0.220659	0.054	0.132	1
Thoc5	0.00218745	0.29559	0.545	0.407	1
Ncbp2	0.00220235	0.290137	0.593	0.45	1
Uba3	0.00220623	0.242324	0.641	0.503	1
Blzf1	0.00220936	0.268461	0.356	0.238	1
Mipep	0.00221669	0.274679	0.545	0.429	1
Mrto4	0.00222335	0.336429	0.333	0.212	1
Iars2	0.00223013	0.346944	0.651	0.529	1
Fech	0.0022405	0.218563	0.529	0.392	1
Cisd3	0.00224212	0.270894	0.971	0.937	1
Faap100	0.00224947	-0.233276	0.179	0.291	1
Atg101	0.00225686	-0.329907	0.679	0.762	1
B3gnt7	0.00226735	-0.591798	0.282	0.402	1
Zcchc9	0.00227055	0.337894	0.548	0.423	1
Phf5a	0.00227063	0.311011	0.853	0.772	1
Eif3e	0.00227093	0.227827	0.827	0.73	1
Apol6	0.00227558	0.200605	0.638	0.476	1
AC127341.3	0.00227785	-0.214286	0.199	0.317	1
Clic5	0.00228045	0.380413	0.785	0.693	1
Ywhag	0.00228679	0.263357	0.612	0.46	1
Antxr2	0.00228986	-0.310203	0.282	0.407	1
Ppm1g	0.00229055	0.390796	0.571	0.444	1
Fkbp3	0.0022976	0.382193	0.615	0.487	1
Zrsr2	0.00230419	0.200342	0.619	0.466	1
Bloc1s1	0.00231178	-0.46728	0.375	0.481	1
Tfg	0.00231253	0.259138	0.75	0.619	1
Ilvbl	0.00232737	0.223108	0.724	0.593	1
Insig2	0.00233486	0.209062	0.683	0.55	1
Zbtb42	0.00234477	-0.215676	0.285	0.402	1
Sec31a	0.00234694	0.319326	0.776	0.709	1
Rexo4	0.0023513	0.268978	0.417	0.28	1
Rps19bp1	0.00235298	0.360819	0.446	0.323	1
Rnf14	0.00235621	0.282953	0.731	0.593	1
Vps33a	0.00237989	0.230744	0.51	0.365	1
Oxnad1	0.00238364	0.266271	0.417	0.291	1
Acacb	0.00239302	0.196936	0.308	0.185	1
Rfxank	0.00240322	-0.237733	0.349	0.481	1
Rap1b	0.00241162	0.254407	0.949	0.91	1
Ubxn6	0.00242981	-0.263417	0.801	0.857	1
Cox20	0.0024352	0.227103	0.67	0.545	1
Pxn	0.00245816	0.240667	0.734	0.571	1
Wdr36	0.00246283	0.229012	0.369	0.238	1
Capn13	0.00246507	-0.448653	0.452	0.556	1
Zfp207	0.00246542	0.281954	0.811	0.735	1
Pafah2	0.00246997	0.24292	0.814	0.704	1
Nsdhl	0.00247682	0.33855	0.538	0.397	1
Nfyb	0.00247741	0.316611	0.503	0.365	1
Tial1	0.00248174	0.263733	0.628	0.492	1
Hsbp1	0.00248861	0.20321	0.904	0.81	1
Prpf38b	0.002494	0.270825	0.804	0.709	1
Slc6a9	0.00249622	0.102811	0.301	0.169	1
Rabif	0.0025162	0.217462	0.446	0.312	1
Sec22b	0.00251698	0.338578	0.641	0.54	1
Hmbs	0.00252613	0.306764	0.513	0.381	1
Vamp7	0.00253193	0.301426	0.506	0.37	1
Ufc1	0.00255301	0.388372	0.92	0.857	1
Edf1	0.00255562	0.136181	0.974	0.931	1
Fam83c	0.00255687	0.212994	0.256	0.143	1
Orai1	0.00255779	-0.271966	0.532	0.64	1
Klf4	0.00256554	0.206677	1	1	1
Gm38392	0.00256667	-0.1249	0.045	0.116	1
Mtmr9	0.00258287	0.229939	0.478	0.333	1
Qars	0.00259232	0.244143	0.785	0.656	1
Mier3	0.00261664	0.224538	0.535	0.402	1
Creb3l1	0.00261746	-0.534867	0.417	0.545	1
Flii	0.00262344	0.159955	0.785	0.651	1
Amdhd2	0.00263131	-0.333323	0.673	0.778	1
Mecr	0.00263295	0.191987	0.724	0.608	1
Csnk1a1	0.0026393	0.253206	0.968	0.979	1
Mcrip1	0.00264548	-0.169308	0.147	0.254	1
Pafah1b1	0.00265019	0.21268	0.949	0.91	1
Creb3	0.00267203	0.301787	0.728	0.603	1
Esco1	0.00268757	0.175279	0.532	0.386	1
Pdcd6ip	0.00269223	0.257166	0.971	0.963	1
Smad3	0.00270007	-0.287442	0.295	0.413	1
Exosc3	0.00270355	0.345882	0.558	0.439	1
Vegfb	0.00271692	0.150048	0.167	0.074	1
Nell1	0.00272167	-0.102015	0.035	0.101	1
Idi1	0.00272249	0.357861	0.926	0.873	1
Xiap	0.0027315	0.269195	0.721	0.619	1
Mapk9	0.00273379	0.260244	0.452	0.323	1
Junos	0.0027419	-0.173244	0.131	0.233	1
Orc6	0.00275045	0.161098	0.205	0.101	1
Emc6	0.00275339	0.327258	0.817	0.72	1
Ifngr2	0.00275663	-0.361191	0.888	0.884	1
Fam149a	0.00278469	0.103509	0.141	0.053	1
Hsh2d	0.0027899	0.192524	0.234	0.122	1
Prkrip1	0.00280041	0.29305	0.587	0.476	1
Hsd17b4	0.00280106	-0.580069	0.885	0.926	1
Ssb	0.0028098	0.375038	0.881	0.852	1
Acadl	0.00281032	0.311369	0.997	0.995	1
Hyal2	0.00281304	0.206106	0.654	0.534	1
Capn5	0.00281374	0.244156	0.824	0.751	1
Arpin	0.00281893	0.216364	0.673	0.571	1
Ranbp17	0.00281954	-0.138197	0.141	0.249	1
Parp9	0.00282653	0.192854	0.942	0.847	1
Cytip	0.00283977	-0.213832	0.106	0.201	1
Pik3c2g	0.00284896	-0.11148	0.038	0.106	1
Mrpl48	0.00286876	0.290961	0.766	0.667	1
Sppl2a	0.0028707	0.202156	0.984	0.968	1
Pllp	0.00288844	-0.435046	0.785	0.878	1
Mob2	0.00289145	0.182448	0.631	0.513	1
Galnt18	0.00289859	-0.118745	0.051	0.127	1
Leo1	0.0029043	0.310688	0.558	0.444	1
Oaf	0.00290852	0.226375	0.5	0.36	1
Med10	0.00292132	0.351084	0.654	0.534	1
Dnm1l	0.00292667	0.20951	0.808	0.677	1
Ercc6l2	0.00294	0.227258	0.224	0.122	1
Nudt7	0.00296329	0.224373	0.529	0.397	1
Mrpl58	0.00297539	0.348542	0.696	0.566	1
Pgm3	0.00298966	0.254814	0.609	0.455	1
Actn4	0.0030075	0.294853	1	0.995	1
Anapc15	0.00300779	0.302196	0.397	0.265	1
Aurkaip1	0.00300839	0.351332	0.962	0.915	1
N4bp3	0.00302667	-0.180551	0.125	0.228	1
Serinc2	0.00303618	0.246342	0.849	0.725	1
Rnf114	0.00305597	0.18683	0.859	0.757	1
Rnaseh2a	0.0030561	0.27684	0.455	0.323	1
Cdk2ap2	0.00305963	0.430315	0.853	0.836	1
Maea	0.00306946	0.244991	0.849	0.73	1
Thap4	0.00307228	0.179844	0.853	0.794	1
Sec11a	0.00308091	0.342534	0.792	0.72	1
Gnpnat1	0.00308269	0.230076	0.894	0.81	1
Pm20d1	0.00310159	-0.20215	0.099	0.19	1
Incenp	0.0031027	-0.115166	0.228	0.354	1
Chchd1	0.00311137	0.464247	0.753	0.677	1
Fgd6	0.0031152	-0.245617	0.407	0.519	1
Esrra	0.00313814	0.248138	0.981	0.979	1
Rpl36a-ps1	0.00314632	-0.451247	0.712	0.799	1
Sco1	0.00316966	0.274772	0.58	0.46	1
Bloc1s6	0.00317097	0.143866	0.481	0.323	1
Sft2d1	0.00317718	0.24712	0.798	0.688	1
Gtf2h4	0.00323393	0.185758	0.279	0.164	1
Miga2	0.00323531	0.18478	0.42	0.286	1
Eif1a	0.00323573	0.365058	0.776	0.683	1
Lars2	0.00323627	-0.344513	0.891	0.926	1
Ociad2	0.0032398	0.201726	0.974	0.942	1
Mrpl52	0.00324172	0.350763	0.913	0.878	1
Ccdc152	0.00325827	-0.136042	0.064	0.143	1
Arpp19	0.00326909	0.272945	0.997	0.979	1
Smim24	0.00327486	-0.357003	0.942	0.942	1
Mrps9	0.00328277	0.444568	0.673	0.593	1
Socs2	0.00328495	-0.182591	0.199	0.317	1
Klf2	0.00328543	-0.469171	0.317	0.429	1
Nbdy	0.00329628	0.124837	0.314	0.185	1
Pnpo	0.00329696	-0.266962	0.413	0.54	1
Mapre3	0.00331821	0.14876	0.16	0.069	1
Tspan31	0.0033196	0.244475	0.804	0.651	1
Ogdh	0.00333098	0.211086	0.965	0.942	1
Ndufa11	0.00333137	0.255545	0.994	1	1
Hars	0.00334385	0.32575	0.583	0.45	1
Ubac1	0.00335109	0.329064	0.728	0.635	1
Znhit1	0.00336652	0.26042	0.917	0.868	1
Rpf1	0.00336653	0.387349	0.561	0.439	1
Slc35f2	0.00337401	0.247336	0.349	0.228	1
Egr1	0.00337675	-0.516089	0.962	0.974	1
Bad	0.00337806	0.270133	0.734	0.608	1
Elk4	0.00338874	-0.250897	0.362	0.492	1
Celsr1	0.00339515	0.225256	0.308	0.185	1
Rab11a	0.00339766	0.269925	0.997	1	1
Sh3d21	0.00340138	-0.379269	0.66	0.72	1
Chn2	0.00340181	0.320562	0.522	0.376	1
Rbfox1	0.00340867	-0.148736	0.08	0.164	1
Zfp444	0.00343299	-0.26766	0.253	0.376	1
Smim26	0.00343685	0.306664	0.564	0.45	1
Lenep	0.00343943	0.121015	0.154	0.063	1
Rnpep	0.00344219	0.329802	0.92	0.894	1
Prkch	0.00344965	-0.172045	0.077	0.159	1
Cyfip1	0.00345986	0.250578	0.936	0.889	1
Tm9sf3	0.00346033	0.271653	0.965	0.979	1
Tmod3	0.00347513	0.218288	0.766	0.646	1
Nek2	0.00348023	0.301623	0.119	0.042	1
Nfil3	0.0034824	-0.298511	0.478	0.624	1
Map2k4	0.00348412	0.318216	0.708	0.63	1
Mtmr4	0.0034928	0.318872	0.654	0.577	1
Pcna	0.00349607	0.283867	0.715	0.582	1
Dcc	0.00350251	-0.125022	0.058	0.132	1
Fbxo9	0.00350615	0.261035	0.647	0.54	1
Raf1	0.00351024	0.182513	0.865	0.778	1
H2afv	0.00351937	-0.24427	0.715	0.794	1
Erh	0.00352558	0.347077	0.609	0.481	1
mt-Co3	0.00352651	-0.734918	1	1	1
Isca2	0.00352768	0.294862	0.529	0.407	1
Lage3	0.00353018	0.357393	0.561	0.439	1
Blvra	0.00353248	0.30549	0.548	0.407	1
Slc1a1	0.00354356	-0.391879	0.42	0.566	1
Tpm3-rs7	0.00355101	-0.357347	0.747	0.815	1
Ndufaf5	0.0035585	0.327621	0.478	0.354	1
Rab17	0.0035903	0.271406	0.635	0.508	1
Rapgef2	0.00359043	-0.243469	0.349	0.481	1
Stat1	0.00359591	0.15648	0.981	0.894	1
Pole3	0.00359884	0.379074	0.692	0.582	1
Stx6	0.0036006	0.134997	0.407	0.265	1
Nectin2	0.00360338	0.291208	0.939	0.947	1
Plk4	0.00361038	0.179374	0.119	0.042	1
Pecr	0.00362	0.171998	0.199	0.101	1
Golga7	0.00362005	0.240835	0.766	0.677	1
Ap3m1	0.00363021	0.33512	0.599	0.513	1
Pgam5	0.00363153	0.265869	0.372	0.265	1
Pbld2	0.00364379	-0.285827	0.221	0.328	1
Pim3	0.00364788	-0.219643	0.564	0.709	1
Ube2h	0.00365602	0.282899	0.76	0.688	1
Acaa2	0.00367658	0.171015	0.901	0.804	1
Dhx40	0.00367959	0.176208	0.378	0.243	1
Nudt22	0.00369592	0.216502	0.551	0.402	1
Cdh1	0.00371393	-0.311842	0.997	1	1
Hdhd3	0.00371546	0.213909	0.744	0.619	1
Ctsh	0.00371567	0.25462	0.58	0.476	1
Zfp775	0.00372025	-0.233697	0.125	0.217	1
Clta	0.00372114	0.247767	0.974	0.942	1
Prss32	0.00372212	-0.35191	1	1	1
Spag16	0.00372577	-0.103008	0.061	0.138	1
Tmem214	0.00374141	0.286395	0.465	0.349	1
Tom1l1	0.00374741	0.264218	0.718	0.608	1
Abhd11	0.00379906	0.325702	0.644	0.534	1
Dpy30	0.00380278	0.383013	0.75	0.672	1
Rab14	0.00380768	0.184949	0.958	0.931	1
Emc8	0.00381884	0.407787	0.644	0.545	1
Atp1a1	0.00382387	0.27822	1	1	1
Pfdn1	0.00383635	0.398561	0.849	0.794	1
Tdg	0.00384877	0.413965	0.529	0.429	1
Bsg	0.00385808	-0.325565	1	1	1
Pstk	0.00385983	0.315834	0.407	0.291	1
Csmd1	0.00386215	-0.127914	0.099	0.19	1
Smndc1	0.00389279	0.280043	0.676	0.545	1
Tars2	0.00390293	0.346262	0.397	0.275	1
Dus1l	0.00390559	0.290056	0.458	0.333	1
Cct2	0.00393203	0.263482	0.827	0.73	1
Plekhg3	0.00393234	-0.380721	0.391	0.508	1
Esrrg	0.00394508	-0.324424	0.109	0.196	1
Kmt5a	0.00395157	0.269713	0.92	0.884	1
Rdm1	0.00395342	-0.272398	0.317	0.439	1
Pdzk1ip1	0.00397546	-0.348764	0.853	0.857	1
Rtca	0.00400191	0.325652	0.833	0.735	1
Ghdc	0.00403227	0.231037	0.304	0.196	1
Gale	0.0040337	0.257859	0.974	0.942	1
Ddt	0.00406246	0.234765	0.849	0.72	1
Fhod1	0.00409017	-0.296895	0.256	0.365	1
Cpeb4	0.00409888	0.189857	0.724	0.582	1
Cyp2d34	0.00410041	-0.228298	0.76	0.836	1
Znhit3	0.00410086	0.216785	0.276	0.164	1
Tnik	0.00410373	-0.256884	0.295	0.397	1
Zdhhc21	0.00411269	0.21982	0.737	0.64	1
Scamp1	0.00412007	-0.312714	0.737	0.81	1
Sms	0.00414024	0.270688	0.285	0.175	1
Adgb	0.0041599	-0.218313	0.135	0.228	1
Ndufb8	0.00416026	0.218531	1	1	1
Cited4	0.00416251	0.25591	0.311	0.201	1
Rps6ka3	0.00419308	0.287674	0.878	0.799	1
Eif3a	0.00419453	0.329129	0.788	0.741	1
Rfng	0.00419854	0.24312	0.478	0.354	1
Dtd1	0.0042012	0.249184	0.253	0.148	1
Bvht	0.0042024	0.147259	0.205	0.106	1
Coq5	0.00422137	0.221938	0.692	0.561	1
Mrpl10	0.0042231	0.252084	0.76	0.688	1
Ccni	0.00422517	-0.312205	0.99	0.989	1
Txndc12	0.00423151	0.176499	0.471	0.333	1
Ddx47	0.00423694	0.353916	0.712	0.619	1
Ube2m	0.00424882	0.316494	0.91	0.873	1
Ccnc	0.00426019	0.256802	0.452	0.333	1
Kcnma1	0.00427904	-0.105629	0.058	0.132	1
Kyat1	0.00430015	-0.145447	0.173	0.286	1
Rnase4	0.00430548	-0.43389	0.446	0.566	1
H2-K1	0.00430624	0.236174	1	1	1
[truncated: 3,635 more rows]

## Sheet: Enterocyte. Subgroup 2.markers
	p_val	avg_log2FC	pct.1	pct.2	p_val_adj
Prmt3	1.37881e-37	0.625996	0.556	0.024	3.98794e-33
Plet1	1.43979e-27	1.42146	0.841	0.357	4.1643e-23
Reg3b	1.27871e-25	2.81246	0.754	0.269	3.69843e-21
Gm48790	4.73166e-24	0.410188	0.325	0.003	1.36854e-19
Nkain2	2.36743e-23	-1.31995	0.484	0.879	6.84732e-19
Reg3g	2.50978e-21	2.38615	0.587	0.158	7.25904e-17
Igha	9.57559e-21	-0.895268	0.746	0.966	2.76955e-16
Ifitm3	1.12436e-20	0.736055	0.405	0.047	3.25198e-16
Cacna1e	5.90505e-20	0.40852	0.373	0.037	1.70792e-15
Mcc	2.25329e-19	-0.848537	0.063	0.525	6.51718e-15
Slc51b	9.02537e-19	0.852955	0.683	0.266	2.61041e-14
Gm14015	1.14046e-18	-0.55717	0	0.434	3.29854e-14
Clca4b	2.13078e-18	1.59031	0.627	0.226	6.16285e-14
Cdkn1a	7.98573e-18	0.847997	0.96	0.754	2.30971e-13
Krt20	2.92677e-17	0.892809	0.984	0.848	8.46511e-13
Upp1	2.09328e-15	1.25025	0.913	0.798	6.05438e-11
Slc9a3	3.17618e-15	0.887502	0.69	0.323	9.18647e-11
Clec2h	1.54476e-14	0.796589	0.905	0.616	4.46792e-10
Gsta1	6.31406e-14	0.532495	0.421	0.101	1.82622e-09
Eif2s2	9.55373e-14	0.671024	1	0.99	2.76322e-09
Ncapg2	1.57924e-13	0.361766	0.198	0.007	4.56764e-09
Phgr1	7.41055e-13	-0.786181	0.921	1	2.14335e-08
Smim22	7.42446e-13	-0.754197	0.921	0.97	2.14738e-08
Gm5485	2.01902e-12	-0.847683	0.286	0.64	5.83962e-08
Rps2	9.51864e-12	1.0701	0.905	0.741	2.75308e-07
Duoxa2	1.21106e-11	0.751612	0.659	0.316	3.50276e-07
Emp1	1.67453e-11	0.675044	0.905	0.636	4.84323e-07
Ly6a	4.25413e-11	0.71105	0.992	0.97	1.23042e-06
Gm10073	1.53268e-10	-0.796705	0.754	0.896	4.43297e-06
Phf11b	3.91289e-10	0.521135	0.373	0.125	1.13173e-05
P4hb	4.89211e-10	0.722954	0.913	0.737	1.41495e-05
Fam162a	8.0557e-10	0.678844	0.865	0.613	2.32995e-05
Taco1	9.97091e-10	-1.55869	0.635	0.842	2.88389e-05
Rpl31	1.1513e-09	0.622894	0.944	0.822	3.32989e-05
Dmbt1	1.28826e-09	0.708602	0.992	0.976	3.72603e-05
Actn4	1.30047e-09	0.497253	0.992	0.976	3.76135e-05
Cyp2c55	1.41766e-09	-1.14812	0.556	0.795	4.10029e-05
Atp5j	1.43373e-09	0.669866	0.881	0.69	4.14679e-05
Ly6e	2.22823e-09	0.674848	0.849	0.684	6.44471e-05
Pkm	2.74715e-09	0.547273	0.968	0.886	7.94557e-05
Mgat4c	3.20493e-09	0.668889	0.937	0.848	9.26962e-05
Aldh1a1	4.16864e-09	0.493647	0.421	0.158	0.00012057
Crip1	5.06354e-09	-0.748303	0.944	0.983	0.000146453
Peak1	5.40388e-09	-1.18042	0.897	0.949	0.000156297
Rs1	5.41985e-09	0.152003	0.111	0	0.000156758
B2m	6.56771e-09	0.51534	0.992	0.976	0.000189958
Cyp2c65	8.7074e-09	0.455463	0.492	0.219	0.000251844
Ildr1	8.94898e-09	0.566829	0.73	0.485	0.000258831
Clcn2	1.01825e-08	0.504821	0.881	0.714	0.00029451
Gng5	1.0785e-08	0.410619	0.54	0.256	0.000311933
Mal	1.4827e-08	0.315793	0.159	0.017	0.000428843
Txnip	1.95021e-08	-0.70508	0.849	0.933	0.000564058
Duox2	1.97295e-08	0.579092	0.659	0.37	0.000570637
S100a6	4.06067e-08	-0.656857	0.992	1	0.00117447
Gsdmc4	4.80793e-08	-0.779874	0.913	0.869	0.0013906
Prelid1	4.91429e-08	0.54271	0.738	0.515	0.00142136
Gapdh	5.31443e-08	0.611591	0.944	0.859	0.00153709
Ifi27l2a	5.9722e-08	0.603016	0.254	0.067	0.00172734
Higd1a	6.61685e-08	0.537171	0.968	0.949	0.00191379
Apol10a	9.0829e-08	0.508297	0.849	0.63	0.00262705
Aqp8	9.25278e-08	0.735047	0.381	0.148	0.00267618
Zfp791	9.70394e-08	-0.971572	0.429	0.687	0.00280667
Rpl15	9.7201e-08	0.65706	0.817	0.593	0.00281135
Klf6	1.09503e-07	0.626534	0.96	0.906	0.00316715
Krt7	1.26874e-07	0.666084	0.675	0.438	0.00366959
Ckmt1	1.6076e-07	-0.699532	1	0.987	0.00464965
Chp1	2.02216e-07	0.501252	0.889	0.714	0.00584869
Actb	2.1435e-07	0.379513	1	1	0.00619964
Muc13	2.97012e-07	0.461767	1	0.99	0.00859049
Myl6	2.99966e-07	-0.478051	1	1	0.00867592
Atp5g1	3.22432e-07	0.620909	0.817	0.69	0.00932571
Xdh	3.23258e-07	0.418231	0.524	0.276	0.00934958
Ptp4a1	3.37957e-07	0.491661	0.849	0.69	0.00977474
Trim15	4.22644e-07	0.538373	0.611	0.367	0.0122241
Mlec	4.53671e-07	0.511755	0.5	0.259	0.0131215
Mall	4.91845e-07	0.413785	0.849	0.697	0.0142256
Lrg1	5.46955e-07	0.288155	0.135	0.017	0.0158196
Etfa	5.73401e-07	0.4874	0.833	0.643	0.0165845
1810065E05Rik	6.58457e-07	0.48855	0.929	0.822	0.0190445
Manf	6.70083e-07	0.539309	0.476	0.259	0.0193808
Ppia	8.02228e-07	0.876248	0.905	0.818	0.0232028
Lgals9	8.09556e-07	0.562809	0.556	0.333	0.0234148
Trim40	8.18675e-07	0.414549	0.69	0.448	0.0236785
Gsta4	1.00445e-06	0.463174	0.27	0.094	0.0290518
Clca3b	1.22465e-06	0.729698	0.413	0.199	0.0354205
Ldha	1.22563e-06	0.471412	0.952	0.929	0.035449
Creld2	1.25025e-06	0.371251	0.365	0.152	0.0361609
Spint2	1.64052e-06	-0.424765	0.984	0.997	0.0474488
Rpl12	1.65673e-06	0.62156	0.96	0.828	0.0479177
Cfl1	1.79321e-06	0.499139	0.929	0.785	0.0518649
Slc13a2	1.87369e-06	0.486151	0.817	0.663	0.0541926
Bst2	1.96136e-06	0.545911	0.548	0.327	0.0567284
Dnpep	1.99723e-06	0.386305	0.524	0.286	0.0577659
Wdr89	2.02962e-06	-0.729794	0.897	0.929	0.0587028
Apobec1	2.06842e-06	0.395896	0.397	0.192	0.0598249
Rock2	2.54759e-06	0.401426	0.786	0.63	0.0736839
Rbm3	2.66301e-06	0.574812	0.611	0.367	0.0770224
Slfn4	2.91371e-06	0.797608	0.754	0.529	0.0842732
Irf7	2.92022e-06	0.498822	0.802	0.643	0.0844616
Nme2	3.05281e-06	0.56731	0.889	0.717	0.0882965
Ppp1r1b	3.19217e-06	-0.712518	0.302	0.515	0.0923271
Rrbp1	3.54433e-06	0.487216	0.968	0.946	0.102513
Prdx4	3.95566e-06	0.232332	0.159	0.034	0.11441
Lgals3	4.18522e-06	0.329051	1	1	0.121049
2200002D01Rik	4.31499e-06	-0.512794	0.992	1	0.124803
Eps8l3	6.07368e-06	0.455179	0.77	0.579	0.175669
Mrpl35	6.98894e-06	0.283378	0.27	0.101	0.202141
Casp8	7.00105e-06	0.347222	0.413	0.209	0.202491
St3gal3	7.07685e-06	-0.494144	0.349	0.569	0.204684
Slc6a6	7.12533e-06	0.424854	0.397	0.199	0.206086
H2-Eb1	7.66066e-06	0.36257	0.571	0.32	0.221569
Cycs	7.70469e-06	0.453096	0.968	0.879	0.222843
Ggh	7.71604e-06	-0.613333	0.46	0.646	0.223171
Isg15	8.32818e-06	0.50231	0.913	0.734	0.240876
Tmigd1	8.64727e-06	0.353232	0.476	0.249	0.250105
AC149090.1	8.72822e-06	-0.527558	0.349	0.529	0.252446
Mgat4a	8.8562e-06	-0.372884	0.389	0.582	0.256148
Ncoa7	9.19624e-06	0.475488	0.484	0.263	0.265983
Gsdmc3	9.62503e-06	-0.735934	0.302	0.508	0.278385
Atp1b1	9.66278e-06	0.39621	0.976	0.956	0.279477
Ms4a8a	9.94732e-06	-0.393993	0.968	0.987	0.287706
Ifi44	1.03927e-05	0.284088	0.341	0.148	0.300589
Eps8l2	1.05509e-05	0.404434	0.77	0.582	0.305163
Krtcap3	1.14493e-05	-0.406148	0.524	0.704	0.331147
Serp1	1.16596e-05	0.46152	0.595	0.397	0.337231
Mpst	1.17105e-05	0.4035	0.484	0.283	0.338703
Tmsb10	1.20459e-05	0.2731	0.992	0.902	0.348404
Pgam1	1.24747e-05	0.478857	0.651	0.478	0.360807
Iglc1	1.28776e-05	-0.303529	0.048	0.219	0.372457
Tubb2a	1.40847e-05	0.459931	0.437	0.249	0.407372
Tor1aip2	1.45021e-05	0.403173	0.635	0.465	0.419446
Cd38	1.47331e-05	0.480618	0.762	0.609	0.426124
Mep1b	1.52949e-05	0.344795	0.571	0.333	0.442373
Mgll	1.58051e-05	0.489018	0.548	0.337	0.45713
Nckap5	1.63447e-05	-0.438832	0.548	0.724	0.472738
Tram1	1.63675e-05	0.317092	0.278	0.114	0.473398
Krt8	1.6593e-05	0.32186	1	1	0.479919
Slc25a20	1.68999e-05	0.394437	0.802	0.613	0.488795
Samd9l	1.80697e-05	0.320409	0.325	0.148	0.52263
Uty	1.81396e-05	0.188459	0.111	0.017	0.524652
Plpp2	1.90934e-05	0.342311	0.643	0.397	0.552238
Plxdc2	1.91871e-05	-0.343058	0.349	0.572	0.554947
Oma1	1.92762e-05	0.381244	0.373	0.185	0.557525
Klf4	1.9403e-05	0.389462	0.968	0.919	0.561192
Abcc3	1.98273e-05	0.343461	0.516	0.31	0.573466
Ndufa4	2.00854e-05	0.563372	0.754	0.542	0.580931
Vcp	2.18506e-05	0.543034	0.841	0.71	0.631986
Rnf128	2.26586e-05	0.406964	0.722	0.539	0.655355
Plac8	2.32552e-05	0.340813	1	1	0.672611
Vil1	2.45285e-05	0.374416	0.929	0.828	0.709438
Slc26a3	2.46978e-05	0.600948	0.794	0.707	0.714335
Oasl2	2.48621e-05	0.310263	0.73	0.495	0.719085
Cyc1	2.54283e-05	0.486874	0.857	0.724	0.735462
Rexo2	2.59214e-05	0.201194	0.206	0.067	0.749726
Ccl8	2.71994e-05	0.194395	0.151	0.037	0.786689
Gcat	2.71994e-05	0.194395	0.151	0.037	0.786689
Sec61g	2.79126e-05	0.466108	0.738	0.576	0.807317
H2-Q6	3.03018e-05	0.228426	0.254	0.098	0.87642
Itpk1	3.37126e-05	0.376799	0.746	0.559	0.97507
Aoc1	3.39433e-05	-0.366906	0.135	0.33	0.981741
Hspa5	3.46402e-05	0.607504	0.825	0.721	1
Slfn2	3.49469e-05	0.384596	0.365	0.178	1
Atp5e	3.69239e-05	-0.43523	0.984	0.99	1
Rhod	3.80518e-05	0.258669	0.238	0.091	1
Dnajb11	3.92397e-05	0.405047	0.611	0.414	1
Hmgcs1	3.96537e-05	0.443375	0.794	0.636	1
H2-Ke6	4.151e-05	-0.386917	0.151	0.337	1
Acsl5	4.31311e-05	0.358828	0.397	0.209	1
Ppp1r15b	4.34881e-05	0.342701	0.762	0.579	1
Zbtb7b	4.43235e-05	0.378512	0.619	0.414	1
Xbp1	4.45183e-05	0.344409	0.556	0.35	1
Cope	4.62688e-05	0.417611	0.619	0.441	1
Bsg	4.78894e-05	-0.353122	0.952	0.99	1
Irf2bp2	4.80685e-05	-0.316672	0.095	0.273	1
Psmc2	4.85224e-05	0.412481	0.556	0.347	1
S100a11	5.02654e-05	0.460457	0.563	0.354	1
Atp5f1	5.03059e-05	0.525274	0.937	0.835	1
Ost4	5.04538e-05	0.347658	0.397	0.222	1
Metrnl	5.13259e-05	0.386417	0.794	0.653	1
Oas3	5.14754e-05	0.272488	0.429	0.226	1
Lgalsl	5.16856e-05	0.232538	0.214	0.077	1
Muc3	5.26896e-05	-0.381926	0.992	0.993	1
Hist1h1e	5.3333e-05	-0.426875	0.19	0.384	1
Hif1a	5.37832e-05	0.448543	0.667	0.478	1
Tgm2	5.41946e-05	0.357507	0.238	0.094	1
Wwc1	5.44918e-05	0.397116	0.405	0.226	1
Rnf213	5.52532e-05	0.534336	0.651	0.488	1
Atp2a2	5.52543e-05	0.344868	0.54	0.36	1
Sptssb	5.69331e-05	0.323166	0.698	0.505	1
Mt1	5.83717e-05	-0.889525	0.46	0.623	1
Trim30a	5.83746e-05	0.29062	0.365	0.189	1
Abca12	5.9074e-05	0.218661	0.175	0.054	1
Nr1h4	5.97538e-05	0.447779	0.635	0.461	1
Ido1	5.97685e-05	0.346268	0.246	0.098	1
Gm43738	6.3702e-05	0.427262	0.476	0.296	1
Calr	6.64093e-05	0.639165	0.889	0.899	1
Selenbp1	6.65568e-05	-0.651119	0.889	0.872	1
B4galt1	6.67214e-05	0.275672	0.595	0.364	1
Psmd3	6.75848e-05	0.369143	0.627	0.401	1
Pdzd11	6.9327e-05	0.207977	0.294	0.128	1
Ccdc71l	7.15932e-05	0.406371	0.786	0.633	1
Pebp1	7.34543e-05	0.372476	0.611	0.428	1
Misp	7.40767e-05	0.343954	0.937	0.929	1
Mt2	7.41303e-05	-0.777775	0.19	0.38	1
Eno1	7.50342e-05	0.461949	0.468	0.286	1
Pam	7.76022e-05	-0.328887	0.31	0.508	1
Mlkl	8.15124e-05	0.29081	0.437	0.246	1
Sema4g	8.23765e-05	-0.450623	0.508	0.66	1
Tmed10	8.35419e-05	0.359658	0.603	0.428	1
Eif5a	8.37e-05	0.472766	0.825	0.684	1
Nme1	8.43393e-05	0.510984	0.476	0.286	1
Arl14	8.58485e-05	0.349514	0.421	0.239	1
Plcd3	8.64556e-05	-0.219339	0.024	0.158	1
St3gal4	8.71769e-05	0.361666	0.865	0.764	1
Ak2	8.7872e-05	0.411069	0.849	0.727	1
Hnf4a	8.82437e-05	0.375453	0.683	0.505	1
Cd177	9.40867e-05	0.36877	0.357	0.185	1
Areg	0.000100039	0.349398	0.873	0.724	1
Epha2	0.000100683	0.44387	0.516	0.31	1
Akr1b8	0.00010262	0.507588	0.325	0.175	1
Chdh	0.000102873	0.219445	0.23	0.091	1
Slc25a24	0.000106506	0.427142	0.667	0.495	1
Fam126a	0.000108075	0.232827	0.278	0.125	1
Gadd45a	0.000112105	0.390318	0.683	0.492	1
Ergic2	0.000112835	0.249676	0.278	0.125	1
Psmb8	0.000115605	0.441764	0.921	0.859	1
Slc25a5	0.000116253	0.463424	0.921	0.896	1
Psmd12	0.000116409	0.283833	0.333	0.162	1
Uqcrfs1	0.000122663	0.420022	0.929	0.798	1
Sacs	0.00012979	-0.147625	0	0.108	1
Fut2	0.000133741	0.299061	0.413	0.232	1
Neurl3	0.000136372	0.309003	0.643	0.461	1
Cyp2j6	0.00014081	0.318176	0.333	0.175	1
Hsp90b1	0.000142764	0.585537	0.857	0.754	1
Spink1	0.00014461	0.394083	0.349	0.175	1
Fgfbp1	0.00014494	0.382302	0.556	0.367	1
Cbr3	0.000145376	0.399592	0.198	0.074	1
Abhd6	0.000147122	0.31339	0.357	0.192	1
Nucb2	0.000153285	0.154299	0.111	0.024	1
Akr1c19	0.000153443	0.390481	0.397	0.229	1
Fdps	0.000156497	0.406601	0.452	0.286	1
Ttll6	0.00015772	-0.264813	0.04	0.175	1
Ces1f	0.000158954	0.299866	0.222	0.088	1
Ftl1-ps1	0.000159206	-0.373763	0.254	0.424	1
Arhgap20	0.000164661	-0.170881	0.008	0.121	1
Slc4a4	0.000168557	-0.354777	0.095	0.253	1
Hspa1b	0.000171308	0.6611	0.714	0.539	1
Myl7	0.000172111	0.209558	0.143	0.04	1
Txn1	0.000174184	0.355694	1	0.993	1
Rps27rt	0.000178227	-0.277534	0.198	0.391	1
Cldn23	0.000184602	0.270514	0.484	0.283	1
Usmg5	0.000189942	0.309083	0.921	0.795	1
Rpl6	0.000194422	0.605585	0.817	0.741	1
Nrip1	0.000194869	-0.325752	0.175	0.343	1
Oit1	0.000201689	-0.354801	0.976	0.99	1
Rac1	0.000202853	0.442475	0.786	0.694	1
Thsd4	0.000206217	-0.285188	0.103	0.263	1
Trp53i11	0.000207882	0.229506	0.373	0.195	1
Hk2	0.000211061	0.389042	0.968	0.929	1
Hist1h1d	0.000217598	-0.326707	0.056	0.199	1
Sgk2	0.000219557	0.342749	0.587	0.37	1
Usp18	0.000220962	0.228772	0.278	0.131	1
Hspa1a	0.000222533	0.752086	0.683	0.556	1
Jund	0.000223954	-0.360471	0.929	0.956	1
Gm15401	0.000225825	-0.398907	0.087	0.236	1
Ccng2	0.000227573	0.396238	0.786	0.633	1
Ces2a	0.000227913	-0.430548	0.238	0.407	1
Psma4	0.000232435	0.469423	0.603	0.448	1
Cd9	0.000238035	-0.373262	0.627	0.761	1
Hao2	0.00023934	-0.461344	0.302	0.492	1
Cyb5a	0.000240802	0.287259	0.333	0.175	1
Uqcrc1	0.000243892	0.365144	0.802	0.69	1
Hist1h1c	0.000245557	-0.469441	0.468	0.606	1
H2afz	0.000247002	0.506913	0.571	0.404	1
Lgals3bp	0.000255209	0.337344	0.587	0.407	1
Abhd16a	0.000262911	0.271992	0.357	0.195	1
Fos	0.000266019	-0.476463	0.96	0.963	1
Ogdh	0.00027289	0.325225	0.738	0.569	1
Galnt3	0.000279948	0.263442	0.373	0.205	1
Srsf3	0.000280521	0.343954	0.643	0.488	1
Nos1ap	0.000283184	-0.307408	0.714	0.832	1
Dlg3	0.000290195	0.18722	0.373	0.195	1
Mcfd2	0.000291273	0.292749	0.389	0.226	1
Scyl2	0.000305156	0.203487	0.294	0.141	1
Uqcrc2	0.000311782	0.392158	0.762	0.626	1
Oas1g	0.000313604	0.321928	0.405	0.249	1
Zfp36l2	0.000315799	-0.345279	0.302	0.471	1
Mgst3	0.000329011	0.262025	0.937	0.919	1
Eno3	0.000337146	-0.528146	0.365	0.522	1
Flii	0.000338354	0.28262	0.421	0.253	1
Sprr1a	0.000339048	0.504143	0.246	0.114	1
Plscr1	0.000341187	0.403776	0.667	0.525	1
Hist1h2bc	0.000342954	-0.390825	0.548	0.697	1
Utp20	0.000346454	-0.450371	0.143	0.303	1
Capzb	0.000347302	0.296201	0.929	0.845	1
Iigp1	0.000350455	0.523253	0.603	0.428	1
Chmp3	0.000351107	-0.380995	0.532	0.657	1
Rpl29	0.000351889	0.534549	0.849	0.778	1
Hdac1	0.000358021	0.290232	0.46	0.29	1
Adm	0.000360784	0.402848	0.135	0.04	1
Coro2a	0.000367925	0.348265	0.881	0.865	1
Perp	0.000388204	0.338828	0.786	0.67	1
Rpl34	0.000392464	0.439174	0.905	0.865	1
5330417C22Rik	0.000393886	-0.166858	0.016	0.128	1
Cds1	0.000404271	0.290763	0.754	0.657	1
Tnip1	0.000406609	0.316059	0.357	0.209	1
Plekha7	0.000412942	-0.354649	0.484	0.633	1
Col19a1	0.000413465	-0.253766	0.175	0.343	1
Vps26a	0.000419556	0.206012	0.214	0.091	1
Robo2	0.000421497	-0.222392	0.048	0.182	1
Rpl32	0.000423422	0.418127	0.937	0.882	1
Slc17a9	0.000425853	-0.347923	0.349	0.522	1
Eif2s1	0.000426266	0.140671	0.167	0.057	1
Naa60	0.000426455	0.123925	0.103	0.024	1
Gm26917	0.000447662	-0.545712	0.952	0.946	1
Ifi47	0.000463514	0.336119	0.468	0.313	1
Tmem165	0.000467376	0.163976	0.19	0.074	1
Lurap1l	0.000471812	0.290431	0.683	0.502	1
Ctnnd1	0.000485762	0.307103	0.865	0.768	1
Lap3	0.000486174	0.321377	0.643	0.465	1
Gale	0.000489017	0.347923	0.77	0.673	1
Cox8a	0.000495959	0.329	0.889	0.845	1
Rpl9-ps6	0.000512599	-0.540198	0.698	0.758	1
Slc16a5	0.000521278	0.240944	0.317	0.168	1
Chmp4c	0.000525525	0.329705	0.452	0.293	1
Calm1	0.000526638	0.362809	0.992	0.997	1
Snrnp27	0.000535868	0.203268	0.389	0.222	1
Tmem30a	0.000540873	0.275328	0.437	0.266	1
Ppp1r2	0.000541273	0.329736	0.452	0.293	1
Aldh1b1	0.000545228	0.247806	0.619	0.428	1
Psmb7	0.000563975	0.362151	0.635	0.492	1
Pfkp	0.000564327	0.339742	0.73	0.582	1
Cct7	0.0005674	0.32621	0.667	0.519	1
Ube2d3	0.000567573	0.375296	0.794	0.673	1
Rpl10	0.000570057	0.467108	0.69	0.556	1
Fdft1	0.000580377	0.318367	0.762	0.593	1
Rab11a	0.00058259	0.249258	0.833	0.704	1
Mxd1	0.00058446	0.283997	0.881	0.731	1
Ndufaf3	0.00058795	0.186413	0.167	0.061	1
H2-D1	0.000588864	0.29072	1	0.993	1
Tma7	0.00058924	0.342574	0.802	0.754	1
Ssr4	0.000590712	0.323399	0.683	0.535	1
Gsdmc2	0.000601585	-0.696544	0.754	0.778	1
Txnrd1	0.000603703	0.408348	0.69	0.582	1
Rps19	0.000605662	0.4267	0.96	0.889	1
R3hcc1l	0.000609109	0.180626	0.246	0.114	1
Mgst1	0.000617822	0.539867	0.468	0.316	1
Tnfaip3	0.00062558	0.485352	0.603	0.448	1
Mrpl21	0.000640142	0.252146	0.333	0.178	1
Magi1	0.000641091	-0.322083	0.23	0.401	1
Pex19	0.000648665	0.221098	0.325	0.175	1
Vdr	0.000658663	0.335981	0.738	0.572	1
Rad23b	0.000663903	0.32387	0.421	0.263	1
Eif2b2	0.000664856	0.177168	0.317	0.165	1
Rps11	0.000672452	0.386142	0.897	0.855	1
Copg1	0.000675312	0.195698	0.294	0.148	1
Rnf10	0.000680185	0.194069	0.468	0.283	1
Malat1	0.000682995	-0.450147	1	0.997	1
Lypd8	0.000696409	0.216655	1	1	1
Aldh9a1	0.000726479	0.167915	0.246	0.114	1
Tnfrsf21	0.000736034	-0.238472	0.127	0.276	1
Wdr24	0.000745494	0.150739	0.135	0.044	1
Smim24	0.000748429	-0.345884	0.5	0.636	1
Kansl1	0.000749037	-0.25634	0.222	0.394	1
Gpank1	0.000759162	-0.219431	0.056	0.178	1
Trpv6	0.000760636	0.184745	0.111	0.03	1
Dynlrb1	0.000766414	0.338054	0.524	0.374	1
Ceacam1	0.000772257	0.315579	0.913	0.912	1
Bhlhe40	0.00078538	-0.361099	0.468	0.623	1
Atp5c1	0.000786233	0.378492	0.786	0.66	1
Grcc10	0.000803544	-0.35869	0.532	0.694	1
Net1	0.000805185	0.329833	0.667	0.559	1
Rps16	0.000806633	0.403269	0.96	0.919	1
Nos2	0.000834956	0.176376	0.183	0.071	1
Fam110c	0.000838537	0.182906	0.286	0.145	1
Rab3d	0.000844565	0.256775	0.31	0.168	1
Smim26	0.000850382	0.167998	0.183	0.074	1
Cldn3	0.00086187	0.26213	0.849	0.727	1
Tpt1	0.000869428	-0.351184	0.992	1	1
Cenpx	0.000874869	0.172084	0.151	0.054	1
Pitpna	0.000880417	0.332899	0.619	0.451	1
Zfp598	0.000909242	0.156421	0.333	0.178	1
Atp9a	0.000914202	-0.428881	0.54	0.643	1
Fxyd3	0.000920493	0.164769	0.103	0.027	1
Ifitm2	0.000920873	0.195219	0.151	0.054	1
Tmco1	0.000941466	0.245501	0.262	0.135	1
Galnt1	0.000943161	0.226151	0.421	0.259	1
Ubc	0.0009503	0.259135	0.992	0.976	1
Tmem253	0.00095061	0.1778	0.27	0.135	1
Ctsz	0.000952343	0.260031	0.579	0.414	1
Crybg2	0.000969354	0.210977	0.405	0.246	1
Abcd3	0.000982937	0.415092	0.516	0.374	1
Zc3h15	0.000984015	0.309189	0.532	0.387	1
B4galt5	0.00100581	0.203681	0.278	0.145	1
Cdca3	0.00101085	0.140178	0.103	0.027	1
Tmem176b	0.00101369	0.41686	0.198	0.088	1
Snrpd2	0.00101586	0.346716	0.714	0.559	1
Sra1	0.00102613	0.299651	0.563	0.397	1
Igf2bp2	0.0010302	0.255371	0.389	0.236	1
Cela1	0.00104449	-0.434728	0.278	0.418	1
Dnajc3	0.0010524	0.344955	0.421	0.279	1
Dot1l	0.00105254	0.210239	0.198	0.088	1
Atp5b	0.00105999	0.389574	0.968	0.926	1
Iqgap2	0.00106495	0.373583	0.881	0.788	1
Cct3	0.00106763	0.380205	0.389	0.236	1
Cnot1	0.00109977	-0.22848	0.27	0.438	1
Actr3	0.00114452	0.259879	0.802	0.673	1
Unc5b	0.00114771	0.233542	0.452	0.276	1
Csnk2b	0.00116151	0.280307	0.492	0.33	1
Rpl41	0.00116241	0.350989	1	0.99	1
Muc4	0.00116567	0.211654	0.23	0.108	1
Gdf15	0.00116626	0.36193	0.262	0.138	1
Aifm2	0.00117207	-0.165361	0.024	0.125	1
Fem1c	0.00117421	0.130468	0.183	0.074	1
Mamdc4	0.00119285	0.140178	0.119	0.037	1
Efna1	0.0012085	-0.33019	0.341	0.488	1
Rhof	0.00121104	0.158565	0.246	0.118	1
Junb	0.00121482	-0.381297	0.968	0.943	1
Hsd17b7	0.00121489	0.183268	0.198	0.088	1
Ppp1r11	0.00122097	0.183524	0.294	0.155	1
Ube2l6	0.00122804	0.218081	0.365	0.212	1
Itgb6	0.00122943	0.289034	0.452	0.296	1
Ugt1a10	0.00123393	0.399311	0.722	0.596	1
Ccnd2	0.0012453	-0.710493	0.405	0.529	1
Sumo1	0.00125414	0.267131	0.468	0.31	1
H13	0.00126112	0.312835	0.571	0.418	1
Bola3	0.00127036	0.233124	0.317	0.178	1
Id3	0.00127266	0.394661	0.627	0.465	1
H2-Q7	0.00129426	0.309621	0.397	0.253	1
Cep85l	0.00129481	-0.271302	0.278	0.431	1
Mvp	0.00130464	0.32171	0.881	0.791	1
Pak2	0.00131429	0.216955	0.452	0.286	1
Trap1	0.00131719	0.215474	0.23	0.111	1
Rab8a	0.001318	0.268372	0.563	0.404	1
Heph	0.00133293	0.291487	0.627	0.461	1
Ngly1	0.00136161	0.192395	0.317	0.178	1
Pla2g10os	0.00138581	-0.354036	0.175	0.316	1
Nadk	0.00138787	0.299196	0.556	0.404	1
Nipal1	0.00139442	0.220829	0.31	0.172	1
Ak4	0.00140507	0.355036	0.214	0.101	1
Idh3b	0.00141268	0.326561	0.484	0.327	1
Dynll1	0.00143677	0.286792	0.722	0.566	1
Zdhhc3	0.00144829	0.240902	0.341	0.205	1
Ifit1bl1	0.00147434	0.304404	0.492	0.33	1
Gda	0.00148187	0.374296	0.595	0.465	1
Nus1	0.00148645	0.296029	0.667	0.505	1
Mxi1	0.00149212	0.221691	0.365	0.219	1
2010111I01Rik	0.0015083	-0.350506	0.317	0.478	1
Sft2d2	0.0015361	0.23396	0.532	0.38	1
Gnas	0.00158852	0.300319	0.849	0.731	1
Tmem38b	0.00159827	-0.22049	0.079	0.202	1
Fam3b	0.00161408	0.300564	0.73	0.579	1
Tac1	0.00161841	0.250295	0.175	0.074	1
Marveld2	0.00162207	-0.15999	0.032	0.135	1
Ndufa3	0.00164492	-0.33276	0.825	0.906	1
Ctsc	0.00164955	0.26452	0.421	0.266	1
Arl4a	0.00165082	0.390156	0.77	0.63	1
Ap5z1	0.00165539	-0.151603	0.032	0.135	1
Ttc1	0.00165633	0.232777	0.23	0.114	1
Hspe1	0.00167161	0.395631	0.556	0.367	1
Nsmf	0.00170081	-0.226563	0.198	0.35	1
Prkca	0.00171359	-0.372273	0.46	0.603	1
Blnk	0.00172025	0.282843	0.548	0.407	1
Tuba1c	0.00172238	0.289762	0.865	0.852	1
Ell	0.00172983	0.178487	0.286	0.155	1
Nampt	0.00173242	0.293363	0.468	0.316	1
Tap1	0.00174605	0.242584	0.81	0.667	1
Sulf2	0.00176133	0.19627	0.175	0.074	1
Sdhc	0.00177985	0.327237	0.81	0.694	1
Mmp15	0.00178457	-0.262443	0.325	0.525	1
Fuca2	0.00178663	0.1852	0.246	0.125	1
Erbin	0.00179416	0.316553	0.706	0.633	1
Isx	0.00180618	0.193318	0.389	0.232	1
Hes1	0.00182181	-0.383341	0.437	0.562	1
Lrch1	0.00182245	-0.221449	0.087	0.212	1
Atp5d	0.00184337	0.338919	0.952	0.919	1
Tlr4	0.00186565	0.16351	0.175	0.074	1
Dmac2	0.00187208	-0.190242	0.048	0.155	1
Ldb3	0.00192226	0.205029	0.167	0.071	1
Cldnd1	0.0019277	0.205029	0.167	0.071	1
Acot4	0.00193243	0.141462	0.127	0.044	1
Fat1	0.0019557	-0.299532	0.365	0.508	1
Tgm3	0.00197979	-0.221643	0.151	0.306	1
Pdgfa	0.00200546	-0.394045	0.54	0.626	1
Me1	0.00202156	0.180823	0.127	0.044	1
Snx12	0.00202389	0.138795	0.159	0.064	1
Stub1	0.00202947	-0.303733	0.46	0.609	1
Selenop	0.0020389	-0.370354	0.421	0.572	1
Nr1d1	0.00204363	-0.20852	0.127	0.263	1
Psma3	0.0020854	0.381429	0.571	0.448	1
Mpp1	0.00210428	0.163703	0.262	0.138	1
Wdr26	0.00211002	0.233837	0.524	0.37	1
Rpl19	0.00211293	0.304381	0.944	0.906	1
Rilpl2	0.00212737	0.169295	0.183	0.081	1
Cox5b	0.00213216	0.253442	0.984	0.912	1
Nlrp4e	0.00214065	-0.3485	0.944	0.953	1
Mettl26	0.00216083	-0.25871	0.341	0.502	1
Slc35d1	0.00219708	0.252636	0.333	0.202	1
Limk2	0.00221908	-0.299929	0.214	0.354	1
Shisa5	0.00223514	0.318489	0.794	0.727	1
Mif	0.00223991	0.345221	0.508	0.36	1
Pnp	0.00224034	0.244612	0.325	0.189	1
Tmed9	0.00224253	0.487776	0.437	0.333	1
Nostrin	0.00226032	0.204881	0.587	0.418	1
Ier2	0.00230475	-0.465354	0.802	0.828	1
C1qbp	0.00231816	0.278749	0.325	0.192	1
Psmc4	0.00233898	0.297581	0.405	0.269	1
Map2k3	0.00236026	0.287802	0.762	0.646	1
Ankrd27	0.0023701	0.15122	0.198	0.091	1
Mtm1	0.00238698	0.202913	0.373	0.236	1
Rps6ka4	0.00239366	0.206937	0.23	0.114	1
Dnaja1	0.00241516	0.410536	0.532	0.394	1
Wdr1	0.00245526	0.306017	0.714	0.589	1
Dpp9	0.00246439	0.136903	0.222	0.108	1
Stk4	0.00246937	0.139428	0.167	0.071	1
Gm20388	0.00249597	-0.310602	0.802	0.892	1
Eif1ax	0.00249722	0.347222	0.325	0.202	1
Cdk8	0.00250354	-0.614407	0.841	0.848	1
Arf1	0.00251264	0.385946	0.714	0.62	1
Bach1	0.00253111	0.187286	0.294	0.165	1
Tmem242	0.00253501	0.164995	0.27	0.145	1
1810022K09Rik	0.00253683	0.195934	0.27	0.145	1
Anxa1	0.0025496	0.549936	0.698	0.582	1
Selenof	0.00256673	0.367788	0.556	0.438	1
Ifrd1	0.00258609	0.492796	0.81	0.653	1
H2-T3	0.00258784	0.225753	0.341	0.205	1
Ptdss1	0.00260947	0.172188	0.278	0.152	1
Cdc42se1	0.00267336	0.266055	0.5	0.357	1
Polr1c	0.0026824	0.189991	0.341	0.205	1
Gsto1	0.00282036	0.31926	0.714	0.582	1
Xaf1	0.00282827	0.253679	0.421	0.279	1
Rps25	0.00283452	0.349631	0.841	0.751	1
Cideb	0.00284923	0.226259	0.365	0.239	1
Surf4	0.00285704	0.358631	0.571	0.458	1
Cdk2ap1	0.00288958	0.112343	0.135	0.051	1
Nars	0.00293288	0.326426	0.492	0.35	1
Eef1g	0.00293917	0.422453	0.683	0.556	1
Nr2f6	0.00304128	0.240669	0.405	0.273	1
Cnn2	0.00304686	0.253913	0.222	0.114	1
Cdc42	0.00304897	0.364231	0.81	0.734	1
Crk	0.00305599	0.226819	0.452	0.306	1
Psmd11	0.00306574	0.233455	0.397	0.259	1
Rpl35	0.00306816	0.371761	0.77	0.673	1
Hnf4g	0.00307485	-0.268425	0.103	0.222	1
Gusb	0.00308715	0.180823	0.127	0.047	1
Ptdss2	0.00309831	0.182296	0.341	0.209	1
Hnf1a	0.00311249	0.150679	0.175	0.077	1
Car4	0.00313835	0.314462	0.659	0.475	1
Arid4b	0.00313992	-0.276626	0.206	0.34	1
Gnb1	0.00314172	0.257873	0.929	0.869	1
Psma2	0.00317963	0.298621	0.714	0.552	1
Srf	0.00324696	0.19546	0.254	0.138	1
Saa3	0.00324746	0.383881	0.214	0.111	1
Ckap4	0.00325059	0.315042	0.262	0.152	1
Copa	0.00328259	0.163238	0.365	0.226	1
Ces2c	0.00329671	0.176835	0.294	0.165	1
Grpel1	0.00334163	0.265608	0.397	0.256	1
Trio	0.00335568	0.205253	0.413	0.266	1
Ap3d1	0.00336019	0.264133	0.429	0.293	1
Cox7a2l	0.00336131	-0.432153	0.794	0.822	1
Eci2	0.0033744	0.179488	0.254	0.135	1
Ap1m2	0.00338022	0.181005	0.444	0.29	1
Ppp2r1a	0.00338482	0.324351	0.611	0.488	1
Ube3a	0.00346133	0.179488	0.27	0.148	1
Cbr1	0.00351235	0.24582	0.778	0.657	1
Fblim1	0.00356458	0.182883	0.357	0.219	1
Smim15	0.00357205	0.31104	0.5	0.38	1
Zbp1	0.00357935	0.234944	0.714	0.609	1
Dsg2	0.00359002	0.329219	0.889	0.822	1
Tank	0.00359621	0.156621	0.222	0.114	1
Nfkbib	0.00359972	0.194226	0.23	0.121	1
Cblc	0.00363215	0.265153	0.651	0.495	1
Rpl7a	0.00363282	0.362147	0.96	0.906	1
Tmem181a	0.00363823	0.350381	0.413	0.283	1
Tmem258	0.00366135	0.287947	0.587	0.448	1
Rab1a	0.00367297	0.365196	0.786	0.704	1
Rab10	0.00370245	0.300149	0.556	0.411	1
Smchd1	0.00371012	-0.209807	0.19	0.333	1
Sdc4	0.00373714	-0.33444	0.444	0.562	1
Pafah1b2	0.00377656	0.152282	0.214	0.108	1
Mboat1	0.00383273	0.280666	0.897	0.764	1
Mfsd2a	0.00383551	0.180284	0.198	0.094	1
Nfkbia	0.00385444	0.377032	0.96	0.886	1
Tubb4b	0.00385976	0.20649	0.952	0.845	1
Pdcd4	0.00387474	-0.315282	0.151	0.269	1
Mipep	0.0038748	0.173713	0.175	0.081	1
Znhit1	0.00387726	0.218594	0.635	0.492	1
Hdac4	0.00388735	-0.149984	0.032	0.121	1
Erp44	0.00388988	0.171451	0.5	0.347	1
Rnf31	0.00391686	-0.203027	0.167	0.3	1
Rpsa	0.00392139	0.400002	0.96	0.949	1
Adh1	0.003951	-0.368682	0.325	0.461	1
Maff	0.0039734	0.237039	0.262	0.148	1
Cox7b	0.00397345	0.278268	0.976	0.946	1
Pdia6	0.00398317	0.52511	0.452	0.343	1
Rpl10a	0.00400194	0.410216	0.857	0.768	1
G6pdx	0.00400257	0.129778	0.167	0.074	1
Cyp2c68	0.00402461	-0.156875	0.024	0.108	1
Arl1	0.00405843	0.271289	0.73	0.599	1
Lmo7	0.00412605	0.206766	0.865	0.721	1
Lrp10	0.0041376	0.246122	0.508	0.367	1
Gars	0.00417835	0.294094	0.508	0.367	1
Rps18	0.00420572	0.335696	0.96	0.896	1
Nup210l	0.00421736	-0.470556	0.556	0.65	1
Ptk6	0.00424617	0.156751	0.254	0.135	1
Pacsin2	0.0042555	0.174978	0.349	0.212	1
Il31ra	0.00428714	-0.494765	0.611	0.673	1
Mapre3	0.00432291	0.131546	0.119	0.044	1
Ranbp1	0.00436045	0.277911	0.23	0.128	1
Cdc42bpg	0.00444222	-0.21042	0.214	0.357	1
Xpr1	0.0044454	-0.255636	0.175	0.3	1
Uhrf2	0.00445265	-0.225067	0.127	0.249	1
Tcim	0.00448455	0.28853	0.706	0.562	1
Tpm3-rs7	0.00453327	-0.208649	0.222	0.36	1
Arhgef38	0.00458499	-0.168547	0.048	0.145	1
Lrp1	0.00462835	0.221306	0.5	0.343	1
Tfpt	0.00468864	0.111508	0.119	0.044	1
Rpl23	0.00469522	0.303744	0.929	0.855	1
Gmnn	0.00469654	0.223983	0.206	0.108	1
Rab6a	0.00475108	0.29956	0.429	0.313	1
Paqr4	0.00476684	0.320905	0.714	0.63	1
Igtp	0.00479182	0.326438	0.437	0.286	1
Edf1	0.00481247	0.231444	0.754	0.67	1
Arcn1	0.00483285	0.244271	0.397	0.263	1
Rnf114	0.0048454	0.206306	0.452	0.313	1
Lonp2	0.00485192	0.208143	0.262	0.148	1
Oas1a	0.00488514	0.246438	0.492	0.357	1
Dcaf6	0.00489103	-0.149984	0.032	0.118	1
Dynll2	0.00490465	0.202209	0.603	0.448	1
Chd9	0.00497754	0.191027	0.476	0.33	1
Rnf19b	0.00498922	0.225116	0.556	0.397	1
Pde9a	0.00501714	0.186744	0.833	0.737	1
Cpsf2	0.00503741	0.174108	0.175	0.081	1
Gna11	0.00505153	0.294348	0.77	0.68	1
Rpl39	0.00507631	0.242416	0.968	0.889	1
Stam	0.00516494	0.149043	0.206	0.104	1
Gmds	0.00524427	0.252757	0.929	0.808	1
Rrm2b	0.00528173	-0.285729	0.206	0.33	1
Plod3	0.00528199	0.115323	0.111	0.04	1
Itgb1	0.00528678	0.359658	0.563	0.444	1
Mdh2	0.00533593	0.245501	0.833	0.811	1
Tpm4	0.00540565	0.157681	0.254	0.141	1
Hgfac	0.00540693	-0.174156	0.095	0.209	1
Sytl1	0.00543698	-0.190914	0.087	0.195	1
Etfdh	0.00549474	0.183741	0.373	0.239	1
Uhrf1bp1l	0.0055119	0.181952	0.238	0.131	1
Mmaa	0.00552466	-0.121855	0.032	0.118	1
Mtg2	0.00553367	0.126193	0.111	0.04	1
Gm17619	0.00553937	-0.117555	0.032	0.118	1
Gss	0.00554438	0.330711	0.683	0.606	1
Gprc5a	0.00555646	0.235053	0.746	0.599	1
H2afv	0.0055726	-0.26924	0.198	0.32	1
Hsd17b4	0.00560109	-0.153195	0.302	0.471	1
Capn5	0.00560245	0.190897	0.413	0.276	1
Adam15	0.00560789	-0.298063	0.222	0.34	1
Akirin2	0.00562368	0.174303	0.317	0.192	1
Rab14	0.0056394	0.33522	0.611	0.529	1
Atp6v1a	0.00564843	0.191887	0.278	0.162	1
Usp50	0.00566488	-0.229464	0.143	0.259	1
D5Ertd579e	0.00567419	0.252721	0.31	0.195	1
Dock7	0.00568912	0.225451	0.31	0.192	1
Sema5a	0.00572438	-0.113242	0.024	0.104	1
Inpp5k	0.00572961	-0.142307	0.048	0.141	1
St6galnac6	0.00576332	-0.323069	0.889	0.936	1
H2-DMa	0.00580055	0.144707	0.31	0.185	1
Scd2	0.0058773	-0.394844	0.556	0.636	1
Birc3	0.0058841	-0.228495	0.333	0.471	1
Ywhae	0.00589686	0.246469	0.651	0.508	1
Tmed2	0.00593439	0.301611	0.627	0.492	1
1500009L16Rik	0.00593636	0.108609	0.143	0.061	1
Lypla2	0.00596744	-0.21724	0.405	0.552	1
Ap2m1	0.00599199	0.290677	0.635	0.488	1
Aimp1	0.00600934	0.17723	0.325	0.192	1
Snd1	0.00601334	0.189733	0.214	0.114	1
Endod1	0.00603831	0.206246	0.833	0.727	1
Rps6ka1	0.0060504	0.214572	0.492	0.347	1
Ifngr1	0.0060669	0.201415	0.746	0.657	1
Zan	0.00606729	-0.216679	0.079	0.182	1
Ndufc2	0.0060715	0.275287	0.714	0.559	1
Anapc13	0.0060854	0.242514	0.548	0.418	1
Gm11808	0.00612006	0.228325	0.976	0.956	1
Uba52	0.00614451	0.312529	0.937	0.906	1
Ahcyl1	0.00614642	0.237039	0.31	0.192	1
Ghitm	0.00615677	0.247322	0.754	0.653	1
Trappc12	0.00626308	0.135594	0.167	0.077	1
Arf6	0.00627851	0.267671	0.786	0.673	1
Psma6	0.00631379	0.279966	0.651	0.549	1
Rpl11	0.00640067	0.470802	0.905	0.835	1
Guca2b	0.00653413	0.180896	0.302	0.182	1
2010003K11Rik	0.00656544	0.162363	0.198	0.101	1
Agpat2	0.00659443	0.139683	0.611	0.455	1
Snx10	0.00661228	0.157519	0.135	0.057	1
Ascc1	0.00662664	0.126008	0.167	0.077	1
Scarb2	0.00665713	0.200667	0.532	0.387	1
Ttc22	0.0066936	0.196083	0.365	0.242	1
Mcts2	0.00674117	0.113981	0.151	0.067	1
Psmb6	0.00675474	0.377738	0.754	0.673	1
Helz2	0.00683249	0.21437	0.484	0.357	1
Hmgcr	0.00683449	0.257649	0.619	0.495	1
Vps53	0.00684142	0.197901	0.397	0.269	1
Ier5	0.00684549	0.237039	0.746	0.589	1
Adss	0.00699387	0.171887	0.31	0.185	1
Ehmt2	0.00700402	-0.170929	0.286	0.428	1
Ociad1	0.00715676	0.280983	0.333	0.222	1
Tstd3	0.00716839	0.148503	0.214	0.114	1
Prdx6b	0.00719125	-0.129743	0.048	0.138	1
Cmss1	0.00725727	-0.50386	0.897	0.933	1
Atf6	0.00728829	-0.167582	0.087	0.192	1
Neat1	0.00729164	-0.354102	0.429	0.539	1
Syne2	0.0073177	-0.20954	0.222	0.357	1
Zfp672	0.00731925	0.114279	0.19	0.094	1
Ube2l3	0.00742705	0.207495	0.683	0.508	1
Ndrg1	0.00743346	0.571627	0.532	0.404	1
Tmbim6	0.00745953	0.215559	0.913	0.865	1
Fam46a	0.00747153	0.241555	0.706	0.576	1
Prpf3	0.00748394	0.105795	0.151	0.067	1
Elmo1	0.00750275	0.197293	0.294	0.178	1
Plaur	0.00752912	0.554229	0.429	0.3	1
Dad1	0.00753557	0.261522	0.381	0.259	1
Acot11	0.00754212	0.161613	0.317	0.195	1
Efr3a	0.00754731	0.207638	0.246	0.141	1
Aars	0.00756279	-0.203533	0.19	0.32	1
Acot9	0.00757218	0.178146	0.254	0.148	1
Cep83	0.00758794	0.156621	0.19	0.098	1
Rap2c	0.00770455	0.155799	0.238	0.131	1
Mri1	0.00770513	-0.158446	0.032	0.111	1
Tnfrsf1a	0.00771024	0.191715	0.365	0.242	1
Banf1	0.00779609	0.276989	0.468	0.337	1
Ptbp3	0.00781739	0.182232	0.722	0.589	1
Blmh	0.00782735	0.228477	0.54	0.401	1
Frg1	0.00792887	-0.308122	0.548	0.626	1
Ankfy1	0.00793357	0.207444	0.365	0.242	1
Ndufv1	0.00795135	0.263511	0.659	0.556	1
Msantd4	0.00800069	0.122297	0.183	0.091	1
Pdap1	0.00800986	0.325899	0.365	0.259	1
Utrn	0.0080727	0.203092	0.222	0.121	1
Rnh1	0.00809248	0.270722	0.556	0.424	1
Mrpl9	0.00811043	0.189251	0.341	0.212	1
Csnk1a1	0.00812845	0.303573	0.738	0.646	1
Ppib	0.00814598	0.386373	0.556	0.465	1
Ap3s1	0.00823402	0.218081	0.357	0.242	1
Nectin2	0.00827361	0.281893	0.706	0.633	1
Imp4	0.00827569	0.13428	0.143	0.064	1
Skp1a	0.00839061	0.267159	0.508	0.391	1
Vdac1	0.00843239	0.330429	0.675	0.593	1
Ddi2	0.00843642	0.128636	0.286	0.165	1
Aldh3b1	0.00843917	0.183268	0.19	0.101	1
R3hdm4	0.00844501	-0.277534	0.516	0.65	1
Ppp1ca	0.00844879	0.320409	0.746	0.69	1
Hoxb13	0.00847366	-0.375145	0.31	0.428	1
Zdhhc9	0.00852286	0.108306	0.183	0.091	1
Prdx6	0.00856204	-0.272106	0.984	0.993	1
Ndufa1	0.00856476	-0.372356	0.921	0.933	1
S100a10	0.00861039	0.164128	0.968	0.949	1
Eif3f	0.00863334	-0.194755	0.619	0.741	1
Prss30	0.00863393	0.192645	0.5	0.364	1
Hspd1	0.00868537	0.399854	0.421	0.296	1
Mrps33	0.00868768	0.165089	0.294	0.178	1
Mfsd5	0.00873398	0.145699	0.167	0.081	1
Pgk1	0.00881096	0.399119	0.786	0.67	1
Cfb	0.00884957	0.306861	0.5	0.391	1
Nmi	0.00886367	0.208611	0.413	0.283	1
Aldh2	0.00891689	-0.299787	0.754	0.815	1
Myl12a	0.00894461	0.305922	0.659	0.552	1
Enpp4	0.00894563	0.147285	0.135	0.061	1
Anxa4	0.00896738	0.222872	0.698	0.576	1
Sdhb	0.0091454	0.274169	0.841	0.761	1
Ccl20	0.00917763	-0.479586	0.056	0.145	1
Dda1	0.00922096	0.168435	0.159	0.077	1
Slc25a17	0.00922675	0.141882	0.175	0.088	1
Aifm1	0.00924984	0.123657	0.214	0.114	1
Zgpat	0.00925706	-0.169961	0.063	0.155	1
Ppp1r12a	0.00930268	0.266787	0.69	0.616	1
Actr2	0.00936422	0.227671	0.643	0.569	1
Slc30a1	0.00942999	0.217674	0.302	0.192	1
Sub1	0.00945296	0.340633	0.532	0.431	1
Sema4b	0.00953334	0.227146	0.468	0.347	1
Dlat	0.00957469	0.155003	0.341	0.219	1
Lypla1	0.00957693	0.153117	0.405	0.273	1
Vegfa	0.00963965	0.16109	0.333	0.212	1
Ptms	0.00965029	-0.267581	0.492	0.606	1
Rela	0.00970451	0.152826	0.341	0.212	1
Lrba	0.00970976	-0.24617	0.349	0.455	1
Txnl1	0.00973399	0.181696	0.31	0.195	1
Irf2bp1	0.0097443	-0.149984	0.032	0.108	1
Dirc2	0.00976235	0.14419	0.325	0.209	1
Clstn1	0.00979609	-0.22414	0.159	0.269	1
Sec16b	0.00981065	0.10748	0.167	0.081	1
Pcnp	0.00985936	0.159037	0.222	0.125	1
Cept1	0.00989303	0.18351	0.667	0.525	1
Tpi1	0.00995405	0.32432	0.937	0.923	1
Glb1	0.010081	-0.23111	0.151	0.263	1
Cpeb4	0.0100969	0.17723	0.357	0.232	1
Sdcbp2	0.0101342	0.146244	0.897	0.835	1
Pdia4	0.0101735	0.143325	0.135	0.061	1
Glo1	0.0101852	0.268335	0.452	0.35	1
Scrib	0.0102182	-0.170136	0.087	0.185	1
Elf3	0.0102435	-0.262876	0.992	0.983	1
Gm26561	0.0102563	-0.483652	0.738	0.744	1
Prr15	0.0103904	0.182864	0.397	0.266	1
Oasl1	0.0103972	0.361949	0.325	0.226	1
Gas6	0.0104067	-0.336146	0.516	0.606	1
Kat14	0.0105741	-0.150622	0.048	0.131	1
Psmb3	0.0105912	0.298844	0.667	0.559	1
Cnp	0.0106237	0.171076	0.27	0.165	1
Bco2	0.0107983	-0.155803	0.04	0.118	1
Slfn5	0.0108084	0.169925	0.222	0.125	1
Rpl3	0.0108263	0.40708	0.881	0.764	1
H3f3b	0.0108607	-0.192745	0.944	0.973	1
Glrx	0.0108731	0.270592	0.524	0.421	1
Abl1	0.0109849	-0.130825	0.063	0.155	1
Ubap2l	0.0109888	0.145541	0.262	0.155	1
Trpm6	0.0110032	-0.362797	0.341	0.455	1
Cyp4f13	0.0110678	-0.190499	0.214	0.33	1
Atp5l	0.0111087	-0.328096	0.944	0.953	1
Sec61b	0.0111666	0.381374	0.889	0.811	1
Nsmce1	0.0111785	0.230153	0.405	0.29	1
Strip1	0.0112066	0.13516	0.254	0.148	1
Stk40	0.0112134	0.221509	0.476	0.364	1
Tinagl1	0.011241	0.319896	0.397	0.303	1
Fermt1	0.0112577	-0.274058	0.31	0.428	1
Sptlc2	0.0112651	0.245704	0.69	0.579	1
Tmprss4	0.0112676	0.213271	0.667	0.562	1
F3	0.0112832	0.558967	0.222	0.131	1
Txndc17	0.0113608	0.344293	0.651	0.535	1
Zfp703	0.0113838	0.155315	0.222	0.125	1
Unc13d	0.0114347	0.114357	0.278	0.165	1
Cebpg	0.011452	0.219884	0.421	0.303	1
Numa1	0.0115011	-0.180279	0.198	0.323	1
Myo15b	0.0115568	0.162989	0.968	0.906	1
Socs3	0.0116443	0.221853	0.302	0.195	1
Tmem54	0.0117956	0.253249	0.73	0.623	1
Dph3	0.0118033	0.148105	0.286	0.175	1
Mrpl41	0.0118361	-0.263917	0.238	0.357	1
Pycard	0.0118457	0.383049	0.841	0.781	1
Tmem37	0.0118923	0.143689	0.341	0.215	1
Pik3r1	0.0119168	-0.217403	0.175	0.293	1
Rpn2	0.0119325	0.237039	0.603	0.522	1
Espn	0.01195	0.220023	0.579	0.478	1
Map1lc3a	0.0119585	-0.2767	0.31	0.411	1
Agpat4	0.0120577	-0.239205	0.722	0.811	1
Slc4a1ap	0.0120687	0.128373	0.119	0.051	1
Rps23	0.0121737	0.348781	0.921	0.882	1
Chac2	0.0121833	0.10229	0.119	0.051	1
Pgrmc1	0.0123304	0.181757	0.357	0.239	1
Ssr2	0.0124441	0.380949	0.421	0.34	1
Dync1i2	0.0124676	0.23437	0.611	0.505	1
Ccar1	0.0125415	0.181101	0.429	0.296	1
Psme1	0.0125436	0.303607	0.738	0.586	1
Brcc3	0.0126563	0.14393	0.151	0.074	1
Trim16	0.0127183	0.185008	0.286	0.178	1
Tes	0.012749	0.26085	0.675	0.582	1
Cracr2b	0.0128089	-0.174073	0.079	0.172	1
Golga5	0.0128183	0.101952	0.262	0.155	1
Igkc	0.0128366	0.120653	0.389	0.525	1
Ivns1abp	0.0128578	-0.281639	0.357	0.461	1
Phf11d	0.0128615	0.167498	0.214	0.121	1
Gtf2h2	0.0129288	0.163976	0.159	0.081	1
Eef2k	0.0129597	-0.179268	0.111	0.212	1
Gpr160	0.0129881	0.182296	0.317	0.205	1
Tmem98	0.0129917	0.139742	0.302	0.189	1
Gcnt3	0.0130794	0.142604	0.222	0.125	1
Mrps28	0.0131229	0.244094	0.341	0.222	1
Sh3tc1	0.0131343	0.164995	0.238	0.141	1
Adam1a	0.0131607	0.120226	0.254	0.152	1
Mep1a	0.0132358	-0.275073	0.302	0.411	1
Nol4l	0.013385	0.157219	0.27	0.168	1
Sprr2a3	0.0134757	0.287871	0.881	0.761	1
Arfip1	0.0134781	0.169369	0.31	0.202	1
Ddrgk1	0.013565	-0.139965	0.357	0.532	1
Ddx3y	0.0136002	-0.169669	0.167	0.279	1
Gstp1	0.0137886	0.156975	0.333	0.215	1
Yipf4	0.0138146	0.122967	0.23	0.131	1
Zranb2	0.0138733	-0.131204	0.071	0.158	1
Vps35	0.0138767	0.123581	0.262	0.158	1
Clptm1l	0.0139199	0.317299	0.452	0.347	1
Chchd10	0.0139381	0.259849	0.865	0.785	1
Lss	0.0139483	0.123829	0.127	0.057	1
Ccnb1ip1	0.0139937	-0.177998	0.159	0.263	1
Spryd7	0.014032	0.115576	0.143	0.067	1
Bscl2	0.0140732	0.136928	0.254	0.152	1
Pptc7	0.0141139	0.188019	0.444	0.327	1
Capza2	0.0141546	0.174824	0.706	0.579	1
Pdcd10	0.0141604	0.175347	0.444	0.313	1
Tbcb	0.0143054	0.253782	0.556	0.434	1
Cystm1	0.014321	0.247023	0.96	0.96	1
Gtf2a1	0.0143213	-0.189226	0.135	0.236	1
Fam189a2	0.0143655	-0.204036	0.167	0.273	1
Cebpd	0.0144732	-0.277534	0.294	0.414	1
Tor1aip1	0.0145102	0.177538	0.349	0.229	1
Appl1	0.0145305	0.151066	0.54	0.37	1
Apoe	0.0145559	0.122297	0.175	0.091	1
Pde4d	0.0145684	-0.255001	0.246	0.36	1
Arf5	0.0146652	-0.26034	0.563	0.65	1
Gtf2f1	0.0147257	0.130124	0.333	0.215	1
Sf1	0.0147638	0.233437	0.389	0.283	1
Tkt	0.0148073	0.250385	0.841	0.758	1
Wasf2	0.014853	0.210705	0.341	0.242	1
Rapgef6	0.0148941	-0.125531	0.111	0.215	1
Ndufv3	0.0149407	0.266874	0.873	0.764	1
Rps27l	0.0149425	0.276469	0.81	0.68	1
Ccdc6	0.0149527	-0.141472	0.127	0.232	1
Arf4	0.0150069	0.239338	0.69	0.566	1
Samm50	0.0150319	0.291487	0.667	0.549	1
Lipg	0.0150597	0.147508	0.23	0.135	1
Wbp2	0.0152125	0.152647	0.262	0.162	1
Tmem256	0.0152626	-0.277819	0.579	0.643	1
Sec61a1	0.0153646	0.416208	0.484	0.391	1
Slirp	0.0154286	0.260197	0.627	0.498	1
Dsc2	0.0154444	0.217739	0.635	0.512	1
Rps12-ps3	0.0154911	-0.404013	0.73	0.758	1
Sorl1	0.0154927	0.194997	0.333	0.229	1
Ly6c1	0.0155217	0.372617	0.405	0.3	1
Thnsl2	0.0155698	0.14128	0.159	0.081	1
Cst3	0.0158324	-0.245836	0.571	0.677	1
Ptbp1	0.0158718	0.194395	0.389	0.269	1
Prpf4b	0.0158789	0.182883	0.317	0.209	1
Pa2g4	0.0158845	0.134677	0.27	0.165	1
Ide	0.0159068	0.142091	0.119	0.054	1
Rpl27	0.0159434	0.264873	0.897	0.835	1
Slc5a1	0.0159533	0.158011	0.476	0.337	1
Acadl	0.0159599	0.237039	0.794	0.714	1
Atg7	0.0159775	0.146693	0.119	0.054	1
Cep63	0.0159985	-0.113648	0.111	0.219	1
Trim12c	0.0160957	-0.142992	0.135	0.239	1
Gm10800	0.0160995	-0.235381	0.381	0.485	1
Dnaja2	0.016125	0.207893	0.579	0.444	1
Neurl4	0.0161387	-0.119446	0.048	0.125	1
Bmpr2	0.016182	0.122297	0.159	0.081	1
Pin4	0.0161845	0.250925	0.548	0.438	1
H3f3a	0.0161865	0.339725	0.825	0.818	1
Ist1	0.0163238	0.249978	0.778	0.694	1
Ctdnep1	0.0163352	0.203872	0.262	0.172	1
Agtrap	0.0163519	0.130124	0.183	0.098	1
Foxp1	0.016389	-0.243648	0.294	0.421	1
Ell2	0.0164023	0.141517	0.262	0.162	1
Rpl14	0.0164347	0.369933	0.865	0.774	1
Pcsk7	0.0164933	0.16416	0.397	0.279	1
Tax1bp1	0.0165208	0.278164	0.833	0.694	1
Ss18	0.0166449	-0.196572	0.19	0.3	1
Cat	0.0166482	0.122297	0.159	0.081	1
Dazap1	0.0167177	0.161751	0.389	0.273	1
Zfp524	0.0168117	-0.194844	0.151	0.253	1
Gm14820	0.0169293	0.126008	0.159	0.081	1
Myadm	0.0169836	0.233248	0.325	0.219	1
Atp6v0a2	0.0170197	0.237039	0.587	0.478	1
Hmgcl	0.017098	0.133313	0.651	0.502	1
Rpl4	0.0171724	0.348685	0.833	0.754	1
Bnip3	0.0172873	0.122328	0.119	0.054	1
Copb2	0.0173247	0.183401	0.381	0.266	1
Sh3yl1	0.0173305	0.141691	0.23	0.138	1
Uqcrb	0.0173657	0.245345	0.929	0.882	1
Stmn1	0.0174338	0.141882	0.175	0.094	1
Map2k4	0.0174647	0.135827	0.31	0.202	1
Ifi27	0.0174841	-0.203533	0.183	0.296	1
Hexb	0.0176059	-0.332514	0.532	0.623	1
Ndfip2	0.017644	0.149887	0.683	0.556	1
Snx24	0.0176891	-0.238472	0.143	0.239	1
Tmem236	0.0177019	0.171522	0.5	0.374	1
Klf5	0.0178347	-0.214218	0.714	0.747	1
Dbndd2	0.017861	-0.11614	0.071	0.158	1
Impdh2	0.0178836	0.15405	0.151	0.077	1
Chuk	0.0179008	0.205561	0.381	0.293	1
Dnajc17	0.0179019	0.13182	0.175	0.094	1
Ppp1r16a	0.0179321	0.148034	0.254	0.158	1
Parp4	0.0179964	0.222166	0.325	0.226	1
Tufm	0.0180656	0.284037	0.46	0.367	1
Canx	0.0181109	0.356268	0.698	0.589	1
Ckb	0.0181113	0.141691	0.151	0.077	1
Hnrnpc	0.0181574	0.277357	0.524	0.424	1
Gm44511	0.0182008	-0.280667	0.151	0.256	1
Surf1	0.0182085	0.122243	0.246	0.148	1
Pmpca	0.0182391	0.140286	0.286	0.182	1
Eif1a	0.0182729	0.167405	0.31	0.209	1
Atg101	0.0183823	-0.189226	0.206	0.31	1
Ssfa2	0.0184124	0.248066	0.333	0.239	1
Ube2s	0.0184582	0.264261	0.421	0.323	1
Nfia	0.0185213	-0.141472	0.063	0.145	1
Grina	0.018622	0.175639	0.333	0.226	1
Bcas3	0.0186278	-0.134217	0.079	0.165	1
Palld	0.0186437	-0.168412	0.143	0.246	1
Rhbdf1	0.0186904	0.107756	0.119	0.054	1
Sdhd	0.0187196	0.27409	0.817	0.704	1
Atg4a	0.0187537	0.103183	0.119	0.054	1
Wfdc18	0.0187815	-0.269729	0.04	0.111	1
Pfdn5	0.0189184	-0.252715	0.778	0.859	1
Hkdc1	0.0189673	0.123829	0.119	0.054	1
Phlda1	0.0189871	0.309328	0.881	0.805	1
Acot8	0.019043	0.139192	0.508	0.374	1
Arhgef18	0.0190678	0.133328	0.23	0.135	1
Polr2l	0.0191111	-0.217799	0.119	0.209	1
Ndufa9	0.0193022	0.249072	0.619	0.535	1
Rpl18a	0.0194894	0.175341	0.944	0.943	1
Setd1b	0.0195034	0.145699	0.167	0.091	1
Hist1h4d	0.0195385	-0.116598	0.063	0.145	1
C230088H06Rik	0.0196487	-0.133524	0.103	0.195	1
Pdia3	0.0197428	0.336874	0.627	0.593	1
Pdhb	0.019743	0.246238	0.444	0.337	1
Agfg2	0.0197855	-0.142307	0.048	0.121	1
Degs1	0.019858	0.138124	0.175	0.094	1
Sar1b	0.0198909	0.119388	0.183	0.101	1
Zmat2	0.0199082	-0.213945	0.437	0.552	1
Rbfox2	0.0199173	0.123083	0.127	0.061	1
Cript	0.0199467	0.169224	0.325	0.215	1
Fbxw9	0.0200543	0.110282	0.151	0.077	1
Tfrc	0.0201601	-0.338321	0.333	0.424	1
Tom1l1	0.020189	0.197511	0.294	0.195	1
Tango2	0.0201988	-0.103998	0.063	0.145	1
Ncbp1	0.0202261	-0.155278	0.079	0.162	1
Ttc17	0.0202963	-0.147845	0.087	0.175	1
Nectin3	0.0203189	-0.183918	0.159	0.259	1
Eif6	0.0204228	0.195312	0.825	0.731	1
Kif23	0.0204313	0.135594	0.151	0.077	1
Psma5	0.0205028	0.339172	0.524	0.434	1
Strn4	0.0205028	-0.127235	0.087	0.175	1
Bdh1	0.0205528	0.221718	0.635	0.535	1
Myo7b	0.0206632	0.193267	0.421	0.31	1
Leo1	0.0206814	0.119388	0.183	0.101	1
Igsf5	0.0207008	0.199915	0.421	0.316	1
Ergic3	0.0207183	0.196397	0.587	0.468	1
Hist1h4h	0.0207758	-0.125531	0.056	0.131	1
Atp12a	0.0207867	0.545421	0.238	0.152	1
Agpat5	0.0208243	-0.233212	0.214	0.313	1
Hspa8	0.0208265	0.383604	0.913	0.879	1
Suz12	0.0208348	0.115808	0.183	0.101	1
Rpl22l1	0.020926	0.313977	0.738	0.65	1
Ssbp1	0.0209528	0.101262	0.175	0.094	1
Fbxo38	0.021038	-0.146121	0.111	0.205	1
Sdcbp	0.0210576	0.184412	0.754	0.643	1
Bsdc1	0.0211203	-0.184733	0.325	0.444	1
Nqo1	0.0212524	0.165781	0.175	0.098	1
Psmb4	0.0213267	0.358626	0.889	0.815	1
Bok	0.0213368	-0.165925	0.056	0.131	1
Pmp22	0.0213532	0.161988	0.786	0.646	1
Ccdc124	0.0214041	0.150417	0.397	0.286	1
Tmsb4x	0.0215138	0.172469	1	0.993	1
Rpl13a-ps1	0.0216521	-0.168953	0.19	0.306	1
Ptpre	0.0216578	0.111508	0.111	0.051	1
Slc3a1	0.0216648	0.140531	0.198	0.114	1
Mx1	0.0217251	0.139428	0.103	0.044	1
Plxna2	0.0217797	0.148034	0.238	0.145	1
Eif4e2	0.02183	0.186413	0.452	0.34	1
Gng12	0.0220021	0.216181	0.675	0.562	1
Tagln2	0.0220451	-0.152681	0.802	0.832	1
Spcs1	0.022067	0.31659	0.405	0.306	1
Mylk	0.0221673	0.209674	0.476	0.37	1
Ube2n	0.0225701	0.200697	0.357	0.263	1
Tinag	0.0225883	-0.15724	0.095	0.182	1
Usp8	0.0226632	0.13182	0.167	0.091	1
Itpkc	0.0227112	0.149068	0.246	0.152	1
Mecom	0.0227208	-0.223072	0.317	0.444	1
Akt3	0.0227367	0.157312	0.302	0.202	1
M6pr	0.022826	0.198393	0.468	0.36	1
Dhx32	0.0228874	0.122175	0.349	0.236	1
Prrc2a	0.022927	-0.204332	0.365	0.481	1
Tnfaip1	0.0229324	0.160267	0.571	0.434	1
S100a14	0.0229801	-0.35319	0.817	0.855	1
Pak1ip1	0.0229874	0.170697	0.246	0.155	1
Ndufa11	0.0230116	0.16416	0.889	0.822	1
Ak3	0.0230424	0.125356	0.46	0.333	1
Gramd4	0.0230519	0.131686	0.254	0.158	1
Acad9	0.0231175	0.168435	0.159	0.088	1
Ripk1	0.0231621	0.195219	0.238	0.155	1
Cdc123	0.0232018	0.163039	0.254	0.162	1
Ppp1r14b	0.0232346	0.162363	0.19	0.111	1
Taok3	0.0232475	0.258057	0.516	0.424	1
Mapk6	0.0232878	0.190439	0.373	0.266	1
Lrrfip2	0.0234056	0.200905	0.603	0.505	1
Usp5	0.023438	0.175812	0.254	0.162	1
Csrp1	0.0235339	0.195751	0.127	0.064	1
Gps1	0.0236134	0.119299	0.143	0.074	1
Nosip	0.0238484	-0.192645	0.143	0.236	1
Ifi27l2b	0.0238836	0.239129	0.897	0.875	1
Ccnd1	0.0239296	0.263034	0.341	0.242	1
Mrpl30	0.0240917	0.264462	0.476	0.374	1
Virma	0.024195	0.128786	0.183	0.104	1
Retreg2	0.0242067	-0.194912	0.198	0.303	1
Derl2	0.0242127	0.140824	0.294	0.192	1
Atxn7l3	0.0244132	0.112557	0.31	0.202	1
Prkx	0.0245411	0.124564	0.143	0.074	1
Arhgef19	0.0245501	-0.133943	0.056	0.128	1
Cab39l	0.0248745	0.149576	0.19	0.111	1
Bmp2	0.0249368	-0.19099	0.127	0.222	1
Aplp2	0.0251359	-0.186931	0.214	0.316	1
Scamp3	0.0251728	-0.102271	0.048	0.118	1
Mpc1	0.0251737	0.243465	0.444	0.347	1
Aagab	0.0252229	-0.189226	0.143	0.232	1
Mtmr7	0.0252436	0.125291	0.143	0.074	1
Lpl	0.0252697	0.167554	0.119	0.057	1
Traf4	0.0252834	-0.204014	0.206	0.303	1
Krcc1	0.0256207	0.179384	0.492	0.384	1
Elmsan1	0.0256294	0.170544	0.452	0.333	1
Pxn	0.0256297	0.172231	0.341	0.242	1
Hivep2	0.0257522	-0.191804	0.167	0.269	1
Cox4i1	0.0258436	-0.233488	0.992	0.993	1
Hnrnpa2b1	0.0258694	0.256221	0.841	0.771	1
Eps8	0.0258704	0.306378	0.635	0.529	1
Olfr56	0.0259311	0.125837	0.183	0.104	1
Fbrsl1	0.0259911	-0.177998	0.135	0.226	1
Rap1b	0.0260593	0.262625	0.516	0.414	1
Cry1	0.0261322	0.171076	0.254	0.165	1
Plekhg1	0.026173	-0.127324	0.063	0.138	1
Lman2	0.0263153	0.231564	0.571	0.468	1
Ndufa2	0.0264087	-0.25057	0.944	0.953	1
Tle4	0.0264215	-0.18179	0.317	0.428	1
Prss32	0.0264862	-0.184463	0.913	0.929	1
Deptor	0.0264959	-0.244724	0.254	0.354	1
Srxn1	0.0266602	0.173845	0.595	0.495	1
Smpdl3a	0.0268312	0.224782	0.627	0.562	1
Ptges2	0.0269164	0.163039	0.246	0.158	1
Esd	0.0270822	0.266276	0.619	0.539	1
Psmd1	0.0271004	0.209294	0.381	0.279	1
Rmnd5a	0.027102	-0.126651	0.111	0.202	1
Ftl1	0.0273066	0.263231	0.889	0.872	1
Tomm40	0.0273302	0.192892	0.262	0.168	1
Uqcrq	0.0274232	0.18956	0.992	0.96	1
Park7	0.0275238	0.194893	0.516	0.397	1
Fam204a	0.0275528	0.115049	0.183	0.104	1
Spata6	0.0276362	0.108609	0.119	0.057	1
Selenot	0.0276848	0.186649	0.405	0.306	1
Rhoc	0.0277481	-0.300789	0.587	0.663	1
Vipas39	0.0277691	0.115049	0.19	0.111	1
2410004B18Rik	0.0277845	0.115576	0.143	0.074	1
Irf6	0.0278562	0.146841	0.357	0.246	1
Galk2	0.0279077	-0.163656	0.103	0.185	1
Gemin7	0.0279523	-0.186678	0.127	0.215	1
Mapk1ip1l	0.0280287	0.156772	0.413	0.31	1
Ppp1r14d	0.0280601	0.202599	0.857	0.774	1
Cox7a1	0.0280762	-0.221093	0.325	0.438	1
Fam96b	0.0280827	0.237039	0.317	0.232	1
Phldb1	0.0282413	-0.20305	0.175	0.273	1
Dnajc21	0.0282639	0.138097	0.198	0.118	1
Magi3	0.0284095	-0.177998	0.365	0.475	1
Sec13	0.0284647	0.240398	0.421	0.32	1
Mrpl54	0.0286446	0.283665	0.548	0.475	1
Nudcd3	0.028695	-0.287297	0.484	0.566	1
Il18bp	0.0287784	0.176376	0.214	0.135	1
Tmem70	0.0288116	0.102946	0.175	0.098	1
Gnai2	0.0289117	0.242146	0.595	0.502	1
Bzw1	0.0289214	0.214965	0.46	0.364	1
Orai1	0.0289658	-0.164059	0.175	0.276	1
Apoo	0.0290177	0.132931	0.103	0.047	1
Plrg1	0.0291845	0.11614	0.103	0.047	1
Dhcr7	0.0292458	-0.135162	0.103	0.189	1
Secisbp2l	0.0293064	0.201802	0.286	0.192	1
Sc5d	0.0294607	0.187483	0.333	0.242	1
Hexdc	0.0294937	-0.103998	0.056	0.128	1
Slc25a22	0.0294945	0.138097	0.238	0.152	1
Skil	0.0295557	0.280507	0.381	0.293	1
H2-T23	0.0295626	0.177773	0.849	0.761	1
Dusp16	0.0296957	0.1135	0.151	0.081	1
Fam13b	0.029824	0.179611	0.381	0.276	1
Coa5	0.029825	0.201935	0.365	0.273	1
Cd74	0.0298278	0.23618	0.881	0.805	1
Kif21a	0.0298958	-0.137641	0.103	0.192	1
Sox9	0.0299387	-0.140742	0.127	0.219	1
Txndc9	0.0299408	0.140077	0.349	0.249	1
Rnaseh2c	0.0300118	0.149068	0.246	0.158	1
Prkg2	0.0300874	-0.11282	0.04	0.104	1
Dgkb	0.0301619	-0.113868	0.087	0.168	1
Anxa5	0.0301871	0.13207	0.206	0.125	1
Cops3	0.0302281	0.141517	0.254	0.165	1
Aco2	0.0303357	0.204889	0.73	0.667	1
Raph1	0.0303805	0.134191	0.413	0.296	1
Casp3	0.0304463	0.180137	0.563	0.458	1
Mrpl32	0.030484	0.196397	0.27	0.189	1
Bspry	0.030488	-0.154029	0.437	0.556	1
Ythdf3	0.0305497	0.126794	0.286	0.189	1
Pmm2	0.0305976	0.160568	0.563	0.438	1
Ifih1	0.0308327	0.165249	0.397	0.296	1
Hagh	0.030903	0.156549	0.317	0.222	1
Mbd2	0.0310752	0.18883	0.405	0.306	1
Lrrc42	0.031103	0.181186	0.5	0.404	1
Pdzd8	0.0311074	0.178513	0.159	0.091	1
Ufsp2	0.0312279	0.146975	0.23	0.148	1
Zfp217	0.0312396	0.133088	0.286	0.189	1
Slc51a	0.0312952	0.10211	0.143	0.074	1
Arhgef28	0.0313499	-0.125531	0.048	0.114	1
Itm2b	0.0315893	0.216109	0.825	0.781	1
Cdx2	0.0316081	0.253159	0.587	0.492	1
Gm27029	0.0316642	0.144781	0.175	0.101	1
Suclg1	0.03173	0.291487	0.556	0.458	1
Napa	0.0318235	0.1185	0.349	0.239	1
Arglu1	0.0319937	0.16416	0.365	0.256	1
Arl6ip1	0.0321874	0.16665	0.667	0.559	1
Scnn1a	0.032219	0.139343	0.206	0.128	1
Ksr1	0.0322591	0.147508	0.238	0.155	1
Guca2a	0.0323866	-0.5654	0.976	0.97	1
Swi5	0.0328222	0.162204	0.452	0.343	1
Car13	0.0328828	0.188872	0.19	0.118	1
Preb	0.0329392	0.199758	0.341	0.253	1
Zfand5	0.0331444	0.371057	0.643	0.582	1
Acat1	0.0332403	0.170414	0.373	0.279	1
Daxx	0.0332762	0.136928	0.262	0.172	1
Lonp1	0.0335762	0.195934	0.254	0.172	1
Spats2l	0.0336823	0.163873	0.27	0.182	1
H2-K1	0.0336905	0.144058	0.992	1	1
Fads2	0.0337119	-0.132534	0.079	0.155	1
Aldh1l1	0.033734	0.159327	0.571	0.461	1
Mettl7a1	0.0337675	-0.278853	0.254	0.337	1
Trmt1	0.0338668	-0.172723	0.087	0.162	1
Trim31	0.0339975	0.139573	0.373	0.269	1
Sgpp1	0.0340554	0.259066	0.143	0.077	1
Cnih1	0.0340723	0.139264	0.222	0.138	1
C77080	0.03409	0.146675	0.635	0.505	1
Tiparp	0.034103	0.150079	0.246	0.162	1
Hbs1l	0.0341237	0.117458	0.238	0.152	1
Psenen	0.0343287	0.212965	0.405	0.316	1
Tmed7	0.0343419	0.218567	0.341	0.256	1
Tcea3	0.0343549	-0.22991	0.238	0.337	1
Rab7	0.0343763	0.228676	0.548	0.481	1
Eif4e3	0.0344111	0.207116	0.19	0.118	1
Gspt1	0.0344452	0.162185	0.238	0.155	1
Pdk1	0.0344609	0.110367	0.206	0.125	1
Nemf	0.0344909	0.117079	0.278	0.185	1
mt-Nd2	0.034577	0.185266	0.77	0.66	1
Paqr8	0.0346251	0.120121	0.159	0.088	1
Rusc1	0.0346651	-0.104577	0.04	0.101	1
Lman1	0.0346908	0.10229	0.111	0.054	1
Kin	0.0347271	0.174394	0.222	0.141	1
Ndufa10	0.0348276	0.286621	0.754	0.724	1
Ap1g1	0.0348829	0.117079	0.286	0.189	1
Dctpp1	0.0348866	0.111508	0.159	0.088	1
Pabpn1	0.0349055	-0.136068	0.119	0.205	1
D8Ertd738e	0.0349143	0.122809	0.579	0.468	1
Tbk1	0.0350283	0.218846	0.349	0.263	1
Slc25a28	0.0350525	-0.106915	0.151	0.253	1
Skiv2l	0.0351383	0.181473	0.357	0.266	1
Trp53inp2	0.0351897	0.156772	0.397	0.29	1
Hsp90ab1	0.0353598	0.439058	0.897	0.835	1
Slc10a7	0.0354233	-0.100225	0.04	0.101	1
Rpl28	0.0354965	0.284182	0.913	0.865	1
Dst	0.0355381	0.240138	0.452	0.36	1
Elk4	0.0355664	-0.154791	0.111	0.192	1
Znfx1	0.0357294	0.243612	0.429	0.327	1
Sult1a1	0.0358635	-0.347923	0.317	0.401	1
Nlrp9b	0.0359984	0.11527	0.31	0.212	1
Sri	0.0360734	0.279768	0.857	0.805	1
Scfd1	0.0361912	0.186954	0.317	0.222	1
Acer1	0.0363621	0.138591	0.27	0.178	1
Tspo	0.0363724	0.159377	0.921	0.899	1
Parp12	0.0364451	0.218458	0.556	0.481	1
Camk1d	0.0364772	-0.5534	0.873	0.852	1
Rnd3	0.0364994	0.339357	0.429	0.347	1
Garem1	0.036524	-0.126651	0.103	0.185	1
Cd2ap	0.0365304	0.237039	0.746	0.677	1
Nol7	0.0365646	0.207292	0.421	0.33	1
Fbxw7	0.0367877	0.105588	0.159	0.088	1
Dbi	0.0368437	0.2191	0.944	0.892	1
Irgm1	0.0368686	0.189733	0.429	0.34	1
Psmc6	0.0370448	0.324883	0.437	0.374	1
Ralgapb	0.0370784	-0.158889	0.159	0.249	1
Naip5	0.0374118	0.116337	0.437	0.33	1
Copb1	0.0374249	0.189211	0.278	0.189	1
Mrfap1	0.0376976	0.194226	0.524	0.418	1
Gstm1	0.0377203	0.203681	0.198	0.121	1
Sec22b	0.0377305	0.146437	0.23	0.152	1
Cd47	0.0377563	0.191417	0.532	0.411	1
Uqcrh	0.0377708	-0.228642	0.976	0.963	1
Parp16	0.0377761	-0.11282	0.048	0.111	1
Sycn	0.0380437	-0.672449	0.214	0.3	1
Ccdc28b	0.038304	-0.117961	0.071	0.145	1
Cyp4f14	0.0383498	0.149576	0.365	0.263	1
Ifngr2	0.0385433	-0.141472	0.405	0.519	1
Agfg1	0.0386329	0.174883	0.183	0.111	1
Tcf4	0.038739	-0.137888	0.167	0.259	1
Aspg	0.0388012	-0.118936	0.056	0.121	1
Cacfd1	0.0388186	0.110367	0.214	0.135	1
Rpl26	0.0388688	0.244474	0.913	0.889	1
Tm2d1	0.0389505	0.149576	0.254	0.172	1
Pdha1	0.0389796	0.212792	0.492	0.401	1
Rnf115	0.039174	0.141356	0.294	0.202	1
Litaf	0.03921	0.218503	0.468	0.387	1
Selenok	0.0393052	0.251656	0.5	0.431	1
Smg9	0.0393827	-0.12436	0.087	0.162	1
Cttn	0.0394131	0.179007	0.619	0.512	1
Ucp2	0.039501	0.214268	0.413	0.313	1
2010109I03Rik	0.0395732	-1.01014	0.214	0.286	1
Tmed5	0.0396349	0.142604	0.254	0.168	1
Lsm4	0.0396664	0.216206	0.548	0.434	1
Creg1	0.0397693	-0.125531	0.119	0.202	1
AC127341.3	0.0398406	-0.13186	0.095	0.172	1
Glod4	0.0399903	0.198769	0.317	0.229	1
Emc2	0.0400125	0.201992	0.302	0.222	1
Rbm39	0.040056	-0.229705	0.643	0.734	1
Pcmtd1	0.040106	0.140403	0.238	0.158	1
Mcts1	0.0401063	-0.149106	0.119	0.202	1
Itch	0.0402285	0.128636	0.294	0.199	1
Tmem189	0.0402363	0.156975	0.317	0.222	1
Kbtbd11	0.0403328	-0.117439	0.135	0.226	1
Lrrc59	0.0403541	0.161882	0.341	0.253	1
Etfb	0.0403878	0.242783	0.921	0.896	1
Zmpste24	0.0404416	0.111508	0.103	0.051	1
Ubxn6	0.0405263	-0.225067	0.381	0.471	1
Entpd5	0.0405335	0.220283	0.421	0.333	1
Gmppa	0.0405859	0.112233	0.262	0.172	1
Efnb2	0.0406659	0.136009	0.389	0.29	1
Apol7a	0.0407624	0.130124	0.325	0.229	1
Rplp0	0.0407738	0.278176	0.952	0.936	1
Tmem259	0.0408449	-0.223595	0.5	0.559	1
Psme2	0.0409614	0.20109	0.968	0.956	1
mt-Atp8	0.0409983	0.279267	0.556	0.475	1
2210407C18Rik	0.0411245	-0.179216	0.127	0.209	1
Phyh	0.0411828	-0.183453	0.405	0.502	1
Ier3	0.0414294	0.14557	0.548	0.424	1
Echdc1	0.0415223	-0.10821	0.071	0.141	1
Pak1	0.0415484	0.161177	0.437	0.34	1
Hoxa9	0.0415597	-0.114672	0.183	0.283	1
Zmym2	0.0415633	0.140531	0.198	0.125	1
Chmp2a	0.0416522	0.151368	0.849	0.741	1
Prdx3	0.0417689	0.175111	0.238	0.162	1
Tgif1	0.041811	-0.111625	0.087	0.162	1
Rps3	0.0418169	0.364447	0.889	0.852	1
4931406C07Rik	0.0420215	-0.262063	0.587	0.667	1
Mad1l1	0.0420322	0.109451	0.127	0.067	1
Pdcl3	0.042382	0.155003	0.365	0.266	1
Clmn	0.0424868	0.254598	0.516	0.434	1
Klf13	0.0428725	-0.118226	0.151	0.239	1
Cdc16	0.0429031	0.115576	0.135	0.074	1
2310033P09Rik	0.0429744	-0.142992	0.119	0.199	1
Taf10	0.043084	0.164176	0.476	0.38	1
Pde3a	0.0431349	-0.190382	0.286	0.38	1
Cep19	0.0431395	0.139428	0.135	0.074	1
Yif1a	0.0432133	0.130781	0.19	0.118	1
Cmtm6	0.0432448	0.156496	0.437	0.347	1
Maf1	0.0436687	0.104284	0.262	0.172	1
Myb	0.043775	-0.14647	0.048	0.108	1
Spcs2	0.0441539	0.261522	0.349	0.266	1
Cul3	0.0441554	0.120226	0.27	0.182	1
Cstf2	0.0441616	0.107756	0.103	0.051	1
Cpt2	0.0441734	0.168326	0.405	0.316	1
Stim1	0.0442784	-0.184787	0.214	0.303	1
Psmd14	0.0442829	0.211504	0.325	0.242	1
Thbs4	0.0443733	-0.120723	0.183	0.283	1
Prkab1	0.0444398	0.203576	0.603	0.529	1
Gcom1	0.0444731	0.111508	0.183	0.111	1
Fabp6	0.0445285	0.56758	0.222	0.145	1
Cndp2	0.0445316	0.114182	0.317	0.219	1
Diablo	0.0446094	0.115576	0.135	0.074	1
Npas2	0.0446929	-0.116598	0.119	0.202	1
Mtmr11	0.0447085	0.101018	0.317	0.215	1
Slc9a2	0.0447438	0.136755	0.571	0.458	1
Uggt1	0.0447498	0.175111	0.222	0.145	1
Abr	0.044811	0.153845	0.444	0.35	1
Myof	0.0449937	-0.16151	0.23	0.33	1
Ralbp1	0.0449981	0.141012	0.571	0.451	1
Serhl	0.0449998	-0.18813	0.667	0.741	1
Mfsd4a	0.0450128	-0.210942	0.302	0.404	1
Psme2b	0.0452028	-0.232865	0.611	0.663	1
Arrb1	0.0455012	-0.126112	0.079	0.152	1
Ccnl1	0.0458752	0.372267	0.643	0.562	1
Ubxn1	0.045879	-0.142783	0.524	0.62	1
Cops8	0.0459522	0.100351	0.214	0.135	1
Mdh1	0.0459995	0.235327	0.746	0.673	1
Tom1l2	0.0460025	-0.122042	0.183	0.283	1
Ltbr	0.0461177	0.181898	0.508	0.401	1
Arhgef5	0.0462599	0.133016	0.46	0.36	1
Znrf2	0.0463702	0.125394	0.317	0.226	1
Srcap	0.0464375	0.120846	0.19	0.118	1
Mrps7	0.0464975	0.154801	0.294	0.205	1
Atp2b1	0.0468172	-0.169997	0.675	0.811	1
Fhod1	0.0468502	-0.170465	0.111	0.189	1
Ctsd	0.0469968	-0.136691	0.563	0.677	1
Fkbp5	0.0475865	0.18035	0.532	0.451	1
Tbca	0.0475908	0.195669	0.571	0.505	1
Grb7	0.0476407	-0.135162	0.119	0.195	1
Tor3a	0.0476411	0.17255	0.254	0.175	1
Mta3	0.0476429	0.152647	0.23	0.155	1
Tnks2	0.0477562	0.130998	0.31	0.219	1
Edem2	0.0478037	0.178487	0.23	0.158	1
Xpnpep1	0.0479055	0.186999	0.222	0.148	1
Atp6v1c1	0.0480157	0.136875	0.143	0.081	1
Gpa33	0.0480424	0.166	0.698	0.63	1
Slc39a11	0.0480693	0.158296	0.413	0.313	1
Iah1	0.0481314	-0.164059	0.198	0.286	1
Fam214b	0.0481452	0.139837	0.238	0.162	1
Cops2	0.048198	0.123023	0.159	0.094	1
Epb41l4aos	0.0482812	-0.146783	0.135	0.215	1
Optn	0.0483971	0.146224	0.294	0.205	1
Papss1	0.0485075	-0.138747	0.222	0.313	1
Ccdc9	0.048619	-0.164532	0.151	0.229	1
Mal2	0.0489083	0.164688	0.738	0.616	1
Mgst2	0.0492231	0.111031	0.778	0.69	1
Vmp1	0.0492427	-0.270655	0.817	0.835	1
Tpcn1	0.0492567	-0.146444	0.183	0.273	1
Arel1	0.0492919	-0.111625	0.087	0.158	1
Ilk	0.0493751	0.122297	0.159	0.094	1
Ndufa6	0.0494659	0.152844	0.952	0.929	1
Mcoln1	0.0495618	-0.110126	0.063	0.128	1
Nudt9	0.0496636	0.195438	0.31	0.226	1
Sptan1	0.0498939	0.233779	0.413	0.323	1
Ncoa1	0.0500306	0.161272	0.373	0.283	1
Mlxip	0.0500498	0.10364	0.222	0.145	1
Ywhaz	0.0503352	0.21818	0.833	0.781	1
Lrig3	0.050381	-0.180369	0.167	0.249	1
Reep3	0.0504461	0.147154	0.429	0.337	1
Baiap2l1	0.0504506	0.13853	0.746	0.727	1
App	0.0507565	0.146131	0.556	0.461	1
Erbb2	0.0509392	-0.221093	0.421	0.498	1
Mtch1	0.0510422	0.197939	0.603	0.512	1
Prr15l	0.0510756	0.262745	0.762	0.758	1
Trabd	0.0512029	0.174151	0.373	0.283	1
Skap2	0.0513355	-0.11118	0.246	0.343	1
Arfgap1	0.0513525	-0.139982	0.151	0.236	1
Dnttip1	0.0513849	0.100978	0.325	0.226	1
Ubtf	0.0514301	-0.140158	0.254	0.354	1
Ctbp2	0.0514592	0.102554	0.317	0.222	1
Lad1	0.0515111	0.156869	0.73	0.623	1
Gpx1	0.0517163	-0.212777	0.96	0.98	1
Atp2a3	0.0520255	-0.135075	0.5	0.593	1
Gbp4	0.052215	0.141517	0.198	0.125	1
Aldoa	0.052243	0.178433	0.873	0.852	1
Lin7c	0.0524512	-0.13577	0.175	0.263	1
Stk39	0.0526913	-0.112012	0.071	0.138	1
Psmc5	0.0527794	0.334218	0.516	0.475	1
Oxa1l	0.0527895	0.110723	0.167	0.101	1
Atp5a1	0.0528202	0.186519	0.952	0.919	1
Atp11b	0.0528327	0.176319	0.492	0.397	1
Sgk1	0.0528637	0.121073	0.476	0.35	1
Urah	0.052978	0.183827	0.222	0.148	1
Llgl2	0.0531009	0.263139	0.508	0.444	1
mt-Nd4	0.0531216	-0.26559	0.944	0.956	1
Nipbl	0.0534	0.132124	0.508	0.394	1
Arf2	0.0535286	0.1135	0.167	0.101	1
Orc5	0.0535624	-0.150291	0.095	0.165	1
Lpin2	0.0536668	0.20218	0.286	0.195	1
Ctsa	0.0536876	-0.171766	0.286	0.377	1
Dpp3	0.0539025	0.194604	0.373	0.293	1
Timm10b	0.0540218	-0.129388	0.206	0.3	1
Tmem176a	0.0542929	0.19822	0.159	0.094	1
Chordc1	0.0543296	-0.129089	0.071	0.135	1
Tox4	0.0543398	0.147604	0.27	0.189	1
Lmtk2	0.0543436	0.139742	0.27	0.189	1
Zcchc7	0.0544315	-0.174526	0.19	0.276	1
Slc2a1	0.054614	0.190547	0.437	0.327	1
Srebf1	0.0546498	-0.165777	0.214	0.306	1
Crybg1	0.0547465	0.105795	0.46	0.35	1
Pum2	0.054773	0.311403	0.333	0.249	1
Rpl24	0.0549555	0.25546	0.897	0.859	1
Atp9b	0.0549908	0.128029	0.278	0.195	1
Tff3	0.055162	-0.130078	0.167	0.259	1
Rars2	0.0551922	-0.102271	0.048	0.104	1
Atp6v1d	0.0552191	0.130124	0.246	0.165	1
Ddx60	0.0552296	0.137085	0.452	0.34	1
Xist	0.0552408	-0.23024	0.405	0.485	1
Dpep1	0.055641	-0.245495	0.595	0.684	1
Tmprss2	0.0558269	-0.246602	0.833	0.832	1
Apc	0.0559782	0.175464	0.254	0.178	1
Snrk	0.0560252	-0.149984	0.19	0.279	1
Ptpn11	0.0560351	0.119388	0.159	0.094	1
Ccdc107	0.056297	-0.186698	0.286	0.387	1
Cyp2d34	0.0563273	0.185509	0.667	0.566	1
Mlph	0.0564259	0.153138	0.246	0.172	1
Dpm3	0.0565429	-0.132464	0.27	0.36	1
Rps7	0.0566066	0.264497	0.802	0.737	1
Traf6	0.0566983	0.125291	0.143	0.084	1
Psma7	0.0569498	0.246056	0.627	0.535	1
Chmp4b	0.057093	0.168368	0.802	0.721	1
Tsc22d2	0.0571992	0.154577	0.23	0.158	1
Cr1l	0.0572362	0.150035	0.31	0.226	1
Lcmt1	0.0572646	0.100405	0.159	0.094	1
Ndfip1	0.0573844	-0.138	0.222	0.313	1
Tmem238l	0.057563	0.13044	0.23	0.155	1
Tmod3	0.0575921	0.108253	0.254	0.172	1
Glrx2	0.0576061	0.102554	0.294	0.209	1
Rtn4	0.057629	0.279209	0.452	0.367	1
Ppard	0.0579216	-0.206149	0.413	0.495	1
Atp10b	0.0580564	0.227453	0.635	0.572	1
Seh1l	0.0581298	-0.113868	0.087	0.155	1
Ppp1r9a	0.058141	-0.114724	0.056	0.114	1
Epb41l4b	0.0583003	0.107911	0.651	0.535	1
Jagn1	0.0584818	0.118032	0.183	0.114	1
Nap1l4	0.0585163	-0.101985	0.135	0.219	1
Tomm7	0.0586645	0.204674	0.857	0.825	1
Nsfl1c	0.058706	0.156869	0.262	0.182	1
Stard10	0.05876	-0.178937	0.913	0.855	1
Golm1	0.0587911	0.229647	0.627	0.535	1
Naa10	0.0588038	0.111508	0.238	0.162	1
Rfk	0.0589663	0.135619	0.786	0.687	1
Nfib	0.05904	-0.104518	0.103	0.175	1
Pak4	0.0590516	0.110367	0.198	0.128	1
Rtp4	0.0591346	0.166975	0.429	0.337	1
Pde7a	0.0591978	-0.138252	0.095	0.162	1
Map2k1	0.0593058	0.21518	0.548	0.461	1
Cnppd1	0.0593656	0.138097	0.214	0.145	1
Nudt3	0.0593916	-0.14972	0.214	0.303	1
Socs1	0.0594193	0.120873	0.183	0.114	1
Picalm	0.0594745	0.180561	0.556	0.485	1
Psmc3	0.0596417	0.252757	0.635	0.562	1
Slc39a5	0.0596732	-0.216801	0.302	0.384	1
Spg11	0.0596802	-0.103998	0.071	0.135	1
Drg2	0.0598484	0.10229	0.103	0.054	1
Sema3b	0.0598631	0.122196	0.294	0.209	1
Snrnp70	0.0599348	-0.209828	0.714	0.737	1
Anp32a	0.0602242	-0.136419	0.167	0.249	1
Irf2bpl	0.0606936	-0.138747	0.214	0.3	1
Klf3	0.0606979	0.225338	0.611	0.566	1
Dnajb9	0.0607512	0.101812	0.294	0.205	1
Rnf186	0.0607836	-0.247739	0.127	0.202	1
Cox5a	0.0608205	-0.266162	0.984	0.976	1
Klf10	0.0608437	-0.132195	0.373	0.478	1
Dio1	0.0608725	-0.11429	0.071	0.135	1
Gcc2	0.060924	0.174755	0.381	0.296	1
Adrm1	0.0609255	0.180456	0.27	0.199	1
Polr2a	0.0610012	-0.160553	0.183	0.266	1
Maml3	0.0610324	-0.153836	0.111	0.182	1
Gsdmd	0.0610919	0.161833	0.635	0.545	1
Jup	0.0611457	0.165781	0.746	0.667	1
Mcrs1	0.0615307	0.13214	0.294	0.212	1
Tcerg1	0.0615934	0.163261	0.183	0.118	1
Kdm5b	0.0616205	0.144781	0.183	0.118	1
Sike1	0.0616736	-0.13993	0.119	0.192	1
0610009B22Rik	0.0616875	0.119388	0.167	0.104	1
Lgr4	0.0617339	-0.18061	0.405	0.485	1
Samhd1	0.0617845	0.142824	0.667	0.552	1
Arf3	0.0617955	-0.165925	0.484	0.572	1
Rassf6	0.0618325	0.211654	0.214	0.145	1
Ik	0.0618592	0.180456	0.381	0.296	1
Ptprd	0.0619806	-0.170944	0.389	0.471	1
Afg3l1	0.0620451	0.18586	0.278	0.202	1
Trappc10	0.0620617	0.160995	0.357	0.273	1
Fastk	0.0621691	0.125394	0.302	0.222	1
Sec23b	0.0622814	0.133417	0.357	0.266	1
Kif1b	0.0628539	-0.104518	0.143	0.222	1
Tmbim4	0.063272	0.188459	0.635	0.559	1
Arl8b	0.0633054	0.139941	0.183	0.118	1
Scamp5	0.0635458	-0.206567	0.19	0.259	1
Gphn	0.0636453	-0.394768	0.611	0.663	1
Hpf1	0.0639976	0.120121	0.175	0.111	1
Vps52	0.0642584	-0.101054	0.103	0.175	1
Sod2	0.0643057	0.153381	0.587	0.508	1
Stk19	0.0647479	0.159915	0.262	0.189	1
Brip1os	0.0647932	0.132703	0.206	0.138	1
Smpd3	0.0649352	0.105395	0.19	0.121	1
Drg1	0.0650578	-0.134217	0.095	0.162	1
Ap3b1	0.0653179	0.10252	0.492	0.387	1
Luc7l	0.0653927	-0.129558	0.198	0.279	1
Tmem205	0.0655306	0.132882	0.341	0.256	1
Car1	0.0655793	0.2599	0.921	0.859	1
Med13	0.065827	0.149091	0.278	0.199	1
Smndc1	0.0658863	0.172188	0.246	0.172	1
Srp19	0.0659154	0.173614	0.254	0.185	1
Got2	0.0659261	0.122196	0.278	0.199	1
S100g	0.0659299	-0.447832	0.167	0.249	1
Cmas	0.0659811	-0.250049	0.698	0.731	1
Hnrnpl	0.0659936	-0.211787	0.468	0.535	1
Mpp5	0.0660578	0.189733	0.325	0.249	1
Zfp106	0.0662286	0.10188	0.27	0.189	1
Cd63	0.0668776	-0.217183	0.833	0.862	1
Cdh17	0.0669204	0.180057	0.905	0.926	1
Tle1	0.0669255	0.141517	0.23	0.155	1
Calm2	0.066987	0.235674	0.825	0.808	1
Ndufab1	0.0672105	0.179488	0.841	0.795	1
Sgpl1	0.0673014	0.215452	0.341	0.276	1
Fth1	0.0673084	0.214259	0.976	0.976	1
mt-Atp6	0.0674001	0.127665	1	0.997	1
Gm19951	0.0674404	-0.345576	0.421	0.475	1
Wnk1	0.0677625	-0.121709	0.127	0.202	1
Tmem139	0.0678555	-0.173749	0.23	0.323	1
Sec24c	0.0681776	0.136392	0.278	0.202	1
Actr10	0.0682085	0.124665	0.317	0.236	1
Tbce	0.0683574	-0.138568	0.175	0.253	1
Fbxw17	0.0684038	0.126518	0.19	0.125	1
Tcp1	0.0684258	0.168412	0.341	0.253	1
Rbx1	0.0685921	0.140635	0.563	0.441	1
Jak1	0.0692846	0.178146	0.357	0.276	1
Bud23	0.0693644	0.105588	0.143	0.084	1
Cnih4	0.0694122	0.189474	0.27	0.205	1
Os9	0.0696377	0.128979	0.31	0.226	1
Mrpl46	0.0696496	0.130124	0.294	0.212	1
Adam10	0.0696931	0.149576	0.325	0.242	1
Eif2b4	0.0699291	-0.164532	0.151	0.222	1
Plp2	0.0700919	0.167718	0.349	0.273	1
Zfand2b	0.0700962	0.177168	0.23	0.162	1
Ranbp3	0.0701171	0.108022	0.183	0.118	1
Cs	0.0702266	0.217714	0.881	0.832	1
Gm42418	0.0703321	-0.419078	1	1	1
Usp4	0.0704131	-0.179947	0.341	0.424	1
Tnfaip8	0.0705185	0.145218	0.262	0.185	1
Paxbp1	0.0706324	-0.149984	0.262	0.343	1
Ugcg	0.0707246	0.155651	0.476	0.384	1
Rpl21	0.070959	0.258162	0.897	0.869	1
Nudt19	0.0711021	0.142604	0.254	0.178	1
Ptma	0.0713686	0.432002	0.651	0.599	1
Slc16a2	0.0714328	-0.108412	0.143	0.219	1
Rps27	0.071438	0.171328	0.937	0.889	1
Golga3	0.0716483	-0.103721	0.079	0.141	1
Phf1	0.07173	-0.102013	0.063	0.121	1
Stx4a	0.0721707	0.137504	0.492	0.387	1
Zmym5	0.0722671	0.126166	0.254	0.178	1
Clic1	0.072313	0.192477	0.952	0.939	1
Psmd2	0.0723806	0.170697	0.563	0.465	1
Eif4h	0.0724339	0.110741	0.532	0.431	1
Med6	0.072468	0.104936	0.111	0.061	1
Pigr	0.0725552	-0.402435	0.992	0.956	1
Atg12	0.072882	-0.10152	0.087	0.152	1
Pam16	0.0729185	0.103773	0.19	0.125	1
Mlf2	0.0734495	0.124648	0.492	0.387	1
Lamtor1	0.0734791	0.12447	0.381	0.296	1
Rbbp7	0.0737245	0.158613	0.254	0.178	1
Ift20	0.0737437	0.197329	0.405	0.32	1
Neurl1b	0.0738165	0.127415	0.254	0.178	1
Cnot3	0.0738875	-0.116168	0.135	0.205	1
Tor1b	0.0738983	-0.109069	0.103	0.172	1
Trim25	0.073979	0.137838	0.667	0.545	1
Prcp	0.0740958	-0.107544	0.087	0.152	1
Vamp3	0.0741009	0.240478	0.365	0.293	1
Lpcat3	0.0741975	0.12447	0.373	0.293	1
Coq9	0.0743639	0.142402	0.294	0.219	1
Zc3h14	0.0745001	0.11713	0.143	0.088	1
Bax	0.0745388	-0.1238	0.095	0.158	1
Nras	0.0747334	0.125394	0.27	0.192	1
Rab11fip1	0.074773	0.155441	0.484	0.397	1
Atg4d	0.0751285	0.11774	0.54	0.455	1
Pparg	0.075261	0.20847	0.595	0.522	1
Smpdl3b	0.0758129	0.101321	0.119	0.067	1
Hadha	0.0769233	0.205029	0.651	0.576	1
2610507B11Rik	0.0769751	-0.146988	0.5	0.593	1
Rplp1	0.0771583	-0.177816	1	1	1
Sacm1l	0.0772242	-0.119753	0.095	0.158	1
Pank2	0.0773664	-0.114946	0.167	0.246	1
Tep1	0.0774033	-0.19163	0.492	0.589	1
Abhd17a	0.0774465	0.192052	0.405	0.34	1
Slc35f6	0.0774779	0.129806	0.222	0.155	1
Mia2	0.0775391	-0.121495	0.278	0.374	1
Tbc1d2	0.0777217	0.111508	0.294	0.212	1
Susd6	0.0779113	-0.19224	0.349	0.421	1
Rer1	0.0780457	0.227821	0.611	0.562	1
Zcchc6	0.078191	0.223594	0.548	0.481	1
Riox2	0.0783073	0.103061	0.135	0.081	1
Slc35c1	0.0785948	-0.201362	0.484	0.593	1
4833420G17Rik	0.0786058	-0.123255	0.103	0.168	1
Arhgap27	0.0791193	0.135309	0.452	0.367	1
Mtfmt	0.0791431	0.127415	0.151	0.094	1
9530068E07Rik	0.0793425	0.161244	0.54	0.444	1
Ly6g6e	0.0795002	0.121562	0.127	0.074	1
Psmd6	0.0795128	0.136392	0.246	0.175	1
Cers5	0.0796341	-0.119105	0.135	0.209	1
Ripk3	0.0797495	0.128263	0.246	0.175	1
Twf1	0.0797621	0.146719	0.294	0.219	1
Ccdc50	0.0799083	0.104589	0.19	0.125	1
Mdp1	0.0800241	-0.23883	0.579	0.603	1
Slc40a1	0.0800597	0.176214	0.373	0.293	1
Dhrs7b	0.0804404	-0.188033	0.397	0.461	1
Arl2bp	0.0804764	-0.193311	0.246	0.316	1
Prpsap1	0.0806442	0.16868	0.484	0.397	1
Snhg18	0.0807179	-0.120958	0.151	0.229	1
Clcn7	0.0810706	-0.11241	0.071	0.128	1
Gls	0.0811194	0.145117	0.349	0.276	1
Aamdc	0.0813354	-0.165507	0.262	0.35	1
Gnb2	0.0813986	0.156465	0.881	0.835	1
Setbp1	0.0819723	0.153623	0.214	0.148	1
Fam98c	0.08212	-0.166608	0.659	0.721	1
Capza1	0.0821478	0.132377	0.437	0.34	1
Sort1	0.0822774	-0.159221	0.294	0.377	1
Chtop	0.0823188	0.11593	0.286	0.209	1
Ldlr	0.0823832	0.193662	0.659	0.569	1
Slc35a3	0.0826693	0.141592	0.437	0.357	1
Hmox2	0.0830049	0.108306	0.151	0.094	1
Mrpl33	0.0834149	0.152003	0.603	0.525	1
Foxa1	0.0835791	0.127415	0.27	0.199	1
Cops5	0.0837431	0.165878	0.254	0.185	1
Rnasel	0.0838021	0.178876	0.825	0.815	1
Snx2	0.0838372	0.124665	0.302	0.219	1
Ssr3	0.0838481	0.15205	0.429	0.347	1
Gm3550	0.0844071	-0.111249	0.095	0.158	1
Rsbn1l	0.084425	-0.11306	0.103	0.168	1
Hps5	0.0849756	0.138954	0.397	0.316	1
Mms19	0.0849989	-0.10152	0.079	0.138	1
Ppme1	0.085009	0.124145	0.27	0.192	1
Svbp	0.0854994	0.162271	0.341	0.266	1
Ubxn4	0.0858815	0.120921	0.27	0.195	1
Ube2h	0.0860151	0.146737	0.389	0.32	1
Atp6ap2	0.0861783	0.15053	0.294	0.219	1
Slc20a1	0.0863085	-0.105681	0.405	0.515	1
Slc31a1	0.0863858	0.12483	0.413	0.323	1
Map7	0.0872598	0.122088	0.421	0.316	1
Fahd1	0.0873135	-0.201777	0.254	0.337	1
Golgb1	0.0873388	0.149576	0.54	0.468	1
Specc1l	0.0874174	0.180456	0.468	0.391	1
Oas2	0.0874246	0.143063	0.159	0.101	1
Zc3hav1	0.08766	0.222612	0.349	0.273	1
Myo18a	0.0883679	0.109819	0.722	0.626	1
Ppp3ca	0.0884494	-0.174886	0.278	0.357	1
Tarbp2	0.0889069	0.100377	0.206	0.141	1
Serinc1	0.0890117	0.117458	0.222	0.155	1
Ets2	0.089187	0.239999	0.468	0.411	1
Arfgap3	0.089487	0.144593	0.405	0.323	1
Rab9	0.089726	0.102028	0.198	0.135	1
Myo5b	0.0904098	0.102915	0.675	0.545	1
Ppp1cb	0.091193	0.144724	0.508	0.424	1
Gtf2ird1	0.0912124	0.11186	0.278	0.202	1
Cand1	0.0914382	0.163238	0.302	0.236	1
Tln1	0.0914418	0.110442	0.254	0.182	1
Akt1	0.091543	0.124239	0.222	0.155	1
Arid1a	0.0915984	-0.105757	0.151	0.226	1
Eif3e	0.0916696	0.199564	0.302	0.242	1
Bud31	0.0916781	0.149576	0.452	0.367	1
Ppp2ca	0.0921637	0.125225	0.619	0.539	1
Rab5c	0.0921708	0.176978	0.548	0.475	1
Emc10	0.0922225	-0.146665	0.365	0.441	1
Stard5	0.0926701	0.11774	0.373	0.293	1
Rack1	0.093185	0.179393	0.905	0.879	1
Stat2	0.093456	0.217218	0.5	0.418	1
Spryd3	0.093571	-0.118441	0.079	0.135	1
Plekhb2	0.0936636	0.13207	0.714	0.636	1
Rabgap1l	0.0937355	-0.183997	0.325	0.394	1
Prkra	0.0938236	-0.133798	0.127	0.189	1
Gm42688	0.094126	0.108883	0.333	0.253	1
Fbp2	0.0941438	0.118282	0.722	0.616	1
Tmem51	0.0941723	0.139192	0.246	0.178	1
Ppa1	0.0949907	-0.136936	0.683	0.71	1
Cct2	0.095036	0.145117	0.302	0.229	1
Grpel2	0.0951026	0.105395	0.198	0.135	1
Zfp710	0.0953308	0.121562	0.294	0.222	1
Tspan1	0.0958983	-0.207746	0.992	1	1
Slc25a39	0.0960211	0.114182	0.484	0.397	1
Rsad2	0.0961287	0.374189	0.198	0.135	1
Ufm1	0.0964229	0.213956	0.429	0.364	1
Ssx2ip	0.0966937	0.133502	0.238	0.168	1
Apool	0.0967869	0.152647	0.19	0.128	1
Dera	0.096934	0.119907	0.389	0.293	1
Slc35b1	0.0973908	0.194226	0.492	0.444	1
Spint1	0.0974072	0.141435	0.786	0.704	1
Tm9sf2	0.0975301	0.106122	0.889	0.855	1
Nbeal1	0.0977517	-0.13866	0.214	0.283	1
Slc25a37	0.0978299	-0.10319	0.087	0.148	1
Prap1	0.0981084	0.109425	0.214	0.148	1
Psd3	0.0982928	-0.118936	0.063	0.114	1
Insr	0.0986205	-0.117494	0.095	0.155	1
Uba1	0.0986742	0.221509	0.46	0.411	1
Opa3	0.0989803	0.161195	0.254	0.189	1
Snrnp25	0.0989911	-0.167945	0.214	0.283	1
Letm1	0.0990527	0.221718	0.579	0.512	1
Iars2	0.0990984	0.117604	0.254	0.185	1
Rnpep	0.0992342	0.239806	0.516	0.471	1
Cdx1	0.0993669	-0.184425	0.444	0.508	1
Sectm1b	0.0994334	-0.15323	0.437	0.525	1
Rpl23a	0.0994946	0.251954	0.937	0.899	1
Tmem50b	0.0995862	0.116449	0.365	0.283	1
Sf3b6	0.0997929	-0.139004	0.46	0.542	1
Smap1	0.0998401	0.176214	0.389	0.32	1
Taok1	0.10015	0.167449	0.246	0.182	1
Spg7	0.100171	-0.107158	0.302	0.391	1
Ctnna1	0.100525	0.204779	0.778	0.731	1
Clca4a	0.100619	-0.675621	0.214	0.266	1
Ehbp1l1	0.100842	0.100667	0.508	0.421	1
Gm12216	0.100933	-0.11614	0.079	0.135	1
Map3k13	0.100961	-0.117013	0.183	0.253	1
Nipal3	0.100993	-0.106263	0.063	0.114	1
Chtf8	0.101223	-0.119264	0.111	0.172	1
Anks4b	0.101926	0.125062	0.556	0.471	1
Stt3b	0.102358	0.137504	0.349	0.279	1
Cox6a1	0.102649	-0.160393	0.976	0.983	1
Pkp4	0.102942	0.137504	0.27	0.199	1
Tfg	0.103056	0.101812	0.302	0.226	1
Nelfe	0.103263	0.134789	0.302	0.232	1
Tpm3	0.103344	0.117072	0.929	0.882	1
Churc1	0.103647	0.125722	0.333	0.259	1
Zfp444	0.104051	-0.1105	0.056	0.104	1
Parva	0.104152	0.120921	0.27	0.199	1
Fnbp1l	0.104555	0.149576	0.27	0.205	1
Tesk2	0.1047	0.1185	0.317	0.242	1
Ndufb6	0.104828	0.150424	0.873	0.768	1
Ptger4	0.104994	-0.101283	0.087	0.145	1
Gm9774	0.104997	-0.117039	0.127	0.189	1
Dgkd	0.105119	-0.123461	0.19	0.256	1
Mier1	0.105607	0.122034	0.516	0.421	1
Rassf7	0.105612	0.107756	0.508	0.414	1
Kat6a	0.10571	0.112284	0.167	0.111	1
Plk3	0.105959	0.16701	0.31	0.242	1
Pls1	0.106222	0.187842	0.825	0.771	1
Chp2	0.10683	-0.192949	0.294	0.37	1
Fam96a	0.107032	0.125531	0.254	0.189	1
Prkar1a	0.107102	0.172269	0.325	0.256	1
Lclat1	0.107295	-0.102688	0.119	0.182	1
Rpl36al	0.107334	0.220409	0.849	0.811	1
Btg2	0.107339	-0.258268	0.667	0.724	1
Chchd2	0.107666	-0.162114	1	0.987	1
Adk	0.107967	-0.131112	0.421	0.519	1
Tapbp	0.10873	0.129962	0.738	0.65	1
Spcs3	0.108894	0.1135	0.143	0.091	1
Hpcal1	0.108915	-0.131961	0.373	0.458	1
Dusp5	0.10916	0.190897	0.317	0.256	1
Slc25a4	0.109319	0.125146	0.151	0.098	1
Acad8	0.109825	-0.10152	0.095	0.152	1
Inf2	0.109969	0.131429	0.167	0.111	1
Prdx5	0.110102	-0.207799	0.881	0.916	1
Sash1	0.110157	-0.171893	0.167	0.229	1
Hdlbp	0.110207	0.159998	0.484	0.404	1
Tardbp	0.110442	0.191236	0.389	0.306	1
Snrpd1	0.11045	0.148644	0.286	0.219	1
0610040J01Rik	0.110564	0.152826	0.31	0.242	1
Nedd9	0.110851	-0.116598	0.238	0.31	1
Pfdn6	0.110866	0.135377	0.437	0.36	1
Rflnb	0.111837	0.225899	0.524	0.475	1
Amdhd2	0.111882	-0.172924	0.302	0.374	1
Rnf145	0.111906	-0.132195	0.183	0.253	1
Mindy1	0.111965	-0.140076	0.222	0.29	1
Il13ra1	0.112213	0.146045	0.341	0.276	1
Nans	0.112344	-0.155849	0.643	0.734	1
Lamc2	0.112452	-0.176811	0.159	0.222	1
Ibtk	0.112639	0.221009	0.246	0.189	1
Dab2ip	0.112655	0.148644	0.294	0.232	1
Rala	0.113055	0.143612	0.619	0.552	1
Atrnl1	0.113413	-0.140061	0.492	0.579	1
Ncstn	0.113434	0.101687	0.365	0.283	1
Ubl4a	0.114643	0.105795	0.468	0.357	1
Slc39a4	0.114925	0.132865	0.365	0.293	1
Ehd1	0.114995	0.131106	0.452	0.374	1
Ptprg	0.115041	-0.108412	0.127	0.189	1
Selenow	0.11537	0.108715	0.286	0.215	1
Dync1h1	0.115559	-0.186379	0.508	0.566	1
H2-T22	0.115697	0.21385	0.421	0.35	1
Pfdn1	0.115838	0.153898	0.484	0.407	1
Ppp4r2	0.115977	-0.112672	0.119	0.178	1
Urm1	0.116106	-0.113458	0.095	0.152	1
Gm49378	0.11612	-0.132195	0.262	0.34	1
Bet1	0.116328	0.137504	0.151	0.101	1
Ube2m	0.116677	0.195771	0.452	0.401	1
Slc39a9	0.116773	0.160224	0.333	0.263	1
Sfxn1	0.116785	-0.101283	0.095	0.152	1
Cops9	0.116813	-0.244367	0.817	0.808	1
Inppl1	0.116996	0.142712	0.341	0.269	1
Ddx24	0.117368	0.128979	0.317	0.249	1
Mst1r	0.117492	-0.11456	0.167	0.232	1
Csnk1g2	0.117824	-0.142339	0.571	0.657	1
Atp8b1	0.11797	0.178695	0.643	0.596	1
Clec2d	0.11822	-0.219916	0.452	0.502	1
Cars2	0.118801	-0.105951	0.071	0.121	1
Kmt2e	0.11911	0.169576	0.31	0.249	1
Rps8	0.119301	0.301868	0.96	0.939	1
Myo1e	0.119304	0.160868	0.556	0.485	1
Rbbp6	0.119785	0.151309	0.333	0.263	1
Tnk2	0.119899	-0.151858	0.341	0.411	1
Bpnt1	0.120131	0.201255	0.437	0.374	1
Myo6	0.120213	-0.160108	0.587	0.65	1
Ngrn	0.120215	0.103061	0.151	0.101	1
Rwdd1	0.120227	0.156975	0.27	0.202	1
Pgd	0.120298	0.117008	0.825	0.781	1
Taf5l	0.120512	-0.101763	0.071	0.121	1
Psmd7	0.120757	0.157312	0.444	0.367	1
Cetn3	0.120789	0.112284	0.167	0.114	1
Sema4a	0.12079	0.15672	0.595	0.542	1
Rpl30	0.120895	0.260699	0.857	0.808	1
Ubald2	0.121111	-0.178878	0.484	0.525	1
Ccdc59	0.121631	0.111155	0.254	0.189	1
Glod5	0.121886	0.133088	0.254	0.189	1
2025-03-07	0.122251	0.145616	0.429	0.357	1
Foxo1	0.122504	0.116559	0.167	0.114	1
Scamp1	0.122637	-0.167536	0.278	0.34	1
Smg7	0.122802	0.136951	0.262	0.202	1
2810459M11Rik	0.122848	0.110282	0.127	0.081	1
Atxn7l3b	0.122855	0.142882	0.429	0.36	1
Commd1	0.122877	0.13065	0.357	0.279	1
Naa38	0.123259	0.134789	0.278	0.209	1
Wdr13	0.123712	-0.110884	0.119	0.178	1
Elf4	0.124189	0.131922	0.254	0.192	1
Tpd52	0.124718	0.250354	0.754	0.744	1
Actr1a	0.124957	0.115576	0.532	0.444	1
Edn1	0.125052	-0.185598	0.222	0.296	1
Ctss	0.125471	0.130124	0.754	0.7	1
Sppl2a	0.126498	0.174303	0.675	0.599	1
Emc7	0.126627	0.17531	0.278	0.215	1
Bcl2l13	0.126917	0.126008	0.119	0.074	1
Sqle	0.126922	0.152647	0.508	0.444	1
Ccz1	0.127331	0.187408	0.365	0.313	1
Capn2	0.127616	0.119744	0.31	0.242	1
Atp5h	0.127761	0.150516	0.952	0.923	1
Gchfr	0.128389	-0.117961	0.087	0.138	1
Irf2	0.129515	0.122156	0.341	0.269	1
Cd55	0.129539	-0.287981	0.222	0.283	1
Brwd1	0.130152	0.163261	0.175	0.125	1
Rnf181	0.130699	0.101107	0.254	0.189	1
BC003331	0.130911	0.104589	0.175	0.121	1
Hnrnpd	0.13128	-0.118265	0.333	0.418	1
Tuba4a	0.131605	-0.204278	0.667	0.673	1
Mrpl13	0.131895	0.136609	0.413	0.337	1
Setd4	0.132366	-0.13493	0.167	0.229	1
Ythdf1	0.132625	-0.103451	0.087	0.138	1
Ndufaf8	0.132781	-0.224733	0.516	0.556	1
Mrps18a	0.133113	0.115477	0.302	0.229	1
Clrn3	0.13364	0.202274	0.365	0.31	1
Rpn1	0.133807	0.256668	0.603	0.579	1
Ptpa	0.134048	0.134469	0.349	0.283	1
Snx6	0.134338	0.127216	0.27	0.205	1
Zzef1	0.1349	0.148414	0.675	0.596	1
Ereg	0.134962	0.151754	0.111	0.067	1
Zswim7	0.135199	-0.127324	0.063	0.108	1
Hint1	0.135206	-0.162891	0.937	0.936	1
Rell1	0.135277	-0.127533	0.206	0.273	1
Abhd2	0.135399	0.109735	0.635	0.552	1
Gm3054	0.135681	-0.113648	0.167	0.229	1
Bod1l	0.136338	-0.126084	0.111	0.165	1
Rasd1	0.136654	0.103061	0.103	0.061	1
S100a16	0.136885	-0.158753	0.825	0.892	1
Med30	0.13692	0.147508	0.198	0.145	1
Smad7	0.136951	0.166073	0.516	0.434	1
Ppm1a	0.137389	0.108253	0.246	0.185	1
Akr1a1	0.137666	0.173586	0.865	0.848	1
Lnpep	0.137906	-0.113271	0.159	0.222	1
Gorasp2	0.138063	0.118395	0.286	0.222	1
Usp47	0.138691	0.145583	0.333	0.266	1
Abcg2	0.138924	0.120962	0.325	0.256	1
Slc23a2	0.13911	-0.130936	0.159	0.215	1
Dock6	0.139169	0.176603	0.286	0.222	1
Pdzk1ip1	0.140312	-0.142019	0.397	0.461	1
Krt19	0.140366	0.126268	1	0.993	1
Pde4dip	0.140557	-0.132507	0.167	0.226	1
Cwc15	0.141283	0.150883	0.556	0.478	1
Abcb1a	0.141303	-0.119383	0.722	0.808	1
Hectd4	0.141312	-0.103998	0.071	0.118	1
Sik3	0.141353	-0.109846	0.135	0.192	1
Plxnb2	0.14188	0.122995	0.698	0.657	1
Grk2	0.142101	-0.143565	0.23	0.29	1
Degs2	0.142746	-0.195235	0.69	0.697	1
Glul	0.14296	-0.165809	0.603	0.673	1
Pafah1b3	0.143544	0.15704	0.444	0.401	1
Pla2g5	0.143999	0.11113	0.183	0.128	1
Tnip3	0.144089	0.152826	0.286	0.226	1
Klk1	0.144583	-0.154841	0.183	0.246	1
Ube2z	0.144652	0.109425	0.294	0.229	1
Suclg2	0.144673	0.142712	0.548	0.481	1
Rps6	0.144748	0.384721	0.857	0.822	1
Naip2	0.144902	0.106537	0.254	0.195	1
Aak1	0.146014	0.107221	0.183	0.131	1
H2afy	0.146032	0.16011	0.587	0.549	1
Stx3	0.146167	0.10188	0.508	0.418	1
Ngdn	0.146361	0.125146	0.317	0.253	1
Top1	0.14649	0.159963	0.516	0.448	1
Gm11361	0.146906	-0.220168	0.31	0.367	1
Snx3	0.147479	0.115251	0.357	0.293	1
Sh2d4a	0.147602	-0.150224	0.27	0.34	1
Oxsr1	0.147605	0.116745	0.206	0.155	1
Arpc1b	0.148961	0.129037	0.865	0.822	1
Atg2a	0.149054	-0.147226	0.183	0.239	1
P2rx4	0.149124	-0.131183	0.349	0.404	1
Cdc42ep2	0.149208	0.104065	0.103	0.064	1
Slc17a4	0.14935	-0.122364	0.143	0.202	1
Ifit1	0.149466	0.114852	0.325	0.246	1
Nckap1	0.150706	0.135501	0.349	0.29	1
Mrpl16	0.150792	0.156751	0.19	0.138	1
Txn2	0.150901	-0.142476	0.437	0.505	1
Jchain	0.151105	-0.122187	0.27	0.333	1
Src	0.151408	-0.124027	0.238	0.3	1
Fryl	0.151946	-0.187325	0.405	0.458	1
Mycbp	0.152158	0.11186	0.238	0.178	1
Sarnp	0.152261	0.107756	0.183	0.131	1
Arpc1a	0.152279	0.130886	0.389	0.32	1
Rps17	0.152915	0.213972	0.921	0.886	1
Washc1	0.153918	-0.105353	0.103	0.155	1
Gigyf2	0.153993	0.107271	0.254	0.192	1
Asxl1	0.154916	-0.135379	0.135	0.189	1
Tnni1	0.154935	-0.132799	0.381	0.441	1
Glrx3	0.155275	0.121562	0.294	0.232	1
Arhgap17	0.155577	0.120495	0.421	0.34	1
Dopey2	0.155903	0.10188	0.238	0.178	1
Myo9b	0.155911	-0.114035	0.143	0.199	1
Brd7	0.156047	-0.133419	0.167	0.229	1
Gosr2	0.156373	0.125013	0.206	0.155	1
Pfkl	0.156537	0.128707	0.452	0.391	1
Ubb	0.156599	0.112629	0.817	0.785	1
Adamdec1	0.15745	0.719008	0.103	0.064	1
Gna13	0.157919	0.145359	0.46	0.411	1
Akap13	0.158691	0.103361	0.69	0.606	1
Csta1	0.15878	0.138737	0.143	0.098	1
Ccdc174	0.158793	0.115049	0.135	0.091	1
Zfp592	0.15905	-0.109519	0.159	0.219	1
Mycbp2	0.159249	0.107997	0.262	0.199	1
Hmgn5	0.159546	-0.100911	0.262	0.343	1
Eif5	0.159704	0.180744	0.556	0.512	1
Idh3a	0.15999	0.1852	0.357	0.3	1
Gpatch8	0.160621	-0.151335	0.19	0.246	1
Smc6	0.160979	-0.170767	0.175	0.226	1
Mut	0.161162	0.106192	0.183	0.131	1
Ppp1r7	0.161463	0.106643	0.119	0.077	1
Acad11	0.16157	0.12781	0.286	0.226	1
H1f0	0.162126	0.13245	0.492	0.421	1
Nr3c2	0.162228	-0.202412	0.595	0.626	1
Eea1	0.162598	0.134354	0.317	0.253	1
Prdm2	0.162819	0.112284	0.159	0.111	1
Mtmr4	0.163225	0.116409	0.262	0.202	1
Atp6v1f	0.163255	-0.123958	0.524	0.603	1
Wfdc2	0.163272	0.289602	0.698	0.663	1
Rnf103	0.163302	0.103288	0.317	0.259	1
Mapk1	0.163307	-0.112903	0.175	0.232	1
Amfr	0.16334	-0.105353	0.246	0.313	1
Sh3glb2	0.164697	0.104014	0.27	0.215	1
Hyal2	0.16508	-0.116193	0.19	0.249	1
Cbfa2t2	0.165108	0.120063	0.103	0.064	1
Laptm4a	0.165339	0.121897	0.683	0.606	1
Acsm3	0.165413	-0.107872	0.071	0.114	1
Etv3	0.165526	0.118395	0.278	0.222	1
Tmem41b	0.165742	0.117604	0.246	0.192	1
Phactr4	0.165751	0.165416	0.214	0.162	1
Eif3l	0.165951	0.125471	0.357	0.293	1
Grk6	0.16596	-0.104518	0.159	0.212	1
Mast4	0.166079	0.108022	0.175	0.125	1
Smarce1	0.166152	-0.105927	0.325	0.384	1
[truncated: 525 more rows]

## Sheet: Enterocyte. Subgroup 3.markers
	p_val	avg_log2FC	pct.1	pct.2	p_val_adj
Gm14015	9.23225e-26	-0.544063	0.008	0.434	2.67024e-21
Mcc	1.06071e-24	-0.840043	0.036	0.506	3.06788e-20
Isg15	9.17052e-23	1.92664	0.955	0.446	2.65239e-18
Ly6a	2.84543e-19	1.4665	0.976	0.747	8.22984e-15
Igha	3.30697e-19	-1.03855	0.785	0.964	9.56475e-15
Reg3b	1.20326e-15	1.66313	0.955	0.723	3.4802e-11
Nkain2	1.74438e-15	-0.978806	0.628	0.928	5.04526e-11
Slfn4	1.51905e-14	2.18793	0.729	0.289	4.39354e-10
Atp5j	2.74491e-14	1.16511	0.907	0.602	7.9391e-10
Fam162a	6.13902e-14	0.969987	0.996	0.94	1.77559e-09
Cyp2c55	2.39092e-13	-0.875515	0.996	1	6.91526e-09
Prmt3	3.15301e-13	0.557917	0.453	0.012	9.11944e-09
Ly6e	3.73238e-13	1.08507	0.814	0.434	1.07952e-08
Wdr89	4.37455e-13	-0.913101	0.939	1	1.26525e-08
Slc51b	5.8904e-13	1.28112	0.781	0.422	1.70368e-08
Aldh1a1	7.74341e-13	1.00608	0.907	0.651	2.23963e-08
Lgals9	7.87183e-13	1.02827	0.704	0.277	2.27677e-08
Gm5485	9.54259e-13	-0.821141	0.644	0.964	2.76e-08
Gm48790	3.00731e-12	0.498716	0.409	0	8.69805e-08
Sacs	8.71791e-12	-0.23967	0	0.181	2.52148e-07
Oas1a	4.01269e-11	0.845174	0.607	0.193	1.16059e-06
Ddx60	8.24167e-11	0.925705	0.534	0.12	2.38374e-06
Irf7	1.65869e-10	0.90759	0.842	0.53	4.79743e-06
Gm10073	2.1569e-10	-0.827084	0.777	0.928	6.2384e-06
Ncapg2	2.65243e-10	0.606222	0.36	0	7.67163e-06
Saa3	3.31816e-10	1.15984	0.611	0.253	9.59712e-06
Oasl2	3.91777e-10	0.857575	0.725	0.434	1.13314e-05
Stat1	4.71869e-10	0.909563	0.704	0.373	1.36479e-05
Dmbt1	4.82743e-10	1.16239	0.992	0.976	1.39624e-05
Bst2	5.23742e-10	0.861609	0.733	0.41	1.51482e-05
Atp5g1	6.24363e-10	0.98216	0.883	0.759	1.80585e-05
Cacna1e	6.53069e-10	0.448238	0.344	0	1.88887e-05
Iigp1	1.00925e-09	0.912518	0.599	0.205	2.91905e-05
Ifi27l2a	2.27393e-09	1.22253	0.413	0.06	6.57689e-05
Reg3g	2.98653e-09	1.3897	0.85	0.614	8.63795e-05
Lgals3bp	3.2473e-09	0.742077	0.709	0.386	9.39217e-05
Nup210l	4.34125e-09	-0.70614	0.575	0.831	0.000125562
Negr1	5.74489e-09	-0.290774	0.02	0.205	0.000166159
Higd1a	7.95805e-09	0.71905	1	1	0.000230171
Ankrd37	9.09403e-09	-0.536669	0.105	0.373	0.000263027
Iglc1	1.44789e-08	-0.321265	0.053	0.277	0.000418774
Nr1h4	1.62631e-08	0.724472	0.866	0.687	0.000470377
Grcc10	1.77855e-08	-0.606825	0.648	0.904	0.000514411
Mal	1.84601e-08	0.768534	0.551	0.193	0.000533923
Ifitm3	2.76962e-08	0.73838	0.332	0.024	0.000801058
Mpst	3.03054e-08	0.678064	0.87	0.614	0.000876523
Rtp4	3.30971e-08	0.586072	0.555	0.205	0.000957267
Cd74	3.55835e-08	-0.783353	0.733	0.892	0.00102918
Stat2	3.87559e-08	0.626084	0.599	0.253	0.00112094
Ifit1	3.89057e-08	0.834097	0.445	0.12	0.00112527
Ppib	4.21722e-08	0.803527	0.696	0.373	0.00121975
Rnf213	6.06119e-08	0.82189	0.672	0.373	0.00175308
Mmp15	6.45655e-08	-0.53	0.259	0.566	0.00186743
Car1	6.99934e-08	0.647916	1	0.988	0.00202442
Cfb	9.33137e-08	0.546072	0.526	0.181	0.00269891
Nckap5	9.74234e-08	-0.579019	0.603	0.831	0.00281778
Cox4i1	1.09231e-07	-0.427592	1	1	0.00315929
Sdhb	1.1213e-07	0.627947	0.964	0.892	0.00324314
Oas3	1.19276e-07	0.628306	0.437	0.12	0.00344982
Cfl1	1.96686e-07	0.651145	0.939	0.831	0.00568875
Sdhc	2.04342e-07	0.7486	0.866	0.651	0.00591018
Ifi44	2.25472e-07	0.575536	0.389	0.084	0.00652134
Vil1	2.70972e-07	0.612602	0.927	0.843	0.00783733
Adh1	3.05384e-07	-0.609333	0.101	0.325	0.00883263
Slc10a2	3.50506e-07	0.630114	0.449	0.133	0.0101377
Lypd8	3.73696e-07	0.667467	1	1	0.0108084
Atp1b1	4.60857e-07	0.63502	0.996	0.976	0.0133294
Aldh1l1	4.87349e-07	0.593511	0.518	0.229	0.0140956
S100a6	5.14028e-07	-0.686566	0.992	1	0.0148672
Clec2h	5.75297e-07	0.707716	0.903	0.759	0.0166393
2210407C18Rik	5.88896e-07	-0.534334	0.142	0.398	0.0170326
Tap1	6.57064e-07	0.640224	0.757	0.458	0.0190043
Slc39a4	6.94221e-07	0.660842	0.599	0.289	0.020079
Ceacam1	7.58368e-07	0.557917	0.968	0.94	0.0219343
Traf5	8.28874e-07	-0.507625	0.668	0.867	0.0239735
Krt20	8.3575e-07	0.782352	0.976	0.928	0.0241724
Efna1	8.56487e-07	-0.580633	0.401	0.639	0.0247722
Smim22	1.0035e-06	-0.499713	0.988	1	0.0290242
Calm1	1.13162e-06	0.563782	1	1	0.0327298
Usmg5	1.13465e-06	0.65978	0.955	0.928	0.0328174
Muc13	1.17923e-06	0.607535	0.988	0.952	0.0341069
Upp1	1.23414e-06	1.20645	0.81	0.602	0.0356951
Slc9a3	1.2797e-06	0.737817	0.777	0.614	0.0370127
Phgr1	1.28648e-06	-0.460283	0.988	1	0.0372088
B2m	1.38116e-06	0.650706	0.984	1	0.0399472
Parp12	1.46538e-06	0.614299	0.575	0.289	0.0423832
Rpl31	1.74843e-06	0.792458	0.972	0.928	0.0505698
Plac8	1.78373e-06	0.692359	1	0.988	0.0515908
Taco1	1.81558e-06	-0.794141	0.806	0.916	0.0525119
Cyc1	1.95821e-06	0.73873	0.915	0.783	0.0566372
Vcp	2.02022e-06	0.600116	0.781	0.53	0.0584308
Zbp1	2.15437e-06	0.515266	0.704	0.434	0.0623107
Map1lc3a	2.29436e-06	-0.425338	0.312	0.59	0.0663598
Gsdmc3	2.45484e-06	-0.440061	0.206	0.47	0.0710014
mt-Atp6	2.57963e-06	0.979789	1	1	0.0746107
Gsta1	2.74996e-06	0.677805	0.611	0.301	0.0795372
Trim30a	2.78879e-06	0.415357	0.368	0.084	0.0806601
Irgm1	2.82516e-06	0.581678	0.526	0.265	0.081712
Gars	2.93623e-06	0.524782	0.676	0.373	0.0849245
Mgat4c	3.13238e-06	0.598256	0.968	0.928	0.0905978
Ccnd2	3.17609e-06	0.773911	0.522	0.265	0.0918621
Rplp2	3.17764e-06	-0.496476	0.996	1	0.0919069
Slc51a	3.67132e-06	0.644922	0.899	0.711	0.106186
Ugp2	3.84452e-06	0.497556	0.688	0.434	0.111195
Usp18	4.07598e-06	0.51602	0.316	0.06	0.11789
Gsdmc2	4.12901e-06	-0.560755	0.441	0.699	0.119423
Ifit1bl1	5.02459e-06	0.721577	0.332	0.072	0.145326
Etfa	5.41735e-06	0.533348	0.85	0.711	0.156686
Zfp791	5.43437e-06	-0.725777	0.632	0.795	0.157178
Slc25a5	5.78472e-06	0.667627	0.984	0.928	0.167311
Clcn2	5.95961e-06	0.553953	0.822	0.578	0.17237
Cyp3a13	6.09347e-06	0.507592	0.619	0.337	0.176241
Fkbp5	6.11357e-06	0.515454	0.834	0.614	0.176823
Gm11361	6.27145e-06	-0.371694	0.32	0.59	0.181389
Ppp1cb	6.77701e-06	0.486907	0.636	0.361	0.196012
Rab7	6.84715e-06	0.519782	0.583	0.313	0.19804
Tubb4b	7.17569e-06	0.650451	0.98	0.916	0.207543
Slc44a4	7.34528e-06	0.501696	0.976	0.892	0.212448
Phf11b	9.06819e-06	0.430424	0.385	0.12	0.262279
Uba52	9.3168e-06	0.73808	0.984	0.94	0.26947
Arcn1	9.35942e-06	0.466598	0.405	0.145	0.270703
Peak1	9.90294e-06	-0.786245	0.874	0.964	0.286423
Uqcrc2	9.96434e-06	0.648044	0.806	0.602	0.288198
Car2	1.02609e-05	0.659828	0.862	0.747	0.296777
Sri	1.02815e-05	0.567784	0.887	0.723	0.297373
Apol10a	1.03687e-05	0.610776	0.911	0.771	0.299894
Cope	1.15131e-05	0.541351	0.692	0.434	0.332992
Atp5b	1.24803e-05	0.532444	1	0.952	0.360968
H2-T23	1.25655e-05	0.570186	0.919	0.807	0.363431
Uqcrc1	1.2621e-05	0.580743	0.883	0.699	0.365038
Eps8l3	1.2723e-05	0.649065	0.733	0.53	0.367989
Atp5f1	1.3672e-05	0.572843	0.931	0.831	0.395437
Suclg1	1.38959e-05	0.716392	0.66	0.47	0.401913
Oas1g	1.43048e-05	0.462651	0.393	0.133	0.413737
Trim27	1.64358e-05	-0.254204	0.032	0.169	0.475371
Gsdmc4	2.12263e-05	-0.282168	0.474	0.783	0.613927
Helz2	2.16616e-05	0.490532	0.51	0.253	0.626518
H2-Ab1	2.42608e-05	-0.660205	0.579	0.783	0.701694
Sertad1	2.5866e-05	-0.568327	0.615	0.807	0.748121
Shisa5	2.67157e-05	0.495499	0.895	0.747	0.772699
Gapdh	2.79115e-05	0.705324	0.919	0.892	0.807284
Gm20388	2.90276e-05	-0.41592	0.818	0.952	0.839564
Pfdn5	3.00609e-05	-0.412771	0.85	0.952	0.869452
Nudcd3	3.16911e-05	-0.467793	0.514	0.735	0.916602
Usp25	3.52898e-05	0.406111	0.474	0.217	1
Chchd10	3.65742e-05	0.548727	0.943	0.843	1
Uqcrh	3.70655e-05	-0.397761	0.992	0.988	1
Casp6	3.87904e-05	0.304298	0.178	0	1
Eef2	3.92774e-05	-0.460736	0.972	0.988	1
Dgkb	3.93857e-05	-0.2514	0.089	0.265	1
Papss2	3.94307e-05	0.567742	0.798	0.687	1
Apol9a	4.23536e-05	0.456116	0.348	0.108	1
Trim31	4.26095e-05	0.440747	0.417	0.181	1
Lrp10	4.33841e-05	0.469558	0.514	0.265	1
Rhoc	4.37454e-05	-0.390562	0.36	0.602	1
H2-T22	4.51827e-05	0.423477	0.526	0.277	1
Fam189a2	4.51937e-05	-0.347533	0.113	0.301	1
Oasl1	4.53665e-05	0.568805	0.393	0.157	1
Aldh1b1	4.65159e-05	0.556832	0.814	0.663	1
mt-Co1	4.79736e-05	0.669963	0.996	1	1
Rpl9-ps6	4.83015e-05	-0.389484	0.66	0.819	1
Parp14	4.9909e-05	0.461362	0.478	0.217	1
Cycs	5.0023e-05	0.620377	0.972	0.952	1
Gk	5.2644e-05	0.301141	0.279	0.06	1
Nmi	5.2682e-05	0.516469	0.462	0.229	1
Pde9a	5.30429e-05	0.595098	0.798	0.651	1
Xdh	5.34224e-05	0.459421	0.389	0.157	1
Ces2a	5.49111e-05	-0.7539	0.478	0.675	1
Rps12-ps3	5.54831e-05	-0.393661	0.692	0.867	1
Slfn2	5.89569e-05	0.520908	0.352	0.12	1
P4hb	5.9217e-05	0.464686	0.943	0.855	1
Gnas	5.93691e-05	0.588668	0.887	0.723	1
Gm11808	6.02735e-05	0.644879	0.984	0.976	1
Uqcrb	6.07209e-05	0.632526	0.984	0.952	1
Abcc3	6.25713e-05	0.514135	0.66	0.506	1
Gda	6.35525e-05	0.466829	0.571	0.337	1
Oas2	6.37428e-05	0.380333	0.247	0.048	1
Sptlc2	6.38348e-05	0.507291	0.769	0.578	1
Mgst1	6.42235e-05	0.608471	0.51	0.277	1
Ppia	6.57306e-05	0.761274	0.955	0.928	1
Park7	6.83698e-05	0.462846	0.571	0.313	1
Eif2s2	6.92593e-05	0.482951	0.992	0.988	1
Snupn	7.17301e-05	-0.242855	0.028	0.145	1
S100a14	7.25432e-05	-0.513827	0.283	0.506	1
Atp5c1	7.39279e-05	0.563416	0.919	0.747	1
Myl6	7.50394e-05	-0.357958	0.996	1	1
Emc8	7.59464e-05	-0.358477	0.211	0.434	1
Eif2ak2	7.84067e-05	0.450746	0.437	0.205	1
Slc13a2	7.91498e-05	0.504217	0.866	0.735	1
Glod5	8.19046e-05	0.419512	0.397	0.169	1
Cyp2d26	8.58839e-05	0.39417	0.389	0.157	1
Cdkn1a	8.73949e-05	0.434492	0.955	0.795	1
Crip1	9.23581e-05	-0.478888	0.996	0.988	1
Ndufa11	9.45937e-05	0.445817	0.972	0.976	1
Samhd1	0.000101516	0.580243	0.632	0.41	1
Tdrd7	0.000101648	0.303736	0.377	0.133	1
Tmem127	0.0001022	0.323715	0.364	0.133	1
Ndufa10	0.00010254	0.444127	0.895	0.747	1
Defb37	0.000108793	-0.269071	0.117	0.301	1
Ssr4	0.000109839	0.574615	0.737	0.578	1
Bsg	0.000111459	-0.347078	0.988	0.988	1
Epsti1	0.000112609	0.426672	0.441	0.205	1
Usp50	0.000113612	-0.282738	0.162	0.361	1
Slc16a2	0.000127241	-0.308274	0.15	0.337	1
Xaf1	0.000131784	0.426672	0.522	0.277	1
Trim30d	0.000135933	0.301141	0.356	0.12	1
Rps27rt	0.000135971	-0.305038	0.275	0.494	1
Phf11d	0.000136258	0.361084	0.271	0.072	1
Slc25a17	0.000136669	0.281178	0.219	0.036	1
mt-Atp8	0.000144648	0.969773	0.652	0.482	1
Cyp4f14	0.000146434	0.448699	0.587	0.386	1
Plcd3	0.000147343	-0.184556	0.02	0.12	1
Rs1	0.000150384	0.21654	0.154	0	1
H2-Q2	0.000151946	0.488813	0.644	0.47	1
Rps14	0.000153826	-0.27637	0.996	1	1
Gng12	0.000154835	0.381189	0.688	0.446	1
Uqcrfs1	0.000157197	0.520582	0.951	0.928	1
Slfn5	0.000161399	0.335699	0.219	0.036	1
Cox7b	0.000161989	0.476456	1	0.976	1
Prdx6	0.000165232	-0.52126	0.968	0.976	1
Elob	0.00017249	0.538882	0.907	0.831	1
Ifit3	0.000173499	0.282282	0.174	0.012	1
Cast	0.000180017	0.469218	0.652	0.458	1
Prelid1	0.000181709	0.467419	0.802	0.627	1
Pabpc1	0.000185408	-0.446951	0.83	0.916	1
Robo1	0.000185967	-0.17164	0.016	0.108	1
Rpl7	0.000186142	-0.323162	0.984	1	1
Hdac4	0.000188197	-0.161902	0.049	0.181	1
Tax1bp1	0.000189599	0.514135	0.846	0.663	1
Ppp1r1b	0.000193633	-0.410322	0.385	0.639	1
Gnai3	0.000199208	0.337405	0.526	0.265	1
Hdlbp	0.000208639	0.394579	0.579	0.337	1
Clrn3	0.000209496	0.362542	0.474	0.229	1
Egr1	0.00020998	-0.556467	0.781	0.892	1
Ifit2	0.000210668	0.541072	0.364	0.145	1
Cox7a2l	0.000212115	-0.577239	0.818	0.904	1
Zfp318	0.000214681	-0.185876	0.045	0.169	1
Ces2c	0.000217729	0.437479	0.538	0.301	1
Rps9	0.000217739	-0.324878	0.98	1	1
Gna11	0.000219674	0.448411	0.862	0.723	1
Psma3	0.000224937	0.537193	0.696	0.506	1
Slc25a24	0.000230469	0.348561	0.733	0.518	1
Mlec	0.00023207	0.445368	0.506	0.277	1
Prdx6b	0.000234068	-0.143183	0.032	0.145	1
Ndufa2	0.000245495	-0.315336	0.972	1	1
Slc17a9	0.000255459	-0.372565	0.263	0.458	1
Plscr1	0.000265941	0.496239	0.717	0.494	1
Prss30	0.000266453	0.461438	0.704	0.518	1
Nme2	0.0002707	0.631787	0.777	0.639	1
Cox5b	0.00027178	0.459803	0.98	0.976	1
Uqcrq	0.000275417	0.383695	0.996	0.988	1
Adam15	0.000282519	-0.32598	0.206	0.398	1
Dusp1	0.000283366	-0.621484	0.668	0.783	1
H2-Eb1	0.000285968	-0.319879	0.247	0.47	1
mt-Cytb	0.000291207	0.953792	0.968	0.988	1
Gale	0.000302815	0.525949	0.814	0.699	1
Serp1	0.000310334	0.500024	0.603	0.422	1
Mrpl58	0.000312685	0.364611	0.32	0.12	1
Ifi27l2b	0.000315738	0.443619	0.947	0.88	1
Copa	0.00032018	0.354994	0.36	0.157	1
Rps6ka3	0.000320184	0.36337	0.36	0.157	1
Egln3	0.000353094	-0.217391	0.105	0.265	1
Nlrp4e	0.000354485	-0.391766	0.935	0.976	1
Map2k1	0.000360783	0.446263	0.567	0.373	1
Cntrl	0.000367585	0.299667	0.239	0.06	1
Znfx1	0.000370262	0.432877	0.51	0.313	1
Cox8a	0.00037621	0.56318	0.931	0.88	1
Ndufs8	0.000376942	0.452631	0.749	0.627	1
Kif5b	0.000391299	0.424416	0.692	0.494	1
Dnase1l2	0.000394646	-0.175297	0.024	0.12	1
Zfp53	0.000397182	0.362542	0.267	0.084	1
Eif4g3	0.000399087	0.375203	0.393	0.181	1
Ftl1-ps1	0.000404762	-0.412863	0.559	0.687	1
Glrx	0.000407494	0.40624	0.7	0.482	1
Fos	0.000408615	-0.517895	0.947	0.976	1
Tex14	0.000417491	-0.318071	0.121	0.289	1
Zfp524	0.000429338	-0.329874	0.251	0.434	1
Fam3b	0.000432615	0.416077	0.818	0.675	1
Actr2	0.000439513	0.403792	0.623	0.41	1
Il18	0.000448793	0.45642	0.49	0.265	1
Jund	0.000452043	-0.358217	0.96	0.952	1
Rpl37a	0.000459869	-0.325881	0.996	1	1
Il17ra	0.000474527	-0.218485	0.057	0.181	1
Ugt2b34	0.000477101	0.379786	0.717	0.494	1
Dgat2	0.000479341	-0.275312	0.251	0.47	1
Pdgfa	0.000497638	-0.37659	0.267	0.458	1
Cd9	0.000503867	-0.466139	0.36	0.578	1
Itm2b	0.000505098	0.439664	0.891	0.771	1
B4galt5	0.000505698	0.280124	0.231	0.06	1
Slc35b1	0.000510915	0.452824	0.518	0.313	1
Rpl18	0.000532453	-0.307434	0.98	0.988	1
Ier5l	0.000536558	-0.175297	0.02	0.108	1
Plbd1	0.000547711	0.265209	0.174	0.024	1
Llgl2	0.000553779	0.358037	0.486	0.289	1
Hspa8	0.000566707	0.522685	0.984	0.964	1
Ppp1r15b	0.000583725	0.445866	0.692	0.494	1
Ubc	0.000598466	0.400611	1	0.988	1
Rsad2	0.000612762	0.539301	0.429	0.217	1
Hspd1	0.000617534	0.506399	0.494	0.277	1
Slc16a5	0.000626767	0.390146	0.433	0.229	1
Casp3	0.000628537	0.44126	0.543	0.349	1
Ogdh	0.000633548	0.387783	0.789	0.639	1
Rtkn	0.000634772	-0.123802	0.02	0.108	1
Psme2b	0.000637983	-0.345267	0.704	0.831	1
Fam98c	0.000643698	-0.340882	0.749	0.855	1
Rrbp1	0.000645068	0.41952	0.96	0.88	1
Bdh1	0.000665701	0.418211	0.721	0.578	1
Pnpo	0.000668294	-0.378197	0.231	0.41	1
Lap3	0.000676486	0.409394	0.538	0.325	1
Slirp	0.000685121	0.448766	0.7	0.53	1
Tsc22d1	0.000685625	-0.368423	0.575	0.747	1
Rapgef4	0.000687408	-0.14883	0.032	0.133	1
H2-D1	0.000692509	0.408525	0.996	0.988	1
Rps21	0.000699938	-0.310144	0.98	1	1
Sqle	0.000708927	0.34421	0.478	0.265	1
Fdps	0.000710111	0.360439	0.462	0.253	1
Atxn1	0.000710519	-0.258232	0.186	0.373	1
Tma7	0.000710703	0.435167	0.858	0.759	1
Csnk1a1	0.000711109	0.379428	0.822	0.675	1
Hexim1	0.000713978	-0.438617	0.49	0.663	1
Pou3f1	0.000757057	-0.245966	0.053	0.169	1
Srxn1	0.00080102	0.403662	0.696	0.506	1
Mt2	0.000808718	-0.706058	0.251	0.446	1
Rps10	0.000829698	-0.2453	0.976	1	1
Klf3	0.000833332	0.372037	0.652	0.446	1
Mitd1	0.000834019	0.289936	0.247	0.072	1
Pla2g5	0.000834455	0.243808	0.146	0.012	1
Capza1	0.000865762	0.30954	0.433	0.229	1
Psma2	0.000882633	0.520331	0.713	0.554	1
Spint2	0.000897671	-0.28057	1	0.988	1
Ctss	0.000905189	0.368468	0.741	0.59	1
Psmb8	0.000911249	0.451921	0.935	0.843	1
Nr3c2	0.000922432	-0.362968	0.652	0.759	1
Ndufs3	0.000925252	0.449274	0.769	0.602	1
Iqgap2	0.000978844	0.318419	0.858	0.711	1
Atp5d	0.000985467	0.378698	0.988	0.988	1
Nol7	0.00100392	0.382472	0.482	0.289	1
Ssr2	0.00106088	0.3663	0.502	0.301	1
Actb	0.00107531	0.376917	1	1	1
Rbm3	0.00110938	0.465545	0.474	0.301	1
Polr2a	0.00113468	-0.319571	0.312	0.506	1
Hist3h2a	0.001136	-0.224433	0.069	0.193	1
4930539E08Rik	0.00114941	-0.271791	0.101	0.241	1
Ube2l3	0.00117298	0.437899	0.692	0.47	1
Il18bp	0.00118371	0.236341	0.219	0.06	1
Edf1	0.00120024	0.337928	0.834	0.711	1
Arhgef2	0.00122571	0.227504	0.275	0.096	1
Ociad2	0.00122651	0.456188	0.858	0.723	1
H2-Aa	0.00124274	-0.421325	0.397	0.59	1
Surf4	0.00124639	0.401869	0.579	0.41	1
Ildr1	0.00127825	0.433215	0.7	0.566	1
Nfs1	0.00131064	0.199262	0.138	0.012	1
Lzic	0.0013216	-0.2514	0.146	0.301	1
Dnajb11	0.00132575	0.38961	0.619	0.434	1
Slc25a51	0.00135597	0.346502	0.413	0.229	1
Tapbp	0.0013563	0.331724	0.692	0.494	1
Lman2	0.00138393	0.368427	0.595	0.41	1
Hoxa7	0.00138489	-0.19796	0.085	0.217	1
Rps27a	0.00140248	-0.239098	0.951	1	1
Tnni1	0.00140733	-0.348361	0.316	0.494	1
Rtca	0.00140891	0.343884	0.567	0.373	1
Fau	0.00141514	-0.246991	1	1	1
Zswim3	0.00143396	-0.156432	0.036	0.133	1
Nme7	0.00145661	0.236394	0.194	0.048	1
Pccb	0.00147057	-0.463481	0.255	0.41	1
Nfkb1	0.00147556	0.337257	0.393	0.217	1
Samd9l	0.00147711	0.285156	0.312	0.133	1
Stat6	0.00150033	0.272162	0.3	0.12	1
Gpx2	0.00150279	0.497879	0.632	0.482	1
R3hdm4	0.00153836	-0.333773	0.478	0.663	1
Eif3h	0.00156176	-0.357419	0.571	0.759	1
Pml	0.00157717	0.24556	0.227	0.072	1
Ctsc	0.00158286	0.409719	0.389	0.193	1
Ndufb9	0.00158649	0.400955	0.98	0.952	1
Gm21885	0.00159244	0.310875	0.287	0.12	1
Zbtb7b	0.00159308	0.311596	0.676	0.506	1
Dhx58	0.00161364	0.259046	0.308	0.133	1
Optn	0.00162336	0.298797	0.433	0.241	1
Wasl	0.00171547	0.324102	0.356	0.181	1
Anapc13	0.00173385	0.414837	0.648	0.494	1
Zfp91	0.00174861	0.40411	0.619	0.482	1
Btf3	0.00175774	-0.288271	0.879	0.94	1
Gm9493	0.00180927	-0.26449	0.36	0.542	1
Mdh1	0.0018262	0.503915	0.846	0.807	1
Rmdn1	0.00185393	0.252643	0.206	0.06	1
Sh3bp5l	0.00187159	0.212547	0.19	0.048	1
Nrxn3	0.00189148	-0.147063	0.045	0.145	1
Grpel1	0.00190197	0.402655	0.381	0.205	1
Aldh9a1	0.00192213	0.32955	0.312	0.145	1
Psme1	0.00193922	0.443827	0.81	0.663	1
Eif3f	0.00195415	-0.424805	0.781	0.843	1
Mt1	0.00197475	-0.788558	0.632	0.747	1
Trafd1	0.00199691	0.331324	0.559	0.361	1
Aco2	0.00199732	0.426672	0.83	0.807	1
Rpl13a-ps1	0.00200019	-0.249093	0.211	0.373	1
Cyp24a1	0.00200632	0.267974	0.13	0.012	1
Cbx1	0.002011	0.325525	0.308	0.145	1
Znrd1	0.00203066	-0.224061	0.142	0.289	1
H2-Q7	0.00206152	0.316248	0.296	0.133	1
Mdh2	0.00206186	0.429157	0.919	0.855	1
Rac1	0.0020762	0.349293	0.818	0.711	1
Agpat2	0.00210509	0.28896	0.684	0.494	1
Gpr160	0.00210804	0.345752	0.437	0.265	1
Exosc7	0.00212501	0.165375	0.105	0	1
Vat1	0.00212684	-0.31553	0.093	0.217	1
Naa38	0.00212733	0.313819	0.324	0.145	1
Tbcd	0.00213707	0.187206	0.15	0.024	1
Emp1	0.00214959	0.588787	0.895	0.783	1
Nsf	0.00216674	-0.235827	0.255	0.434	1
Cdc42	0.00222872	0.385846	0.814	0.663	1
Cdhr2	0.00227206	0.415488	0.879	0.807	1
Hmox1	0.0022764	0.333563	0.17	0.036	1
Azi2	0.00228008	0.287098	0.498	0.313	1
Ilf2	0.00228727	0.173553	0.154	0.024	1
Hist1h2ac	0.00229996	-0.258947	0.126	0.265	1
Atp1a1	0.00230104	0.376739	0.996	0.964	1
Gng5	0.00233215	0.407731	0.421	0.241	1
Ctsb	0.00235013	0.458754	0.769	0.699	1
Epb41l4aos	0.00242133	-0.231292	0.134	0.277	1
Itch	0.00250134	0.290611	0.352	0.181	1
Nos1ap	0.00251292	-0.423581	0.575	0.699	1
Nipsnap2	0.00253048	0.293627	0.385	0.205	1
Laptm4a	0.00254077	0.387092	0.753	0.639	1
Herc6	0.0026086	0.314599	0.296	0.133	1
Thop1	0.00262556	0.14439	0.101	0	1
Ost4	0.00265025	0.355455	0.421	0.253	1
Car13	0.00267942	0.253421	0.271	0.108	1
Hunk	0.00273381	-0.111108	0.032	0.12	1
Ift172	0.00273461	0.308252	0.247	0.096	1
H2-DMb1	0.00278162	-0.36249	0.478	0.663	1
Serpinb1a	0.00278496	0.494163	0.846	0.747	1
Dlgap1	0.00288425	-0.172365	0.093	0.217	1
Gchfr	0.00290309	-0.230566	0.109	0.241	1
Impa1	0.00291304	0.240259	0.308	0.133	1
Flii	0.0029144	0.311736	0.413	0.229	1
Mapk1ip1l	0.00302488	0.314197	0.324	0.157	1
Tmco4	0.00304028	0.260662	0.235	0.084	1
Ereg	0.00306453	0.277368	0.182	0.048	1
Akr1b8	0.00309625	0.329996	0.356	0.181	1
Ptbp3	0.00312374	0.288289	0.672	0.518	1
Acat1	0.00315232	0.38603	0.405	0.241	1
Dtx3l	0.00315411	0.254678	0.401	0.205	1
Acadvl	0.00315705	0.365671	0.652	0.53	1
Sox6	0.00317622	-0.179049	0.101	0.229	1
Gde1	0.0032277	-0.123802	0.028	0.108	1
Art2b	0.00325166	0.290789	0.211	0.072	1
Muc3	0.00325757	0.437955	0.984	0.976	1
Arg2	0.00328851	-0.345059	0.247	0.398	1
Ccdc191	0.00328918	-0.201359	0.057	0.157	1
Tmprss4	0.00329081	0.390376	0.692	0.554	1
Celf2	0.0033643	-0.186694	0.13	0.265	1
Ppp1r12a	0.00338106	0.389439	0.64	0.458	1
Bcorl1	0.00343358	-0.16567	0.049	0.145	1
Tmem106a	0.00345736	0.210944	0.304	0.133	1
Pdss2	0.00346443	0.343417	0.405	0.241	1
Eef1b2	0.00347068	-0.341771	0.947	0.964	1
Taok1	0.0034811	0.283638	0.328	0.169	1
Rps24	0.0035238	-0.226054	1	1	1
Psmf1	0.00353093	0.167028	0.121	0.012	1
Gm7694	0.00353889	-0.102536	0.028	0.108	1
Hbegf	0.00356943	-0.450425	0.814	0.88	1
Cyp2j6	0.00360538	0.313904	0.583	0.398	1
Frg1	0.00360759	-0.417894	0.437	0.59	1
Gm9844	0.00363455	-0.144076	0.093	0.217	1
Nsmf	0.00366156	-0.201609	0.263	0.446	1
Dpy30	0.00367407	0.263734	0.328	0.169	1
Arhgef5	0.00371349	0.35677	0.449	0.301	1
Ift20	0.00372821	0.334414	0.449	0.277	1
Cgref1	0.00373025	0.189344	0.182	0.048	1
Dhrs3	0.0037538	0.220221	0.198	0.06	1
Macrod1	0.00376646	-0.222038	0.089	0.205	1
Hpcal1	0.00382308	-0.34866	0.437	0.578	1
Sec22a	0.00382328	0.183881	0.202	0.06	1
Acot8	0.0038263	0.328976	0.526	0.373	1
Rgcc	0.00384562	-0.213785	0.049	0.145	1
Pxn	0.00385469	0.268991	0.32	0.157	1
Slc2a6	0.00386967	-0.139818	0.049	0.145	1
Poldip2	0.0038735	0.190232	0.158	0.036	1
Gstm3	0.00387921	0.184102	0.117	0.012	1
Tprgl	0.00388096	-0.280036	0.449	0.614	1
Arl4a	0.0038825	0.388368	0.806	0.723	1
Cldn12	0.00392829	0.221852	0.138	0.024	1
Nars	0.00416655	0.286815	0.534	0.337	1
Rtraf	0.00417333	-0.383164	0.745	0.831	1
Mxi1	0.00424938	0.198162	0.47	0.265	1
Arel1	0.00425297	0.238704	0.19	0.06	1
Cd38	0.00426831	0.295319	0.619	0.482	1
Cyba	0.0042872	-0.341346	0.866	0.952	1
Selenop	0.00430958	-0.517475	0.433	0.602	1
2200002D01Rik	0.00432266	-0.270661	1	1	1
Hspa1b	0.00434526	0.890025	0.68	0.518	1
Mrpl27	0.00434912	0.246279	0.538	0.337	1
Rpl5	0.00441095	-0.242741	0.887	0.964	1
Apol9b	0.00448109	0.277225	0.239	0.096	1
Fus	0.00448494	-0.265475	0.563	0.711	1
Tor3a	0.00454966	0.209861	0.154	0.036	1
Pigr	0.00455513	0.573472	0.992	0.988	1
Krt8	0.00461208	0.396766	1	1	1
Emc6	0.00462345	-0.303721	0.308	0.458	1
Mpc2	0.00467224	0.384945	0.802	0.747	1
Rrm2b	0.00467748	-0.253673	0.211	0.361	1
Rars2	0.00468528	0.204979	0.154	0.036	1
Mtmr4	0.00474869	0.255872	0.34	0.181	1
Atp11b	0.00476576	0.264536	0.518	0.337	1
Kifap3	0.00478587	-0.106862	0.036	0.12	1
Ndufv1	0.00478746	0.339421	0.781	0.651	1
Rpl27a	0.00479462	-0.227926	0.915	0.952	1
Suds3	0.00480315	-0.338464	0.462	0.59	1
Rab8a	0.00480946	0.322994	0.583	0.434	1
Tmigd1	0.00497533	0.588887	0.773	0.723	1
Smg7	0.0050233	0.231856	0.259	0.108	1
Psmb9	0.005054	0.410672	0.785	0.687	1
Cog8	0.00511997	-0.2514	0.223	0.373	1
Ifih1	0.0051405	0.351265	0.393	0.241	1
Sqor	0.00514497	0.357689	0.964	0.88	1
Hsdl2	0.0051524	0.258728	0.235	0.096	1
Tpd52l2	0.00516592	-0.15829	0.121	0.253	1
Trpm6	0.00520555	0.369085	0.401	0.229	1
Cyb5b	0.00523864	0.372901	0.696	0.554	1
Mettl26	0.00529949	-0.300578	0.453	0.614	1
Fa2h	0.00532265	0.302312	0.81	0.723	1
Tmem50a	0.00532516	-0.390736	0.413	0.554	1
Ucp2	0.00538219	0.376874	0.571	0.446	1
Slc25a3	0.00539037	0.287373	0.98	0.928	1
Ulk2	0.00541525	-0.128847	0.045	0.133	1
Map2k2	0.00547284	0.340027	0.749	0.602	1
Chd3	0.00548355	-0.26086	0.32	0.482	1
Tmem30a	0.00550582	0.255061	0.364	0.193	1
Ubd	0.00551551	-0.936391	0.061	0.157	1
Sult1d1	0.00552152	0.417976	0.765	0.687	1
Lrrc17	0.00552489	-0.116689	0.045	0.133	1
Mical3	0.00553538	-0.189278	0.053	0.145	1
Atp5e	0.00554076	-0.206276	1	1	1
Inpp5j	0.00555781	0.296612	0.466	0.313	1
Zfp444	0.00556727	-0.213072	0.069	0.169	1
Spred1	0.00560015	0.20008	0.15	0.036	1
Myo1a	0.00562186	0.328025	0.919	0.88	1
Cdc123	0.00563215	0.248527	0.287	0.133	1
Eci2	0.00563354	0.320301	0.316	0.169	1
Alas1	0.0056341	-0.374548	0.514	0.651	1
Ier2	0.00566366	-0.362054	0.802	0.843	1
Cideb	0.00575418	0.258689	0.421	0.241	1
Golph3l	0.00579009	0.241932	0.332	0.169	1
Ifi47	0.00584317	0.340416	0.401	0.241	1
Pja1	0.00587811	-0.205757	0.146	0.277	1
Ifi204	0.00596381	0.168781	0.109	0.012	1
Ddx41	0.00598352	0.153296	0.109	0.012	1
Kars	0.00599967	0.352672	0.409	0.253	1
Rpl35	0.00600109	0.523397	0.834	0.795	1
Kitl	0.00602282	-0.239526	0.162	0.301	1
2610035D17Rik	0.00605874	-0.249295	0.275	0.434	1
Ube4a	0.00607008	0.243158	0.215	0.084	1
Psmc5	0.00609629	0.351172	0.623	0.506	1
Wasf2	0.0061038	0.279568	0.304	0.157	1
Tmem2	0.00611789	-0.139869	0.121	0.253	1
Idh3a	0.00614077	0.324793	0.372	0.205	1
Rpl15	0.00614347	0.546363	0.826	0.795	1
Eps8	0.0061612	0.317325	0.526	0.349	1
Fam46a	0.00629422	0.228446	0.652	0.494	1
Fam102b	0.00629494	0.247406	0.243	0.108	1
Ddx39	0.00631635	0.304994	0.336	0.181	1
Hao2	0.00635676	0.442614	0.498	0.373	1
Phf1	0.00637145	-0.15829	0.061	0.157	1
Fkbp2	0.00639439	0.27322	0.66	0.506	1
Rps2	0.00640529	0.713027	0.899	0.819	1
G6pdx	0.00645965	0.194113	0.17	0.048	1
Maf1	0.00649356	-0.184286	0.243	0.41	1
Fut2	0.00652232	0.305946	0.385	0.229	1
Klhl24	0.00655196	-0.152666	0.032	0.108	1
Git1	0.00659586	0.196914	0.202	0.072	1
Vmp1	0.00660428	-0.250666	0.842	0.94	1
Hoxa5	0.00662075	-0.137559	0.032	0.108	1
Gstm2	0.00667751	0.214369	0.279	0.133	1
Saa1	0.00671516	1.22732	0.478	0.337	1
Cdc42ep5	0.00671761	0.391444	0.462	0.337	1
Ubl4a	0.00674452	0.3045	0.437	0.289	1
Mycbp2	0.00675209	-0.185598	0.19	0.337	1
Tspan7	0.00679035	0.27797	0.3	0.157	1
Mocos	0.00679715	0.178285	0.239	0.096	1
Hira	0.00681585	-0.102536	0.032	0.108	1
Ces1g	0.00683838	0.276338	0.287	0.145	1
Dusp5	0.00687204	-0.242888	0.368	0.518	1
Il17rc	0.00689376	0.334694	0.7	0.614	1
Tgm2	0.00689621	0.218086	0.202	0.072	1
Mier1	0.00701317	0.392884	0.676	0.566	1
Por	0.00701891	-0.273314	0.547	0.675	1
Nsd1	0.00712187	0.259321	0.336	0.181	1
Rab1b	0.00716406	0.266776	0.425	0.265	1
Bsdc1	0.00717301	-0.249295	0.283	0.446	1
Snx2	0.00720214	0.273883	0.352	0.205	1
BC016579	0.00732367	0.234027	0.275	0.133	1
Zfpl1	0.00734854	0.158476	0.105	0.012	1
Snta1	0.00734865	0.163638	0.105	0.012	1
Dnajc19	0.00734892	0.248674	0.397	0.229	1
Golgb1	0.00737831	0.334917	0.563	0.386	1
Sec61g	0.00738992	0.435774	0.64	0.53	1
Cachd1	0.00741934	-0.192818	0.15	0.277	1
Eme2	0.00742325	0.137643	0.105	0.012	1
Coro7	0.00742325	0.137643	0.105	0.012	1
Psma4	0.00743779	0.420217	0.652	0.542	1
Rabggta	0.00744719	0.132387	0.105	0.012	1
Pls1	0.00744791	0.287152	0.688	0.602	1
Arpc2	0.0074621	0.204926	0.955	0.916	1
Ndufa9	0.00747323	0.36245	0.713	0.566	1
Ldb3	0.00748189	0.210944	0.198	0.072	1
Setd5	0.00748349	0.342139	0.466	0.337	1
Uba1	0.0075333	0.339755	0.514	0.373	1
Pnp	0.00754221	0.228446	0.36	0.193	1
Cox10	0.00756903	0.287466	0.36	0.205	1
Ubqln2	0.00758728	0.16194	0.126	0.024	1
Nenf	0.00761224	-0.328058	0.296	0.434	1
Abracl	0.00762433	0.331874	0.425	0.265	1
Sh3tc1	0.00771149	0.179235	0.219	0.084	1
Irgm2	0.00775354	0.240018	0.316	0.169	1
Rnaseh2b	0.00778766	0.141403	0.126	0.024	1
Acss2	0.00811582	0.206282	0.211	0.084	1
Nfe2l1	0.00813152	-0.297693	0.538	0.675	1
Idh3b	0.00813421	0.365272	0.628	0.53	1
Rbm47	0.00815129	0.259321	0.785	0.651	1
Myadm	0.0081583	0.222904	0.243	0.108	1
Neurl1b	0.00816097	0.208327	0.194	0.072	1
S100a13	0.00816514	-0.335933	0.636	0.783	1
Imp4	0.00824726	0.175333	0.126	0.024	1
Phb	0.00832946	0.209441	0.198	0.072	1
Sdccag8	0.00835271	0.108932	0.105	0.012	1
Hspa1a	0.00841454	0.944336	0.721	0.639	1
Cdx2	0.00841807	0.309103	0.81	0.663	1
Gadd45gip1	0.00842904	0.272286	0.328	0.181	1
Akr1c14	0.00845797	0.214777	0.251	0.108	1
Tor1aip2	0.00845844	0.297389	0.579	0.41	1
Ndufs1	0.00848521	0.301141	0.445	0.289	1
Arhgap5	0.0085012	0.290351	0.474	0.325	1
Gm35769	0.00851439	-0.223085	0.138	0.253	1
Spink1	0.00856918	0.472364	0.291	0.157	1
Cpq	0.0085781	0.242771	0.255	0.12	1
Ivns1abp	0.00863943	-0.282584	0.364	0.518	1
Cnih4	0.00864947	0.232265	0.445	0.265	1
Zfp598	0.00870836	0.180032	0.324	0.169	1
Gm4951	0.00873409	0.22944	0.194	0.072	1
Vps36	0.00876718	0.235952	0.34	0.193	1
Gm10399	0.00877836	-0.101259	0.04	0.12	1
Eml2	0.00878586	0.190232	0.142	0.036	1
Tpt1	0.00879484	-0.210296	1	1	1
Hadha	0.00880058	0.326	0.777	0.639	1
Cmpk1	0.00886656	0.281192	0.874	0.807	1
Spsb3	0.00893646	0.210944	0.194	0.072	1
Ak2	0.00895157	0.310969	0.866	0.795	1
Nomo1	0.00896107	0.220523	0.239	0.108	1
Plaa	0.00897217	0.208327	0.178	0.06	1
Emc7	0.0089888	0.301141	0.34	0.193	1
Tubal3	0.00899002	0.199262	0.263	0.12	1
Glrx5	0.0089949	-0.394562	0.563	0.651	1
Churc1	0.00900835	0.313852	0.413	0.253	1
Trim12a	0.00901804	0.294034	0.377	0.217	1
Fryl	0.00911098	-0.332035	0.514	0.59	1
H2-Q10	0.00911108	0.148097	0.101	0.012	1
Cops3	0.00912893	0.258549	0.291	0.145	1
Mfsd1	0.00922108	0.229635	0.243	0.108	1
Ankrd44	0.00931302	0.1883	0.158	0.048	1
Cenpx	0.00931442	0.202897	0.158	0.048	1
Ndufs4	0.00935443	0.29598	0.862	0.759	1
Ndufb8	0.00940374	0.332963	0.968	0.892	1
Piezo1	0.00941446	-0.191618	0.089	0.193	1
Trex1	0.00944138	0.182747	0.178	0.06	1
Prkar1a	0.00948459	0.287269	0.271	0.145	1
Rplp1	0.00953265	-0.183757	0.996	1	1
Rpl36a-ps1	0.00955132	-0.266666	0.259	0.398	1
Erbin	0.00955807	0.339101	0.789	0.687	1
Zfyve9	0.00958497	0.222402	0.19	0.072	1
Slc17a4	0.00959639	-0.350935	0.336	0.47	1
Tnfsf10	0.00962409	0.173553	0.142	0.036	1
Vdr	0.00968251	0.325134	0.794	0.735	1
Ypel3	0.0096953	-0.26156	0.126	0.241	1
2900097C17Rik	0.00969835	0.223139	0.255	0.12	1
Cox5a	0.00982877	-0.256676	1	0.988	1
Spint1	0.00984898	0.370578	0.745	0.651	1
Gbp3	0.0098634	0.201606	0.178	0.06	1
Mrpl54	0.0100225	0.298665	0.664	0.506	1
Igf2bp2	0.0100519	0.265128	0.453	0.289	1
Gmds	0.0100623	0.318982	0.931	0.855	1
Acer3	0.010094	0.148636	0.142	0.036	1
Id3	0.0101372	0.447021	0.785	0.735	1
Pafah2	0.0101589	0.292023	0.328	0.193	1
Dnaja3	0.0101896	0.178745	0.243	0.108	1
Aadac	0.0102266	0.227063	0.174	0.06	1
Ctdnep1	0.0102763	0.22576	0.304	0.157	1
Grpel2	0.0102922	0.21876	0.255	0.12	1
4931406C07Rik	0.0103426	-0.334488	0.874	0.928	1
Esd	0.0103533	0.345142	0.684	0.59	1
2210016F16Rik	0.0103757	-0.270765	0.498	0.627	1
Akt1	0.0104032	0.191294	0.211	0.084	1
Plxnb2	0.0104447	0.300311	0.672	0.53	1
Myo5b	0.0104546	0.260211	0.773	0.651	1
Zfp954	0.010466	-0.160077	0.073	0.169	1
Coro2a	0.0104835	0.288289	0.923	0.867	1
Slc25a20	0.0105013	0.281409	0.87	0.759	1
Lurap1l	0.0106439	0.373143	0.603	0.482	1
Usp38	0.0106963	0.119694	0.162	0.048	1
Sec23a	0.0107919	0.261508	0.348	0.205	1
Rpl6	0.0108434	0.542517	0.838	0.843	1
Apol7a	0.0109572	0.227892	0.304	0.157	1
Csnk2a1	0.0110249	0.18156	0.32	0.169	1
Hspa9	0.0110344	0.415445	0.534	0.41	1
Gse1	0.011049	0.247702	0.377	0.229	1
Mipep	0.0110757	0.150155	0.138	0.036	1
Pacsin2	0.0110834	0.242248	0.32	0.181	1
1810013L24Rik	0.0111154	0.242415	0.304	0.169	1
Mertk	0.0112287	0.328976	0.494	0.349	1
Ywhah	0.0112292	0.311596	0.587	0.446	1
Nfatc3	0.0112613	0.182188	0.117	0.024	1
Tvp23b	0.011282	-0.177399	0.15	0.277	1
Mvp	0.0113432	0.348311	0.854	0.807	1
Ubxn1	0.0113497	-0.229762	0.628	0.771	1
Eps8l2	0.0113898	0.370089	0.68	0.542	1
Sprr2a3	0.0113898	-0.359896	0.587	0.711	1
Gp1bb	0.0114053	0.336547	0.709	0.578	1
Gfpt1	0.0114852	0.193067	0.862	0.759	1
Rps28	0.0115056	-0.174988	0.992	0.988	1
Exoc4	0.0115214	0.20086	0.17	0.06	1
Cmtm4	0.0115299	-0.197098	0.352	0.518	1
Lgals4	0.0115936	0.337978	1	1	1
Rab10	0.0116801	0.264921	0.53	0.373	1
Tlr3	0.0116897	0.191242	0.17	0.06	1
Maoa	0.011842	0.258782	0.988	0.988	1
Heph	0.0119428	0.340942	0.551	0.422	1
Cox6a1	0.011981	-0.215157	0.992	1	1
Cdk11b	0.0119957	-0.21794	0.457	0.627	1
Cox19	0.0120984	0.216379	0.247	0.12	1
Lcorl	0.0121308	-0.220656	0.251	0.386	1
Dio1	0.0122481	-0.210758	0.121	0.229	1
Mpp6	0.0123951	0.32971	0.275	0.145	1
Faf2	0.0125769	0.203	0.235	0.108	1
Arrdc2	0.0126394	0.145066	0.117	0.024	1
Mbnl1	0.012671	0.250102	0.348	0.217	1
Zwint	0.0126812	0.190232	0.134	0.036	1
Slc5a9	0.0126821	0.190232	0.134	0.036	1
Derl1	0.0127088	0.229815	0.279	0.145	1
Dqx1	0.0127127	0.171543	0.19	0.072	1
Fgfr1op2	0.0127483	0.270168	0.344	0.205	1
Chmp6	0.0128525	-0.129228	0.304	0.482	1
AC154200.1	0.0129865	-0.20264	0.263	0.398	1
Rps27l	0.0130021	0.393197	0.818	0.723	1
Rbbp7	0.0130349	0.251924	0.308	0.169	1
Pcdh17	0.0130755	-0.222571	0.093	0.193	1
S100a10	0.0131786	0.354572	0.964	0.952	1
Uxs1	0.013179	0.160279	0.134	0.036	1
Mthfsl	0.0132046	0.189344	0.17	0.06	1
Eps15l1	0.0133044	0.160279	0.134	0.036	1
Igtp	0.0133768	0.257172	0.316	0.181	1
Pold3	0.0134765	0.179757	0.17	0.06	1
Rab1a	0.0135326	0.273798	0.704	0.554	1
Szrd1	0.013563	0.284197	0.372	0.229	1
Jpt1	0.0136742	-0.239132	0.903	0.976	1
Tsku	0.0137421	-0.244379	0.198	0.325	1
Jchain	0.0137801	-0.260738	0.19	0.313	1
Ckap4	0.0137939	0.225038	0.202	0.084	1
Rdh16	0.0138506	0.193182	0.15	0.048	1
Sypl	0.0138823	0.314197	0.389	0.253	1
Gsr	0.0139386	0.287098	0.482	0.337	1
Psmd14	0.014033	0.223364	0.263	0.133	1
Gfod2	0.0140759	0.206282	0.198	0.084	1
Bax	0.014114	-0.196683	0.186	0.313	1
Elmod2	0.0142176	0.141403	0.113	0.024	1
Cbr1	0.0142223	0.396121	0.911	0.867	1
Dhrs11	0.0142253	0.323017	0.47	0.349	1
Ddx58	0.0142917	0.198866	0.182	0.072	1
Rpl23	0.0143261	0.456193	0.939	0.904	1
Vav2	0.0143612	-0.111108	0.045	0.12	1
Htatsf1	0.0144118	-0.211507	0.085	0.181	1
Txnl1	0.0144164	0.238063	0.312	0.169	1
Muc2	0.014424	-0.105549	0.045	0.12	1
Gss	0.0145644	0.357536	0.745	0.602	1
Plbd2	0.0145754	-0.145335	0.053	0.133	1
Cars	0.01458	0.153654	0.134	0.036	1
Ogfod2	0.0145916	-0.214247	0.15	0.265	1
Phlpp2	0.0146003	0.176694	0.166	0.06	1
Bbx	0.014635	-0.130384	0.053	0.133	1
Lrrc66	0.0146688	0.18265	0.235	0.108	1
Id2	0.0146767	-0.272461	0.239	0.373	1
Rnf5	0.0147087	0.268991	0.283	0.157	1
Dpp9	0.0147428	0.219077	0.287	0.157	1
Mpi	0.0148423	0.291271	0.466	0.325	1
Adam1a	0.0148673	0.259562	0.279	0.157	1
Snrnp70	0.0149465	-0.226622	0.7	0.831	1
Retsat	0.0149954	0.236195	0.231	0.108	1
Tmem242	0.0151178	0.257696	0.267	0.145	1
Bcar3	0.0151645	-0.305555	0.352	0.494	1
AC127341.3	0.0153288	-0.170843	0.069	0.157	1
Rpl28	0.0153805	0.487836	0.98	0.964	1
Esyt1	0.0153875	0.231761	0.211	0.096	1
Ezr	0.0154403	0.245375	0.765	0.578	1
Hectd3	0.0155635	0.193129	0.227	0.108	1
Cept1	0.0155701	0.211821	0.611	0.446	1
Ywhab	0.0156504	0.229899	0.745	0.614	1
Gsto1	0.0156663	0.342108	0.769	0.735	1
Actn4	0.0156911	0.326528	0.951	0.928	1
Stam2	0.0157005	0.191294	0.215	0.096	1
H2-Q6	0.0157249	0.222904	0.227	0.108	1
Usp2	0.0157565	0.242771	0.251	0.133	1
Txnip	0.0157677	-0.29271	0.939	0.964	1
Ptms	0.0158371	-0.138391	0.567	0.735	1
Themis3	0.0159518	0.14715	0.134	0.036	1
Sh3glb2	0.0159566	0.119438	0.389	0.217	1
Cdh17	0.0159664	0.231722	0.911	0.855	1
Srp9	0.0159734	-0.322071	0.563	0.687	1
Dynll1	0.0159812	0.383738	0.648	0.53	1
Rdh5	0.0159893	0.256418	0.522	0.41	1
Smim24	0.0159914	-0.202856	0.7	0.831	1
Gm49395	0.0160289	0.11415	0.113	0.024	1
Ap3s2	0.0160876	-0.123392	0.069	0.157	1
Atp5l	0.0160947	-0.189709	0.98	0.976	1
Ndrg1	0.0161169	-0.108575	0.534	0.735	1
Gtf2i	0.0162588	0.150155	0.13	0.036	1
Ccnd1	0.0162801	0.331424	0.19	0.084	1
Cebpd	0.0163679	0.303524	0.352	0.217	1
Rbms1	0.0163767	0.212842	0.275	0.145	1
Psmb7	0.016401	0.349193	0.603	0.47	1
Prkg2	0.016406	-0.293835	0.235	0.373	1
2610002M06Rik	0.0164117	0.155226	0.13	0.036	1
Ndufab1	0.0164949	0.336717	0.911	0.855	1
Nme1	0.016506	0.349366	0.397	0.265	1
Pdcd5	0.0165877	0.29871	0.672	0.578	1
Tapbpl	0.0166527	0.302199	0.453	0.313	1
2810403A07Rik	0.0166958	0.208327	0.178	0.072	1
Ints1	0.0167094	0.177993	0.182	0.072	1
Ndufa4	0.0167924	0.429977	0.789	0.711	1
Pnpt1	0.016861	0.153988	0.166	0.06	1
Fam89b	0.016882	-0.117958	0.069	0.157	1
Cd2ap	0.0169355	0.210097	0.648	0.506	1
Trap1	0.0169691	0.223139	0.231	0.108	1
Ptpn3	0.0170428	0.242771	0.239	0.12	1
Cdk16	0.0170706	0.176022	0.401	0.241	1
Abhd11	0.0171701	0.229899	0.275	0.145	1
Gm19951	0.0172782	-0.249631	0.401	0.554	1
Atg5	0.0172834	0.202318	0.211	0.096	1
Osbpl10	0.0173019	-0.120277	0.101	0.205	1
Lsm3	0.0174167	0.260101	0.239	0.12	1
Son	0.0174176	0.378674	0.757	0.735	1
Baiap2	0.017537	-0.133507	0.085	0.181	1
Cfap97	0.0176833	0.125806	0.109	0.024	1
Rnf43	0.0176834	0.131023	0.109	0.024	1
Tmem167	0.0176893	0.248527	0.304	0.181	1
Plcd1	0.0177272	0.221852	0.336	0.205	1
Dbnl	0.0177952	0.280614	0.611	0.446	1
C530008M17Rik	0.0178111	0.22954	0.211	0.096	1
Agpat4	0.0180039	-0.363405	0.692	0.723	1
Necap2	0.0180349	0.190525	0.275	0.145	1
Arpp19	0.018053	0.318938	0.899	0.867	1
Tmem120a	0.018075	-0.21621	0.417	0.554	1
Gcc2	0.0180874	0.226513	0.381	0.241	1
Mark2	0.0182	0.264177	0.417	0.277	1
Timm17a	0.0182356	0.151956	0.421	0.253	1
Sh3bgrl3	0.0182374	0.29017	0.381	0.253	1
Parp4	0.0182737	0.293406	0.316	0.193	1
9130008F23Rik	0.0183334	0.22559	0.247	0.12	1
Slc35b2	0.0183422	-0.178127	0.211	0.337	1
Eno1	0.0183975	0.316489	0.417	0.277	1
Brd2	0.0184471	-0.330401	0.648	0.759	1
Tpp2	0.0186213	0.197731	0.223	0.108	1
Gpx1	0.0186688	-0.25374	0.943	0.976	1
Sra1	0.0187562	0.333563	0.587	0.446	1
Sec24b	0.0187581	-0.208043	0.194	0.313	1
Pex16	0.0187887	-0.223469	0.296	0.422	1
Gins4	0.0188176	0.139959	0.109	0.024	1
Paox	0.0188393	0.161997	0.146	0.048	1
Txndc17	0.0189929	0.294087	0.761	0.723	1
Gm16685	0.0190145	0.220221	0.178	0.072	1
Wdr38	0.0191434	0.124529	0.109	0.024	1
Mrps16	0.0191444	0.219743	0.433	0.289	1
Cyb5a	0.0192082	0.239302	0.401	0.265	1
Rp2	0.0192128	0.153988	0.194	0.084	1
Ank3	0.0192319	0.275211	0.579	0.434	1
Cd47	0.0192631	0.294882	0.478	0.337	1
Rhob	0.019371	-0.335515	0.567	0.675	1
Rit1	0.0193751	-0.220656	0.275	0.41	1
Eapp	0.019394	0.232025	0.316	0.181	1
Fam214b	0.0194668	0.151038	0.198	0.084	1
Ormdl1	0.0194669	-0.101778	0.069	0.157	1
Fam110c	0.0194887	0.240259	0.283	0.157	1
Gigyf2	0.0195142	0.210048	0.332	0.193	1
Rundc3b	0.0195239	-0.174291	0.081	0.169	1
Xpo6	0.0196767	0.160392	0.162	0.06	1
Tomm6	0.0197709	0.311961	0.652	0.542	1
Nags	0.0198409	0.150155	0.126	0.036	1
Marcksl1	0.0198746	-0.412863	0.049	0.12	1
Hnf4a	0.0198846	0.286257	0.745	0.687	1
Krt18	0.0199088	-0.385395	0.563	0.687	1
Desi2	0.0200262	0.145066	0.126	0.036	1
Selenot	0.0200319	0.270369	0.405	0.265	1
Manf	0.0201802	0.370089	0.441	0.337	1
Gm20716	0.020284	-0.143742	0.166	0.289	1
Rtn4	0.0202938	0.273515	0.547	0.41	1
N4bp2l2	0.020318	0.192207	0.287	0.157	1
Idh1	0.0203579	0.33289	0.543	0.41	1
Car4	0.0203679	-0.394004	0.437	0.578	1
Hsp90b1	0.0204044	0.45694	0.818	0.795	1
Pxk	0.0205417	0.141051	0.291	0.157	1
Rab18	0.0205554	0.224179	0.352	0.229	1
Hdhd3	0.0206076	0.234027	0.287	0.169	1
Abtb1	0.0206366	-0.123015	0.105	0.205	1
D230025D16Rik	0.0207101	-0.131956	0.04	0.108	1
Ank	0.0207939	-0.155337	0.215	0.349	1
Pcgf2	0.0208186	-0.131222	0.089	0.181	1
Spata13	0.020873	-0.106862	0.04	0.108	1
Ppig	0.0208741	0.301141	0.51	0.373	1
Arrdc1	0.0209073	-0.289713	0.324	0.446	1
Nfib	0.0210115	-0.216067	0.194	0.313	1
Smpdl3a	0.0210344	0.296088	0.522	0.386	1
Man1a2	0.0210434	0.182089	0.287	0.157	1
Proser2	0.021107	-0.135922	0.049	0.12	1
Grb7	0.0212088	-0.218581	0.162	0.265	1
Rpl35a	0.0212163	-0.189184	0.976	0.976	1
Brd3	0.0212169	0.191341	0.243	0.12	1
Stard5	0.0212801	0.307592	0.579	0.446	1
Urod	0.0213206	-0.15829	0.065	0.145	1
Hax1	0.0214394	0.149138	0.178	0.072	1
Chdh	0.0214605	0.170107	0.174	0.072	1
Tbc1d23	0.0214613	0.17494	0.174	0.072	1
Mrto4	0.0214735	-0.15829	0.057	0.133	1
Mylk	0.0215416	0.32925	0.506	0.373	1
Cops9	0.021567	-0.253467	0.879	0.88	1
Gm10800	0.0215867	-0.171229	0.352	0.494	1
Mtfp1	0.0216151	0.138547	0.126	0.036	1
Fahd1	0.0216304	0.272344	0.502	0.361	1
Slc16a10	0.0216409	-0.120816	0.04	0.108	1
Zdhhc5	0.0216705	0.249794	0.462	0.337	1
Gm26561	0.021719	-0.2896	0.818	0.892	1
Eif4e3	0.021744	0.194857	0.227	0.108	1
Ccdc115	0.0217865	-0.127342	0.081	0.169	1
Plaur	0.0218639	0.285118	0.3	0.169	1
Scaf11	0.0219897	0.266632	0.296	0.181	1
Plet1	0.0220384	0.534802	0.3	0.181	1
Ube2l6	0.0220793	0.261508	0.348	0.229	1
Sar1b	0.0220984	0.236107	0.287	0.169	1
Uba7	0.0221066	0.209081	0.291	0.169	1
Sec13	0.0222382	0.285886	0.466	0.325	1
Eif4ebp2	0.0222401	-0.171546	0.239	0.361	1
Nol4l	0.0222669	0.203653	0.251	0.133	1
Cry2	0.0223069	-0.111108	0.049	0.12	1
Tmcc3	0.0225299	-0.267649	0.628	0.699	1
Nt5c3	0.0226155	0.284197	0.344	0.217	1
[truncated: 2,052 more rows]

## Sheet: Enterocyte. Subgroup 4.markers
	p_val	avg_log2FC	pct.1	pct.2	p_val_adj
[truncated: 7,004 more rows]

[truncated: 3 more sheets: Enterocyte. Subgroup 5.markers, Enterocyte. Subgroup 6.markers, Enterocyte. Subgroup 7.markers]
