# Supplementary material for: Caspase 6 deficiency exacerbates inflammatory bowel disease via enterocyte necroptosis and bacterial translocation
Source: Cell Death Discov. 2025 Dec 13;12:59. doi: 10.1038/s41420-025-02877-z (PMC12848308; doi:10.1038/s41420-025-02877-z)
Supplement: Supplementary file 5 — Supplementary Table S3 [file 41420_2025_2877_MOESM5_ESM.xlsx]

## Sheet: Sheet1
Description	GeneRatio	BgRatio	pvalue	p.adjust	qvalue	geneID	Count
COTRANSLATIONAL_PROTEIN_TARGETING_TO_MEMBRANE	75/1113	107/17949	7.02538e-66	4.00517e-62	2.97359e-62	RPL31/RPS27/RPL18A/RPS23/RPL17/RPL23/RPL4/RPL6/RPL35/RPL34/RPL28/RPS11/RPL37/RPL15/RPL26/RPL19/RPL29/RPL10/RPL5/RPL23A/RPS3/RPS7/RPL10A/RPS2/RPL32/RPS18/RPS17/RPS29/RPL21/RPL36/RPS14/RPL12/RPL9/RPL11/RPL7A/RPS15/RPL18/RPS6/UBA52/RPL24/RPL30/RPL22/RPS25/RPS5/RPS19/RPLP0/RPL13A/RPS4X/RPL41/RPL14/RPL27/RPL39/RPS28/RPS26/RPS8/SSR3/RPS20/RPL7/RPS15A/RPLP2/RPS16/RPS13/RPS24/RPL36A/ARL6IP1/RPL8/RPL3/SRP…	75
NUCLEAR_TRANSCRIBED_MRNA_CATABOLIC_PROCESS_NONSENSE_MEDIATED_DECAY	75/1113	120/17949	3.90815e-60	1.11402e-56	8.27089e-57	RPL31/RPS27/RPL18A/RPS23/RPL17/RPL23/RPL4/RPL6/RPL35/RPL34/RPL28/RPS11/RPL37/RPL15/RPL26/RPL19/RPL29/RPL10/RPL5/RPL23A/RPS3/RPS7/RPL10A/RPS2/RPL32/RPS18/RPS17/RPS29/RPL21/RPL36/RPS14/RPL12/RPL9/RPL11/RPL7A/RPS15/RPL18/RPS6/UBA52/RPL24/RPL30/RPL22/RPS25/RPS5/RPS19/RPLP0/RPL13A/EIF3E/RPS4X/RPL41/RPL14/RPL27/RPL39/RPS28/RPS26/RPS8/RPS20/RPL7/RPS15A/RPLP2/RPS16/RPS13/RPS24/RPL36A/PABPC1/HELZ2/RPL8/RP…	75
ESTABLISHMENT_OF_PROTEIN_LOCALIZATION_TO_ENDOPLASMIC_RETICULUM	74/1113	121/17949	2.50223e-58	4.75508e-55	3.53035e-55	RPL31/RPS27/RPL18A/RPS23/RPL17/RPL23/RPL4/RPL6/RPL35/RPL34/RPL28/RPS11/RPL37/RPL15/RPL26/RPL19/RPL29/RPL10/RPL5/RPL23A/RPS3/RPS7/RPL10A/RPS2/RPL32/RPS18/RPS17/RPS29/RPL21/RPL36/RPS14/RPL12/RPL9/RPL11/RPL7A/RPS15/RPL18/RPS6/UBA52/RPL24/RPL30/RPL22/RPS25/RPS5/RPS19/RPLP0/RPL13A/RPS4X/RPL41/RPL14/RPL27/RPL39/RPS28/RPS26/RPS8/SSR3/RPS20/RPL7/RPS15A/RPLP2/RPS16/RPS13/RPS24/RPL36A/RPL8/RPL3/SRP19/RPL37…	74
PROTEIN_LOCALIZATION_TO_ENDOPLASMIC_RETICULUM	77/1113	149/17949	5.0975e-53	7.26521e-50	5.39395e-50	RPL31/RPS27/RPL18A/RPS23/RPL17/RPL23/RPL4/RPL6/RPL35/RPL34/RPL28/RPS11/RPL37/RPL15/RPL26/RPL19/RPL29/RPL10/RPL5/RPL23A/RPS3/RPS7/RPL10A/RPS2/RPL32/RPS18/RPS17/RPS29/RPL21/RPL36/RPS14/RPL12/RPL9/RPL11/RPL7A/RPS15/RPL18/RPS6/UBA52/RPL24/RPL30/RPL22/RPS25/RPS5/RPS19/RPLP0/RPL13A/RPS4X/RPL41/RPL14/RPL27/RPL39/RPS28/RPS26/RPS8/SSR3/RPS20/RPL7/RPS15A/RPLP2/RPS16/RPS13/RPS24/RPL36A/PPP1R15A/RPL8/OS9/RPL…	77
TRANSLATIONAL_INITIATION	86/1113	193/17949	2.58438e-52	2.94671e-49	2.18774e-49	RPL31/RPS27/RPL18A/RPS23/RPL17/RPL23/RPL4/RPL6/RPL35/RPL34/RPL28/RPS11/RPL37/RPL15/RPL26/RPL19/RPL29/RPL10/RPL5/RPL23A/RPS3/RPS7/RPL10A/RPS2/RPL32/RPS18/RPS17/RPS29/RPL21/RPL36/RPS14/RPL12/RPL9/RPL11/RPL7A/RPS15/RPL18/RPS6/UBA52/RPL24/RPL30/RPL22/RPS25/RPS5/RPS19/EIF2AK2/RPLP0/RPL13A/EIF3E/RPS4X/RPL41/RPL14/RPL27/RPL39/RPS28/RPS26/RPS8/EIF3K/RPS20/RPL7/RPS15A/RPLP2/RPS16/RPS13/RPS24/RPL36A/PPP1R1…	86
RNA_CATABOLIC_PROCESS	119/1113	414/17949	5.94262e-48	5.64648e-45	4.19215e-45	RPL31/RPS27/RPL18A/RPS23/VIM/RPL17/RPL23/RPL4/RPL6/RPL35/RPL34/RPL28/RPS11/RPL37/RPL15/RPL26/RPL19/RPL29/RPL10/RPL5/RPL23A/RPS3/RPS7/RPL10A/PSMB8/PSME1/RPS2/RPL32/RPS18/RPS17/RPS29/RPL21/RPL36/RPS14/RPL12/HSPA1B/RPL9/RPL11/RPL7A/RPS15/RPL18/RPS6/UBA52/RPL24/RPL30/RPL22/RPS25/RPS5/RPS19/PSMB9/RPLP0/RPL13A/UBB/EIF3E/RPS4X/RPL41/RPL14/RPL27/RPL39/PATL2/RPS28/RPS26/RPS8/PSMD13/RPS20/ZFP36L2/RPL7/RPS1…	119
BIOLOGICAL_PROCESS_INVOLVED_IN_SYMBIOTIC_INTERACTION	190/1113	997/17949	8.35368e-47	6.80348e-44	5.05115e-44	IFITM3/B2M/LY6E/BST2/ISG15/IRF7/RPL31/RPS27/RPL18A/RPS23/VIM/RPL17/RPL23/RPL4/RPL6/STAT1/RPL35/RPL34/STAT2/RPL28/RPS11/RPL37/RPL15/RPL26/RPL19/IFIT1/RPL29/RPL10/SP100/RPL5/PCSK5/RPL23A/RPS3/RPS7/RPL10A/PSMB8/RPS2/RPL32/RPS18/RPS17/RPS29/RPL21/RPL36/RPS14/RPL12/HSPA1B/RSAD2/RPL9/RPL11/ZBP1/RPL7A/RPS15/RPL18/RPS6/UBA52/RPL24/RPL30/RPL22/RPS25/RPS5/RPS19/PSMB9/SAMHD1/EIF2AK2/TAP1/RPLP0/RPL13A/PPIB/A…	190
NUCLEAR_TRANSCRIBED_MRNA_CATABOLIC_PROCESS	83/1113	208/17949	6.48897e-46	4.6242e-43	3.43318e-43	RPL31/RPS27/RPL18A/RPS23/RPL17/RPL23/RPL4/RPL6/RPL35/RPL34/RPL28/RPS11/RPL37/RPL15/RPL26/RPL19/RPL29/RPL10/RPL5/RPL23A/RPS3/RPS7/RPL10A/RPS2/RPL32/RPS18/RPS17/RPS29/RPL21/RPL36/RPS14/RPL12/RPL9/RPL11/RPL7A/RPS15/RPL18/RPS6/UBA52/RPL24/RPL30/RPL22/RPS25/RPS5/RPS19/RPLP0/RPL13A/EIF3E/RPS4X/RPL41/RPL14/RPL27/RPL39/PATL2/RPS28/RPS26/RPS8/RPS20/ZFP36L2/RPL7/RPS15A/RPLP2/RPS16/RPS13/RPS24/RPL36A/TNRC6A…	83
PROTEIN_TARGETING_TO_MEMBRANE	81/1113	208/17949	7.27463e-44	4.60808e-41	3.4212e-41	RPL31/RPS27/RPL18A/RPS23/RPL17/RPL23/RPL4/RPL6/RPL35/RPL34/RPL28/RPS11/RPL37/RPL15/RPL26/RPL19/RPL29/RPL10/RPL5/RPL23A/RPS3/RPS7/RPL10A/RPS2/RTP4/RPL32/RPS18/RPS17/RPS29/RPL21/RPL36/RPS14/RPL12/RPL9/RPL11/RPL7A/RPS15/RPL18/RPS6/UBA52/RPL24/RPL30/RPL22/RPS25/RPS5/RPS19/RPLP0/RPL13A/NACA/RPS4X/RPL41/RPL14/RPL27/RPL39/RPS28/RPS26/RPS8/SSR3/RPS20/FYN/RPL7/CHP1/RPS15A/RPLP2/RPS16/RPS13/RPS24/RPL36A/AR…	81
VIRAL_GENE_EXPRESSION	77/1113	198/17949	1.10371e-41	6.29225e-39	4.6716e-39	IFITM3/RPL31/RPS27/RPL18A/RPS23/RPL17/RPL23/RPL4/RPL6/RPL35/RPL34/RPL28/RPS11/RPL37/RPL15/RPL26/RPL19/RPL29/RPL10/RPL5/RPL23A/RPS3/RPS7/RPL10A/RPS2/RPL32/RPS18/RPS17/RPS29/RPL21/RPL36/RPS14/RPL12/RPL9/RPL11/RPL7A/RPS15/RPL18/RPS6/UBA52/RPL24/RPL30/RPL22/RPS25/RPS5/RPS19/RPLP0/RPL13A/RPS4X/RPL41/RPL14/RPL27/RPL39/RPS28/RPS26/RPS8/RPS20/RPL7/RPS15A/RPLP2/RPS16/RPS13/RPS24/RPL36A/JUN/POLR2L/EIF3F/RP…	77
MRNA_METABOLIC_PROCESS	166/1113	879/17949	3.82178e-40	1.98073e-37	1.47056e-37	RPL31/RPS27/RPL18A/RPS23/VIM/RPL17/RPL23/RPL4/RPL6/RPL35/RPL34/RPL28/RPS11/RPL37/RPL15/RPL26/RPL19/RPL29/RPL10/RPL5/RPL23A/RNASE4/RPS3/RPS7/RPL10A/PSMB8/PSME1/RPS2/RPL32/RPS18/RPS17/RPS29/RPL21/RPL36/RPS14/RPL12/HSPA1B/RPL9/RPL11/RPL7A/RPS15/RPL18/RPS6/UBA52/RPL24/RPL30/RPL22/RPS25/RPS5/RPS19/PSMB9/APP/CELF2/RPLP0/RPL13A/UBB/EIF3E/RPS4X/RPL41/RPL14/RPL27/RPL39/SON/PATL2/RPS28/RPS26/ADAR/RPS8/PSMD…	166
ORGANIC_CYCLIC_COMPOUND_CATABOLIC_PROCESS	134/1113	637/17949	1.83749e-37	8.72959e-35	6.48117e-35	RPL31/RPS27/RPL18A/RPS23/VIM/RPL17/RPL23/RPL4/RPL6/RPL35/RPL34/RPL28/RPS11/RPL37/RPL15/RPL26/RPL19/RPL29/RPL10/RPL5/RPL23A/RPS3/RPS7/RPL10A/PSMB8/PSME1/RPS2/RPL32/RPS18/RPS17/RPS29/RPL21/RPL36/RPS14/RPL12/HSPA1B/RPL9/RPL11/RPL7A/RPS15/RPL18/RPS6/UBA52/XDH/RPL24/RPL30/RPL22/RPS25/RPS5/RPS19/PSMB9/SAMHD1/RPLP0/RPL13A/ENTPD2/UBB/EIF3E/RPS4X/RPL41/RPL14/RPL27/PNP/RPL39/PATL2/RPS28/RPS26/RPS8/PSMD13/H…	134
ESTABLISHMENT_OF_PROTEIN_LOCALIZATION_TO_MEMBRANE	96/1113	351/17949	1.00478e-36	4.40633e-34	3.27142e-34	RPL31/RPS27/RPL18A/RPS23/RPL17/RPL23/RPL4/RPL6/RPL35/RPL34/RPL28/RPS11/RPL37/RPL15/RPL26/RPL19/RPL29/RPL10/RPL5/RPL23A/RPS3/RPS7/RPL10A/RPS2/RTP4/RPL32/RPS18/RPS17/RPS29/RPL21/RPL36/RPS14/RPL12/RPL9/RPL11/RPL7A/RPS15/RPL18/RPS6/UBA52/RPL24/RPL30/RPL22/RPS25/RPS5/RPS19/RPLP0/RPL13A/NACA/RPS4X/RPL41/RPL14/RPL27/RPL39/RPS28/RPS26/RPS8/EMC10/SSR3/RPS20/FYN/RPL7/CHP1/RPS15A/RPLP2/RPS16/RPS13/RPS24/RPL…	96
ESTABLISHMENT_OF_PROTEIN_LOCALIZATION_TO_ORGANELLE	124/1113	576/17949	1.02997e-35	4.19419e-33	3.11392e-33	APOD/RPL31/RPS27/RPL18A/RPS23/RPL17/RPL23/RPL4/RPL6/RPL35/RPL34/RPL28/RPS11/RPL37/RPL15/RPL26/RPL19/RPL29/RPL10/RPL5/RPL23A/RPS3/RPS7/RPL10A/RPS2/RPL32/RPS18/RPS17/RPS29/RPL21/RPL36/RPS14/RPL12/RPL9/RPL11/RPL7A/RPS15/RPL18/RPS6/UBA52/RPL24/RPL30/RPL22/RPS25/RPS5/RPS19/RPLP0/RPL13A/UBB/RPS4X/RPL41/NFKBIA/RPL14/RPL27/RPL39/RPS28/RPS26/RPS8/PINK1/SSR3/RPS20/TSPO/PKIG/RPL7/CHP1/RPS15A/LAMP2/RPLP2/RPS…	124
MACROMOLECULE_CATABOLIC_PROCESS	212/1113	1429/17949	6.86863e-35	2.61054e-32	1.93816e-32	ISG15/RPL31/RPS27/RPL18A/RPS23/VIM/RPL17/RPL23/RPL4/RPL6/RNF213/TIMP1/RPL35/RPL34/RPL28/RPS11/RPL37/RPL15/RPL26/RPL19/RPL29/RPL10/RPL5/RPL23A/RPS3/RPS7/RPL10A/PSMB8/PSME1/RPS2/RPL32/RPS18/RPS17/RPS29/RPL21/HSP90B1/RPL36/RPS14/RPL12/HSPA1B/RPL9/RPL11/RPL7A/RPS15/HSPG2/RPL18/RPS6/UBA52/RPL24/RPL30/RPL22/RPS25/RPS5/USP50/RPS19/PSMB9/DCN/RPLP0/RPL13A/UBB/EIF3E/UBE2L6/NOP53/RPS4X/GPC3/RPL41/RPL14/RPL2…	212
PROTEIN_TARGETING	105/1113	438/17949	1.43616e-34	5.1172e-32	3.7992e-32	RPL31/RPS27/RPL18A/RPS23/RPL17/RPL23/RPL4/RPL6/RPL35/RPL34/RPL28/RPS11/RPL37/RPL15/RPL26/RPL19/RPL29/RPL10/RPL5/RPL23A/RPS3/RPS7/RPL10A/RPS2/RTP4/RPL32/RPS18/RPS17/RPS29/RPL21/RPL36/RPS14/RPL12/RPL9/RPL11/RPL7A/RPS15/RPL18/RPS6/UBA52/RPL24/RPL30/RPL22/RPS25/RPS5/RPS19/RPLP0/RPL13A/UBB/NACA/RPS4X/RPL41/RPL14/RPL27/RPL39/RPS28/RPS26/RPS8/PINK1/SSR3/RPS20/FYN/TSPO/RPL7/CHP1/RPS15A/LAMP2/RPLP2/RPS16/…	105
RESPONSE_TO_CYTOKINE	183/1113	1188/17949	5.14393e-32	1.72503e-29	1.28073e-29	IFITM3/B2M/BST2/IFIT3/ISG15/GBP3/IRF7/VIM/SPARC/TIMP1/STAT1/STAT2/GBP7/PCOLCE2/IFIT1/SP100/GBP6/RPS3/GBP2/XAF1/PSMB8/PSME1/HSP90B1/ACKR4/HSPA1B/RSAD2/ZBP1/PARP9/UBA52/PSMB9/ACSL4/SAMHD1/EIF2AK2/COL3A1/APP/RPLP0/ANXA1/RPL13A/AXL/UBB/CD47/LEPR/ECM1/NFKBIA/COL1A2/NFKB1/TIMP2/USP18/LGALS9/PARP14/PTGIS/SOCS3/FN1/IFI35/IFIH1/ADAR/IFITM2/GCH1/PSMD13/FGF2/MMP2/GAS6/VCAM1/PTGS2/STAT6/CEBPB/POSTN/FYN/NMI/S…	183
PROTEIN_LOCALIZATION_TO_MEMBRANE	127/1113	658/17949	1.45502e-31	4.60836e-29	3.42142e-29	RPL31/RPS27/RPL18A/RPS23/RPL17/RPL23/RPL4/RPL6/RPL35/RPL34/RPL28/RPS11/RPL37/RPL15/RPL26/RPL19/RPL29/RPL10/S100A10/RPL5/RPL23A/RPS3/RPS7/RPL10A/RPS2/RTP4/RPL32/RPS18/RPS17/RPS29/RPL21/RPL36/RPS14/RPL12/RPL9/RPL11/RPL7A/RPS15/RPL18/RPS6/UBA52/RPL24/RPL30/RPL22/RPS25/RPS5/RPS19/ACTB/RPLP0/RPL13A/TMEM59/RAMP1/NACA/RPS4X/GPC3/RPL41/RPL14/RPL27/RPL39/RPS28/RPS26/RPS8/PALM/MYADM/GAS6/EMC10/SSR3/AR/RPS2…	127
PEPTIDE_BIOSYNTHETIC_PROCESS	136/1113	740/17949	1.71432e-31	5.14387e-29	3.819e-29	RPL31/RPS27/RPL18A/RPS23/VIM/RPL17/RPL23/RPL4/RPL6/RPL35/RPL34/RPL28/RPS11/RPL37/RPL15/RPL26/RPL19/RPL29/RPL10/RPL5/PCSK5/RPL23A/RPS3/RPS7/RPL10A/RPS2/RPL32/RPS18/RPS17/RPS29/RPL21/RPL36/RPS14/RPL12/RPL9/RPL11/RPL7A/RPS15/RPL18/RPS6/UBA52/RPL24/RPL30/RPL22/RPS25/RPS5/RPS19/EIF2AK2/APP/RPLP0/RPL13A/EIF3E/RPS4X/RPL41/RPL14/RPL27/RPL39/PATL2/RPS28/RPS26/RPS8/MALSU1/EEF1B2/PINK1/EIF3K/RPS20/ZFP36L2/R…	136
PEPTIDE_METABOLIC_PROCESS	153/1113	903/17949	2.70444e-31	7.709e-29	5.72345e-29	RPL31/RPS27/RPL18A/RPS23/VIM/RPL17/RPL23/RPL4/RPL6/RPL35/RPL34/RPL28/RPS11/RPL37/GSTM1/RPL15/RPL26/RPL19/RPL29/RPL10/RPL5/PCSK5/RPL23A/RPS3/RPS7/RPL10A/RPS2/RPL32/RPS18/RPS17/RPS29/RPL21/RPL36/RPS14/RPL12/RPL9/RPL11/RPL7A/RPS15/RPL18/RPS6/UBA52/RPL24/RPL30/RPL22/RPS25/RPS5/RPS19/EIF2AK2/APP/GSTA3/RPLP0/RPL13A/EIF3E/RPS4X/RPL41/RPL14/RPL27/RPL39/PATL2/RPS28/RPS26/RPS8/MALSU1/EEF1B2/PINK1/EIF3K/DPE…	153
PROTEIN_LOCALIZATION_TO_ORGANELLE	159/1113	998/17949	2.19224e-29	5.95141e-27	4.41854e-27	APOD/RPL31/RPS27/RPL18A/RPS23/RPL17/RPL23/RPL4/RPL6/RPL35/RPL34/RPL28/RPS11/RPL37/RPL15/RPL26/RPL19/RPL29/RPL10/SP100/RPL5/RPL23A/RPS3/RPS7/GBP2/RPL10A/RPS2/RPL32/RPS18/RPS17/RPS29/RPL21/RPL36/RPS14/RPL12/RPL9/RPL11/PARP9/RPL7A/RPS15/RPL18/RPS6/UBA52/RPL24/RPL30/RPL22/RPS25/RPS5/RPS19/RPLP0/RPL13A/UBB/NOP53/RPS4X/RPL41/NFKBIA/RPL14/RPL27/RPL39/RPS28/TOR1AIP1/RPS26/RPS8/PINK1/EMC10/SSR3/RPS20/GLUL…	159
CELLULAR_MACROMOLECULE_CATABOLIC_PROCESS	177/1113	1200/17949	1.42096e-28	3.68222e-26	2.73381e-26	ISG15/RPL31/RPS27/RPL18A/RPS23/VIM/RPL17/RPL23/RPL4/RPL6/RNF213/RPL35/RPL34/RPL28/RPS11/RPL37/RPL15/RPL26/RPL19/RPL29/RPL10/RPL5/RPL23A/RPS3/RPS7/RPL10A/PSMB8/PSME1/RPS2/RPL32/RPS18/RPS17/RPS29/RPL21/HSP90B1/RPL36/RPS14/RPL12/HSPA1B/RPL9/RPL11/RPL7A/RPS15/RPL18/RPS6/UBA52/RPL24/RPL30/RPL22/RPS25/RPS5/USP50/RPS19/PSMB9/RPLP0/RPL13A/UBB/EIF3E/UBE2L6/NOP53/RPS4X/RPL41/RPL14/RPL27/LGMN/RPL39/USP18/PA…	177
EXTERNAL_ENCAPSULATING_STRUCTURE_ORGANIZATION	89/1113	396/17949	3.42298e-27	8.48452e-25	6.29922e-25	SPARC/TIMP1/FBLN2/NID1/AEBP1/TNXB/HSPG2/COL6A1/DPT/DCN/COL3A1/APP/CD47/VIT/ECM2/TNC/LAMA2/PTX3/LAMB1/MFAP5/COL1A2/TIMP2/COL12A1/FN1/FGF2/MMP2/GAS6/VCAM1/POSTN/COL6A2/LAMB2/FBN1/COL8A1/ADAMTSL4/SERPINH1/CD44/ADAMTSL3/EFEMP2/COL14A1/ANTXR1/CAPNS1/SULF2/RGCC/LAMA4/COL5A2/HAS1/ADAMTS15/CTSK/THBS1/FKBP10/ADAMTSL1/HTRA1/ITGAV/BMP1/DDR2/LOX/DAG1/MMP3/MPV17/ITGB5/LAMC1/COL1A1/COL16A1/P3H4/CAPN2/FLRT2/CTS…	89
AMIDE_BIOSYNTHETIC_PROCESS	142/1113	877/17949	6.12025e-27	1.45382e-24	1.07937e-24	RPL31/RPS27/RPL18A/RPS23/VIM/RPL17/RPL23/RPL4/RPL6/RPL35/RPL34/RPL28/RPS11/RPL37/RPL15/RPL26/RPL19/RPL29/RPL10/RPL5/PCSK5/RPL23A/RPS3/RPS7/RPL10A/RPS2/RPL32/RPS18/RPS17/RPS29/RPL21/RPL36/RPS14/RPL12/RPL9/RPL11/RPL7A/RPS15/RPL18/RPS6/UBA52/RPL24/RPL30/RPL22/RPS25/RPS5/RPS19/ACSL4/EIF2AK2/APP/RPLP0/RPL13A/EIF3E/RPS4X/RPL41/RPL14/RPL27/RPL39/PATL2/RPS28/RPS26/RPS8/MALSU1/EEF1B2/PINK1/EIF3K/RPS20/ZFP…	142
ORGANONITROGEN_COMPOUND_BIOSYNTHETIC_PROCESS	221/1113	1786/17949	6.04473e-25	1.37844e-22	1.02341e-22	ITM2B/PLPP3/RPL31/RPS27/RPL18A/RPS23/VIM/RPL17/RPL23/RPL4/RPL6/GALNT15/RPL35/RPL34/RPL28/RPS11/RPL37/GSTM1/RPL15/RPL26/MT-ATP6/RPL19/RPL29/RPL10/RPL5/PCSK5/RPL23A/CMPK2/RPS3/RPS7/RPL10A/RPS2/MGST1/RPL32/RPS18/RPS17/RPS29/RPL21/RPL36/RPS14/RPL12/RPL9/RPL11/PARP9/RPL7A/RPS15/HSPG2/RPL18/RPS6/UBA52/RPL24/RPL30/RPL22/RPS25/RPS5/RPS19/ACSL4/DCN/EIF2AK2/APP/GSTA3/RPLP0/RPL13A/TMEM59/RAMP1/EIF3E/RPS4X/G…	221
CELLULAR_AMIDE_METABOLIC_PROCESS	166/1113	1185/17949	3.15256e-24	6.9126e-22	5.13217e-22	PLPP3/RPL31/RPS27/RPL18A/RPS23/VIM/RPL17/RPL23/RPL4/RPL6/RPL35/RPL34/RPL28/RPS11/RPL37/GSTM1/RPL15/RPL26/RPL19/HMGCS2/RPL29/RPL10/RPL5/PCSK5/RPL23A/RPS3/RPS7/RPL10A/RPS2/RPL32/RPS18/RPS17/RPS29/RPL21/RPL36/RPS14/RPL12/RPL9/RPL11/RPL7A/RPS15/RPL18/RPS6/UBA52/RPL24/RPL30/RPL22/RPS25/RPS5/RPS19/ACSL4/EIF2AK2/APP/GSTA3/RPLP0/RPL13A/EIF3E/RPS4X/RPL41/RPL14/RPL27/RPL39/PATL2/RPS28/RPS26/RPS8/MALSU1/EEF…	166
INTRACELLULAR_PROTEIN_TRANSPORT	160/1113	1161/17949	1.36754e-22	2.88753e-20	2.14381e-20	APOD/RPL31/RPS27/RPL18A/RPS23/RPL17/RPL23/RPL4/RPL6/RPL35/RPL34/RPL28/RPS11/RPL37/RPL15/RPL26/RPL19/RPL29/RPL10/SP100/RPL5/RPL23A/RPS3/RPS7/RPL10A/RPS2/RTP4/RPL32/RPS18/RPS17/RPS29/RPL21/HSP90B1/RPL36/RPS14/RPL12/RPL9/RPL11/RPL7A/RPS15/RPL18/RPS6/UBA52/RPL24/RPL30/RPL22/RPS25/RPS5/RPS19/ARF5/RPLP0/RPL13A/RAMP1/UBB/NACA/RPS4X/RPL41/NFKBIA/RPL14/RPL27/RPL39/RPS28/RPS26/RPS8/GAS6/PINK1/SSR3/RPS20/FY…	160
CYTOPLASMIC_TRANSLATION	40/1113	102/17949	2.29027e-22	4.66315e-20	3.46209e-20	RPL31/RPL18A/RPS23/RPL17/RPL6/RPL15/RPL26/RPL19/RPL29/RPL10A/RPL32/RPS29/RPL36/RPL9/RPL11/RPL18/RPL24/RPL30/RPL22/RPLP0/RPL13A/EIF3E/RPL41/RPL39/RPS28/RPS26/EIF3K/RPLP2/RPL36A/YBX3/EIF3M/EEF2/EIF3H/CPEB2/RWDD1/RPL22L1/EIF3F/RPL8/RPL35A/RPLP1	40
RESPONSE_TO_OXYGEN_LEVELS	80/1113	384/17949	2.72629e-22	5.3595e-20	3.97909e-20	MT-ATP6/PSMB8/PSME1/HSP90B1/UBA52/PSMB9/UBB/NOP53/CHCHD2/PENK/PTGIS/TGFBR2/PSMD13/MMP2/SLC29A1/VCAM1/PINK1/PTGS2/POSTN/ACAA2/TGFBR3/SOD2/SMAD4/ANG/NR4A2/PSMB10/VEGFD/SFRP1/RGCC/CDKN1A/PSMA2/BNIP3L/AKT1/ELOB/PSME2/PSMA5/TEK/PSMA7/THBS1/CPEB2/KCNMA1/SOD3/VASN/PSMA4/ATF4/PSMA3/ANGPTL4/COL1A1/PSMC2/CAPN2/ZFP36L1/IRAK1/MALAT1/PSMD7/KCNK2/PSMD2/NDRG1/GNB1/FAM162A/PSMB1/HIF1A/LOXL2/PLOD1/DDAH1/PLOD2/ADA…	80
CELLULAR_MACROMOLECULE_LOCALIZATION	229/1113	1981/17949	6.94134e-22	1.31909e-19	9.79338e-20	APOD/RPL31/RPS27/RPL18A/RPS23/RPL17/RPL23/RPL4/RPL6/RPL35/RPL34/RPL28/RPS11/RPL37/RPL15/RPL26/RPL19/RPL29/RPL10/SP100/S100A10/RPL5/RPL23A/RPS3/RPS7/GBP2/RPL10A/RPS2/RTP4/RPL32/RPS18/RPS17/RPS29/RPL21/HSP90B1/RPL36/RPS14/RPL12/RPL9/RPL11/PARP9/RPL7A/RPS15/RPL18/RPS6/UBA52/RPL24/RPL30/RPL22/RPS25/RPS5/RPS19/ACTB/ARF5/RPLP0/RPL13A/TMSB10/TMEM59/RAMP1/UBB/NOP53/NACA/RPS4X/GPC3/RPL41/WIPI1/NFKBIA/RPL1…	229
RESPONSE_TO_ABIOTIC_STIMULUS	163/1113	1216/17949	9.58738e-22	1.76315e-19	1.30903e-19	IGFBP7/SPARC/TIMP1/RPL26/MT-ATP6/PLAC8/MT-CO1/SCARA5/PSMB8/PSME1/BHLHE40/HSP90B1/HSPA1B/UBA52/PSMB9/DCN/COL3A1/APP/ANXA1/FMO1/UBB/NOP53/TNC/CHCHD2/MT-CO2/PENK/NFKBIA/NFKB1/LGMN/ATP1A1/SERPINF1/PTGIS/DAXX/TGFBR2/PSMD13/MMP2/PALM/SLC29A1/VCAM1/PINK1/NABP1/PTGS2/POSTN/ACAA2/FYN/TSPO/TGFBR3/SOD2/CHP1/SMAD4/ANG/PIK3R1/DNAJC3/NR4A2/PSMB10/JUN/RAC1/LPL/VEGFD/MYLK/SFRP1/HSPA1A/RGCC/CDKN1A/PSMA2/BNIP3L/PT…	163
CYTOKINE_MEDIATED_SIGNALING_PATHWAY	123/1113	803/17949	3.08534e-21	5.49673e-19	4.08097e-19	IFITM3/B2M/BST2/IFIT3/ISG15/IRF7/VIM/TIMP1/STAT1/STAT2/IFIT1/SP100/GBP2/XAF1/PSMB8/PSME1/HSP90B1/ACKR4/HSPA1B/RSAD2/ZBP1/PARP9/UBA52/PSMB9/SAMHD1/RPLP0/ANXA1/AXL/UBB/LEPR/ECM1/NFKBIA/COL1A2/NFKB1/USP18/PARP14/SOCS3/FN1/IFI35/ADAR/IFITM2/PSMD13/FGF2/MMP2/GAS6/VCAM1/PTGS2/STAT6/FYN/NMI/SOD2/IFITM1/SMAD4/IRF9/PIK3R1/IFI27/PSMB10/IFNGR1/CD44/TMSB4X/ACKR3/F3/HSPA1A/CDKN1A/CANX/PSMA2/RACK1/CCDC3/AKT1/I…	123
NEGATIVE_REGULATION_OF_RESPONSE_TO_STIMULUS	200/1113	1673/17949	1.13268e-20	1.95678e-18	1.45279e-18	MCC/SERPING1/APOD/RNF213/STAT1/RPS3/PSMB8/PSME1/IGFBP6/HSPA1B/C1QTNF3/UBA52/XDH/RPS19/PSMB9/SAMHD1/DCN/COL3A1/ANXA1/HTRA3/UBB/CD47/NOP53/GPC3/ECM1/NFKBIA/NFKB1/GRN/AIDA/TIMP2/LGMN/TRAFD1/SERPINF1/LGALS9/PARP14/PTGIS/SOCS3/IFI35/NBL1/LTBP1/DKK3/ADAR/CHST11/TGFBR2/PSMD13/FGF2/PALM/MYADM/GAS6/PINK1/ACAA2/AR/PARP3/FYN/NMI/TGFBR3/FBN1/SOD2/CHP1/PID1/SMAD4/ATF3/GRINA/PPP1R15A/TPT1/DNAJC3/NR4A2/PSMB10/N…	200
ESTABLISHMENT_OF_PROTEIN_LOCALIZATION	225/1113	1982/17949	1.78757e-20	2.99733e-18	2.22533e-18	MCC/APOD/RPL31/CACNA1E/RPS27/RPL18A/RPS23/RPL17/RPL23/RPL4/RPL6/RPL35/RPL34/RPL28/RPS11/RPL37/RPL15/RPL26/RPL19/IFIT1/RPL29/RPL10/SP100/RPL5/PCSK5/RPL23A/RPS3/RPS7/RPL10A/RPS2/RTP4/RPL32/RPS18/RPS17/RPS29/RPL21/HSP90B1/RPL36/RPS14/RPL12/C1QTNF3/RSAD2/RPL9/RPL11/RPL7A/RPS15/RPL18/RPS6/UBA52/RPL24/RPL30/RPL22/RPS25/RPS5/RPS19/ACSL4/ARF5/TAP1/RPLP0/ANXA1/RPL13A/RAMP1/UBB/NACA/RPS4X/RPL41/NFKBIA/RPL1…	225
NEGATIVE_REGULATION_OF_GENE_EXPRESSION	202/1113	1709/17949	2.63207e-20	4.28726e-18	3.18302e-18	BST2/ISG15/APOD/RPL31/RPS27/RPL18A/RPS23/VIM/RPL17/RPL23/RPL4/RPL6/RPL35/RPL34/RPL28/RPS11/RPL37/RPL15/RPL26/RPL19/RPL29/RPL10/RPL5/RPL23A/RPS3/RPS7/RPL10A/PSMB8/PSME1/RPS2/RPL32/RPS18/RPS17/RPS29/RPL21/RPL36/RPS14/RPL12/HSPA1B/C1QTNF3/RPL9/RPL11/PARP9/RPL7A/RPS15/RPL18/RPS6/UBA52/XDH/RPL24/RPL30/RPL22/RPS25/RPS5/RPS19/PSMB9/EIF2AK2/APP/RPLP0/ANXA1/RPL13A/AXL/TMEM59/UBB/EIF3E/UBE2L6/RPS4X/RPL41/R…	202
VASCULATURE_DEVELOPMENT	119/1113	786/17949	3.84141e-20	6.0833e-18	4.51647e-18	APOD/SPARC/RNF213/STAT1/SP100/HSPG2/XDH/DCN/ANXA1/RAMP1/ACTG1/LEPR/GPC3/ECM1/COL1A2/GRN/SERPINF1/PTGIS/SOCS3/FN1/TGFBR2/FGF2/MMP2/PTGS2/EMC10/HPGD/GLUL/CTSH/TGFBR3/SOD2/CLIC4/COL8A1/RSPO3/ANG/OSR1/THSD7A/JUN/FLNA/HSPB1/ACKR3/EFEMP2/VEGFD/MFGE8/GGNBP2/ANTXR1/NR4A1/MYLK/SFRP1/F3/RGCC/SMAD7/AKT1/GPNMB/AIMP1/TNFAIP3/TEK/WASF2/CDC42/THBS1/ANGPTL2/FKBP10/BMP4/ITGAV/FZD4/CCL11/ERRFI1/GADD45A/MCAM/JUNB/L…	119
BLOOD_VESSEL_MORPHOGENESIS	108/1113	677/17949	4.52984e-20	6.97963e-18	5.18193e-18	APOD/SPARC/RNF213/STAT1/SP100/HSPG2/XDH/DCN/ANXA1/RAMP1/ACTG1/LEPR/ECM1/GRN/SERPINF1/PTGIS/FN1/TGFBR2/FGF2/MMP2/PTGS2/EMC10/HPGD/GLUL/CTSH/TGFBR3/CLIC4/COL8A1/RSPO3/ANG/THSD7A/JUN/FLNA/HSPB1/ACKR3/EFEMP2/VEGFD/MFGE8/NR4A1/MYLK/SFRP1/F3/RGCC/SMAD7/AKT1/GPNMB/AIMP1/TNFAIP3/TEK/WASF2/CDC42/THBS1/ANGPTL2/FKBP10/BMP4/ITGAV/FZD4/CCL11/GADD45A/MCAM/JUNB/LOX/TNFRSF12A/DAG1/EREG/PTK2/ENPP2/ANGPTL4/CCL2/ZF…	108
REGULATION_OF_RESPONSE_TO_STRESS	176/1113	1414/17949	5.73397e-20	8.60246e-18	6.38678e-18	B2M/SERPING1/IRF7/PLPP3/STAT1/RPL26/IFIT1/RPS3/PSMB8/PSME1/HSPA1B/C1QTNF3/ZBP1/PARP9/XDH/RPS19/PSMB9/SAMHD1/EIF2AK2/APP/ANXA1/CD47/ACTG1/CHCHD2/PENK/NFKBIA/NFKB1/GRN/AIDA/USP18/TRAFD1/SERPINF1/LGALS9/PARP14/PTGIS/SOCS3/NUPR1/IFI35/ADAR/GCH1/PSMD13/FGF2/PINK1/PTGS2/EMC10/CEBPB/PARP3/FYN/NMI/SOD2/GRINA/MANF/PIK3R1/PPP1R15A/TPT1/DNAJC3/PSMB10/NR4A3/IFNGR1/YBX1/CD44/TMSB4X/PRMT1/FLNA/HSPB1/LPL/ACKR3/…	176
REGULATION_OF_CELL_DEATH	196/1113	1659/17949	1.16352e-19	1.70082e-17	1.26275e-17	IFIT3/IRF7/TIMP1/STAT1/RPL26/PLAC8/RPL10/SP100/RPS3/RPS7/HSP90B1/FSTL1/HSPA1B/RPL11/ZBP1/RPS6/UBA52/ANXA1/AXL/UBB/NOP53/MT-CO2/NFKBIA/NFKB1/GRN/LGMN/SERPINF1/NME1/LGALS9/SON/PTGIS/DAXX/SOCS3/NUPR1/FGFR1/LGALS1/ADAR/CHST11/FGF2/GAS6/PINK1/ID3/DDAH2/CD248/HPGD/CEBPB/DPEP1/ACAA2/AR/FYN/TSPO/CTSH/SOD2/ACTN1/CHP1/SMAD4/ATF3/GRINA/ADAMTSL4/PIK3R1/TPT1/DNAJC3/NR4A2/NR4A3/CD44/OSR1/JUN/FLNA/HSPB1/ACKR3/C…	196
TUBE_MORPHOGENESIS	128/1113	900/17949	2.90433e-19	4.1394e-17	3.07324e-17	APOD/SPARC/RNF213/STAT1/SP100/RPS7/HSPG2/XDH/DCN/ANXA1/RAMP1/ACTG1/LEPR/TNC/GPC3/ECM1/GRN/SERPINF1/PTGIS/FN1/TGFBR2/FGF2/MMP2/PTGS2/EMC10/HPGD/AR/GLUL/CTSH/SDC4/TGFBR3/CLIC4/COL8A1/SMAD4/RSPO3/ANG/PBX1/OSR1/THSD7A/JUN/FLNA/HSPB1/NKX2-3/ACKR3/EFEMP2/VEGFD/MFGE8/TGM2/NR4A1/MYLK/SFRP1/F3/RGCC/HHIP/DLC1/PTCH1/SMAD7/AKT1/GPNMB/AIMP1/TNFAIP3/TEK/WASF2/CDC42/THBS1/ANGPTL2/FKBP10/BMP4/ITGAV/FZD4/CCL11/GA…	128
TUBE_DEVELOPMENT	145/1113	1085/17949	3.16929e-19	4.40685e-17	3.27181e-17	APOD/SPARC/RNF213/RARRES2/STAT1/SP100/PCSK5/RPS7/HSPG2/XDH/DCN/ANXA1/RAMP1/UBB/ACTG1/LEPR/TNC/GPC3/ECM1/CLMP/GRN/SERPINF1/PTGIS/FN1/TGFBR2/FGF2/MMP2/PTGS2/EMC10/HPGD/AR/GLUL/CTSH/SDC4/TGFBR3/CLIC4/COL8A1/SMAD4/RSPO3/ANG/PBX1/OSR1/THSD7A/JUN/FLNA/HSPB1/NKX2-3/ACKR3/EFEMP2/VEGFD/MFGE8/TGM2/NR4A1/MYLK/SFRP1/F3/RGCC/HHIP/DLC1/CDKN1A/NFIB/PTCH1/SMAD7/AKT1/GPNMB/AIMP1/TNFAIP3/TEK/WASF2/CDC42/THBS1/HSD1…	145
ANIMAL_ORGAN_MORPHOGENESIS	139/1113	1025/17949	5.25455e-19	7.13243e-17	5.29538e-17	STAT1/PSMB8/PSME1/HSPG2/PSMB9/DCN/CSRNP1/TNC/LAMA2/GPC3/ABLIM1/LAMB1/MFAP5/COL1A2/TMEM176B/FGFR1/NBL1/THBS3/HOXD9/CHST11/TGFBR2/EFEMP1/PSMD13/FGF2/MMP2/ID3/GNAS/CEBPB/LAMB2/AR/CTSH/TGFBR3/FBN1/COL8A1/SMAD4/RSPO3/FHL1/SERPINH1/PBX1/PSMB10/OSR1/RAC1/FLNA/NKX2-3/EFEMP2/MGP/TGM2/MYLK/SFRP1/SULF2/HHIP/DLC1/PSMA2/NFIB/FEM1B/COL5A2/PTCH1/SMAD7/SOD1/TNFAIP3/PSME2/PSMA5/TEK/MLLT3/PSMA7/CDC42/HOXD8/BMP4/HT…	139
INTRACELLULAR_TRANSPORT	199/1113	1730/17949	1.18562e-18	1.57191e-16	1.16704e-16	APOD/RPL31/RPS27/RPL18A/RPS23/RPL17/RPL23/RPL4/RPL6/RPL35/RPL34/RPL28/RPS11/NPC2/RPL37/RPL15/RPL26/MT-ATP6/RPL19/RPL29/RPL10/SP100/RPL5/RPL23A/RPS3/RPS7/RPL10A/RPS2/RTP4/RPL32/RPS18/RPS17/RPS29/RPL21/HSP90B1/RPL36/RPS14/RPL12/RPL9/RPL11/RPL7A/RPS15/RPL18/RPS6/UBA52/RPL24/RPL30/RPL22/RPS25/RPS5/RPS19/ARF5/APP/TAP1/RPLP0/RPL13A/RAMP1/UBB/NACA/RPS4X/RPL41/WIPI1/NFKBIA/RPL14/RPL27/RPL39/TUBA1A/RPS28/…	199
APOPTOTIC_PROCESS	215/1113	1931/17949	1.61949e-18	2.09835e-16	1.55789e-16	IFIT3/IRF7/TIMP1/STAT1/RPL26/PLAC8/RPL10/SP100/RPS3/RPS7/XAF1/HSP90B1/FSTL1/HSPA1B/SHISA5/RPL11/ZBP1/RPS6/UBA52/APP/ANXA1/AXL/UBB/CSRNP1/NOP53/NFKBIA/NFKB1/GRN/LGMN/NME1/LGALS9/SON/PTGIS/DAXX/SOCS3/NUPR1/FGFR1/LGALS1/ADAR/CHST11/TGFBR2/GAS6/PINK1/ID3/DDAH2/CD248/HPGD/CEBPB/DPEP1/ACAA2/AR/HINT1/FYN/TSPO/CTSH/SOD2/ACTN1/ATF3/GRINA/DYNLL1/ADAMTSL4/PIK3R1/PPP1R15A/TPT1/IFI27/DNAJC3/NR4A2/PEG3/CD44/OS…	215
RESPONSE_TO_GROWTH_FACTOR	110/1113	731/17949	1.82609e-18	2.31345e-16	1.71759e-16	LTBP4/CLEC3B/FSTL1/CDKN1C/UBA52/XDH/DCN/COL3A1/APP/ANXA1/HTRA3/UBB/TNC/GPC3/PENK/COL1A2/LGMN/FGFR1/NBL1/LTBP1/DKK3/CHST11/TGFBR2/FGF2/GAS6/VCAM1/HPGD/POSTN/FYN/TGFBR3/FBN1/ZFP36L2/SMAD4/EEF1A1/CD44/JUN/POLR2L/HSPB1/VEGFD/NR4A1/SFRP1/SULF2/HSPA1A/HHIP/RACK1/SMAD7/AKT1/GDF10/HAS1/DUSP6/EEF2/THBS1/EMD/NEDD4/BMP4/HTRA1/VASN/FZD4/HNRNPF/ERRFI1/GAS1/NR3C1/SKIL/LOX/HNRNPM/CILP/CD63/ITGB5/PTK2/TOB1/ZYX/C…	110
CIRCULATORY_SYSTEM_DEVELOPMENT	148/1113	1140/17949	1.8969e-18	2.35092e-16	1.74541e-16	APOD/SPARC/RNF213/STAT1/SP100/PCSK5/HSPG2/XDH/DCN/COL3A1/ANXA1/RAMP1/ACTG1/LEPR/GPC3/ECM1/COL1A2/GRN/SERPINF1/PTGIS/SOCS3/FN1/TGFBR2/FGF2/MMP2/SRI/VCAM1/ID3/PTGS2/EMC10/HPGD/GLUL/CTSH/TGFBR3/FBN1/SOD2/CLIC4/COL8A1/SMAD4/RSPO3/ANG/OSR1/THSD7A/JUN/FLNA/HSPB1/ACKR3/EFEMP2/VEGFD/MFGE8/GGNBP2/ANTXR1/NR4A1/MYLK/SFRP1/F3/RGCC/DLC1/CDKN1A/PTCH1/SMAD7/AKT1/GPNMB/AIMP1/TNFAIP3/TEK/WASF2/DUSP6/CDC42/THBS1/A…	148
RESPONSE_TO_OXYGEN_CONTAINING_COMPOUND	192/1113	1654/17949	2.07677e-18	2.51907e-16	1.87025e-16	APOD/VIM/RPL23/IGFBP7/SPARC/TIMP1/RARRES2/STAT1/STAT2/RPL15/SLC39A14/CMPK2/RPS3/MGST1/HSP90B1/COL6A1/ACTB/DCN/APP/ANXA1/FMO1/AXL/TNC/RPS4X/PENK/NFKBIA/HOMER1/COL1A2/NFKB1/LGMN/GPX3/ATP1A1/SERPINF1/NME1/LGALS9/SOCS3/KLF9/LGALS1/TGFBR2/GCH1/MT-ND1/MMP2/PALM/SLC29A1/GAS6/SRI/VCAM1/RYR3/PINK1/ID3/GNAS/STAT6/ARPC1B/HPGD/CEBPB/POSTN/DPEP1/COL6A2/AR/FYN/TSPO/CTSH/TGFBR3/FBN1/SOD2/PID1/DYNLL1/PIK3R1/KLF3…	192
NEGATIVE_REGULATION_OF_SIGNALING	171/1113	1409/17949	2.81517e-18	3.3436e-16	2.48241e-16	MCC/APOD/RNF213/STAT1/PSMB8/PSME1/IGFBP6/HSPA1B/C1QTNF3/UBA52/XDH/PSMB9/SAMHD1/DCN/HTRA3/UBB/CD47/NOP53/GPC3/ECM1/NFKBIA/AIDA/TIMP2/LGMN/PARP14/SOCS3/IFI35/NBL1/LTBP1/DKK3/ADAR/CHST11/TGFBR2/PSMD13/FGF2/PALM/MYADM/GAS6/PINK1/ACAA2/AR/FYN/NMI/TGFBR3/FBN1/SOD2/CHP1/PID1/SMAD4/ATF3/GRINA/PPP1R15A/TPT1/NR4A2/PSMB10/CAMK2N1/CD44/TMSB4X/HSPB1/ACKR3/GGNBP2/SFRP1/SULF2/HSPA1A/NDUFA13/KPTN/LRPAP1/HHIP/DLC…	171
CELL_POPULATION_PROLIFERATION	216/1113	1955/17949	3.26241e-18	3.79572e-16	2.81808e-16	B2M/MCC/BST2/IFIT3/APOD/RPL23/IGFBP7/SPARC/NCAPG2/FTH1/TIMP1/STAT1/STAT2/PLAC8/RPS3/IGFBP6/HSPA1B/CDKN1C/RPS6/XDH/DPT/EIF2AK2/APP/ANXA1/CD47/LEPR/TNC/RPS4X/GPC3/LAMB1/ECM1/PENK/NFKBIA/PNP/GRN/S100A11/TIMP2/LGMN/SERPINF1/NME1/LGALS9/SERTAD1/NUPR1/FN1/KLF9/IFI35/FGFR1/CHST11/TGFBR2/S100A6/FGF2/MMP2/GAS6/VCAM1/CD248/EMC10/STAT6/HPGD/CEBPB/ATRAID/AR/GLUL/FYN/TSPO/CTSH/SDC4/NMI/TGFBR3/SOD2/IFITM1/PID1…	216
RESPONSE_TO_ENDOGENOUS_STIMULUS	186/1113	1624/17949	3.25418e-17	3.71041e-15	2.75475e-15	VIM/RPL23/IGFBP7/SPARC/TIMP1/RARRES2/STAT1/STAT2/SLC39A14/LTBP4/CLEC3B/HSP90B1/FSTL1/CDKN1C/UBA52/COL6A1/ACTB/COL3A1/APP/ANXA1/HTRA3/RAMP1/UBB/LEPR/TNC/GPC3/PENK/COL1A2/NFKB1/TIMP2/LGMN/ATP1A1/SERPINF1/DAXX/SOCS3/KLF9/FGFR1/NBL1/LTBP1/DKK3/CHST11/TGFBR2/FGF2/MMP2/PALM/VCAM1/RYR3/GNAS/STAT6/ARPC1B/HPGD/CEBPB/POSTN/AR/FYN/TSPO/CTSH/TGFBR3/FBN1/ZFP36L2/PID1/SMAD4/ANG/EEF1A1/PIK3R1/KLF3/NR4A2/NR4A3/C…	186
CELL_MIGRATION	182/1113	1602/17949	1.74022e-16	1.94529e-14	1.44425e-14	MCC/BST2/APOD/PLPP3/SPARC/TIMP1/RARRES2/IGLC1/SP100/IGFBP6/FSTL1/ACKR4/PARP9/RPS19/DCN/COL3A1/APP/ANXA1/PPIB/TMSB10/AXL/CD47/ACTG1/LAMA2/GPC3/LAMB1/ECM1/COL1A2/GRN/S100A11/LGMN/SERPINF1/LGALS9/FN1/FGFR1/NBL1/TGFBR2/FGF2/MYADM/GAS6/VCAM1/JCHAIN/CD248/PTGS2/IGSF10/EMC10/POSTN/DPEP1/LAMB2/GLUL/FYN/TSPO/CTSH/SDC4/TGFBR3/SOD2/IFITM1/CLIC4/ANG/NAV1/PIK3R1/SLC16A1/SBDS/NR4A2/NR4A3/CD44/TMSB4X/RAC1/FLNA/…	182
NEGATIVE_REGULATION_OF_PROTEIN_METABOLIC_PROCESS	140/1113	1110/17949	2.14637e-16	2.35317e-14	1.74708e-14	PRMT3/SERPING1/BST2/ITM2B/ISG15/APOD/PLPP3/RPL23/TIMP1/RPL5/RPS3/RPS7/HSPA1B/RPL11/CDKN1C/XDH/EIF2AK2/APP/RPL13A/TMEM59/EIF3E/NOP53/GPC3/PTX3/ECM1/NFKB1/AIDA/TIMP2/SERPINF1/PARP14/PATL2/SOCS3/ADAR/MYADM/GAS6/MALSU1/PPP1R2/DPEP1/ATRAID/FYN/TSPO/PKIG/ZFP36L2/ARPP19/CHP1/PID1/ANG/SERPINH1/AZIN1/PPP1R15A/DNAJC3/CAMK2N1/YBX1/CD44/FLNA/HSPB1/TNRC6A/GGNBP2/USP25/SFRP1/HSPA1A/CDKN1A/RACK1/SMAD7/AKT1/TNFA…	140
RESPONSE_TO_BIOTIC_STIMULUS	182/1113	1606/17949	2.23374e-16	2.40274e-14	1.78388e-14	IFITM3/B2M/SERPING1/BST2/IFIT3/ISG15/GBP3/IRF7/VIM/SPARC/RARRES2/STAT1/IFI44/STAT2/GBP7/NPC2/PLAC8/IGLC1/IFIT1/SP100/GBP6/CMPK2/GBP2/XAF1/PSMB8/PSME1/RTP4/MGST1/RSAD2/ZBP1/PARP9/RPL30/RPS19/PSMB9/SAMHD1/DCN/EIF2AK2/APP/ANXA1/RPL13A/FMO1/AXL/CD47/NOP53/SPON2/GPC3/PTX3/PENK/NFKBIA/NFKB1/GRN/RPL39/USP18/TRAFD1/LGALS9/PARP14/DDX60/SOCS3/IFI35/CFH/IFIH1/ADAR/IFITM2/GCH1/PSMD13/VCAM1/ODC1/JCHAIN/HPGD/C…	182
REGULATION_OF_CELL_DIFFERENTIATION	182/1113	1618/17949	4.68684e-16	4.94809e-14	3.67364e-14	B2M/ISG15/IRF7/NCAPG2/RARRES2/STAT1/S100A10/LTBP4/PSMB8/PSME1/BHLHE40/HSPA1B/XDH/RPS19/PSMB9/EIF2AK2/APP/ANXA1/AXL/NFKBIA/NFKB1/PNP/GRN/TIMP2/SERPINF1/NME1/LGALS9/SOCS3/FN1/TMEM176B/FGFR1/NBL1/TGFBR2/EFEMP1/PSMD13/MCRIP1/FGF2/MYADM/GAS6/ID3/GNAS/PTGS2/CEBPB/POSTN/ATRAID/AR/TSPO/FBN1/SOD2/ZFP36L2/IFITM1/SMAD4/PIK3R1/PBX1/PRPF19/PSMB10/NR4A3/OSR1/JUN/PRMT1/RAC1/FLNA/LPL/EFEMP2/TNRC6A/SFRP1/HSPA1A/R…	182
REGULATION_OF_CELLULAR_COMPONENT_MOVEMENT	137/1113	1100/17949	1.32416e-15	1.37255e-13	1.01903e-13	MCC/BST2/APOD/PLPP3/SPARC/TIMP1/RARRES2/SP100/RPS19/DCN/COL3A1/APP/ANXA1/TMSB10/ACTG1/LAMA2/LAMB1/ECM1/GRN/S100A11/LGMN/ATP1A1/SERPINF1/LGALS9/FN1/FGFR1/NBL1/CAVIN1/TGFBR2/FGF2/MYADM/GAS6/SRI/PTGS2/IGSF10/EMC10/POSTN/DPEP1/GLUL/CTSH/SDC4/TGFBR3/SOD2/ACTN1/IFITM1/CLIC4/PIK3R1/NR4A3/TMSB4X/RAC1/FLNA/HSPB1/ACKR3/VEGFD/MYLK/SFRP1/F3/RGCC/LAMA4/DLC1/RACK1/SMAD7/AKT1/CD81/GPNMB/HAS1/PLCB1/CCL7/TEK/THBS…	137
RESPONSE_TO_OXIDATIVE_STRESS	75/1113	444/17949	1.37649e-15	1.40132e-13	1.04039e-13	APOD/SELENOP/MT-CO1/RPS3/MGST1/HSPA1B/APP/ANXA1/AXL/CHCHD2/NDUFA6/PENK/GPX3/GCH1/MT-ND1/MMP2/PINK1/PTGS2/CYGB/DPEP1/FYN/SOD2/GPX2/NR4A2/NR4A3/JUN/HSPB1/HSPA1A/RACK1/AKT1/SOD1/TNFAIP3/EEF2/PRDX5/CPEB2/SOD3/GPX8/HNRNPM/FANCC/MMP3/ATF4/SIGMAR1/MPV17/COL1A1/KDM6B/CAPN2/TXNRD1/KLF4/PKD2/PPIA/PRDX2/GPX1/SELENOK/KEAP1/NFE2L1/TXNIP/PRDX6/EGFR/MAPK3/PRDX4/IL6/HIF1A/RHOB/DAPK1/PRNP/FOXO1/ATOX1/MCL1/ARNT/PP…	75
LOCOMOTION	208/1113	1975/17949	3.04161e-15	3.04214e-13	2.2586e-13	MCC/BST2/APOD/PLPP3/SPARC/TIMP1/RARRES2/IGLC1/SP100/IGFBP6/FSTL1/ACKR4/PARP9/PLTP/RPL24/RPS19/ACTB/DCN/COL3A1/APP/ANXA1/PPIB/TMSB10/AXL/CD47/ACTG1/LAMA2/GPC3/LAMB1/ECM1/COL1A2/GRN/S100A11/LGMN/SERPINF1/LGALS9/FN1/FGFR1/NBL1/CAVIN1/TGFBR2/FGF2/MYADM/GAS6/VCAM1/JCHAIN/CD248/PTGS2/IGSF10/EMC10/POSTN/DPEP1/LAMB2/GLUL/FYN/TSPO/CTSH/SDC4/TGFBR3/SOD2/IFITM1/CLIC4/SMAD4/RALBP1/ANG/CHL1/NAV1/PIK3R1/SLC16A…	208
IMMUNE_EFFECTOR_PROCESS	152/1113	1296/17949	5.75157e-15	5.6534e-13	4.19729e-13	IFITM3/B2M/SERPING1/BST2/IFIT3/ISG15/GBP3/IRF7/FTH1/STAT1/STAT2/NPC2/PLAC8/IGLC1/IFIT1/RTP4/MGST1/HSPA1B/RSAD2/ZBP1/PARP9/RPS6/RPS19/ACTB/SAMHD1/EIF2AK2/APP/ANXA1/CD47/ACTG1/NOP53/PTX3/NFKB1/PNP/GRN/S100A11/TIMP2/LGALS9/DDX60/IFI35/CFH/IFIH1/LGALS1/ADAR/IFITM2/PSMD13/ARPC1B/PARP3/FYN/QPCT/CTSH/NMI/IFITM1/LAMP2/IRF9/DYNLL1/EEF1A1/VAT1/PIK3R1/IFI27/DNAJC3/NR4A3/GNS/CD44/RAC1/FLNA/NKX2-3/CKAP4/RAB3D…	152
REGULATION_OF_IMMUNE_SYSTEM_PROCESS	176/1113	1593/17949	8.66285e-15	8.37066e-13	6.21469e-13	B2M/SERPING1/BST2/ISG15/APOD/IRF7/NCAPG2/RARRES2/STAT1/IGLC1/IFIT1/RPS3/PSMB8/PSME1/HSPA1B/RSAD2/ZBP1/PARP9/RPS19/PSMB9/ACTB/SAMHD1/COL3A1/APP/ANXA1/AXL/CD47/ACTG1/TAPBPL/ECM1/NFKBIA/COL1A2/NFKB1/PNP/GRN/LGMN/USP18/TRAFD1/NME1/LGALS9/PARP14/DDX60/SOCS3/IFI35/TMEM176B/CFH/NBL1/LGALS1/ADAR/TGFBR2/PSMD13/GAS6/VCAM1/GNAS/ARPC1B/CEBPB/PARP3/FYN/CTSH/SDC4/NMI/FBN1/ZFP36L2/IFITM1/PIK3R1/PSMB10/NR4A3/IFN…	176
CELL_ACTIVATION	165/1113	1461/17949	1.01032e-14	9.59969e-13	7.12716e-13	B2M/BST2/FTH1/TIMP1/NPC2/PLAC8/IGLC1/RPS3/MGST1/HSPA1B/RSAD2/RPS6/RPL22/ACTB/COL3A1/APP/ANXA1/AXL/ENTPD2/CD47/ACTG1/LEPR/PTX3/COL1A2/NFKB1/PNP/GRN/S100A11/TIMP2/LGALS9/FN1/IFI35/LGALS1/TGFBR2/PSMD13/GAS6/VCAM1/GNAS/CEBPB/PARP3/FYN/QPCT/CTSH/SDC4/NMI/ZFP36L2/SMAD4/LAMP2/DYNLL1/EEF1A1/VAT1/PIK3R1/DNAJC3/PSMB10/NR4A3/GNS/IFNGR1/CD44/RAC1/FLNA/HSPB1/NKX2-3/CKAP4/RAB3D/SFRP1/DGKB/HSPA1A/RGCC/CDKN1A/PS…	165
CELLULAR_RESPONSE_TO_OXYGEN_LEVELS	49/1113	230/17949	1.61817e-14	1.51233e-12	1.12281e-12	PSMB8/PSME1/UBA52/PSMB9/UBB/NOP53/CHCHD2/PTGIS/PSMD13/SLC29A1/PINK1/PTGS2/ACAA2/PSMB10/SFRP1/RGCC/PSMA2/BNIP3L/AKT1/ELOB/PSME2/PSMA5/PSMA7/CPEB2/VASN/PSMA4/ATF4/PSMA3/PSMC2/ZFP36L1/IRAK1/MALAT1/PSMD7/KCNK2/PSMD2/NDRG1/GNB1/FAM162A/PSMB1/HIF1A/DDAH1/HIGD1A/FOXO1/TMBIM6/ARNT/PSMD8/PSMD4/ATP6AP1/NFE2L2	49
ANATOMICAL_STRUCTURE_FORMATION_INVOLVED_IN_MORPHOGENESIS	137/1113	1142/17949	2.65466e-14	2.441e-12	1.81229e-12	APOD/SPARC/RNF213/STAT1/SP100/RPS7/PMP22/HSPG2/COL6A1/DCN/ANXA1/RAMP1/ACTG1/LEPR/LAMB1/ECM1/GRN/COL12A1/SERPINF1/PTGIS/FN1/THBS3/TGFBR2/FGF2/MMP2/PTGS2/EMC10/AR/GLUL/CTSH/SDC4/TGFBR3/ACTN1/CLIC4/COL8A1/SMAD4/RSPO3/ANG/OSR1/THSD7A/JUN/FLNA/HSPB1/ACKR3/VEGFD/MFGE8/TGM2/NR4A1/SFRP1/F3/RGCC/DLC1/COL5A2/PTCH1/AKT1/CD81/GPNMB/AIMP1/HSBP1/TNFAIP3/TEK/WASF2/CDC42/THBS1/ANGPTL2/FLII/LDB1/BMP4/HTRA1/ITGAV/…	137
DEFENSE_RESPONSE	190/1113	1790/17949	3.06769e-14	2.77602e-12	2.06102e-12	IFITM3/B2M/SERPING1/BST2/IFIT3/ISG15/GBP3/APOD/IRF7/LGALS3BP/VIM/TIMP1/RARRES2/STAT1/STAT2/GBP7/PLAC8/IGLC1/IFIT1/SP100/GBP6/GBP2/XAF1/PSMB8/PSME1/RTP4/C1QTNF3/RSAD2/ZBP1/PARP9/HSPG2/RPL30/RPS19/PSMB9/SAMHD1/EIF2AK2/APP/TAP1/ANXA1/RPL13A/AXL/CD47/NOP53/SPON2/PTX3/ECM1/PENK/NFKBIA/NFKB1/GRN/RPL39/USP18/TRAFD1/SERPINF1/LGALS9/PARP14/PTGIS/DDX60/SOCS3/NUPR1/FN1/IFI35/CFH/IFIH1/ADAR/IFITM2/GCH1/PSMD1…	190
CELLULAR_RESPONSE_TO_CHEMICAL_STRESS	62/1113	347/17949	3.13939e-14	2.79651e-12	2.07623e-12	RPS3/MGST1/HSPA1B/ANXA1/AXL/CHCHD2/PENK/GPX3/GCH1/MMP2/PINK1/DPEP1/FYN/TSPO/SOD2/GPX2/NR4A2/NR4A3/JUN/HSPB1/MYLK/HSPA1A/RACK1/AKT1/SOD1/TNFAIP3/YBX3/PRDX5/CPEB2/SOD3/ERRFI1/GPX8/FANCC/MMP3/ATF4/SIGMAR1/MPV17/KDM6B/ZFP36L1/TXNRD1/KLF4/PKD2/PPIA/PRDX2/GPX1/KEAP1/NFE2L1/PRDX6/EGFR/MAPK3/IL6/HIF1A/RHOB/DAPK1/FOXO1/MCL1/ARNT/DNAJA1/NFE2L2/FBLN5/ROMO1/ATP2A2	62
REGULATION_OF_DNA_TEMPLATED_TRANSCRIPTION_IN_RESPONSE_TO_STRESS	33/1113	115/17949	4.56659e-14	4.00525e-12	2.97365e-12	PSMB8/PSME1/UBA52/PSMB9/UBB/PSMD13/CEBPB/ATF3/PSMB10/JUN/HSPA1A/PSMA2/ELOB/PSME2/PSMA5/PSMA7/NEDD4/PSMA4/ATF4/PSMA3/PSMC2/BCLAF1/PSMD7/PSMD2/PSMB1/DNAJB1/HIF1A/HIGD1A/TMBIM6/ARNT/PSMD8/PSMD4/NFE2L2	33
IMMUNE_SYSTEM_DEVELOPMENT	123/1113	989/17949	4.96856e-14	4.29178e-12	3.18638e-12	B2M/ISG15/IRF7/NCAPG2/STAT1/PSMB8/PSME1/RPS14/HSPA1B/RSAD2/RPS6/RPL22/RPS19/PSMB9/SAMHD1/EIF2AK2/APP/ANXA1/AXL/LEPR/GPC3/NFKBIA/MFAP5/PNP/NME1/LGALS9/TMEM176B/LGALS1/ADAR/TGFBR2/PSMD13/GAS6/VCAM1/GNAS/CD248/CEBPB/PARP3/TGFBR3/FBN1/ZFP36L2/ACTN1/PIK3R1/PBX1/SBDS/PSMB10/NR4A3/JUN/PRMT1/NKX2-3/TNRC6A/SFRP1/HSPA1A/PSMA2/SMAD7/CD81/SOD1/TNFAIP3/PSME2/PSMA5/TEK/MLLT3/WASF2/PSMA7/EEF2/IRAK3/CDC42/THBS1/…	123
OSSIFICATION	67/1113	399/17949	6.34724e-14	5.40083e-12	4.00978e-12	ISG15/SPARC/CLEC3B/RPS15/COL6A1/TNC/GPC3/ECM1/PENK/COL1A2/THBS3/ADAR/MMP2/ID3/GNAS/IGSF10/CEBPB/ATRAID/IFITM1/PBX1/SBDS/OSR1/MGP/SFRP1/COL5A2/PTCH1/SMAD7/AKT1/GDF10/MN1/TEK/RRBP1/BMP4/BMP1/DDR2/JUNB/LOX/ATF4/HSPE1/PTK2/TOB1/COL1A1/NBR1/SBNO2/PSMC2/TCIRG1/ENPP1/JUND/FSTL3/FBL/EGFR/MAPK3/IGFBP5/IL6/SKI/HIF1A/DHRS3/MESD/LTBP3/ASPN/CLTC/GREM1/HSD17B4/ATP6AP1/MMP14/HAND2/IL6ST	67
NEGATIVE_REGULATION_OF_CELL_DEATH	122/1113	991/17949	1.32242e-13	1.10869e-11	8.23134e-12	IFIT3/IRF7/TIMP1/PLAC8/RPL10/HSP90B1/FSTL1/HSPA1B/RPS6/UBA52/ANXA1/AXL/UBB/NFKBIA/NFKB1/GRN/LGMN/SERPINF1/SON/SOCS3/NUPR1/ADAR/CHST11/FGF2/GAS6/PINK1/DDAH2/CEBPB/DPEP1/ACAA2/AR/FYN/CTSH/SOD2/SMAD4/GRINA/PIK3R1/TPT1/DNAJC3/NR4A2/NR4A3/CD44/OSR1/FLNA/HSPB1/ACKR3/SLC25A4/SFRP1/HSPA1A/NDUFA13/LRPAP1/HHIP/CDKN1A/BNIP3L/RACK1/PTTG1IP/AKT1/SOD1/GPNMB/TNFAIP3/YBX3/DAD1/TEK/THBS1/CAST/PRDX5/TSC22D3/BMP4/I…	122
CELL_SUBSTRATE_ADHESION	62/1113	359/17949	1.54321e-13	1.27505e-11	9.46645e-12	APOD/FBLN2/NID1/S100A10/COL3A1/AXL/ACTG1/VIT/ECM2/LAMB1/FN1/LGALS1/THBS3/MYADM/GAS6/VCAM1/POSTN/LAMB2/SDC4/ACTN1/COL8A1/PIK3R1/CD44/RAC1/FLNA/EFEMP2/ANTXR1/SFRP1/DLC1/ILK/SGCE/TEK/CDC42/THBS1/LDB1/ITGAV/FZD4/DAG1/CD63/ITGB5/PTK2/LAMC1/ZYX/COL1A1/COL16A1/PKD1/RIN2/CASK/SERPINE1/LRP1/ADAM15/FBLN1/THY1/COL5A3/PEAK1/GREM1/ACTN4/MMP14/ID1/FBLN5/CALR/MEGF9	62
CELLULAR_RESPONSE_TO_OXYGEN_CONTAINING_COMPOUND	138/1113	1182/17949	1.75291e-13	1.42762e-11	1.05992e-11	VIM/RPL23/RARRES2/SLC39A14/CMPK2/RPS3/MGST1/HSP90B1/COL6A1/ACTB/APP/ANXA1/AXL/TNC/PENK/NFKBIA/COL1A2/NFKB1/LGMN/SERPINF1/NME1/SOCS3/KLF9/LGALS1/GCH1/MMP2/PALM/SLC29A1/GAS6/SRI/VCAM1/RYR3/PINK1/ID3/GNAS/STAT6/CEBPB/DPEP1/AR/FYN/TSPO/FBN1/SOD2/PID1/DYNLL1/PIK3R1/KLF3/NR4A2/NR4A3/CAMK2N1/OSR1/JUN/RAC1/FLNA/LPL/NR4A1/SFRP1/NDUFA13/RACK1/COL5A2/PTCH1/AKT1/SOD1/MN1/TNFAIP3/PLCB1/CCL7/PRDX5/CPEB2/GHR/TR…	138
NEGATIVE_REGULATION_OF_MOLECULAR_FUNCTION	136/1113	1167/17949	3.08963e-13	2.48084e-11	1.84187e-11	B2M/LY6E/SERPING1/BST2/RPL23/TIMP1/IFIT1/SLC39A14/SP100/RPL5/RPS7/BHLHE40/RPL11/PARP9/CDKN1C/ACTB/APP/ANXA1/LEPR/GPC3/PTX3/ECM1/NFKBIA/NFKB1/AIDA/TIMP2/SERPINF1/PTGIS/SOCS3/NUPR1/DKK3/ADAR/PALM/GAS6/SRI/ID3/PPP1R2/DPEP1/PARP3/PKIG/ARPP19/CHP1/DYNLL1/SERPINH1/PPP1R15A/MITD1/DNAJC3/PXK/CAMK2N1/CD44/OSR1/JUN/TMSB4X/FLNA/HSPB1/GGNBP2/SFRP1/LRPAP1/CDKN1A/PIK3IP1/RACK1/PTCH1/SMAD7/AKT1/TNFAIP3/ITIH5/DU…	136
POSITIVE_REGULATION_OF_SIGNALING	181/1113	1725/17949	4.10929e-13	3.25376e-11	2.41571e-11	BST2/IRF7/RPL23/RPL26/SLC39A14/RPS3/RPS7/PSMB8/PSME1/IGFBP6/HSPA1B/C1QTNF3/RSAD2/SHISA5/RPL11/ZBP1/PARP9/CDKN1C/UBA52/XDH/PSMB9/ACSL4/DCN/EIF2AK2/COL3A1/APP/AXL/UBB/LAMA2/GPC3/ECM1/HOMER1/NFKB1/TIMP2/LGMN/LGALS9/PARP14/PTGIS/DAXX/DDX60/NUPR1/FN1/IFI35/FGFR1/LGALS1/PSMD13/FGF2/GAS6/SRI/PINK1/EMC10/AR/FYN/NMI/TGFBR3/SMAD4/RSPO3/ATF3/CSNK1G2/DYNLL1/PIK3R1/PSMB10/CAMK2N1/CD44/PRMT1/RAC1/FLNA/ACKR3/TG…	181
ENZYME_LINKED_RECEPTOR_PROTEIN_SIGNALING_PATHWAY	127/1113	1072/17949	6.47829e-13	5.05928e-11	3.75619e-11	APOD/VIM/RARRES2/SLC39A14/LTBP4/IGFBP6/FSTL1/CDKN1C/UBA52/XDH/ACTB/DCN/COL3A1/HTRA3/AXL/UBB/ACTG1/CSRNP1/GPC3/COL1A2/LGMN/SOCS3/FGFR1/NBL1/LTBP1/DKK3/CHST11/TGFBR2/EFEMP1/FGF2/MMP2/GAS6/STAT6/ARPC1B/HPGD/AR/FYN/TGFBR3/FBN1/PID1/SMAD4/PIK3R1/NR4A3/JUN/POLR2L/RAC1/HSPB1/VEGFD/SFRP1/SULF2/F3/HSPA1A/HHIP/SMAD7/AKT1/GDF10/ARPC4/PLCB1/TEK/WASF2/ANKS1B/CDC42/THBS1/NEDD4/GHR/BMP4/HTRA1/ITGAV/VASN/FZD4/DD…	127
BIOLOGICAL_ADHESION	160/1113	1481/17949	1.17125e-12	9.02335e-11	6.69926e-11	APOD/PLPP3/LGALS3BP/IGFBP7/PLEKHA7/FBLN2/NID1/S100A10/ISLR/TNXB/RPS3/COL6A1/DPT/ACTB/COL3A1/APP/ANXA1/AXL/CD47/ACTG1/VIT/ECM2/TNC/SPON2/LAMA2/LAMB1/PNP/S100A11/COL12A1/LGALS9/MXRA8/FN1/LGALS1/THBS3/TGFBR2/MYADM/GAS6/VCAM1/GNAS/CEBPB/POSTN/COL6A2/LAMB2/FYN/SDC4/FBN1/ACTN1/COL8A1/CHL1/EMILIN2/PIK3R1/NR4A3/ADAMDEC1/CD44/RAC1/FLNA/HSPB1/ACKR3/EFEMP2/MFGE8/TGM2/COL14A1/ANTXR1/SFRP1/RGCC/LAMA4/DLC1/SMA…	160
RESPONSE_TO_TUMOR_NECROSIS_FACTOR	56/1113	319/17949	1.19099e-12	9.05309e-11	6.72135e-11	GBP3/STAT1/RPS3/GBP2/PSMB8/PSME1/HSPA1B/PSMB9/NFKBIA/NFKB1/GCH1/PSMD13/GAS6/VCAM1/POSTN/ZFP36L2/PID1/PSMB10/TMSB4X/SFRP1/HSPA1A/PSMA2/RACK1/CCDC3/AKT1/ILK/TNFAIP3/PSME2/YBX3/CCL7/PSMA5/PSMA7/THBS1/PSMA4/CCL11/TNFRSF12A/PSMA3/TXNDC17/AFF3/CCL2/COL1A1/PSMC2/ZFP36L1/AKAP12/PTPN2/PSMD7/PSMD2/BIRC3/TAX1BP1/MAPK3/PSMB1/GGT5/PSMD8/PSMD4/ACTN4/NFE2L2	56
MAPK_CASCADE	112/1113	912/17949	1.72524e-12	1.29416e-10	9.6083e-11	RPS3/PSMB8/PSME1/IGFBP6/UBA52/XDH/PSMB9/EIF2AK2/APP/UBB/NFKB1/AIDA/TIMP2/LGALS9/DAXX/FN1/FGFR1/PSMD13/FGF2/GAS6/PINK1/EMC10/LBH/AR/FYN/CTSH/ZFP36L2/SMAD4/ATF3/PSMB10/CAMK2N1/CD44/PRMT1/ACKR3/SFRP1/PSMA2/AKT1/CD81/SOD1/GPNMB/GADD45B/SPTBN1/PSME2/PLCB1/CCL7/PSMA5/TEK/DUSP6/PSMA7/IRAK3/CDC42/THBS1/GADD45G/GHR/BMP4/TRIB1/ITGAV/FZD4/PSMA4/RB1CC1/CCL11/ERRFI1/GADD45A/DAG1/EREG/PSMA3/CALM1/PTK2/CCL2/NDR…	112
NON_CANONICAL_WNT_SIGNALING_PATHWAY	36/1113	153/17949	2.31665e-12	1.71522e-10	1.27345e-10	RNF213/PSMB8/PSME1/PSMB9/GPC3/PSMD13/RSPO3/PSMB10/RAC1/TNRC6A/SFRP1/PSMA2/PSME2/PLCB1/PSMA5/MLLT3/PSMA7/CDC42/FZD4/PSMA4/PPP3R1/PLEKHA4/PSMA3/CALM1/PSMC2/FZD2/PSMD7/PSMD2/GNB1/PSMB1/CLTC/DACT1/PSMD8/PSMD4/PPP3CA/SFRP4	36
DEFENSE_RESPONSE_TO_OTHER_ORGANISM	136/1113	1208/17949	3.99503e-12	2.91996e-10	2.16788e-10	IFITM3/B2M/SERPING1/BST2/IFIT3/ISG15/GBP3/IRF7/VIM/RARRES2/STAT1/STAT2/GBP7/PLAC8/IGLC1/IFIT1/SP100/GBP6/GBP2/XAF1/PSMB8/PSME1/RTP4/RSAD2/ZBP1/PARP9/RPL30/RPS19/PSMB9/SAMHD1/EIF2AK2/APP/ANXA1/RPL13A/AXL/CD47/NOP53/SPON2/PTX3/NFKB1/GRN/RPL39/USP18/TRAFD1/LGALS9/PARP14/DDX60/SOCS3/IFI35/CFH/IFIH1/ADAR/IFITM2/GCH1/PSMD13/VCAM1/JCHAIN/CEBPB/FYN/NMI/IFITM1/IRF9/ANG/IFI27/DNAJC3/PSMB10/IFNGR1/CD44/FLNA…	136
RESPONSE_TO_VIRUS	59/1113	358/17949	4.62709e-12	3.33912e-10	2.47908e-10	IFITM3/BST2/IFIT3/ISG15/GBP3/IRF7/STAT1/IFI44/STAT2/NPC2/IFIT1/RTP4/RSAD2/ZBP1/PARP9/SAMHD1/EIF2AK2/NOP53/PENK/LGALS9/DDX60/IFIH1/ADAR/IFITM2/ODC1/NMI/IFITM1/RPS15A/IRF9/EEF1G/TPT1/IFI27/DNAJC3/IFNGR1/FLNA/HSPB1/PSMA2/BNIP3L/AIMP1/TNFAIP3/IRAK3/DTX3L/HTRA1/CCL11/AP1S1/DDX58/HSP90AA1/SELENOK/BIRC3/IVNS1ABP/IL6/TSPAN6/HIF1A/ACTA2/DDIT4/IFNAR2/DCLK1/CXCL10/FGL2	59
ANTIGEN_PROCESSING_AND_PRESENTATION_OF_PEPTIDE_ANTIGEN_VIA_MHC_CLASS_I	28/1113	99/17949	5.62231e-12	3.98439e-10	2.95815e-10	B2M/PSMB8/PSME1/PSMB9/TAP1/TAPBPL/PSMD13/PSMB10/CANX/PSMA2/PSME2/PSMA5/PSMA7/ITGAV/PSMA4/TAPBP/PSMA3/SEC24D/ITGB5/PSMC2/TAP2/PSMD7/PSMD2/PSMB1/PDIA3/PSMD8/PSMD4/CALR	28
RESPONSE_TO_INORGANIC_SUBSTANCE	77/1113	541/17949	5.66103e-12	3.98439e-10	2.95815e-10	B2M/SPARC/MT-CO1/RPS3/CYB5A/APP/ANXA1/AXL/S100A16/PENK/HOMER1/LGMN/SERPINF1/DAXX/GCH1/VCAM1/RYR3/PINK1/DPEP1/FYN/TSPO/SOD2/CLIC4/NR4A3/JUN/RACK1/PTCH1/AKT1/SOD1/TNFAIP3/EEF2/GSN/THBS1/NEDD4/KCNMA1/SOD3/ADD1/JUNB/FANCC/MMP3/CALM2/ATF4/CALM1/SIGMAR1/ATRX/COL1A1/KDM6B/CAPN2/TCIRG1/KLF4/PKD2/PRDX2/GPX1/SELENOW/NDRG1/JUND/FSTL3/TXNIP/EGFR/MAPK3/AHCYL1/IL6/BSG/HIF1A/RHOB/LOXL2/PRNP/FOXO1/PPP3CA/PPP1R15…	77
POST_TRANSLATIONAL_PROTEIN_MODIFICATION	59/1113	361/17949	6.60737e-12	4.54324e-10	3.37307e-10	IGFBP7/TIMP1/CALU/PSMB8/PSME1/HSP90B1/FSTL1/SHISA5/PSMB9/APP/TNC/GPC3/LAMB1/PENK/MXRA8/SOCS3/FN1/LGALS1/LTBP1/PSMD13/GAS6/LAMB2/FBN1/DNAJC3/PSMB10/CKAP4/MFGE8/PDIA6/PSMA2/FEM1B/ELOB/PSME2/PSMA5/PSMA7/WSB1/BMP4/PSMA4/PSMA3/LAMC1/RBBP7/KLHL13/PSMC2/PRSS23/MBTPS1/PSMD7/COPS6/PSMD2/KEAP1/C3/FSTL3/IGFBP5/PSMB1/IL6/QSOX1/HIF1A/STT3B/PSMD8/PSMD4/SDC2	59
POSITIVE_REGULATION_OF_LOCOMOTION	81/1113	585/17949	6.61444e-12	4.54324e-10	3.37307e-10	PLPP3/SPARC/RARRES2/APP/ANXA1/ACTG1/LAMB1/GRN/S100A11/LGMN/LGALS9/FN1/FGFR1/CAVIN1/TGFBR2/FGF2/MYADM/GAS6/PTGS2/EMC10/POSTN/CTSH/SOD2/PIK3R1/NR4A3/TMSB4X/RAC1/FLNA/HSPB1/ACKR3/VEGFD/MYLK/F3/RACK1/AKT1/GPNMB/CCL7/TEK/THBS1/BMP4/ITGAV/DDR2/CCL11/MCAM/RHOC/PTK2/ENPP2/COL1A1/GNAI2/AKAP12/STAT3/RDX/MALAT1/SELENOK/AAMP/EGFR/MAPK3/IGFBP5/RIN2/ANXA3/IL6/HIF1A/RHOB/SASH1/SERPINE1/RHOJ/LRP1/ADAMTS1/LBP/THY…	81
ANTIGEN_PROCESSING_AND_PRESENTATION_OF_EXOGENOUS_PEPTIDE_ANTIGEN_VIA_MHC_CLASS_I	25/1113	80/17949	6.70606e-12	4.55134e-10	3.37908e-10	B2M/PSMB8/PSME1/PSMB9/TAP1/PSMD13/PSMB10/PSMA2/PSME2/PSMA5/PSMA7/ITGAV/PSMA4/TAPBP/PSMA3/ITGB5/PSMC2/TAP2/PSMD7/PSMD2/PSMB1/PDIA3/PSMD8/PSMD4/CALR	25
REGULATION_OF_MRNA_METABOLIC_PROCESS	56/1113	334/17949	8.07765e-12	5.41773e-10	4.02232e-10	VIM/PSMB8/PSME1/UBA52/PSMB9/CELF2/UBB/SON/PSMD13/NOVA1/ZFP36L2/SRSF9/PRPF19/PSMB10/YBX1/HSPB1/TNRC6A/HSPA1A/PSMA2/PABPC1/AKT1/CARHSP1/PSME2/YBX3/HSPA8/PSMA5/PSMA7/PSMA4/HNRNPM/PSMA3/TOB1/XRN1/BTG2/HNRNPA0/FUS/PSMC2/ZFP36L1/PSMD7/PSMD2/ANP32A/PRDX6/AHCYL1/PSMB1/NSRP1/NPM1/SNRNP70/RBM39/SRSF3/TARDBP/PSMD8/YWHAZ/MBNL2/PSMD4/SRSF7/SERBP1/RBM8A	56
RESPONSE_TO_WOUNDING	87/1113	654/17949	9.52152e-12	6.31188e-10	4.68617e-10	SERPING1/APOD/PLPP3/SPARC/TIMP1/ACTB/DCN/COL3A1/ANXA1/AXL/ENTPD2/ACTG1/TNC/COL1A2/GRN/FN1/LGALS1/TGFBR2/FGF2/GAS6/ID3/GNAS/POSTN/LAMB2/FYN/TSPO/SDC4/ZFP36L2/CHL1/PIK3R1/CD44/RAC1/FLNA/HSPB1/MYLK/SULF2/DGKB/F3/CDKN1A/ILK/SOD1/TNFAIP3/CDC42/AK3/GSN/THBS1/FKBP10/MCAM/LOX/TNFRSF12A/DAG1/EREG/RHOC/DST/PTK2/COL1A1/ZFP36L1/NOTCH2/KLF4/PROS1/PPIA/PRDX2/GPX1/MYL12A/KCNK2/GNAQ/GNB1/THBD/EGFR/MAPK3/IL6/PRKA…	87
EXOCYTOSIS	108/1113	891/17949	1.00786e-11	6.6044e-10	4.90335e-10	B2M/SERPING1/BST2/SELENOP/LGALS3BP/SPARC/FTH1/TIMP1/RARRES2/NPC2/PLAC8/ISLR/CLEC3B/MGST1/HSPA1B/APP/ANXA1/CD47/PTX3/ECM1/NFKB1/PNP/GRN/S100A11/TIMP2/LGALS9/FN1/PSMD13/GAS6/QPCT/CTSH/SDC4/ACTN1/LAMP2/DYNLL1/EEF1A1/MANF/VAT1/DNAJC3/NR4A3/GNS/CD44/TMSB4X/RAC1/FLNA/CKAP4/RAB3D/VEGFD/HSPA1A/PSMA2/ATP11A/SOD1/TUBB4B/HSPA8/PSMA5/EEF2/GSN/THBS1/SURF4/ITGAV/CALM1/RAB5C/CD63/CCT2/ARSA/HSP90AA1/GNAI2/PSMC2/…	108
REGULATION_OF_MRNA_CATABOLIC_PROCESS	42/1113	210/17949	1.09866e-11	7.11759e-10	5.28436e-10	VIM/PSMB8/PSME1/UBA52/PSMB9/UBB/PSMD13/ZFP36L2/PSMB10/YBX1/HSPB1/TNRC6A/HSPA1A/PSMA2/PABPC1/AKT1/CARHSP1/PSME2/YBX3/HSPA8/PSMA5/PSMA7/PSMA4/HNRNPM/PSMA3/TOB1/XRN1/BTG2/HNRNPA0/FUS/PSMC2/ZFP36L1/PSMD7/PSMD2/ANP32A/PSMB1/NPM1/TARDBP/PSMD8/YWHAZ/PSMD4/SERBP1	42
REGULATION_OF_PROTEIN_MODIFICATION_PROCESS	168/1113	1627/17949	1.28117e-11	8.2067e-10	6.09295e-10	PRMT3/ISG15/PLPP3/RPL23/NCAPG2/RARRES2/STAT2/RPL5/RPS3/RPS7/IGFBP6/RPS2/HSP90B1/HSPA1B/RPL11/PARP9/CDKN1C/UBA52/XDH/ACTB/EIF2AK2/APP/TMEM59/RAMP1/UBB/LEPR/NOP53/AIDA/PARP14/DAXX/SERTAD1/SOCS3/NUPR1/FN1/CCNL2/FGFR1/ADAR/TGFBR2/FGF2/MYADM/GAS6/PINK1/PPP1R2/FYN/TSPO/SDC4/PKIG/NMI/ARPP19/CHP1/PID1/SMAD4/ANG/PPP1R15A/DNAJC3/CAMK2N1/CD44/RAC1/HSPB1/VEGFD/GGNBP2/SFRP1/HSPA1A/RGCC/DLC1/CDKN1A/NOS1AP/RACK…	168
SECRETION	155/1113	1464/17949	1.36983e-11	8.67711e-10	6.44221e-10	B2M/SERPING1/BST2/SELENOP/LGALS3BP/CACNA1E/SPARC/FTH1/TIMP1/RARRES2/NPC2/PLAC8/PCSK5/ISLR/LTBP4/CLEC3B/MGST1/HSPA1B/C1QTNF3/RSAD2/XDH/ACSL4/APP/ANXA1/AXL/CD47/PTX3/MT-CO2/ECM1/NFKB1/PNP/GRN/S100A11/TIMP2/NME1/LGALS9/USE1/FN1/CAVIN1/PSMD13/SLC29A1/GAS6/SRI/PINK1/GNAS/QPCT/CTSH/SDC4/ACTN1/SMAD4/LAMP2/DYNLL1/ANG/EEF1A1/MANF/VAT1/SLC16A1/DNAJC3/NR4A3/GNS/CAMK2N1/CD44/TMSB4X/RAC1/FLNA/CKAP4/RAB3D/VEGF…	155
MYELOID_LEUKOCYTE_ACTIVATION	87/1113	659/17949	1.43545e-11	8.99287e-10	6.67663e-10	B2M/BST2/FTH1/NPC2/PLAC8/MGST1/HSPA1B/APP/CD47/PTX3/NFKB1/PNP/GRN/S100A11/TIMP2/LGALS9/IFI35/TGFBR2/PSMD13/QPCT/CTSH/NMI/LAMP2/DYNLL1/EEF1A1/VAT1/DNAJC3/NR4A3/GNS/IFNGR1/CD44/RAC1/CKAP4/RAB3D/HSPA1A/PSMA2/ATP11A/TUBB4B/HSPA8/PSMA5/EEF2/GSN/THBS1/KMT2E/SURF4/ITGAV/RAB5C/CD63/CCT2/ARSA/HSP90AA1/SBNO2/PSMC2/NOTCH2/TCIRG1/PSAP/PPIA/KPNB1/PSMD7/PSMD2/HSPD1/PDAP1/NDRG1/DIAPH1/C3/PRDX6/PRDX4/ANXA3/PSMB1…	87
REGULATION_OF_TRANSCRIPTION_FROM_RNA_POLYMERASE_II_PROMOTER_IN_RESPONSE_TO_HYPOXIA	24/1113	77/17949	1.88035e-11	1.1652e-09	8.65088e-10	PSMB8/PSME1/UBA52/PSMB9/UBB/PSMD13/PSMB10/PSMA2/ELOB/PSME2/PSMA5/PSMA7/PSMA4/PSMA3/PSMC2/PSMD7/PSMD2/PSMB1/HIF1A/HIGD1A/ARNT/PSMD8/PSMD4/NFE2L2	24
RESPONSE_TO_INTERLEUKIN_1	41/1113	205/17949	1.93409e-11	1.18562e-09	8.80246e-10	GBP3/GBP2/PSMB8/PSME1/ZBP1/UBA52/PSMB9/APP/ANXA1/UBB/CD47/NFKBIA/NFKB1/LGALS9/PTGIS/PSMD13/CEBPB/PSMB10/SFRP1/PSMA2/PSME2/PLCB1/CCL7/PSMA5/PSMA7/IRAK3/PSMA4/CCL11/PSMA3/CCL2/PSMC2/AKAP12/IRAK1/PSMD7/PSMD2/MAPK3/PSMB1/IL6/HIF1A/PSMD8/PSMD4	41
REGULATION_OF_MULTICELLULAR_ORGANISMAL_DEVELOPMENT	149/1113	1397/17949	2.10215e-11	1.27493e-09	9.46556e-10	B2M/ISG15/IRF7/SPARC/NCAPG2/STAT1/SP100/BHLHE40/HSPA1B/HSPG2/XDH/DCN/ANXA1/AXL/LAMA2/ECM1/NFKBIA/PNP/GRN/SERPINF1/NME1/LGALS9/PTGIS/NUPR1/FN1/TMEM176B/TGFBR2/EFEMP1/FGF2/GAS6/GNAS/EMC10/CEBPB/ATRAID/GLUL/TSPO/CTSH/TGFBR3/FBN1/ZFP36L2/SMAD4/PIK3R1/PRPF19/NR4A3/OSR1/JUN/PRMT1/HSPB1/MGP/VEGFD/TNRC6A/SFRP1/F3/HSPA1A/RGCC/LAMA4/RACK1/PTCH1/SMAD7/AKT1/SOD1/GPNMB/MAF/TNFAIP3/PLCB1/METRN/TEK/DUSP6/CTSK/T…	149
COLLAGEN_FIBRIL_ORGANIZATION	20/1113	54/17949	2.53734e-11	1.52267e-09	1.13049e-09	AEBP1/TNXB/DPT/COL3A1/COL1A2/COL12A1/SERPINH1/EFEMP2/COL14A1/COL5A2/FKBP10/DDR2/LOX/COL1A1/P3H4/ADAMTS2/LOXL2/COL5A3/GREM1/LUM	20
EMBRYO_DEVELOPMENT	115/1113	992/17949	3.57684e-11	2.12412e-09	1.57703e-09	NCAPG2/RARRES2/RPL10/PCSK5/RPS7/RPS6/COL6A1/ACSL4/LAMA2/GPC3/LAMB1/MFAP5/COL12A1/SOCS3/FN1/FGFR1/HOXD9/CHST11/TGFBR2/EFEMP1/FGF2/MMP2/MYADM/ID3/GNAS/CEBPB/AR/SDC4/FBN1/COL8A1/SMAD4/RSPO3/PBX1/SBDS/PRPF19/NR4A3/YBX1/OSR1/PRMT1/GGNBP2/SFRP1/SULF2/LAMA4/DLC1/CIR1/RACK1/COL5A2/PTCH1/AKT1/SOD1/HSBP1/YBX3/PLCB1/DAD1/HOXD8/SMIM14/FKBP10/LDB1/BMP4/ITGAV/ADD1/SLC39A1/JUNB/SKIL/DAG1/HOXD10/LMO4/ATF4/PBX3/S…	115
REGULATION_OF_ANATOMICAL_STRUCTURE_MORPHOGENESIS	116/1113	1006/17949	4.09191e-11	2.40495e-09	1.78552e-09	SPARC/STAT1/STAT2/SP100/S100A10/PSMB8/PSME1/HSPG2/PSMB9/DCN/ANXA1/GPC3/ECM1/GRN/SERPINF1/PTGIS/FN1/TGFBR2/PSMD13/FGF2/PALM/MYADM/PINK1/EMC10/POSTN/AR/GLUL/FYN/CTSH/SH3D19/PID1/RSPO3/VAT1/PSMB10/CD44/OSR1/RAC1/FLNA/HSPB1/VEGFD/SFRP1/F3/RGCC/DLC1/PSMA2/RACK1/ILK/GPNMB/TNFAIP3/PSME2/CCL7/METRN/PSMA5/TEK/MLLT3/PSMA7/CDC42/THBS1/NEDD4/BMP4/FZD4/PSMA4/CCL11/GADD45A/SKIL/DAG1/PLEKHA4/PSMA3/RHOC/PTK2/ENP…	116
REGULATION_OF_HEMATOPOIETIC_STEM_CELL_DIFFERENTIATION	23/1113	74/17949	5.27201e-11	3.06691e-09	2.27699e-09	PSMB8/PSME1/PSMB9/EIF2AK2/PSMD13/PSMB10/PSMA2/PSME2/PSMA5/PSMA7/LDB1/TCF12/PSMA4/PSMA3/PSMC2/SETD1A/PSMD7/PSMD2/PSMB1/PSMD8/HSPA9/PSMD4/NFE2L2	23
RESPONSE_TO_TYPE_I_INTERFERON	27/1113	101/17949	5.65004e-11	3.25362e-09	2.41561e-09	IFITM3/BST2/IFIT3/ISG15/IRF7/STAT1/STAT2/IFIT1/SP100/GBP2/XAF1/PSMB8/RSAD2/ZBP1/SAMHD1/USP18/IFI35/ADAR/IFITM2/IFITM1/IRF9/IFI27/IRF8/PTPN2/IRAK1/JAK1/IFNAR2	27
REGULATION_OF_RESPONSE_TO_EXTERNAL_STIMULUS	118/1113	1036/17949	5.98831e-11	3.41393e-09	2.53463e-09	SERPING1/IRF7/RARRES2/STAT1/IFIT1/PSMB8/PSME1/C1QTNF3/ZBP1/PARP9/RPS19/PSMB9/SAMHD1/APP/ANXA1/CD47/NOP53/NFKBIA/NFKB1/GRN/LGMN/USP18/TRAFD1/SERPINF1/LGALS9/PARP14/PTGIS/DDX60/SOCS3/NUPR1/IFI35/FGFR1/NBL1/ADAR/TGFBR2/PSMD13/FGF2/GAS6/PTGS2/CEBPB/FYN/NMI/PSMB10/IFNGR1/TMSB4X/RAC1/FLNA/HSPB1/LPL/CASP12/VEGFD/TGM2/F3/PSMA2/CD81/SOD1/MN1/TNFAIP3/PSME2/CCL7/PSMA5/TEK/PSMA7/IRAK3/DTX3L/THBS1/TRIB1/HTRA1…	118
HEMATOPOIETIC_STEM_CELL_DIFFERENTIATION	25/1113	88/17949	6.8896e-11	3.88887e-09	2.88724e-09	PSMB8/PSME1/PSMB9/EIF2AK2/PSMD13/PSMB10/SFRP1/PSMA2/PSME2/PSMA5/MLLT3/PSMA7/LDB1/TCF12/PSMA4/PSMA3/PSMC2/SETD1A/PSMD7/PSMD2/PSMB1/PSMD8/HSPA9/PSMD4/NFE2L2	25
RESPONSE_TO_INTERFERON_GAMMA	39/1113	196/17949	7.0408e-11	3.93525e-09	2.92168e-09	IFITM3/B2M/BST2/GBP3/IRF7/VIM/STAT1/GBP7/SP100/GBP6/GBP2/PARP9/RPL13A/CD47/LGALS9/PARP14/SOCS3/IFITM2/GCH1/VCAM1/NMI/IFITM1/IRF9/IFNGR1/CD44/GBP4/CCL7/RAB20/CDC42/GSN/TRIM25/IRF8/CCL11/ZYX/CCL2/PTPN2/RAB7B/JAK1/DAPK1	39
MYELOID_LEUKOCYTE_MEDIATED_IMMUNITY	75/1113	550/17949	8.54111e-11	4.72746e-09	3.50984e-09	B2M/BST2/FTH1/NPC2/PLAC8/MGST1/HSPA1B/CD47/PTX3/NFKB1/PNP/GRN/S100A11/TIMP2/LGALS9/PSMD13/QPCT/CTSH/LAMP2/DYNLL1/EEF1A1/VAT1/DNAJC3/NR4A3/GNS/CD44/RAC1/CKAP4/RAB3D/HSPA1A/PSMA2/ATP11A/TUBB4B/HSPA8/PSMA5/EEF2/GSN/KMT2E/SURF4/ITGAV/DDX58/RAB5C/CD63/CCT2/ARSA/HSP90AA1/PSMC2/TCIRG1/PSAP/PPIA/KPNB1/PSMD7/PSMD2/PDAP1/DIAPH1/C3/PRDX6/PRDX4/ANXA3/PSMB1/COTL1/IL6/FUCA1/QSOX1/PIGR/CCT8/STOM/DEGS1/PLEKHO2/C…	75
RESPONSE_TO_LIPID	103/1113	865/17949	8.93877e-11	4.9e-09	3.63794e-09	VIM/IGFBP7/SPARC/CMPK2/MGST1/DCN/ANXA1/FMO1/AXL/TNC/PENK/NFKBIA/NFKB1/GPX3/ATP1A1/SERPINF1/NME1/LGALS9/DAXX/KLF9/TGFBR2/GCH1/VCAM1/ID3/ARPC1B/HPGD/CEBPB/POSTN/AR/TSPO/CTSH/SOD2/ZFP36L2/PID1/NR4A3/OSR1/JUN/LPL/SFRP1/NDUFA13/CDKN1A/PTCH1/AKT1/MN1/TNFAIP3/EEF2/IRAK3/TRIM25/THBS1/RXRA/NEDD4/BMP4/TRIB1/FZD4/IRF8/ERRFI1/NR3C1/LOX/DAG1/CALM1/XRN1/RBBP7/MBD2/CCL2/COL1A1/HNRNPA0/SBNO2/CAPN2/ZFP36L1/AKAP12…	103
PROTEOLYSIS	178/1113	1797/17949	9.13125e-11	4.95784e-09	3.68088e-09	SERPING1/BST2/ISG15/RPL23/RNF213/TIMP1/PCOLCE2/RPL5/PCSK5/RPS3/RPS7/LTBP4/CLEC3B/PSMB8/PSME1/HSP90B1/HSPA1B/RPL11/UBA52/XDH/USP50/PSMB9/ACTB/APP/HTRA3/TMEM59/UBB/UBE2L6/NOP53/SCPEP1/GPC3/ECM1/NFKBIA/NFKB1/GRN/TIMP2/LGMN/USP18/SERPINF1/LGALS9/NUPR1/FN1/IFIH1/PSMD13/MMP2/GAS6/PINK1/DPEP1/AR/FYN/CTSH/SH3D19/SMAD4/CPXM1/ADAMTSL4/SERPINH1/NAALAD2/IFI27/PRPF19/DNAJC3/PSMB10/ADAMDEC1/CAMK2N1/CD44/ADAMTS…	178
INTERLEUKIN_1_MEDIATED_SIGNALING_PATHWAY	27/1113	103/17949	9.23586e-11	4.96732e-09	3.68792e-09	PSMB8/PSME1/ZBP1/UBA52/PSMB9/UBB/NFKBIA/NFKB1/PSMD13/PSMB10/PSMA2/PSME2/PLCB1/PSMA5/PSMA7/IRAK3/PSMA4/PSMA3/PSMC2/IRAK1/PSMD7/PSMD2/MAPK3/PSMB1/IL6/PSMD8/PSMD4	27
MORPHOGENESIS_OF_AN_EPITHELIUM	73/1113	533/17949	1.25603e-10	6.69215e-09	4.9685e-09	STAT1/RPS7/PSMB8/PSME1/PSMB9/ACTB/ACTG1/TNC/GPC3/SOCS3/TGFBR2/PSMD13/FGF2/AR/CTSH/SDC4/CLIC4/SMAD4/RSPO3/PBX1/PSMB10/CD44/OSR1/RAC1/FLNA/TGM2/SFRP1/HHIP/DLC1/PSMA2/FEM1B/PTCH1/PSME2/PSMA5/MLLT3/PSMA7/CDC42/BMP4/FZD4/PSMA4/CCL11/DAG1/LMO4/PLEKHA4/PSMA3/RHOC/PSMC2/NOTCH2/FZD2/KLF4/PKD1/PKD2/RDH10/PSMD7/PSMD2/IGFBP5/PSMB1/SKI/HIF1A/RHOB/HES1/CLTC/DACT1/ADM/PSMD8/HBEGF/GREM1/PSMD4/CYP7B1/NTN1/MMP14/H…	73
NEGATIVE_REGULATION_OF_PROTEIN_MODIFICATION_PROCESS	75/1113	555/17949	1.31045e-10	6.91747e-09	5.13579e-09	PRMT3/ISG15/PLPP3/RPL23/RPL5/RPS3/RPS7/HSPA1B/RPL11/CDKN1C/XDH/TMEM59/AIDA/PARP14/SOCS3/ADAR/MYADM/PPP1R2/FYN/TSPO/PKIG/ARPP19/CHP1/PID1/PPP1R15A/DNAJC3/CAMK2N1/HSPB1/GGNBP2/SFRP1/HSPA1A/CDKN1A/RACK1/SMAD7/AKT1/TNFAIP3/DUSP6/IRAK3/DTX3L/BMP4/TRIB1/ERRFI1/GADD45A/CALM2/CALM1/FXYD1/GNAI2/HEG1/DBI/DUSP5/ENPP1/PTPN2/PPIA/RGS2/GNAQ/IVNS1ABP/YWHAE/SKI/PRKAR1A/NPM1/PMEPA1/SENP2/PPP1R10/FBLN1/DDIT4/HIPK3…	75
REGULATION_OF_CELLULAR_CATABOLIC_PROCESS	101/1113	848/17949	1.36235e-10	7.12544e-09	5.29019e-09	VIM/RPL23/TIMP1/RPL5/RPS7/PSMB8/PSME1/HSPA1B/RPL11/UBA52/PSMB9/DCN/APP/TMEM59/UBB/LEPR/NOP53/TIMP2/NUPR1/PSMD13/PINK1/ATRAID/TSPO/SH3D19/ZFP36L2/EEF1A1/PSMB10/YBX1/HSPB1/TNRC6A/CAPNS1/USP25/HSPA1A/PSMA2/PABPC1/BNIP3L/RACK1/PTTG1IP/SMAD7/AKT1/CD81/CARHSP1/TNFAIP3/ELOB/PSME2/YBX3/HSPA8/PSMA5/PSMA7/SLIRP/DTX3L/EIF3H/NEDD4/TRIB1/PSMA4/RB1CC1/HNRNPM/PSMA3/PTK2/TOB1/XRN1/BTG2/HSP90AA1/HNRNPA0/FUS/PSMC2…	101
CELL_ACTIVATION_INVOLVED_IN_IMMUNE_RESPONSE	90/1113	722/17949	1.40357e-10	7.27435e-09	5.40074e-09	B2M/BST2/FTH1/NPC2/PLAC8/MGST1/HSPA1B/RPS6/APP/ANXA1/CD47/PTX3/NFKB1/PNP/GRN/S100A11/TIMP2/LGALS9/IFI35/LGALS1/PSMD13/PARP3/QPCT/CTSH/NMI/LAMP2/DYNLL1/EEF1A1/VAT1/DNAJC3/NR4A3/GNS/CD44/RAC1/NKX2-3/CKAP4/RAB3D/HSPA1A/PSMA2/ATP11A/SMAD7/CD81/TUBB4B/HSPA8/PSMA5/EEF2/GSN/SURF4/ITGAV/RAB5C/CD63/CCT2/ARSA/HSP90AA1/SBNO2/PSMC2/NOTCH2/TCIRG1/STAT3/PSAP/PPIA/KPNB1/PSMD7/PSMD2/HSPD1/PDAP1/DIAPH1/C3/PRDX6/P…	90
REGULATION_OF_CELL_SUBSTRATE_ADHESION	41/1113	218/17949	1.44524e-10	7.42283e-09	5.51098e-09	APOD/FBLN2/NID1/S100A10/ACTG1/VIT/ECM2/FN1/LGALS1/MYADM/POSTN/SDC4/COL8A1/PIK3R1/RAC1/FLNA/EFEMP2/SFRP1/DLC1/ILK/TEK/CDC42/THBS1/LDB1/FZD4/DAG1/PTK2/COL1A1/COL16A1/RIN2/CASK/SERPINE1/LRP1/ADAM15/FBLN1/THY1/PEAK1/GREM1/ACTN4/MMP14/CALR	41
TISSUE_MORPHOGENESIS	82/1113	634/17949	1.59381e-10	8.1128e-09	6.02324e-09	STAT1/RPS7/PSMB8/PSME1/PSMB9/ACTB/ACTG1/TNC/GPC3/SOCS3/TGFBR2/PSMD13/FGF2/AR/CTSH/SDC4/TGFBR3/CLIC4/SMAD4/RSPO3/PBX1/PSMB10/CD44/OSR1/RAC1/FLNA/EFEMP2/TGM2/MYLK/SFRP1/HHIP/DLC1/PSMA2/FEM1B/PTCH1/SMAD7/PSME2/PSMA5/MLLT3/PSMA7/CDC42/BMP4/FZD4/PSMA4/CCL11/DAG1/LMO4/PLEKHA4/PSMA3/RHOC/KDM6B/PSMC2/NOTCH2/HEG1/FZD2/TXNRD1/KLF4/PKD1/PKD2/RDH10/PSMD7/PSMD2/IGFBP5/PSMB1/SKI/PRKAR1A/HIF1A/RHOB/HES1/CLTC/AC…	82
PLATELET_DEGRANULATION	30/1113	128/17949	1.7318e-10	8.73715e-09	6.48678e-09	SERPING1/SELENOP/LGALS3BP/SPARC/TIMP1/RARRES2/ISLR/CLEC3B/APP/ECM1/FN1/GAS6/ACTN1/LAMP2/MANF/TMSB4X/FLNA/VEGFD/SOD1/THBS1/CALM1/CD63/PSAP/PROS1/QSOX1/SERPINE1/ANXA5/ACTN4/PCDH7/TIMP3	30
POSITIVE_REGULATION_OF_PROTEIN_METABOLIC_PROCESS	156/1113	1528/17949	1.84538e-10	9.22854e-09	6.85161e-09	VIM/NCAPG2/RARRES2/PCOLCE2/RPL26/RPL5/RPS3/CLEC3B/PSME1/IGFBP6/RPS2/HSPA1B/PARP9/UBA52/XDH/RPL30/USP50/EIF2AK2/APP/RAMP1/UBB/EIF3E/LEPR/NOP53/RPS4X/GPC3/NFKBIA/GRN/LGMN/LGALS9/PARP14/DAXX/SOCS3/NUPR1/FN1/FGFR1/TGFBR2/FGF2/GAS6/PINK1/FYN/CTSH/SH3D19/SDC4/NMI/CHP1/SMAD4/ANG/PPP1R15A/DNAJC3/IFNGR1/CD44/PRMT1/RAC1/VEGFD/ANTXR1/F3/HSPA1A/NDUFA13/RGCC/DLC1/CDKN1A/RPS27L/NOS1AP/PABPC1/RACK1/PTTG1IP/SMAD…	156
REGULATION_OF_DEFENSE_RESPONSE	87/1113	692/17949	1.87144e-10	9.27747e-09	6.88793e-09	SERPING1/IRF7/STAT1/IFIT1/PSMB8/PSME1/C1QTNF3/ZBP1/PARP9/RPS19/PSMB9/SAMHD1/APP/ANXA1/CD47/PENK/NFKBIA/NFKB1/GRN/USP18/TRAFD1/SERPINF1/LGALS9/PARP14/PTGIS/SOCS3/NUPR1/IFI35/ADAR/PSMD13/PTGS2/CEBPB/FYN/NMI/PSMB10/IFNGR1/TMSB4X/LPL/CASP12/TGM2/PSMA2/CD81/SOD1/TNFAIP3/PSME2/PSMA5/TEK/PSMA7/IRAK3/DTX3L/HTRA1/PSMA4/EREG/DDX58/MMP3/PSMA3/ZYX/HSP90AA1/SBNO2/PSMC2/KLF4/PTPN2/METRNL/GPX1/PSMD7/PSMD2/SELEN…	87
RESPONSE_TO_NITROGEN_COMPOUND	123/1113	1117/17949	2.01728e-10	9.91423e-09	7.36069e-09	VIM/RPL23/SPARC/TIMP1/RARRES2/STAT1/STAT2/GSTM1/IFIT1/SLC39A14/MGST1/HSP90B1/COL6A1/ACTB/APP/ANXA1/PENK/NFKBIA/HOMER1/COL1A2/NFKB1/LGMN/SERPINF1/NME1/DAXX/SOCS3/IFIH1/MMP2/PALM/VCAM1/RYR3/GNAS/STAT6/CEBPB/DPEP1/FYN/TSPO/TGFBR3/FBN1/SRSF9/PID1/PIK3R1/KLF3/NR4A2/NR4A3/JUN/FLNA/LPL/NR4A1/USP25/SFRP1/CDKN1A/COL5A2/AKT1/CD81/SOD1/TNFAIP3/PLCB1/TEK/EEF2/IRAK3/GSN/TRIM25/CPEB2/GHR/ERRFI1/DAG1/EREG/DDX58…	123
REGULATION_OF_DNA_BINDING_TRANSCRIPTION_FACTOR_ACTIVITY	64/1113	444/17949	2.15716e-10	1.05111e-08	7.80383e-09	PLPP3/SP100/RPS3/BHLHE40/HSPA1B/UBA52/EIF2AK2/APP/UBB/NFKBIA/NFKB1/LGALS9/PTGIS/NUPR1/GAS6/SRI/PINK1/ID3/AR/CHP1/JUN/TMSB4X/FLNA/HSPA1A/RGCC/PTCH1/SMAD7/AKT1/TNFAIP3/IRAK3/TRIM25/TRIB1/FZD4/DDR2/DDX58/SLCO3A1/STAT3/FZD2/KLF4/ENPP1/IRAK1/PKD1/PKD2/PPIA/ARID5B/PRDX2/TAX1BP1/KEAP1/MAPK3/ANXA3/IL6/RAB7B/NPM1/HES1/SGK1/CD200/G3BP2/PRNP/PIM1/GREM1/PPP3CA/SFRP4/HAND2/ID1	64
CELL_MATRIX_ADHESION	42/1113	230/17949	2.25976e-10	1.09177e-08	8.10572e-09	APOD/NID1/S100A10/COL3A1/ACTG1/ECM2/FN1/THBS3/VCAM1/POSTN/SDC4/ACTN1/PIK3R1/CD44/RAC1/EFEMP2/SFRP1/DLC1/ILK/SGCE/TEK/THBS1/LDB1/ITGAV/DAG1/CD63/ITGB5/PTK2/ZYX/COL16A1/PKD1/RIN2/CASK/SERPINE1/LRP1/ADAM15/THY1/COL5A3/PEAK1/GREM1/MMP14/FBLN5	42
NEGATIVE_REGULATION_OF_CELL_POPULATION_PROLIFERATION	92/1113	752/17949	2.35452e-10	1.12799e-08	8.37464e-09	B2M/MCC/IFIT3/APOD/IGFBP7/SPARC/FTH1/STAT1/IGFBP6/HSPA1B/CDKN1C/XDH/DPT/EIF2AK2/APP/GPC3/S100A11/TIMP2/SERPINF1/NME1/LGALS9/NUPR1/KLF9/IFI35/TGFBR2/CEBPB/ATRAID/AR/TSPO/SDC4/NMI/TGFBR3/SOD2/IFITM1/SMAD4/ANG/CAMK2N1/ACKR3/EFEMP2/GGNBP2/SFRP1/HSPA1A/RGCC/DLC1/CDKN1A/NFIB/PTCH1/SMAD7/MN1/GPNMB/AIMP1/TNFAIP3/THBS1/EMD/MAGED1/BMP4/TRIB1/EEF1E1/EREG/TOB1/CCL2/BTG2/NDRG2/KLF4/ABI1/PTPN2/SMARCA2/OGN/PKD2…	92
REGULATION_OF_PROTEOLYSIS	90/1113	731/17949	2.6874e-10	1.268e-08	9.4141e-09	SERPING1/BST2/RPL23/TIMP1/PCOLCE2/RPL5/RPS3/RPS7/LTBP4/CLEC3B/PSMB8/PSME1/HSPA1B/RPL11/XDH/USP50/PSMB9/APP/TMEM59/UBB/NOP53/GPC3/ECM1/GRN/TIMP2/LGMN/SERPINF1/LGALS9/NUPR1/FN1/GAS6/PINK1/DPEP1/FYN/CTSH/SH3D19/SERPINH1/CAMK2N1/CD44/ANTXR1/USP25/F3/HSPA1A/NDUFA13/DLC1/RPS27L/RACK1/SMAD7/AKT1/ELOB/PSME2/ITIH5/GSN/THBS1/CAST/PRDX5/EIF3H/TRIB1/GAS1/PRELID1/PSMA3/HSPE1/PTK2/ARL6IP1/PSMC2/STAT3/C4B/KLF4/…	90
POSITIVE_REGULATION_OF_CELL_POPULATION_PROLIFERATION	108/1113	941/17949	2.69125e-10	1.268e-08	9.4141e-09	BST2/RPL23/TIMP1/STAT1/PLAC8/RPS3/RPS6/ANXA1/CD47/TNC/RPS4X/LAMB1/ECM1/PNP/GRN/LGMN/NME1/LGALS9/SERTAD1/FN1/FGFR1/TGFBR2/S100A6/FGF2/MMP2/GAS6/VCAM1/CD248/EMC10/HPGD/AR/TSPO/CTSH/TGFBR3/PID1/RPS15A/SMAD4/ATF3/ANG/PBX1/NR4A3/OSR1/JUN/PRMT1/FLNA/FOSL2/VEGFD/TGM2/NR4A1/CAPNS1/SFRP1/F3/CDKN1A/AKT1/CD81/TNFAIP3/TEK/CCPG1/CDC42/THBS1/BMP4/HTRA1/ITGAV/DDR2/CCL11/SLC25A5/EREG/CRIP2/PTK2/LAMC1/GNAI2/NOTCH…	108
REGULATION_OF_CELL_ADHESION	90/1113	732/17949	2.88571e-10	1.34848e-08	1.00116e-08	APOD/PLPP3/FBLN2/NID1/S100A10/RPS3/ANXA1/CD47/ACTG1/VIT/ECM2/TNC/LAMA2/PNP/LGALS9/FN1/LGALS1/TGFBR2/MYADM/VCAM1/CEBPB/POSTN/FYN/SDC4/COL8A1/PIK3R1/NR4A3/ADAMDEC1/CD44/RAC1/FLNA/EFEMP2/TGM2/SFRP1/RGCC/LAMA4/DLC1/SMAD7/AKT1/ILK/CD81/GPNMB/TEK/CDC42/GSN/THBS1/LDB1/AP3D1/BMP4/ITGAV/FZD4/DAG1/PTK2/CCL2/COL1A1/COL16A1/KLF4/RDX/PTPN2/IRAK1/PKD1/PRDX2/HSPD1/SELENOK/FSTL3/RIN2/ZMIZ1/IL6/PRKAR1A/CASK/JAK1/…	90
REGULATION_OF_CELLULAR_RESPONSE_TO_STRESS	87/1113	699/17949	3.13069e-10	1.45106e-08	1.07732e-08	B2M/RPL26/RPS3/HSPA1B/PARP9/XDH/EIF2AK2/APP/CHCHD2/GRN/AIDA/NUPR1/GCH1/PINK1/EMC10/PARP3/FYN/SOD2/GRINA/MANF/PIK3R1/PPP1R15A/TPT1/DNAJC3/NR4A3/YBX1/CD44/PRMT1/FLNA/HSPB1/ACKR3/USP25/SFRP1/HSPA1A/FEM1B/RACK1/PTTG1IP/AKT1/SOD1/GADD45B/HSBP1/YBX3/PLCB1/HSPA8/DTX3L/CDC42/GADD45G/RB1CC1/GADD45A/YPEL3/EEF1E1/SKIL/MMP3/ATF4/HSP90AA1/NBR1/FUS/DEK/KLF4/PTPN2/PPIA/BCLAF1/GPX1/KCNK2/YWHAE/EGFR/MAPK3/NPM1/DN…	87
RESPONSE_TO_REACTIVE_OXYGEN_SPECIES	41/1113	224/17949	3.43758e-10	1.58046e-08	1.17339e-08	APOD/RPS3/ANXA1/AXL/GCH1/MMP2/PINK1/DPEP1/FYN/SOD2/NR4A3/JUN/RACK1/AKT1/SOD1/TNFAIP3/EEF2/PRDX5/SOD3/FANCC/MMP3/SIGMAR1/MPV17/COL1A1/KDM6B/CAPN2/KLF4/PKD2/PRDX2/GPX1/TXNIP/EGFR/MAPK3/IL6/HIF1A/RHOB/FOXO1/PPP1R15B/NFE2L2/FBLN5/ROMO1	41
REGULATION_OF_RESPONSE_TO_BIOTIC_STIMULUS	61/1113	418/17949	3.49831e-10	1.59551e-08	1.18457e-08	SERPING1/IRF7/STAT1/IFIT1/PSMB8/PSME1/ZBP1/PARP9/RPS19/PSMB9/SAMHD1/NOP53/NFKB1/GRN/USP18/TRAFD1/LGALS9/PARP14/DDX60/SOCS3/IFI35/ADAR/PSMD13/FYN/NMI/PSMB10/IFNGR1/PSMA2/TNFAIP3/PSME2/PSMA5/PSMA7/IRAK3/DTX3L/TRIB1/HTRA1/PSMA4/EREG/DDX58/PSMA3/HSP90AA1/PSMC2/PTPN2/PRDX2/PSMD7/PSMD2/HSPD1/SELENOK/BIRC3/MAPK3/PSMB1/TSPAN6/JAK1/SASH1/LBP/IFNAR2/PSMD8/LAMP1/PSMD4/SYT11/FGL2	61
REGULATION_OF_CATABOLIC_PROCESS	113/1113	1006/17949	3.67071e-10	1.66085e-08	1.23308e-08	VIM/RPL23/TIMP1/RARRES2/RPL5/RPS7/PSMB8/PSME1/HSPA1B/RPL11/UBA52/PSMB9/DCN/APP/TMEM59/UBB/LEPR/NOP53/GPC3/TIMP2/NUPR1/PSMD13/ODC1/PINK1/HPGD/ATRAID/FYN/TSPO/SH3D19/ZFP36L2/EEF1A1/AZIN1/PSMB10/YBX1/FLNA/HSPB1/TNRC6A/CAPNS1/USP25/HSPA1A/NDUFA13/PSMA2/PABPC1/BNIP3L/RACK1/PTTG1IP/SMAD7/AKT1/CD81/CARHSP1/TNFAIP3/ELOB/PSME2/YBX3/HSPA8/PSMA5/PSMA7/SLIRP/IRAK3/DTX3L/EIF3H/NEDD4/TRIB1/PSMA4/RB1CC1/HNRNPM/…	113
REGULATION_OF_APOPTOTIC_SIGNALING_PATHWAY	54/1113	348/17949	3.80681e-10	1.70887e-08	1.26873e-08	RPL26/SP100/RPS3/RPS7/HSPA1B/RPL11/UBB/NUPR1/FGFR1/PINK1/ACAA2/AR/FYN/SOD2/ATF3/GRINA/TPT1/NR4A2/CD44/HSPB1/ACKR3/SFRP1/HSPA1A/NDUFA13/FEM1B/RACK1/PTTG1IP/AKT1/SOD1/TNFAIP3/YBX3/THBS1/BMP4/ITGAV/RB1CC1/PRELID1/SKIL/SLC25A5/TNFRSF12A/GNAI2/PTPN2/PPIA/BCLAF1/PRDX2/GPX1/IVNS1ABP/HIF1A/SERPINE1/PDIA3/TMBIM6/MCL1/DNAJA1/TIMP3/NFE2L2	54
CELL_CELL_SIGNALING_BY_WNT	70/1113	514/17949	3.9255e-10	1.74838e-08	1.29806e-08	MCC/PLPP3/RNF213/PSMB8/PSME1/IGFBP6/UBA52/PSMB9/APP/UBB/GPC3/NFKB1/DKK3/PSMD13/RSPO3/CSNK1G2/NR4A2/PSMB10/RAC1/TNRC6A/SFRP1/SULF2/PSMA2/RACK1/ILK/TNFAIP3/PSME2/PLCB1/PSMA5/MLLT3/PSMA7/CDC42/EMD/LDB1/FZD4/PSMA4/PPP3R1/PLEKHA4/PSMA3/CALM1/MBD2/COL1A1/NDRG2/PSMC2/RTF1/FZD2/KLF4/AMOTL2/PKD1/PKD2/PSMD7/PSMD2/GNAQ/GNB1/EGFR/JADE1/PSMB1/SKI/SENP2/MESD/LRP1/CLTC/DACT1/PSMD8/GREM1/CSNK1A1/PSMD4/PPP3CA/SFR…	70
APOPTOTIC_SIGNALING_PATHWAY	76/1113	580/17949	4.19636e-10	1.85453e-08	1.37687e-08	RPL26/SP100/RPS3/RPS7/HSPA1B/SHISA5/RPL11/UBB/PTGIS/DAXX/NUPR1/FGFR1/PINK1/CEBPB/ACAA2/AR/HINT1/FYN/SOD2/ATF3/GRINA/PIK3R1/PPP1R15A/TPT1/IFI27/NR4A2/CD44/JUN/HSPB1/ACKR3/CASP12/SFRP1/HSPA1A/NDUFA13/CDKN1A/RPS27L/BNIP3L/FEM1B/RACK1/PTTG1IP/AKT1/SOD1/PHLDA3/TNFAIP3/YBX3/THBS1/BMP4/ITGAV/RB1CC1/PRELID1/PPP3R1/SKIL/SLC25A5/TNFRSF12A/ATF4/GNAI2/PTPN2/PPIA/BCLAF1/PRDX2/GPX1/SELENOK/IVNS1ABP/FAM162A/YWH…	76
REGULATION_OF_HEMATOPOIETIC_PROGENITOR_CELL_DIFFERENTIATION	24/1113	89/17949	5.40233e-10	2.36913e-08	1.75893e-08	PSMB8/PSME1/PSMB9/EIF2AK2/PSMD13/PSMB10/PSMA2/PSME2/PSMA5/PSMA7/LDB1/TCF12/PSMA4/PSMA3/PSMC2/SETD1A/PSMD7/PSMD2/PSMB1/HES1/PSMD8/HSPA9/PSMD4/NFE2L2	24
POSITIVE_REGULATION_OF_GENE_EXPRESSION	118/1113	1075/17949	5.94763e-10	2.58835e-08	1.92169e-08	B2M/IRF7/VIM/RPL23/STAT1/RPL26/RPL5/RPS3/RPS7/CLEC3B/HSPA1B/C1QTNF3/RSAD2/RPL11/ZBP1/RPL30/USP50/ACTB/EIF2AK2/APP/ANXA1/EIF3E/ACTG1/TNC/RPS4X/NFKB1/LGALS9/SERTAD1/FN1/IFIH1/ADAR/FGF2/GAS6/PINK1/ID3/PTGS2/STAT6/CEBPB/POSTN/AR/CTSH/PID1/PIK3R1/PPP1R15A/PRPF19/DNAJC3/NR4A3/IFNGR1/CAMK2N1/YBX1/OSR1/POLR2L/HSPB1/LPL/TNRC6A/SULF2/F3/HSPA1A/RGCC/RPS27L/NOS1AP/PABPC1/AKT1/CD81/SOD1/SPTBN1/YBX3/PLCB1/HSPA…	118
FC_RECEPTOR_SIGNALING_PATHWAY	42/1113	238/17949	6.76627e-10	2.92231e-08	2.16963e-08	IGLC1/PSMB8/PSME1/PSMB9/ACTB/CD47/ACTG1/NFKB1/PSMD13/ARPC1B/FYN/PIK3R1/PSMB10/NR4A3/JUN/RAC1/PSMA2/ARPC4/PSME2/PSMA5/WASF2/PSMA7/CDC42/PSMA4/PPP3R1/PSMA3/CALM1/PTK2/HSP90AA1/PSMC2/ABI1/SHC1/PSMD7/PSMD2/MAPK3/PSMB1/PIGR/IGKC/PSMD8/PSMD4/PPP3CA/ARPC3	42
RESPONSE_TO_TRANSFORMING_GROWTH_FACTOR_BETA	44/1113	257/17949	7.20783e-10	3.06986e-08	2.27918e-08	LTBP4/CLEC3B/CDKN1C/UBA52/COL3A1/HTRA3/UBB/PENK/COL1A2/LTBP1/DKK3/CHST11/TGFBR2/HPGD/POSTN/FYN/TGFBR3/FBN1/ZFP36L2/SMAD4/JUN/SFRP1/HSPA1A/SMAD7/GDF10/THBS1/HTRA1/VASN/NR3C1/SKIL/LOX/CILP/ITGB5/PTK2/ZYX/COL1A1/ZFP36L1/ZMIZ1/SKI/PMEPA1/LTBP3/ASPN/GLG1/ID1	44
NIK_NF_KAPPAB_SIGNALING	36/1113	185/17949	7.2156e-10	3.06986e-08	2.27918e-08	RPS3/PSMB8/PSME1/C1QTNF3/PSMB9/EIF2AK2/APP/NFKBIA/LGALS9/IFI35/PSMD13/NMI/PSMB10/TMSB4X/PSMA2/AKT1/ILK/PSME2/PSMA5/PSMA7/PSMA4/PSMA3/PSMC2/IRAK1/PSMD7/PSMD2/BIRC3/EGFR/PSMB1/TSPAN6/SASH1/PSMD8/GREM1/PSMD4/ACTN4/CALR	36
REGULATION_OF_CELLULAR_RESPONSE_TO_GROWTH_FACTOR_STIMULUS	48/1113	296/17949	8.12431e-10	3.43087e-08	2.5472e-08	LTBP4/FSTL1/CDKN1C/UBA52/XDH/DCN/HTRA3/UBB/GPC3/FGFR1/NBL1/LTBP1/DKK3/CHST11/TGFBR2/FGF2/TGFBR3/FBN1/SMAD4/SFRP1/SULF2/HSPA1A/HHIP/SMAD7/THBS1/NEDD4/BMP4/HTRA1/VASN/FZD4/SKIL/LOX/CD63/TOB1/NOTCH2/FSTL3/SKI/CASK/PMEPA1/HIF1A/HES1/ASPN/ARNT/GLG1/GREM1/CADM4/SFRP4/BMPER	48
INNATE_IMMUNE_RESPONSE	111/1113	997/17949	8.94481e-10	3.74959e-08	2.78383e-08	IFITM3/B2M/SERPING1/BST2/IFIT3/ISG15/GBP3/IRF7/VIM/RARRES2/STAT1/STAT2/GBP7/IGLC1/IFIT1/SP100/GBP6/GBP2/XAF1/PSMB8/PSME1/RSAD2/ZBP1/PARP9/RPS19/PSMB9/SAMHD1/EIF2AK2/APP/ANXA1/RPL13A/AXL/CD47/SPON2/PTX3/NFKB1/GRN/RPL39/USP18/TRAFD1/LGALS9/PARP14/DDX60/SOCS3/IFI35/CFH/IFIH1/ADAR/IFITM2/GCH1/PSMD13/VCAM1/JCHAIN/FYN/NMI/IFITM1/IRF9/ANG/IFI27/PSMB10/IFNGR1/CD44/PSMA2/GBP4/TNFAIP3/PSME2/TUBB4B/CCL7/RAB…	111
EPITHELIAL_CELL_PROLIFERATION	61/1113	428/17949	9.06924e-10	3.774e-08	2.80195e-08	B2M/MCC/SPARC/STAT1/CDKN1C/XDH/GPC3/LAMB1/ECM1/GRN/SERPINF1/NME1/NUPR1/KLF9/FGFR1/FGF2/EMC10/CEBPB/AR/TGFBR3/COL8A1/ANG/NR4A3/OSR1/VEGFD/NR4A1/SFRP1/SULF2/F3/RGCC/NFIB/PTCH1/AKT1/AIMP1/TNFAIP3/TEK/CDC42/THBS1/MAGED1/BMP4/HTRA1/CCL11/ERRFI1/EREG/LAMC1/CCL2/ZFP36L1/NOTCH2/GPX1/EGFR/IGFBP5/IL6/CASK/HIF1A/HES1/LOXL2/ARNT/CYP7B1/MMP14/ID1/BMPER	61
WOUND_HEALING	71/1113	535/17949	9.23258e-10	3.81413e-08	2.83175e-08	SERPING1/PLPP3/SPARC/TIMP1/ACTB/DCN/COL3A1/ANXA1/AXL/ENTPD2/ACTG1/TNC/COL1A2/FN1/TGFBR2/FGF2/GAS6/GNAS/POSTN/FYN/SDC4/PIK3R1/CD44/RAC1/FLNA/HSPB1/MYLK/DGKB/F3/CDKN1A/ILK/TNFAIP3/CDC42/AK3/GSN/THBS1/FKBP10/MCAM/LOX/TNFRSF12A/DAG1/EREG/RHOC/DST/PTK2/COL1A1/NOTCH2/PROS1/PPIA/PRDX2/GPX1/MYL12A/GNAQ/GNB1/THBD/EGFR/MAPK3/IL6/PRKAR1A/CASK/HIF1A/SERPINE1/FBLN1/ANXA5/CAPZB/YWHAZ/HBEGF/PPP3CA/CADM4/NFE2L2/…	71
REPRODUCTIVE_SYSTEM_DEVELOPMENT	59/1113	408/17949	9.77819e-10	4.01047e-08	2.97752e-08	MGST1/RPS6/DCN/ANXA1/AXL/UBB/TNC/PTX3/SERPINF1/SOCS3/NUPR1/CEBPB/AR/SMAD4/RSPO3/ANG/OSR1/FLNA/GGNBP2/SFRP1/FEM1B/PTCH1/AKT1/SOD1/YBX3/TPPP3/BMP4/HTRA1/FZD4/JUNB/DNAJC19/EREG/PTK2/ATRX/ZFP36L1/NOTCH2/PSAP/PLEKHA5/PKD1/PKD2/ARID5B/RDH10/C3/FSTL3/MAPK3/PRDX4/BSG/HIF1A/SENP2/HES1/ADAMTS1/ADAM15/BPTF/ARNT/ADM/HSD17B4/CYP7B1/MMP14/KRT19	59
RESPONSE_TO_ORGANIC_CYCLIC_COMPOUND	103/1113	907/17949	1.29687e-09	5.28103e-08	3.92083e-08	IGFBP7/SPARC/STAT1/IFIT1/HSP90B1/ACTB/APP/ANXA1/TNC/PENK/NFKBIA/HOMER1/NFKB1/ATP1A1/SERPINF1/NME1/DAXX/KLF9/IFIH1/LGALS1/TGFBR2/MT-ND1/PALM/RYR3/ID3/GNAS/ARPC1B/HPGD/CEBPB/POSTN/AR/TSPO/ZFP36L2/SLC16A1/NR4A3/JUN/FLNA/SFRP1/CDKN1A/PTCH1/AKT1/SOD1/MN1/TEK/DUSP6/EEF2/IRAK3/GSN/TRIM25/THBS1/RXRA/NEDD4/BMP4/ERRFI1/NR3C1/LOX/DAG1/DDX58/ATF4/CALM1/XRN1/RBBP7/MBD2/CCL2/COL1A1/BTG2/ZFP36L1/STAT3/KLF4/PKD2…	103
REACTIVE_OXYGEN_SPECIES_METABOLIC_PROCESS	46/1113	281/17949	1.33844e-09	5.38381e-08	3.99714e-08	XDH/CD47/PTX3/MT-CO2/GPX3/PTGIS/TGFBR2/GCH1/PINK1/DDAH2/PTGS2/FYN/TSPO/SOD2/PID1/DYNLL1/RAC1/NDUFA13/CDKN1A/NOS1AP/AKT1/SOD1/THBS1/PRDX5/SOD3/GADD45A/FANCC/MMP3/MPV17/HSP90AA1/GNAI2/KLF4/PKD2/PRDX2/GPX1/PRDX6/EGFR/PRDX4/HIF1A/DDAH1/DDIT4/CYB5R3/HK2/NFE2L2/FBLN5/ROMO1	46
ANTIGEN_PROCESSING_AND_PRESENTATION	41/1113	234/17949	1.34681e-09	5.38381e-08	3.99714e-08	B2M/PSMB8/PSME1/PSMB9/TAP1/TAPBPL/LGMN/PSMD13/CTSH/DYNLL1/PSMB10/CANX/PSMA2/PSME2/CTSF/PSMA5/PSMA7/THBS1/AP3D1/ITGAV/PSMA4/TAPBP/AP1S1/PSMA3/RAB34/SEC24D/ITGB5/PSMC2/CTSL/TAP2/PSMD7/PSMD2/DYNC1I2/PSMB1/PDIA3/CLTC/CAPZB/PSMD8/PSMD4/FGL2/CALR	41
HOMEOSTATIC_PROCESS	182/1113	1912/17949	1.35044e-09	5.38381e-08	3.99714e-08	B2M/ISG15/NCAPG2/FTH1/STAT1/NPC2/PLAC8/IFIT1/SLC39A14/SP100/SCARA5/RPS17/HSP90B1/FSTL1/ACKR4/RPS14/HSPA1B/C1QTNF3/RPS6/RPS19/ACTB/DCN/APP/ANXA1/AXL/UBB/ACTG1/LEPR/LAMA2/HOMER1/GRN/ATP1A1/SERPINF1/NME1/LGALS9/LGALS1/ADAR/FGF2/SLC29A1/GAS6/SRI/RYR3/PINK1/JCHAIN/GNAS/PTGS2/STAT6/CEBPB/NOVA1/PARP3/FYN/TSPO/CTSH/TGFBR3/SOD2/CHP1/CLIC4/SMAD4/LAMP2/FHL1/GRINA/DYNLL1/ANG/RPS24/CKB/PIK3R1/TPT1/SLC16A1/NR4…	182
ESTABLISHMENT_OF_TISSUE_POLARITY	28/1113	123/17949	1.42545e-09	5.64338e-08	4.18985e-08	PSMB8/PSME1/PSMB9/GPC3/PSMD13/RSPO3/PSMB10/RAC1/SFRP1/PSMA2/PSME2/PSMA5/MLLT3/PSMA7/CDC42/FZD4/PSMA4/PLEKHA4/PSMA3/PSMC2/FZD2/PSMD7/PSMD2/PSMB1/CLTC/DACT1/PSMD8/PSMD4	28
NEGATIVE_REGULATION_OF_MULTICELLULAR_ORGANISMAL_PROCESS	119/1113	1104/17949	1.50212e-09	5.90593e-08	4.38478e-08	B2M/MCC/SERPING1/BST2/ISG15/APOD/SPARC/TIMP1/STAT1/PLAC8/SP100/C1QTNF3/HSPG2/RPS19/DCN/ANXA1/AXL/UBE2L6/ECM1/NFKB1/GRN/LGMN/ATP1A1/SERPINF1/NME1/LGALS9/FN1/TMEM176B/IFIH1/TGFBR2/EFEMP1/FGF2/GAS6/SRI/NOVA1/PARP3/TSPO/NMI/FBN1/SMAD4/PIK3R1/IFNGR1/OSR1/TMSB4X/RAC1/SFRP1/LRPAP1/RGCC/LAMA4/NFIB/PTCH1/SMAD7/SOD1/GPNMB/TNFAIP3/YBX3/TEK/IRAK3/TRIM25/THBS1/BMP4/TRIB1/KCNMA1/SSC5D/VASN/ARHGAP42/CCL11/ERRFI…	119
REGULATION_OF_REACTIVE_OXYGEN_SPECIES_METABOLIC_PROCESS	36/1113	192/17949	2.07811e-09	8.11458e-08	6.02456e-08	XDH/CD47/PTX3/MT-CO2/PTGIS/TGFBR2/GCH1/PINK1/DDAH2/PTGS2/FYN/TSPO/SOD2/PID1/DYNLL1/RAC1/CDKN1A/NOS1AP/AKT1/SOD1/THBS1/GADD45A/MMP3/MPV17/HSP90AA1/GNAI2/KLF4/PKD2/PRDX2/EGFR/HIF1A/DDAH1/HK2/NFE2L2/FBLN5/ROMO1	36
CELLULAR_RESPONSE_TO_REACTIVE_OXYGEN_SPECIES	32/1113	159/17949	2.64936e-09	1.02748e-07	7.6284e-08	RPS3/ANXA1/AXL/GCH1/MMP2/PINK1/DPEP1/SOD2/NR4A3/JUN/RACK1/AKT1/SOD1/TNFAIP3/PRDX5/SOD3/FANCC/MMP3/SIGMAR1/MPV17/KDM6B/KLF4/PKD2/PRDX2/EGFR/MAPK3/IL6/RHOB/FOXO1/NFE2L2/FBLN5/ROMO1	32
REGULATION_OF_INTRACELLULAR_SIGNAL_TRANSDUCTION	171/1113	1783/17949	2.71923e-09	1.04746e-07	7.7767e-08	BST2/RPL23/STAT1/RPL26/RPL5/RPS3/RPS7/IGFBP6/HSPA1B/C1QTNF3/SHISA5/RPL11/UBA52/XDH/DCN/EIF2AK2/COL3A1/APP/AXL/UBB/NOP53/ECM1/NFKBIA/AIDA/TIMP2/LGALS9/DAXX/DDX60/NUPR1/FN1/IFI35/FGFR1/LGALS1/FGF2/MYADM/GAS6/PINK1/EMC10/LBH/AR/FYN/NMI/SOD2/CHP1/SMAD4/ATF3/RALBP1/GRINA/PIK3R1/TPT1/CAMK2N1/CD44/TMSB4X/PRMT1/RAC1/FLNA/HSPB1/ACKR3/TGM2/SFRP1/F3/HSPA1A/NDUFA13/KPTN/DLC1/NOS1AP/PIK3IP1/RACK1/PTTG1IP/AKT1…	171
ANTIGEN_PROCESSING_AND_PRESENTATION_OF_PEPTIDE_ANTIGEN	36/1113	194/17949	2.78077e-09	1.06397e-07	7.89933e-08	B2M/PSMB8/PSME1/PSMB9/TAP1/TAPBPL/LGMN/PSMD13/DYNLL1/PSMB10/CANX/PSMA2/PSME2/CTSF/PSMA5/PSMA7/ITGAV/PSMA4/TAPBP/AP1S1/PSMA3/SEC24D/ITGB5/PSMC2/CTSL/TAP2/PSMD7/PSMD2/DYNC1I2/PSMB1/PDIA3/CLTC/CAPZB/PSMD8/PSMD4/CALR	36
REGULATION_OF_CELLULAR_AMINO_ACID_METABOLIC_PROCESS	19/1113	62/17949	3.25825e-09	1.23835e-07	9.19399e-08	PSMB8/PSME1/PSMB9/PSMD13/ODC1/AZIN1/PSMB10/PSMA2/PSME2/PSMA5/PSMA7/PSMA4/PSMA3/PSMC2/PSMD7/PSMD2/PSMB1/PSMD8/PSMD4	19
POSITIVE_REGULATION_OF_RESPONSE_TO_EXTERNAL_STIMULUS	67/1113	507/17949	3.31098e-09	1.24564e-07	9.24806e-08	IRF7/RARRES2/PSMB8/PSME1/ZBP1/PARP9/RPS19/PSMB9/APP/CD47/NFKBIA/NFKB1/GRN/LGMN/LGALS9/DDX60/NUPR1/IFI35/FGFR1/PSMD13/FGF2/GAS6/PTGS2/CEBPB/FYN/NMI/PSMB10/TMSB4X/RAC1/FLNA/HSPB1/LPL/VEGFD/TGM2/F3/PSMA2/CD81/PSME2/CCL7/PSMA5/PSMA7/THBS1/PSMA4/EREG/PSMA3/PTK2/HSP90AA1/PSMC2/PSMD7/PSMD2/THBD/C3/EGFR/MAPK3/PSMB1/IL6/SASH1/SERPINE1/LRP1/LBP/PSMD8/LAMP1/PSMD4/CXCL10/CALR/NFKBIZ/IL6ST	67
REGULATION_OF_PEPTIDASE_ACTIVITY	62/1113	453/17949	3.32111e-09	1.24564e-07	9.24806e-08	SERPING1/BST2/TIMP1/PCOLCE2/RPS3/PSMB8/PSME1/XDH/USP50/PSMB9/APP/GPC3/ECM1/GRN/TIMP2/LGMN/SERPINF1/LGALS9/FN1/GAS6/PINK1/DPEP1/FYN/CTSH/SERPINH1/CD44/ANTXR1/F3/NDUFA13/DLC1/RPS27L/RACK1/AKT1/PSME2/ITIH5/GSN/THBS1/CAST/PRDX5/PRELID1/PSMA3/HSPE1/ARL6IP1/STAT3/C4B/KLF4/PROS1/GPX1/HSPD1/BIRC3/PICALM/FAM162A/PTTG1/YWHAE/C3/SERPINE1/LRP1/DAPK1/FBLN1/PRNP/TMED10/TIMP3	62
POSITIVE_REGULATION_OF_MULTICELLULAR_ORGANISMAL_PROCESS	141/1113	1397/17949	3.37959e-09	1.25928e-07	9.34939e-08	B2M/ISG15/IRF7/STAT1/PLAC8/RPS3/HSPA1B/C1QTNF3/RSAD2/ZBP1/USP50/RPS19/EIF2AK2/APP/ANXA1/PPIB/AXL/LEPR/ECM1/PENK/NFKB1/PNP/GRN/ATP1A1/SERPINF1/LGALS9/PTGIS/FN1/IFIH1/TGFBR2/GCH1/FGF2/GAS6/GNAS/PTGS2/EMC10/STAT6/CEBPB/POSTN/ATRAID/AR/TSPO/CTSH/TGFBR3/SMAD4/PIK3R1/PRPF19/NR4A3/IFNGR1/OSR1/JUN/POLR2L/HSPB1/LPL/VEGFD/SULF2/F3/HSPA1A/LRPAP1/RGCC/RACK1/SMAD7/AKT1/CD81/SOD1/SPTBN1/YBX3/PLCB1/METRN/TEK/IR…	141
NEGATIVE_REGULATION_OF_CATALYTIC_ACTIVITY	94/1113	816/17949	3.48995e-09	1.29072e-07	9.58279e-08	SERPING1/BST2/RPL23/TIMP1/IFIT1/SLC39A14/RPL5/RPS7/RPL11/PARP9/CDKN1C/APP/ANXA1/LEPR/GPC3/PTX3/ECM1/NFKB1/AIDA/TIMP2/SERPINF1/SOCS3/ADAR/PALM/GAS6/PPP1R2/DPEP1/PARP3/PKIG/ARPP19/CHP1/DYNLL1/SERPINH1/PPP1R15A/DNAJC3/PXK/CAMK2N1/CD44/HSPB1/GGNBP2/SFRP1/CDKN1A/PIK3IP1/RACK1/SMAD7/AKT1/TNFAIP3/ITIH5/DUSP6/IRAK3/DTX3L/THBS1/CAST/PRDX5/CPEB2/BMP4/TRIB1/AOC3/ERRFI1/GADD45A/ANGPTL4/ARL6IP1/GNAI2/HEG1/C4B…	94
REGULATION_OF_STEM_CELL_DIFFERENTIATION	26/1113	112/17949	3.51673e-09	1.29072e-07	9.58279e-08	PSMB8/PSME1/PSMB9/EIF2AK2/PSMD13/ZFP36L2/PSMB10/PSMA2/PSME2/PSMA5/PSMA7/LDB1/TCF12/PSMA4/PSMA3/PSMC2/SETD1A/PSMD7/PSMD2/PSMB1/LTBP3/HES1/PSMD8/HSPA9/PSMD4/NFE2L2	26
MORPHOGENESIS_OF_A_POLARIZED_EPITHELIUM	30/1113	144/17949	3.53188e-09	1.29072e-07	9.58279e-08	PSMB8/PSME1/PSMB9/ACTB/ACTG1/GPC3/PSMD13/RSPO3/PSMB10/RAC1/SFRP1/PSMA2/PSME2/PSMA5/MLLT3/PSMA7/CDC42/FZD4/PSMA4/PLEKHA4/PSMA3/PSMC2/FZD2/PSMD7/PSMD2/PSMB1/CLTC/DACT1/PSMD8/PSMD4	30
MYELOID_CELL_HOMEOSTASIS	30/1113	145/17949	4.19362e-09	1.52279e-07	1.13058e-07	B2M/ISG15/NCAPG2/STAT1/RPS17/RPS14/HSPA1B/RPS6/RPS19/ANXA1/AXL/ADAR/TGFBR3/RPS24/PRMT1/HSPA1A/SOD1/LDB1/BMP4/KMT2E/ADD1/FANCC/ZFP36L1/STAT3/PTPN2/IL6/HIF1A/KLF13/ARNT/HSPA9	30
EXTRACELLULAR_MATRIX_ASSEMBLY	16/1113	45/17949	5.02138e-09	1.81183e-07	1.34517e-07	TNXB/LAMB1/COL1A2/GAS6/LAMB2/EFEMP2/ANTXR1/RGCC/HAS1/FKBP10/LOX/DAG1/MFAP4/QSOX1/LTBP3/FBLN5	16
POSITIVE_REGULATION_OF_INTRACELLULAR_SIGNAL_TRANSDUCTION	109/1113	1005/17949	5.57275e-09	1.99813e-07	1.48348e-07	BST2/RPL23/RPL26/RPS3/RPS7/IGFBP6/HSPA1B/SHISA5/RPL11/UBA52/XDH/DCN/EIF2AK2/COL3A1/APP/AXL/UBB/ECM1/TIMP2/LGALS9/DAXX/DDX60/NUPR1/FN1/IFI35/FGFR1/LGALS1/FGF2/GAS6/PINK1/EMC10/AR/FYN/NMI/PIK3R1/CD44/PRMT1/RAC1/FLNA/ACKR3/TGM2/F3/HSPA1A/NOS1AP/RACK1/ILK/CD81/SOD1/GPNMB/GADD45B/PLCB1/CCL7/TEK/DUSP6/CDC42/TRIM25/THBS1/GADD45G/NEDD4/GHR/BMP4/S100A4/FZD4/RB1CC1/CCL11/GADD45A/EEF1E1/SKIL/EREG/RHOC/PTK2/…	109
RIBOSOME_ASSEMBLY	19/1113	64/17949	5.89192e-09	2.09937e-07	1.55865e-07	RPS27/RPL6/RPL10/RPL5/RPL23A/RPS14/RPL11/RPS15/RPL24/RPS5/RPS19/RPLP0/NOP53/RPS28/SBDS/RPS27L/RPL3/NPM1/RPS10	19
TUMOR_NECROSIS_FACTOR_MEDIATED_SIGNALING_PATHWAY	33/1113	174/17949	7.20307e-09	2.5506e-07	1.89366e-07	STAT1/PSMB8/PSME1/HSPA1B/PSMB9/NFKBIA/PSMD13/GAS6/PSMB10/TMSB4X/HSPA1A/PSMA2/RACK1/CCDC3/ILK/TNFAIP3/PSME2/PSMA5/PSMA7/PSMA4/TNFRSF12A/PSMA3/TXNDC17/PSMC2/PTPN2/PSMD7/PSMD2/BIRC3/TAX1BP1/PSMB1/PSMD8/PSMD4/ACTN4	33
SKELETAL_SYSTEM_DEVELOPMENT	64/1113	485/17949	7.93183e-09	2.79132e-07	2.07238e-07	TIMP1/SLC39A14/PCSK5/COL3A1/PPIB/CSRNP1/ECM1/COL1A2/FGFR1/THBS3/HOXD9/CHST11/TGFBR2/EFEMP1/FGF2/MMP2/GNAS/FBN1/SERPINH1/PBX1/SBDS/CD44/OSR1/MGP/SFRP1/SULF2/HHIP/NFIB/COL5A2/SMAD7/GDF10/MAF/TEK/WASF2/HOXD8/BMP4/BMP1/SLC39A1/LOX/HOXD10/COL1A1/PRELP/NOTCH2/PKD1/ARID5B/RDH10/AKAP13/MAPK3/SKI/ADAMTS4/HIF1A/DHRS3/LTBP3/RPL13/LOXL2/HEXB/GLG1/BGN/GREM1/ATP6AP1/MMP14/SFRP4/HAND2/LUM	64
RESPONSE_TO_INTERFERON_ALPHA	11/1113	21/17949	9.8388e-09	3.44117e-07	2.55485e-07	IFITM3/BST2/IFIT3/EIF2AK2/AXL/ADAR/IFITM2/GAS6/IFITM1/IFNAR2/TPR	11
POSITIVE_REGULATION_OF_TRANSPORT	98/1113	882/17949	1.03423e-08	3.59522e-07	2.66922e-07	B2M/C1QTNF3/PLTP/ACTB/ACSL4/ANXA1/AXL/CD47/GPC3/PTX3/NFKBIA/HOMER1/GAS6/SRI/PINK1/CEBPB/FYN/TSPO/SDC4/ARPP19/CHP1/SMAD4/FHL1/DYNLL1/ANG/PIK3R1/AZIN1/NR4A3/CAMK2N1/TMSB4X/RAC1/FLNA/RAB3D/MFGE8/MYLK/RGCC/ACSL5/NOS1AP/RACK1/PTCH1/AKT1/CD81/SOD1/AIMP1/CDC42/EMD/NEDD4/TOMM7/PRELID1/PPP3R1/UBL5/CALM2/ATF4/CALM1/CD63/GLUD1/ARL6IP1/CCL2/FXYD1/GNAI2/C4B/SAE1/RDX/DBI/PKD2/PPIA/SELENOT/YWHAE/C3/GOLPH3/EGFR/…	98
OSTEOBLAST_DIFFERENTIATION	38/1113	222/17949	1.04402e-08	3.60726e-07	2.67816e-07	RPS15/COL6A1/TNC/PENK/ADAR/ID3/GNAS/CEBPB/ATRAID/IFITM1/SFRP1/PTCH1/AKT1/GDF10/RRBP1/BMP4/DDR2/JUNB/LOX/ATF4/HSPE1/PTK2/TOB1/COL1A1/NBR1/PSMC2/TCIRG1/JUND/FBL/IGFBP5/IL6/SKI/CLTC/GREM1/HSD17B4/ATP6AP1/HAND2/IL6ST	38
REGULATION_OF_INTRINSIC_APOPTOTIC_SIGNALING_PATHWAY	31/1113	160/17949	1.21024e-08	4.15636e-07	3.08583e-07	RPL26/RPS3/RPS7/RPL11/UBB/NUPR1/PINK1/SOD2/GRINA/TPT1/CD44/HSPB1/ACKR3/HSPA1A/NDUFA13/RACK1/PTTG1IP/AKT1/SOD1/YBX3/SKIL/PTPN2/PPIA/BCLAF1/GPX1/IVNS1ABP/HIF1A/TMBIM6/MCL1/DNAJA1/NFE2L2	31
RESPONSE_TO_TOPOLOGICALLY_INCORRECT_PROTEIN	36/1113	205/17949	1.27316e-08	4.34629e-07	3.22685e-07	HSP90B1/HSPA1B/WIPI1/DAXX/ATF3/SERPINH1/MANF/PIK3R1/PPP1R15A/DNAJC3/HSPB1/HSPA1A/PDIA6/CANX/RACK1/HSPA8/THBS1/EXTL3/ADD1/ATF4/HSPE1/CCL2/HSP90AA1/PTPN2/MBTPS1/SHC1/HSPD1/DNAJB1/STT3B/TMBIM6/HSPA9/PPP1R15B/DNAJA1/NFE2L2/SSR1/CALR	36
HEMATOPOIETIC_PROGENITOR_CELL_DIFFERENTIATION	31/1113	161/17949	1.41144e-08	4.78634e-07	3.55356e-07	PSMB8/PSME1/PSMB9/EIF2AK2/ADAR/PSMD13/SBDS/PSMB10/SFRP1/PSMA2/PSME2/PSMA5/MLLT3/PSMA7/EEF2/LDB1/BMP4/TCF12/PSMA4/PSMA3/PSMC2/SETD1A/PSMD7/PSMD2/FSTL3/PSMB1/HES1/PSMD8/HSPA9/PSMD4/NFE2L2	31
REGULATION_OF_TRANSFERASE_ACTIVITY	108/1113	1010/17949	1.41886e-08	4.78634e-07	3.55356e-07	RPL23/NCAPG2/RPL5/RPS3/RPS7/IGFBP6/RPS2/RPL11/CDKN1C/UBA52/ACTB/EIF2AK2/APP/AXL/UBB/AIDA/DAXX/SERTAD1/SOCS3/CCNL2/FGFR1/ADAR/TGFBR2/FGF2/GAS6/PINK1/SERINC1/PARP3/FYN/SDC4/PKIG/CHP1/ANG/EEF1A1/PIK3R1/DNAJC3/CAMK2N1/HSPB1/GGNBP2/SFRP1/RGCC/CDKN1A/PIK3IP1/FEM1B/RACK1/SMAD7/AKT1/CD81/SOD1/GADD45B/TNFAIP3/TEK/DUSP6/IRAK3/DTX3L/CDC42/THBS1/GADD45G/LDB1/GHR/BMP4/TRIB1/FZD4/DDR2/ERRFI1/GADD45A/DAG1/EREG/…	108
POSITIVE_REGULATION_OF_MOLECULAR_FUNCTION	165/1113	1745/17949	1.48596e-08	4.98322e-07	3.69973e-07	B2M/PLPP3/NCAPG2/PCOLCE2/S100A10/RPS3/PSME1/IGFBP6/RPS2/HSPA1B/RPL11/PARP9/UBA52/XDH/USP50/EIF2AK2/APP/AXL/RAMP1/UBB/EIF3E/NFKB1/GRN/TIMP2/LGMN/NME1/LGALS9/DAXX/FN1/TOR1AIP1/FGFR1/TGFBR2/GCH1/FGF2/GAS6/PINK1/SERINC1/AR/FYN/CTSH/SDC4/CHP1/RALBP1/DYNLL1/ANG/PPP1R15A/NR4A2/JUN/TMSB4X/TOR1AIP2/EDF1/ANTXR1/SFRP1/F3/HSPA1A/NDUFA13/RGCC/DLC1/CDKN1A/RPS27L/NOS1AP/RACK1/AKT1/CD81/SOD1/GADD45B/PSME2/PLCB1/…	165
POSITIVE_REGULATION_OF_WNT_SIGNALING_PATHWAY	33/1113	179/17949	1.49632e-08	4.98861e-07	3.70373e-07	PSMB8/PSME1/PSMB9/GPC3/NFKB1/PSMD13/RSPO3/CSNK1G2/PSMB10/SFRP1/SULF2/PSMA2/ILK/TNFAIP3/PSME2/PSMA5/MLLT3/PSMA7/PSMA4/PLEKHA4/PSMA3/MBD2/COL1A1/PSMC2/PSMD7/PSMD2/EGFR/PSMB1/SKI/DACT1/PSMD8/PSMD4/SFRP4	33
IN_UTERO_EMBRYONIC_DEVELOPMENT	49/1113	335/17949	1.79123e-08	5.93709e-07	4.40791e-07	NCAPG2/SOCS3/CHST11/TGFBR2/CEBPB/AR/SMAD4/RSPO3/SBDS/PRPF19/PRMT1/GGNBP2/CIR1/PTCH1/AKT1/YBX3/DAD1/SMIM14/FKBP10/ADD1/SLC39A1/JUNB/SKIL/SEC24D/CAPN2/RTF1/ZFP36L1/NOTCH2/HEG1/BTF3/KLF4/PKD1/PKD2/RDH10/KEAP1/ZMIZ1/NSRP1/HIF1A/SENP2/HES1/RPL13/BPTF/ARNT/ADM/SYF2/SF3B6/HAND2/NDUFA2/KRT19	49
ERYTHROCYTE_HOMEOSTASIS	26/1113	121/17949	1.97231e-08	6.49949e-07	4.82546e-07	B2M/ISG15/NCAPG2/STAT1/RPS17/RPS14/HSPA1B/RPS6/RPS19/AXL/ADAR/TGFBR3/RPS24/PRMT1/HSPA1A/LDB1/BMP4/KMT2E/ADD1/ZFP36L1/STAT3/PTPN2/HIF1A/KLF13/ARNT/HSPA9	26
ANAPHASE_PROMOTING_COMPLEX_DEPENDENT_CATABOLIC_PROCESS	21/1113	83/17949	2.21657e-08	7.26246e-07	5.39191e-07	PSMB8/PSME1/UBA52/PSMB9/UBB/PSMD13/PSMB10/PSMA2/PSME2/PSMA5/PSMA7/PSMA4/PSMA3/PSMC2/PSMD7/PSMD2/PTTG1/UBE2S/PSMB1/PSMD8/PSMD4	21
REGULATION_OF_PHOSPHORUS_METABOLIC_PROCESS	154/1113	1610/17949	2.30328e-08	7.50344e-07	5.57083e-07	PLPP3/NCAPG2/RARRES2/STAT2/RPS3/IGFBP6/HSP90B1/PARP9/CDKN1C/UBA52/XDH/ACTB/EIF2AK2/APP/COX7A2L/AXL/UBB/LEPR/NOP53/MT-CO2/AIDA/PARP14/DAXX/SERTAD1/SOCS3/NUPR1/FN1/CCNL2/FGFR1/ADAR/TGFBR2/FGF2/MYADM/GAS6/PINK1/PPP1R2/AR/FYN/SDC4/PKIG/ARPP19/CHP1/PID1/SMAD4/DYNLL1/ANG/EEF1A1/PIK3R1/PPP1R15A/DNAJC3/CAMK2N1/CD44/TMSB4X/RAC1/HSPB1/VEGFD/GGNBP2/SFRP1/RGCC/DLC1/CDKN1A/PIK3IP1/RACK1/SMAD7/AKT1/ILK/CD81/GD…	154
POSITIVE_REGULATION_OF_CANONICAL_WNT_SIGNALING_PATHWAY	29/1113	147/17949	2.3374e-08	7.57132e-07	5.62122e-07	PSMB8/PSME1/PSMB9/GPC3/NFKB1/PSMD13/RSPO3/CSNK1G2/PSMB10/SFRP1/SULF2/PSMA2/ILK/PSME2/PSMA5/PSMA7/PSMA4/PLEKHA4/PSMA3/COL1A1/PSMC2/PSMD7/PSMD2/EGFR/PSMB1/DACT1/PSMD8/PSMD4/SFRP4	29
CELL_SURFACE_RECEPTOR_SIGNALING_PATHWAY_INVOLVED_IN_CELL_CELL_SIGNALING	74/1113	613/17949	2.56052e-08	8.24718e-07	6.12301e-07	MCC/PLPP3/RNF213/PSMB8/PSME1/IGFBP6/UBA52/PSMB9/APP/UBB/GPC3/NFKB1/DKK3/PSMD13/SLC29A1/RSPO3/CSNK1G2/NR4A2/PSMB10/RAC1/TNRC6A/SFRP1/SULF2/PSMA2/RACK1/AKT1/ILK/TNFAIP3/PSME2/PLCB1/PSMA5/MLLT3/PSMA7/CDC42/EMD/LDB1/BMP4/FZD4/PSMA4/PPP3R1/PLEKHA4/PSMA3/CALM1/MBD2/COL1A1/NDRG2/PSMC2/RTF1/FZD2/KLF4/AMOTL2/PKD1/PKD2/PSMD7/PSMD2/GNAQ/GNB1/C3/EGFR/JADE1/PSMB1/SKI/SENP2/MESD/LRP1/CLTC/DACT1/PSMD8/GREM1/CSN…	74
REGENERATION	34/1113	192/17949	2.59242e-08	8.30304e-07	6.16448e-07	APOD/RPL30/ANXA1/AXL/TNC/GRN/TGFBR2/GAS6/CEBPB/POSTN/LAMB2/TSPO/TGFBR3/CHL1/NR4A3/FLNA/SULF2/CDKN1A/PTCH1/CD81/CPQ/GSN/DAG1/KLF4/GPX1/NNMT/EGFR/ANXA3/IL6/LRP1/ADAM15/THY1/ADM/PPP3CA	34
REGULATION_OF_PROTEIN_PHOSPHORYLATION	123/1113	1211/17949	2.67627e-08	8.5237e-07	6.32831e-07	PLPP3/NCAPG2/RARRES2/STAT2/RPS3/IGFBP6/PARP9/CDKN1C/UBA52/XDH/ACTB/EIF2AK2/APP/UBB/LEPR/NOP53/AIDA/PARP14/DAXX/SERTAD1/SOCS3/FN1/CCNL2/FGFR1/ADAR/TGFBR2/FGF2/MYADM/GAS6/PINK1/FYN/SDC4/PKIG/CHP1/PID1/SMAD4/ANG/DNAJC3/CAMK2N1/CD44/RAC1/HSPB1/VEGFD/GGNBP2/SFRP1/RGCC/CDKN1A/RACK1/SMAD7/AKT1/ILK/CD81/GDF10/SOD1/GPNMB/GADD45B/TNFAIP3/TEK/DUSP6/IRAK3/THBS1/GADD45G/GHR/BMP4/TRIB1/FZD4/DDR2/RB1CC1/ERRFI1/…	123
REGULATION_OF_CELLULAR_AMINE_METABOLIC_PROCESS	20/1113	77/17949	2.95711e-08	9.36583e-07	6.95354e-07	PSMB8/PSME1/PSMB9/PSMD13/ODC1/AZIN1/NR4A2/PSMB10/PSMA2/PSME2/PSMA5/PSMA7/PSMA4/PSMA3/PSMC2/PSMD7/PSMD2/PSMB1/PSMD8/PSMD4	20
RESPONSE_TO_METAL_ION	50/1113	351/17949	3.0698e-08	9.66901e-07	7.17863e-07	B2M/SPARC/MT-CO1/CYB5A/APP/S100A16/PENK/HOMER1/LGMN/SERPINF1/DAXX/VCAM1/RYR3/DPEP1/TSPO/SOD2/CLIC4/JUN/AKT1/SOD1/GSN/THBS1/NEDD4/KCNMA1/SOD3/ADD1/JUNB/CALM2/ATF4/CALM1/TCIRG1/PKD2/NDRG1/JUND/FSTL3/TXNIP/EGFR/MAPK3/AHCYL1/BSG/HIF1A/LOXL2/PRNP/PPP3CA/UBE2D3/NFE2L2/PAM/SYT11/PPP2CA/CALR	50
REGULATION_OF_HEMOPOIESIS	56/1113	415/17949	3.1758e-08	9.94792e-07	7.3857e-07	B2M/ISG15/IRF7/NCAPG2/STAT1/HSPA1B/ANXA1/AXL/NFKBIA/PNP/NME1/LGALS9/TMEM176B/TGFBR2/GAS6/GNAS/CEBPB/FBN1/ZFP36L2/PIK3R1/NR4A3/JUN/PRMT1/TNRC6A/SFRP1/HSPA1A/SMAD7/SOD1/THBS1/LDB1/AP3D1/BMP4/TRIB1/KMT2E/PRELID1/LOX/ZFP36L1/NOTCH2/SETD1A/STAT3/PTPN2/PRDX2/FSTL3/ZMIZ1/RAB7B/MEIS2/HIF1A/KLF13/KMT2C/ARNT/HSPA9/ATP6AP1/MMP14/FGL2/TMEM176A/NFKBIZ	56
SUPRAMOLECULAR_FIBER_ORGANIZATION	82/1113	711/17949	3.48091e-08	1.08441e-06	8.05105e-07	B2M/VIM/S100A10/AEBP1/TNXB/RPS3/HSP90B1/HSPA1B/DPT/COL3A1/APP/TMSB10/CD47/ACTG1/MFAP5/COL1A2/COL12A1/MYADM/ARPC1B/ADD3/SDC4/ACTN1/CHP1/SMAD4/ANG/SERPINH1/PIK3R1/TMSB4X/RAC1/FLNA/EFEMP2/COL14A1/SFRP1/CAPG/HSPA1A/KPTN/RGCC/DLC1/COL5A2/ARPC4/SPTBN1/HSPA8/WASF2/TPPP3/CDC42/GSN/FLII/FKBP10/DDR2/ADD1/CCL11/LOX/RHOC/DST/ITGB5/CLIP1/ZYX/COL1A1/P3H4/RDX/ABI1/MFAP4/GPX1/KPNB1/DIAPH1/AKAP13/COTL1/PRKAR1A/AD…	82
POSITIVE_REGULATION_OF_DEVELOPMENTAL_PROCESS	128/1113	1284/17949	4.05246e-08	1.2556e-06	9.32206e-07	B2M/ISG15/RARRES2/STAT1/S100A10/HSPA1B/DCN/ANXA1/PPIB/AXL/ECM1/NFKB1/PNP/GRN/TIMP2/SERPINF1/LGALS9/PTGIS/SOCS3/FN1/FGFR1/NBL1/TGFBR2/FGF2/MYADM/GAS6/PINK1/GNAS/PTGS2/EMC10/CEBPB/ATRAID/AR/TSPO/CTSH/TGFBR3/SOD2/IFITM1/SMAD4/PRPF19/OSR1/JUN/PRMT1/RAC1/FLNA/HSPB1/LPL/EFEMP2/VEGFD/SFRP1/F3/HSPA1A/RGCC/RACK1/CCDC3/PTCH1/SMAD7/AKT1/ILK/YBX3/PLCB1/METRN/TEK/CDC42/THBS1/AP3D1/GHR/BMP4/TCF12/TRIB1/FZD4/BM…	128
POSITIVE_REGULATION_OF_REACTIVE_OXYGEN_SPECIES_METABOLIC_PROCESS	23/1113	101/17949	4.09995e-08	1.26345e-06	9.38031e-07	XDH/PTX3/MT-CO2/TGFBR2/DDAH2/PTGS2/TSPO/SOD2/PID1/CDKN1A/NOS1AP/AKT1/SOD1/THBS1/GADD45A/HSP90AA1/GNAI2/KLF4/PKD2/EGFR/DDAH1/NFE2L2/ROMO1	23
REGULATION_OF_INNATE_IMMUNE_RESPONSE	46/1113	313/17949	4.22224e-08	1.29414e-06	9.60818e-07	SERPING1/IRF7/STAT1/PSMB8/PSME1/ZBP1/PARP9/RPS19/PSMB9/SAMHD1/NFKB1/GRN/USP18/TRAFD1/LGALS9/PARP14/SOCS3/IFI35/ADAR/PSMD13/FYN/NMI/PSMB10/IFNGR1/PSMA2/TNFAIP3/PSME2/PSMA5/PSMA7/IRAK3/PSMA4/EREG/PSMA3/HSP90AA1/PSMC2/PTPN2/PSMD7/PSMD2/BIRC3/PSMB1/JAK1/LBP/IFNAR2/PSMD8/LAMP1/PSMD4	46
MYELOID_CELL_DIFFERENTIATION	56/1113	419/17949	4.43866e-08	1.3532e-06	1.00466e-06	B2M/ISG15/IRF7/NCAPG2/STAT1/RPS14/HSPA1B/RPS6/RPS19/APP/GPC3/NFKBIA/NME1/ADAR/TGFBR2/GNAS/CEBPB/TGFBR3/FBN1/ACTN1/PIK3R1/NR4A3/JUN/PRMT1/NKX2-3/TNRC6A/SFRP1/HSPA1A/CD81/WASF2/CDC42/THBS1/LDB1/BMP4/TRIB1/KMT2E/IRF8/ADD1/JUNB/LOX/SBNO2/ZFP36L1/NOTCH2/TCIRG1/SETD1A/STAT3/PTPN2/FSTL3/RAB7B/MEIS2/HIF1A/KLF13/KMT2C/ARNT/HSPA9/ATP6AP1	56
RIBOSOMAL_LARGE_SUBUNIT_BIOGENESIS	19/1113	72/17949	4.94938e-08	1.50087e-06	1.1143e-06	RPL6/RPL35/RPL26/RPL10/RPL5/RPL23A/RPL10A/RPL11/RPL7A/RPL24/RPLP0/NOP53/RPL14/NSA2/MALSU1/RPL7/RPL3/RPL35A/NPM1	19
REGULATION_OF_BINDING	50/1113	357/17949	5.32255e-08	1.6055e-06	1.19198e-06	B2M/IFIT1/SP100/S100A10/RPL11/PARP9/ACTB/APP/RAMP1/EIF3E/NFKBIA/NME1/SRI/TGFBR3/SMAD4/MITD1/JUN/TMSB4X/EDF1/LRPAP1/HJURP/CDKN1A/RACK1/AKT1/CCPG1/DTX3L/CDC42/BMP4/ADD1/LOX/CALM1/MBD2/KLF4/PKD1/MAPK3/SKI/SENP2/PBXIP1/HES1/CDON/LRP1/ADAM15/TMBIM6/DACT1/CSNK1A1/PPP3CA/HAND2/ID1/PPP2CA/ATP2A2	50
REGULATION_OF_MAPK_CASCADE	81/1113	707/17949	5.64851e-08	1.69485e-06	1.25832e-06	RPS3/IGFBP6/UBA52/XDH/EIF2AK2/APP/UBB/AIDA/TIMP2/LGALS9/DAXX/FN1/FGFR1/FGF2/GAS6/PINK1/EMC10/LBH/AR/SMAD4/ATF3/CAMK2N1/CD44/PRMT1/ACKR3/SFRP1/AKT1/CD81/SOD1/GPNMB/GADD45B/PLCB1/CCL7/TEK/DUSP6/IRAK3/CDC42/THBS1/GADD45G/GHR/BMP4/FZD4/RB1CC1/CCL11/ERRFI1/GADD45A/DAG1/CCL2/NDRG2/GNAI2/NBR1/NOTCH2/NENF/AKAP12/KLF4/DUSP5/PTPN2/IRAK1/PPIA/SHC1/RGS2/PRDX2/AKAP13/EGFR/MAPK3/IL6/SASH1/CDON/LRP1/FBLN1/HIPK3…	81
RESPONSE_TO_HORMONE	95/1113	876/17949	5.72949e-08	1.71015e-06	1.26968e-06	IGFBP7/SPARC/TIMP1/RARRES2/STAT1/STAT2/SLC39A14/ANXA1/RAMP1/LEPR/TNC/NFKB1/TIMP2/ATP1A1/SERPINF1/DAXX/SOCS3/KLF9/TGFBR2/STAT6/ARPC1B/AR/FYN/TSPO/CTSH/TGFBR3/FBN1/ZFP36L2/PID1/ANG/PIK3R1/NR4A2/NR4A3/LPL/NR4A1/SFRP1/CDKN1A/AKT1/TEK/TRIM25/THBS1/RXRA/NEDD4/CPEB2/GHR/BMP4/ERRFI1/NR3C1/LOX/DAG1/EREG/CALM1/PTK2/RBBP7/COL1A1/BTG2/GNAI2/ZFP36L1/TCIRG1/STAT3/RDX/ENPP1/PTPN2/CTSL/SHC1/GNB1/JUND/TXNIP/NR1D2…	95
TRANSMEMBRANE_RECEPTOR_PROTEIN_SERINE_THREONINE_KINASE_SIGNALING_PATHWAY	50/1113	358/17949	5.82448e-08	1.72945e-06	1.284e-06	VIM/LTBP4/FSTL1/CDKN1C/UBA52/COL3A1/HTRA3/UBB/GPC3/COL1A2/NBL1/LTBP1/DKK3/CHST11/TGFBR2/HPGD/TGFBR3/FBN1/SMAD4/JUN/SFRP1/HSPA1A/SMAD7/GDF10/THBS1/BMP4/HTRA1/VASN/SKIL/LOX/CILP/ITGB5/PTK2/TOB1/ZYX/NOTCH2/FSTL3/MAPK3/ZMIZ1/SKI/PMEPA1/LTBP3/HES1/ASPN/GLG1/GREM1/UBE2D3/SFRP4/ID1/BMPER	50
ORGANONITROGEN_COMPOUND_CATABOLIC_PROCESS	131/1113	1332/17949	6.11049e-08	1.80497e-06	1.34007e-06	ISG15/RPL23/RNF213/TIMP1/RPL5/RPS7/PSMB8/PSME1/HSP90B1/HSPA1B/RPL11/HSPG2/UBA52/XDH/USP50/PSMB9/SAMHD1/DCN/UBB/UBE2L6/NOP53/GPC3/PNP/TIMP2/LGMN/USP18/USE1/NUPR1/PSMD13/FGF2/ODC1/PINK1/DDAH2/DPEP1/ATRAID/HINT1/GLUL/FYN/CTSH/SH3D19/SDC4/CHP1/LAMP2/EEF1A1/AZIN1/IFI27/PRPF19/DNAJC3/PSMB10/GNS/CD44/FLNA/USP25/UBE2R2/HSPA1A/NDUFA13/RNF114/PSMA2/BNIP3L/RACK1/PTTG1IP/SMAD7/AKT1/CD81/TNFAIP3/ELOB/PSME2/CT…	131
NEGATIVE_REGULATION_OF_INTRACELLULAR_SIGNAL_TRANSDUCTION	65/1113	524/17949	6.67891e-08	1.9627e-06	1.45718e-06	STAT1/C1QTNF3/XDH/NOP53/AIDA/TIMP2/IFI35/MYADM/PINK1/NMI/SOD2/CHP1/SMAD4/ATF3/GRINA/TPT1/CAMK2N1/CD44/TMSB4X/HSPB1/ACKR3/SFRP1/HSPA1A/NDUFA13/KPTN/DLC1/PIK3IP1/RACK1/PTTG1IP/AKT1/PHLDA3/TNFAIP3/YBX3/DUSP6/IRAK3/THBS1/BMP4/ARHGAP42/ERRFI1/DAG1/NDRG2/HEG1/KLF4/DUSP5/PTPN2/PPIA/RGS2/GPX1/IVNS1ABP/TSPAN6/HIF1A/RCAN1/FBLN1/DDIT4/HIPK3/PRNP/FOXO1/TMBIM6/MCL1/DACT1/MAP2K3/DNAJA1/TIMP3/NFE2L2/PPP2CA	65
POSITIVE_REGULATION_OF_CELL_DEATH	76/1113	652/17949	7.23502e-08	2.10523e-06	1.563e-06	RPL26/RPS3/RPS7/RPL11/ZBP1/RPS6/UBA52/ANXA1/UBB/MT-CO2/GRN/LGALS9/PTGIS/DAXX/NUPR1/ID3/CD248/HPGD/FYN/TSPO/SOD2/ATF3/ADAMTSL4/JUN/TGM2/SFRP1/RGCC/DLC1/CDKN1A/BNIP3L/RACK1/AKT1/SOD1/PHLDA3/GADD45B/DUSP6/CDC42/GSN/THBS1/GADD45G/BMP4/KCNMA1/GADD45A/EEF1E1/PRELID1/SKIL/TNFRSF12A/MMP3/ATF4/CCL2/CAPN2/NOTCH2/AKAP12/PTPN2/BCLAF1/PHLDA1/KCNK2/HSPD1/PICALM/UTP11/FAM162A/TXNIP/AKAP13/IL6/RHOB/PDIA3/LRP1/DA…	76
REGULATION_OF_HYDROLASE_ACTIVITY	128/1113	1297/17949	7.23775e-08	2.10523e-06	1.563e-06	SERPING1/BST2/TIMP1/PCOLCE2/IFIT1/SLC39A14/S100A10/PCSK5/RPS3/PSMB8/PSME1/HSP90B1/XDH/USP50/PSMB9/EIF2AK2/APP/ANXA1/LEPR/GPC3/PTX3/ECM1/GRN/TIMP2/LGMN/SERPINF1/LGALS9/FN1/TOR1AIP1/FGFR1/FGF2/GAS6/PINK1/PPP1R2/DPEP1/FYN/CTSH/ARPP19/CHP1/RALBP1/DYNLL1/ANG/SERPINH1/PPP1R15A/PXK/CD44/JUN/LPL/TOR1AIP2/ANTXR1/SFRP1/F3/HSPA1A/NDUFA13/DLC1/RPS27L/RACK1/AKT1/SOD1/PSME2/PLCB1/CCL7/ITIH5/CCPG1/GSN/THBS1/CAS…	128
EXTRACELLULAR_MATRIX_DISASSEMBLY	20/1113	81/17949	7.43357e-08	2.15121e-06	1.59713e-06	TIMP1/TIMP2/MMP2/CD44/CAPNS1/CTSK/HTRA1/BMP1/DDR2/MMP3/LAMC1/CAPN2/CTSL/ADAMTS5/IL6/BSG/ADAMTS4/LRP1/ADAM15/MMP14	20
HOMEOSTASIS_OF_NUMBER_OF_CELLS	39/1113	249/17949	8.1504e-08	2.34674e-06	1.7423e-06	B2M/ISG15/NCAPG2/STAT1/RPS17/FSTL1/RPS14/HSPA1B/RPS6/RPS19/ANXA1/AXL/LGALS9/ADAR/TGFBR3/RPS24/PRMT1/NKX2-3/HSPA1A/AKT1/SOD1/TNFAIP3/TSC22D3/LDB1/BMP4/KMT2E/ADD1/SKIL/FANCC/ZFP36L1/TCIRG1/STAT3/PTPN2/PRDX2/IL6/HIF1A/KLF13/ARNT/HSPA9	39
GROWTH	97/1113	908/17949	8.53122e-08	2.44405e-06	1.81455e-06	BST2/APOD/IGFBP7/NCAPG2/PLAC8/LTBP4/HSPA1B/APP/ANXA1/PPIB/LEPR/TNC/GPC3/PTX3/ECM1/LGMN/SOCS3/FN1/THBS3/CHST11/TGFBR2/FGF2/GAS6/GNAS/POSTN/LAMB2/AR/TGFBR3/CLIC4/SMAD4/FHL1/SBDS/PRPF19/OGFR/SFRP1/HSPA1A/NDUFA13/CDKN1A/RACK1/PTCH1/SMAD7/AKT1/CD81/SOD1/YBX3/PLCB1/CPQ/DUSP6/CDC42/GSN/EXTL3/GHR/BMP4/DDR2/ADD1/CCL11/GAS1/DAG1/EREG/ATRX/RBBP7/HSP90AA1/RTF1/ZFP36L1/NOTCH2/HEG1/PSAP/ENPP1/SMARCA2/ARID5B/SH…	97
DEFENSE_RESPONSE_TO_VIRUS	40/1113	260/17949	9.17705e-08	2.61592e-06	1.94215e-06	IFITM3/BST2/IFIT3/ISG15/GBP3/IRF7/STAT1/STAT2/IFIT1/RTP4/RSAD2/ZBP1/PARP9/SAMHD1/EIF2AK2/NOP53/DDX60/IFIH1/ADAR/IFITM2/IFITM1/IRF9/IFI27/DNAJC3/FLNA/BNIP3L/AIMP1/TNFAIP3/DTX3L/HTRA1/DDX58/HSP90AA1/SELENOK/BIRC3/IL6/TSPAN6/DDIT4/IFNAR2/CXCL10/FGL2	40
TRANSFORMING_GROWTH_FACTOR_BETA_RECEPTOR_SIGNALING_PATHWAY	34/1113	202/17949	9.40299e-08	2.66699e-06	1.98007e-06	LTBP4/CDKN1C/UBA52/COL3A1/HTRA3/UBB/COL1A2/LTBP1/DKK3/CHST11/TGFBR2/HPGD/TGFBR3/FBN1/SMAD4/JUN/HSPA1A/SMAD7/GDF10/THBS1/HTRA1/VASN/SKIL/LOX/ITGB5/PTK2/ZYX/ZMIZ1/SKI/PMEPA1/LTBP3/ASPN/GLG1/ID1	34
CELLULAR_RESPONSE_TO_TOXIC_SUBSTANCE	25/1113	122/17949	9.87923e-08	2.78819e-06	2.07006e-06	GSTM1/MGST1/GPX3/GCH1/PINK1/PTGS2/CYGB/SOD2/GPX2/SOD1/PRDX5/SOD3/GPX8/FANCC/TXNDC17/TXNRD1/PRDX2/GPX1/SELENOW/SELENOT/PRDX6/PRDX4/PIM1/NFE2L2/FBLN5	25
LEUKOCYTE_MIGRATION	63/1113	507/17949	1.00079e-07	2.81059e-06	2.08668e-06	APOD/RARRES2/IGLC1/RPS19/APP/ANXA1/PPIB/CD47/ECM1/COL1A2/LGMN/LGALS9/FN1/NBL1/GAS6/VCAM1/JCHAIN/DPEP1/FYN/SDC4/PIK3R1/SLC16A1/SBDS/CD44/RAC1/NKX2-3/VEGFD/AKT1/CD81/AIMP1/PLCB1/CCL7/TEK/CDC42/THBS1/ITGAV/CCL11/PTK2/SDC3/CCL2/COL1A1/PROS1/PPIA/SHC1/SELENOK/THBD/GOLPH3/MAPK3/IL6/BSG/SERPINE1/CD200/LBP/IGKC/THY1/GLG1/GREM1/CXCL1/CYP7B1/MMP14/SDC2/CXCL10/CALR	63
REGULATION_OF_ANIMAL_ORGAN_MORPHOGENESIS	31/1113	176/17949	1.20129e-07	3.35712e-06	2.49245e-06	PSMB8/PSME1/PSMB9/GPC3/PSMD13/AR/RSPO3/PSMB10/RAC1/SFRP1/PSMA2/PSME2/PSMA5/MLLT3/PSMA7/CDC42/BMP4/FZD4/PSMA4/PLEKHA4/PSMA3/PSMC2/FZD2/PSMD7/PSMD2/PSMB1/CLTC/DACT1/PSMD8/GREM1/PSMD4	31
PROTEIN_FOLDING	37/1113	233/17949	1.2178e-07	3.38666e-06	2.51438e-06	B2M/LTBP4/HSP90B1/HSPA1B/PPIB/GRN/DNAJC3/HSPB1/HSPA1A/PDIA6/CANX/HSPA8/DNAJC19/HSPE1/CCT2/HSP90AA1/PPIG/GNAI2/PPIA/HSPD1/GNB1/PRDX4/SNRNP70/DNAJB1/QSOX1/FKBP5/MESD/CCT8/PPIC/PDIA3/NUDCD3/SELENOF/HSPA9/DNAJA1/PFDN2/DNAJA2/CALR	37
INTRINSIC_APOPTOTIC_SIGNALING_PATHWAY	42/1113	283/17949	1.23428e-07	3.41435e-06	2.53494e-06	RPL26/RPS3/RPS7/SHISA5/RPL11/UBB/NUPR1/PINK1/CEBPB/HINT1/SOD2/GRINA/PIK3R1/PPP1R15A/TPT1/CD44/HSPB1/ACKR3/HSPA1A/NDUFA13/CDKN1A/RPS27L/RACK1/PTTG1IP/AKT1/SOD1/PHLDA3/YBX3/SKIL/ATF4/PTPN2/PPIA/BCLAF1/GPX1/SELENOK/IVNS1ABP/HIF1A/DDIT4/TMBIM6/MCL1/DNAJA1/NFE2L2	42
NEGATIVE_REGULATION_OF_PROTEIN_MODIFICATION_BY_SMALL_PROTEIN_CONJUGATION_OR_REMOVAL	21/1113	91/17949	1.23973e-07	3.41435e-06	2.53494e-06	PRMT3/ISG15/RPL23/RPL5/RPS3/RPS7/HSPA1B/RPL11/FYN/TSPO/CHP1/HSPA1A/SMAD7/AKT1/TNFAIP3/DTX3L/PPIA/IVNS1ABP/SENP2/COPS9/DNAJA1	21
ENDODERM_DEVELOPMENT	19/1113	76/17949	1.26816e-07	3.46796e-06	2.57474e-06	COL6A1/LAMB1/COL12A1/FN1/MMP2/COL8A1/SMAD4/COL5A2/HSBP1/LDB1/BMP4/ITGAV/ITGB5/LAMC1/RTF1/ZFP36L1/DUSP5/BPTF/MMP14	19
POSITIVE_REGULATION_OF_ENDOTHELIAL_CELL_MIGRATION	26/1113	132/17949	1.27136e-07	3.46796e-06	2.57474e-06	PLPP3/SPARC/ANXA1/GRN/LGMN/FGFR1/FGF2/PTGS2/EMC10/TMSB4X/RAC1/HSPB1/AKT1/TEK/THBS1/BMP4/AAMP/RIN2/ANXA3/HIF1A/RHOB/SASH1/RHOJ/MAP2K3/NFE2L2/CALR	26
AGING	44/1113	304/17949	1.29674e-07	3.52035e-06	2.61364e-06	B2M/APOD/TIMP1/MT-ATP6/MT-CO1/DCN/APP/PENK/TIMP2/SERPINF1/TGFBR2/VCAM1/TSPO/SOD2/YBX1/JUN/CDKN1A/AKT1/SOD1/EEF2/GSN/CCL11/YPEL3/EEF1E1/DAG1/MBD2/PRELP/IRAK1/PICALM/JUND/MAPK3/IGFBP5/ZMIZ1/NPM1/SERPINE1/LOXL2/LRP1/PRNP/ADM/PPP3CA/NFE2L2/RPN2/ROMO1/CALR	44
REGULATION_OF_CELL_SUBSTRATE_JUNCTION_ORGANIZATION	18/1113	69/17949	1.34538e-07	3.63508e-06	2.69882e-06	APOD/S100A10/ACTG1/SDC4/PIK3R1/RAC1/SFRP1/DLC1/TEK/THBS1/LDB1/PTK2/COL16A1/LRP1/THY1/PEAK1/GREM1/MMP14	18
NEGATIVE_REGULATION_OF_DNA_BINDING_TRANSCRIPTION_FACTOR_ACTIVITY	31/1113	177/17949	1.37151e-07	3.6882e-06	2.73825e-06	SP100/BHLHE40/NFKBIA/PTGIS/NUPR1/GAS6/SRI/ID3/CHP1/TMSB4X/FLNA/PTCH1/SMAD7/TNFAIP3/IRAK3/TRIB1/KLF4/IRAK1/PKD1/PKD2/PRDX2/TAX1BP1/KEAP1/HES1/CD200/G3BP2/PRNP/PIM1/SFRP4/HAND2/ID1	31
CELLULAR_RESPONSE_TO_NITROGEN_COMPOUND	79/1113	698/17949	1.38269e-07	3.70081e-06	2.74762e-06	VIM/RPL23/RARRES2/IFIT1/SLC39A14/HSP90B1/COL6A1/ACTB/APP/PENK/COL1A2/NFKB1/LGMN/DAXX/SOCS3/IFIH1/MMP2/PALM/VCAM1/RYR3/GNAS/STAT6/CEBPB/DPEP1/FYN/FBN1/PID1/PIK3R1/KLF3/NR4A2/NR4A3/FLNA/LPL/NR4A1/SFRP1/COL5A2/AKT1/SOD1/PLCB1/CPEB2/GHR/ERRFI1/DDX58/MMP3/ATF4/PTK2/XRN1/ATRX/COL1A1/COL16A1/GNAI2/CAPN2/ZFP36L1/TCIRG1/STAT3/KLF4/ENPP1/PTPN2/PKD2/SHC1/GNAQ/GNB1/DIAPH1/GOLPH3/MAPK3/IGFBP5/AHCYL1/PRKAR1A/N…	79
EMBRYONIC_MORPHOGENESIS	68/1113	569/17949	1.40252e-07	3.73633e-06	2.77399e-06	RPS7/RPS6/COL6A1/GPC3/LAMB1/MFAP5/COL12A1/SOCS3/FN1/HOXD9/CHST11/TGFBR2/EFEMP1/FGF2/MMP2/MYADM/GNAS/AR/SDC4/FBN1/COL8A1/SMAD4/RSPO3/PBX1/NR4A3/YBX1/OSR1/SFRP1/DLC1/RACK1/COL5A2/PTCH1/SOD1/HSBP1/LDB1/BMP4/ITGAV/SLC39A1/DAG1/HOXD10/LMO4/ITGB5/AFF3/KDM6B/RTF1/ZFP36L1/NOTCH2/FZD2/TXNRD1/KLF4/DUSP5/PKD2/RDH10/MAPK3/MFAP2/TSHZ1/SKI/PRKAR1A/HIF1A/HES1/CDON/DACT1/ADM/SYF2/GREM1/NTN1/MMP14/HAND2	68
MAINTENANCE_OF_PROTEIN_LOCATION	21/1113	92/17949	1.51367e-07	4.0137e-06	2.97992e-06	SP100/TMSB10/NFKBIA/NBL1/LTBP1/SRI/PINK1/TSPO/FBN1/TMSB4X/FLNA/AKT1/GSN/OS9/PKD1/PKD2/KEAP1/GOLPH3/G3BP2/KDELR2/HK2	21
SUBSTRATE_ADHESION_DEPENDENT_CELL_SPREADING	23/1113	108/17949	1.52561e-07	4.02661e-06	2.9895e-06	S100A10/AXL/LAMB1/FN1/MYADM/POSTN/LAMB2/PIK3R1/RAC1/FLNA/ANTXR1/ILK/TEK/CDC42/ITGAV/FZD4/PTK2/LAMC1/FBLN1/PEAK1/ACTN4/CALR/MEGF9	23
REGULATION_OF_CELL_MATRIX_ADHESION	25/1113	125/17949	1.62272e-07	4.26319e-06	3.16515e-06	APOD/S100A10/ACTG1/POSTN/SDC4/PIK3R1/RAC1/EFEMP2/SFRP1/DLC1/TEK/THBS1/LDB1/DAG1/PTK2/COL16A1/RIN2/CASK/SERPINE1/LRP1/ADAM15/THY1/PEAK1/GREM1/MMP14	25
CYTOKINE_PRODUCTION	89/1113	823/17949	1.7438e-07	4.56028e-06	3.38572e-06	B2M/BST2/ISG15/APOD/IRF7/STAT1/PCSK5/RPS3/HSPA1B/C1QTNF3/RSAD2/ZBP1/USP50/EIF2AK2/APP/ANXA1/AXL/CD47/UBE2L6/NFKB1/PNP/LGALS9/FN1/IFIH1/LTBP1/GAS6/PTGS2/STAT6/CEBPB/POSTN/TSPO/NMI/SMAD4/PIK3R1/NR4A3/IFNGR1/TMSB4X/POLR2L/RAC1/HSPB1/LPL/SULF2/F3/HSPA1A/RGCC/SMAD7/CD81/SOD1/GPNMB/SPTBN1/TNFAIP3/PLCB1/IRAK3/TRIM25/THBS1/ITGAV/SSC5D/IRF8/ERRFI1/EREG/DDX58/ATF4/HSP90AA1/NDRG2/CAPN2/HEG1/STAT3/KLF4/IRAK1…	89
PROTEIN_CATABOLIC_PROCESS	99/1113	947/17949	1.7693e-07	4.60583e-06	3.41954e-06	ISG15/RPL23/RNF213/TIMP1/RPL5/RPS7/PSMB8/PSME1/HSP90B1/HSPA1B/RPL11/UBA52/USP50/PSMB9/UBB/UBE2L6/NOP53/GPC3/TIMP2/LGMN/USP18/USE1/NUPR1/PSMD13/ODC1/PINK1/ATRAID/FYN/CTSH/SH3D19/LAMP2/EEF1A1/AZIN1/IFI27/PRPF19/DNAJC3/PSMB10/FLNA/USP25/UBE2R2/HSPA1A/NDUFA13/RNF114/PSMA2/BNIP3L/RACK1/PTTG1IP/SMAD7/AKT1/CD81/TNFAIP3/ELOB/PSME2/CTSF/HSPA8/PSMA5/PSMA7/IRAK3/DTX3L/CTSK/TRIM25/EIF3H/NEDD4/TRIB1/PSMA4/PSM…	99
REGULATION_OF_TRANSPORT	159/1113	1730/17949	1.82767e-07	4.73615e-06	3.51629e-06	B2M/BST2/APOD/CACNA1E/NKAIN2/SP100/C1QTNF3/RSAD2/PLTP/AHNAK/ACTB/ACSL4/APP/ANXA1/AXL/CD47/ACTG1/LEPR/GPC3/PTX3/NFKBIA/HOMER1/NFKB1/ATP1A1/LGALS9/GAS6/SRI/PINK1/GNAS/CEBPB/ACAA2/FYN/TSPO/SDC4/PKIG/ARPP19/CHP1/PID1/CLIC4/SMAD4/FHL1/DYNLL1/ANG/PIK3R1/AZIN1/SLC16A1/IFI27/PXK/NR4A3/CAMK2N1/OSR1/TMSB4X/RAC1/FLNA/RAB3D/MFGE8/SLC25A4/MYLK/SFRP1/HSPA1A/LRPAP1/RGCC/ACSL5/NOS1AP/BNIP3L/RACK1/PTCH1/AKT1/CD81…	159
POSITIVE_REGULATION_OF_CYTOKINE_PRODUCTION	56/1113	437/17949	1.86501e-07	4.81104e-06	3.57189e-06	B2M/IRF7/STAT1/RPS3/HSPA1B/C1QTNF3/RSAD2/ZBP1/USP50/EIF2AK2/APP/ANXA1/NFKB1/LGALS9/IFIH1/PTGS2/STAT6/CEBPB/POSTN/PIK3R1/NR4A3/IFNGR1/POLR2L/HSPB1/LPL/SULF2/F3/HSPA1A/RGCC/CD81/SOD1/SPTBN1/PLCB1/THBS1/IRF8/EREG/DDX58/ATF4/HSP90AA1/HEG1/STAT3/IRAK1/POLR2F/HSPD1/SELENOK/C3/IL6/RAB7B/HIF1A/SERPINE1/CD200/LRP1/LBP/ARNT/LUM/IL6ST	56
REGULATION_OF_ANION_TRANSPORT	91/1113	849/17949	1.88417e-07	4.83859e-06	3.59235e-06	APOD/CACNA1E/SP100/C1QTNF3/RSAD2/PLTP/ACTB/ACSL4/ANXA1/GPC3/NFKBIA/NFKB1/GAS6/SRI/PINK1/CEBPB/FYN/TSPO/PKIG/ARPP19/CHP1/PID1/DYNLL1/ANG/PIK3R1/AZIN1/SLC16A1/IFI27/NR4A3/CAMK2N1/RAC1/FLNA/SLC25A4/SFRP1/ACSL5/BNIP3L/RACK1/PTCH1/AKT1/CD81/AIMP1/HSPA8/CDC42/THBS1/EMD/BMP4/TOMM7/ITGAV/PRELID1/PPP3R1/UBL5/SLC25A5/ATF4/GLUD1/ARL6IP1/TCIRG1/SAE1/DBI/OS9/ENPP1/PPIA/RGS2/SELENOK/SELENOT/YWHAE/C3/GOLPH3/EGF…	91
RIBONUCLEOPROTEIN_COMPLEX_BIOGENESIS	59/1113	471/17949	1.93683e-07	4.95151e-06	3.67618e-06	RPS27/RPL6/RPL35/RPL26/RPL10/RPL5/RPL23A/RPS7/RPL10A/RPS2/RPS17/RPS14/RPL11/RPL7A/RPS15/RPS6/RPL24/RPS25/RPS5/RPS19/CELF2/RPLP0/RPL13A/EIF3E/NOP53/RPL14/RPL27/NSA2/RPS28/ADAR/RPS8/MALSU1/EIF3K/GLUL/RPL7/SRSF9/RPS16/RPS24/SBDS/PRPF19/RPS27L/EIF3M/SCAF11/LUC7L2/EIF3H/TRMT112/LUC7L/HSP90AA1/EIF3F/XRN2/RPL3/UTP11/FBL/RPL35A/SNRPF/NPM1/RPS10/SNRPD1/SNRPB	59
REGULATION_OF_PROTEIN_CATABOLIC_PROCESS	51/1113	383/17949	1.99451e-07	5.07621e-06	3.76876e-06	RPL23/TIMP1/RPL5/RPS7/PSME1/HSPA1B/RPL11/UBB/NOP53/GPC3/TIMP2/NUPR1/ODC1/PINK1/ATRAID/FYN/SH3D19/EEF1A1/AZIN1/FLNA/USP25/HSPA1A/NDUFA13/RACK1/PTTG1IP/SMAD7/AKT1/CD81/TNFAIP3/ELOB/PSME2/IRAK3/EIF3H/NEDD4/TRIB1/PTK2/HSP90AA1/PSMC2/RDX/PKD1/GPX1/PSMD2/KEAP1/EGFR/SNRNP70/LRP1/FOXO1/DACT1/CSNK1A1/TIMP3/NFE2L2	51
PLACENTA_DEVELOPMENT	26/1113	135/17949	2.02959e-07	5.14253e-06	3.818e-06	RPS6/DCN/SOCS3/CEBPB/RSPO3/ANG/GGNBP2/AKT1/SOD1/TPPP3/HTRA1/JUNB/PTK2/ZFP36L1/NOTCH2/PKD1/PKD2/MAPK3/BSG/HIF1A/SENP2/HES1/BPTF/ARNT/ADM/KRT19	26
ENDOTHELIAL_CELL_MIGRATION	41/1113	278/17949	2.06896e-07	5.21909e-06	3.87485e-06	PLPP3/SPARC/SP100/FSTL1/DCN/ANXA1/GRN/LGMN/SERPINF1/FGFR1/FGF2/PTGS2/EMC10/GLUL/TMSB4X/RAC1/HSPB1/NR4A1/RGCC/AKT1/TEK/THBS1/BMP4/GADD45A/PTK2/KLF4/GPX1/AAMP/RIN2/ANXA3/HIF1A/RHOB/SASH1/LOXL2/RHOJ/GREM1/MAP2K3/ID1/NFE2L2/CALR/BMPER	41
SMOOTH_MUSCLE_CELL_PROLIFERATION	29/1113	162/17949	2.1321e-07	5.35467e-06	3.97551e-06	APOD/STAT1/TGFBR2/FGF2/MMP2/HPGD/SOD2/ANG/NR4A3/JUN/EFEMP2/TGM2/CDKN1A/AKT1/TNFAIP3/THBS1/BMP4/TRIB1/EREG/NDRG2/GNAI2/KLF4/IRAK1/OGN/EGFR/IGFBP5/IL6/ADAMTS1/HBEGF	29
REGULATION_OF_VASCULATURE_DEVELOPMENT	47/1113	341/17949	2.16081e-07	5.40299e-06	4.01137e-06	SPARC/STAT1/SP100/HSPG2/DCN/ECM1/GRN/SERPINF1/PTGIS/TGFBR2/FGF2/EMC10/GLUL/CTSH/HSPB1/VEGFD/SFRP1/F3/RGCC/GPNMB/TNFAIP3/TEK/THBS1/CCL11/GADD45A/ENPP2/ANGPTL4/KLF4/C3/ANXA3/IL6/HIF1A/THBS2/JAK1/RHOB/SASH1/SERPINE1/RHOJ/DDAH1/ADAMTS1/ADM/HK2/GREM1/ID1/NFE2L2/CXCL10/BMPER	47
CELLULAR_OXIDANT_DETOXIFICATION	22/1113	102/17949	2.23584e-07	5.56618e-06	4.13253e-06	MGST1/GPX3/GCH1/PTGS2/CYGB/SOD2/GPX2/SOD1/PRDX5/SOD3/GPX8/FANCC/TXNDC17/TXNRD1/PRDX2/GPX1/SELENOW/SELENOT/PRDX6/PRDX4/NFE2L2/FBLN5	22
NEGATIVE_REGULATION_OF_PHOSPHORYLATION	53/1113	407/17949	2.37632e-07	5.89018e-06	4.37308e-06	PLPP3/CDKN1C/XDH/AIDA/PARP14/SOCS3/NUPR1/ADAR/MYADM/PKIG/CHP1/PID1/DYNLL1/DNAJC3/CAMK2N1/HSPB1/GGNBP2/SFRP1/CDKN1A/PIK3IP1/RACK1/SMAD7/AKT1/TNFAIP3/DUSP6/IRAK3/BMP4/TRIB1/ERRFI1/GADD45A/CALM2/CALM1/HEG1/DUSP5/ENPP1/PTPN2/PPIA/RGS2/GNAQ/PRKAR1A/NPM1/PMEPA1/FBLN1/DDIT4/HIPK3/PRNP/THY1/TARDBP/GREM1/PPP1R15B/CADM4/DNAJA1/PPP2CA	53
POSITIVE_REGULATION_OF_BIOSYNTHETIC_PROCESS	175/1113	1957/17949	2.56031e-07	6.31875e-06	4.69128e-06	IRF7/VIM/STAT1/RPL26/PLAC8/SP100/RPL5/PARP9/CDKN1C/UBA52/RPL30/DCN/APP/ANXA1/RAMP1/UBB/EIF3E/CSRNP1/RPS4X/CHCHD2/PTX3/MT-CO2/NFKBIA/NFKB1/DAXX/SERTAD1/NUPR1/HOXD9/MED14/FGF2/PINK1/DDAH2/PTGS2/STAT6/CEBPB/LBH/AR/SOD2/ACTN1/ARPP19/CHP1/PID1/SMAD4/ATF3/PIK3R1/PPP1R15A/PBX1/DNAJC3/NR4A2/NR4A3/PEG3/YBX1/OSR1/JUN/TMSB4X/PRMT1/RAC1/NKX2-3/FOSL2/EDF1/NR4A1/SFRP1/RGCC/RPS27L/NOS1AP/PABPC1/NFIB/RACK1/CCDC3…	175
NEGATIVE_REGULATION_OF_CELL_CYCLE_G2_M_PHASE_TRANSITION	23/1113	111/17949	2.57882e-07	6.33701e-06	4.70483e-06	PSMB8/PSME1/PSMB9/NOP53/PSMD13/NABP1/FHL1/PSMB10/CDKN1A/PSMA2/PSME2/PSMA5/PSMA7/PSMA4/PSMA3/PSMC2/PSMD7/PSMD2/PSMB1/SYF2/PSMD8/PSMD4/ATF5	23
PROTEASOMAL_UBIQUITIN_INDEPENDENT_PROTEIN_CATABOLIC_PROCESS	10/1113	22/17949	2.62849e-07	6.43133e-06	4.77486e-06	PSMB8/PSMB9/PSMB10/PSMA2/PSMA5/PSMA7/PSMA4/PSMA3/PSMB1/NFE2L2	10
REGULATION_OF_WNT_SIGNALING_PATHWAY	49/1113	365/17949	2.69637e-07	6.56923e-06	4.87724e-06	MCC/PLPP3/RNF213/PSMB8/PSME1/IGFBP6/PSMB9/APP/GPC3/NFKB1/DKK3/PSMD13/RSPO3/CSNK1G2/PSMB10/SFRP1/SULF2/PSMA2/RACK1/ILK/TNFAIP3/PSME2/PSMA5/MLLT3/PSMA7/EMD/FZD4/PSMA4/PLEKHA4/PSMA3/MBD2/COL1A1/PSMC2/PSMD7/PSMD2/GNAQ/EGFR/JADE1/PSMB1/SKI/SENP2/LRP1/DACT1/PSMD8/GREM1/CSNK1A1/PSMD4/SFRP4/PPP2CA	49
CELLULAR_RESPONSE_TO_LIPID	66/1113	556/17949	2.75107e-07	6.67399e-06	4.95501e-06	VIM/CMPK2/MGST1/ANXA1/AXL/TNC/PENK/NFKBIA/NFKB1/ATP1A1/SERPINF1/NME1/DAXX/KLF9/ID3/CEBPB/AR/TSPO/ZFP36L2/PID1/NR4A3/OSR1/LPL/SFRP1/NDUFA13/PTCH1/AKT1/MN1/TNFAIP3/RXRA/NEDD4/BMP4/TRIB1/FZD4/IRF8/ERRFI1/NR3C1/DAG1/CCL2/COL1A1/SBNO2/CAPN2/ZFP36L1/KLF4/IRAK1/PRDX2/EGFR/MAPK3/ZMIZ1/GRAMD1A/IL6/PMEPA1/SGK1/SASH1/SERPINE1/ADAM15/DDIT4/LBP/FOXO1/PIM1/CXCL1/CYP7B1/DNAJA1/CXCL10/ATP1A2/CALR	66
EMBRYO_DEVELOPMENT_ENDING_IN_BIRTH_OR_EGG_HATCHING	69/1113	592/17949	2.94058e-07	7.10349e-06	5.27389e-06	NCAPG2/PCSK5/RPS7/ACSL4/SOCS3/FGFR1/HOXD9/CHST11/TGFBR2/GNAS/CEBPB/AR/SDC4/SMAD4/RSPO3/PBX1/SBDS/PRPF19/OSR1/PRMT1/GGNBP2/SFRP1/SULF2/DLC1/CIR1/PTCH1/AKT1/YBX3/DAD1/SMIM14/FKBP10/BMP4/ADD1/SLC39A1/JUNB/SKIL/HOXD10/LMO4/SEC24D/COL1A1/CAPN2/RTF1/ZFP36L1/NOTCH2/HEG1/BTF3/FZD2/KLF4/PKD1/PKD2/RDH10/KEAP1/ZMIZ1/SKI/NSRP1/HIF1A/SENP2/HES1/RPL13/BPTF/DACT1/ARNT/ADM/SYF2/SF3B6/MMP14/HAND2/NDUFA2/KRT19	69
RNA_SPLICING	59/1113	478/17949	3.21285e-07	7.72847e-06	5.7379e-06	AHNAK/CELF2/SON/RPS26/NOVA1/AHNAK2/SRSF9/RPS13/PIK3R1/PRPF19/YBX1/POLR2L/HSPA1A/PABPC1/RP9/CIR1/HSPA8/IK/SCAF11/LUC7L2/LUC7L/HNRNPF/UBL5/HNRNPM/PPIG/THOC7/HNRNPA0/FUS/DNAJC8/SNRNP27/HNRNPH2/POLR2F/IVNS1ABP/ZMAT2/U2SURP/PRDX6/SNRPF/PCF11/NSRP1/SNRNP70/THOC2/ZCRB1/PRPF38B/RBM39/TSEN34/SRSF3/SRSF11/TMBIM6/SNRPD1/TARDBP/HNRNPA3/SYF2/MBNL2/RALY/SRSF7/SF3B6/SNRPB/RBM8A/PPP2CA	59
TRANSMEMBRANE_RECEPTOR_PROTEIN_TYROSINE_KINASE_SIGNALING_PATHWAY	81/1113	737/17949	3.2849e-07	7.86858e-06	5.84192e-06	APOD/RARRES2/SLC39A14/IGFBP6/XDH/ACTB/DCN/AXL/ACTG1/CSRNP1/LGMN/SOCS3/FGFR1/EFEMP1/FGF2/MMP2/STAT6/ARPC1B/AR/FYN/PID1/PIK3R1/NR4A3/POLR2L/RAC1/HSPB1/VEGFD/SULF2/F3/HHIP/AKT1/ARPC4/PLCB1/TEK/WASF2/ANKS1B/CDC42/THBS1/NEDD4/GHR/ITGAV/FZD4/DDR2/HNRNPF/ERRFI1/LOX/HNRNPM/EREG/CILP/CD63/PTK2/COL1A1/HSP90AA1/GNAI2/TCIRG1/STAT3/FLRT2/ABI1/ENPP1/PTPN2/ARID5B/SHC1/POLR2F/TXNIP/EGFR/MAPK3/IGFBP5/TIAL1/HIF1A/…	81
POSITIVE_REGULATION_OF_EPITHELIAL_CELL_MIGRATION	30/1113	175/17949	3.51864e-07	8.39321e-06	6.23143e-06	PLPP3/SPARC/ANXA1/GRN/LGMN/FGFR1/TGFBR2/FGF2/PTGS2/EMC10/CTSH/TMSB4X/RAC1/HSPB1/AKT1/TEK/THBS1/BMP4/ENPP2/AAMP/RIN2/ANXA3/HIF1A/RHOB/SASH1/RHOJ/HBEGF/MAP2K3/NFE2L2/CALR	30
NEGATIVE_REGULATION_OF_APOPTOTIC_SIGNALING_PATHWAY	35/1113	224/17949	3.95533e-07	9.39555e-06	6.9756e-06	HSPA1B/PINK1/ACAA2/AR/FYN/SOD2/GRINA/TPT1/NR4A2/CD44/HSPB1/ACKR3/HSPA1A/NDUFA13/PTTG1IP/AKT1/TNFAIP3/YBX3/THBS1/BMP4/ITGAV/RB1CC1/PRELID1/SLC25A5/GNAI2/PPIA/PRDX2/GPX1/IVNS1ABP/HIF1A/SERPINE1/TMBIM6/MCL1/DNAJA1/NFE2L2	35
NEGATIVE_REGULATION_OF_CELL_CYCLE_PROCESS	48/1113	359/17949	4.02279e-07	9.51616e-06	7.06514e-06	RPL23/RPL26/PSMB8/PSME1/PSMB9/NOP53/PSMD13/NABP1/ZFP36L2/FHL1/PSMB10/PRMT1/RGCC/CDKN1A/RPS27L/PSMA2/GPNMB/PSME2/PSMA5/PSMA7/IK/BMP4/PSMA4/GADD45A/PSMA3/ATRX/RBBP7/CCL2/BTG2/PSMC2/ZFP36L1/KLF4/PKD2/PSMD7/PSMD2/PTTG1/JADE1/PSMB1/PRKAR1A/NPM1/PPP1R10/DACT1/SYF2/PSMD8/PSMD4/TPR/ATF5/CALR	48
NEGATIVE_REGULATION_OF_IMMUNE_SYSTEM_PROCESS	52/1113	403/17949	4.11582e-07	9.696e-06	7.19866e-06	SERPING1/BST2/APOD/RPS19/SAMHD1/COL3A1/ANXA1/AXL/CD47/TAPBPL/GRN/TRAFD1/NME1/LGALS9/PARP14/TMEM176B/NBL1/ADAR/CEBPB/PARP3/SDC4/NMI/FBN1/PIK3R1/SFRP1/SMAD7/AKT1/GPNMB/TNFAIP3/PLCB1/IRAK3/THBS1/TSC22D3/BMP4/TRIB1/HTRA1/CCL2/PTPN2/PRDX2/GPX1/FSTL3/PRKAR1A/TSPAN6/CD200/PRNP/THY1/TMBIM6/HSPA9/GREM1/SYT11/FGL2/TMEM176A	52
REGULATION_OF_CELLULAR_AMIDE_METABOLIC_PROCESS	60/1113	494/17949	4.44078e-07	1.04185e-05	7.73506e-06	VIM/RPL26/RPL10/RPL5/RPS3/RPS14/RPL30/RPL22/EIF2AK2/APP/RPL13A/EIF3E/RPS4X/PATL2/MALSU1/PINK1/EIF3K/ZFP36L2/ANG/PPP1R15A/DNAJC3/IFNGR1/YBX1/HSPB1/TNRC6A/EIF4G3/RPS27L/PABPC1/RACK1/AKT1/YBX3/EEF2/THBS1/EIF3H/CPEB2/ATF4/TACO1/TOB1/XRN1/BTG2/NEMF/ZFP36L1/STAT3/RGS2/PICALM/SELENOT/EIF1/MAPK3/IGFBP5/IL6/NPM1/DAPK1/PRNP/TARDBP/TMED10/TPR/PPP1R15B/NFE2L2/RBM8A/CALR	60
CELL_SUBSTRATE_JUNCTION_ORGANIZATION	22/1113	106/17949	4.53701e-07	1.06006e-05	7.87028e-06	APOD/S100A10/ACTG1/FN1/SDC4/ACTN1/PIK3R1/RAC1/SFRP1/DLC1/TEK/THBS1/LDB1/DST/PTK2/LAMC1/COL16A1/LRP1/THY1/PEAK1/GREM1/MMP14	22
FC_EPSILON_RECEPTOR_SIGNALING_PATHWAY	29/1113	168/17949	4.72849e-07	1.10029e-05	8.16897e-06	IGLC1/PSMB8/PSME1/PSMB9/NFKB1/PSMD13/PIK3R1/PSMB10/NR4A3/JUN/RAC1/PSMA2/PSME2/PSMA5/PSMA7/PSMA4/PPP3R1/PSMA3/CALM1/PSMC2/SHC1/PSMD7/PSMD2/MAPK3/PSMB1/IGKC/PSMD8/PSMD4/PPP3CA	29
REGULATION_OF_CELL_CYCLE	118/1113	1211/17949	4.79178e-07	1.11048e-05	8.24465e-06	RPL23/RPL26/PSMB8/PSME1/HSPA1B/CDKN1C/PSMB9/ACTB/APP/ANXA1/NOP53/TIMP2/LGMN/SON/TUBA1A/SERTAD1/NUPR1/CCNL2/PSMD13/ID3/NABP1/HPGD/PARP3/ZFP36L2/RPS15A/FHL1/DYNLL1/PPP1R15A/PBX1/PRPF19/PSMB10/CAMK2N1/JUN/PRMT1/NR4A1/SFRP1/HSPA1A/RGCC/CDKN1A/RPS27L/PSMA2/FEM1B/RACK1/PTCH1/AKT1/MN1/GPNMB/GADD45B/TNFAIP3/PSME2/PLCB1/TUBB4B/HSPA8/PSMA5/CCPG1/PSMA7/IK/CDC42/THBS1/GADD45G/BMP4/KMT2E/PSMA4/GADD45A/GAS1/JU…	118
REGULATION_OF_PROTEIN_MODIFICATION_BY_SMALL_PROTEIN_CONJUGATION_OR_REMOVAL	36/1113	236/17949	4.93698e-07	1.1395e-05	8.46009e-06	PRMT3/ISG15/RPL23/RPL5/RPS3/RPS7/RPS2/HSPA1B/RPL11/UBB/NOP53/DAXX/PINK1/FYN/TSPO/NMI/CHP1/HSPA1A/PTTG1IP/SMAD7/AKT1/TNFAIP3/DTX3L/HSP90AA1/SAE1/PPIA/BIRC3/IVNS1ABP/UBE2S/ZMIZ1/HIF1A/SENP2/SASH1/COPS9/ARNT/DNAJA1	36
AMEBOIDAL_TYPE_CELL_MIGRATION	58/1113	473/17949	5.03737e-07	1.15798e-05	8.5973e-06	MCC/PLPP3/SPARC/TIMP1/SP100/FSTL1/DCN/ANXA1/GPC3/GRN/LGMN/SERPINF1/FN1/FGFR1/TGFBR2/FGF2/PTGS2/EMC10/GLUL/CTSH/SDC4/TMSB4X/RAC1/HSPB1/NR4A1/RGCC/AKT1/HAS1/TEK/WASF2/THBS1/BMP4/DDR2/GADD45A/PTK2/ENPP2/AKAP12/KLF4/AMOTL2/ARID5B/GPX1/AAMP/RIN2/ANXA3/PKN2/HIF1A/RHOB/SASH1/LOXL2/RHOJ/HBEGF/GREM1/MAP2K3/HAND2/ID1/NFE2L2/CALR/BMPER	58
ELECTRON_TRANSPORT_CHAIN	30/1113	178/17949	5.13143e-07	1.17487e-05	8.72268e-06	MT-CO1/CYB5A/XDH/COX7A2L/ALDH2/CHCHD2/NDUFA6/MT-CO2/COX7C/UQCRB/COX8A/MT-ND1/PINK1/NDUFB11/COX6C/GPX2/NDUFA13/UQCRH/COX5A/SDHB/UQCRC2/ETFA/UQCRFS1/STEAP4/DHRS3/LOXL2/DEGS1/NDUFA2/NDUFA3/NDUFB7	30
POSITIVE_REGULATION_OF_CELL_DIFFERENTIATION	89/1113	844/17949	5.26761e-07	1.20123e-05	8.91835e-06	ISG15/RARRES2/STAT1/S100A10/HSPA1B/ANXA1/AXL/NFKB1/PNP/TIMP2/SERPINF1/LGALS9/SOCS3/FN1/FGFR1/NBL1/TGFBR2/FGF2/MYADM/GAS6/GNAS/PTGS2/CEBPB/ATRAID/AR/TSPO/SOD2/IFITM1/SMAD4/PRPF19/JUN/PRMT1/RAC1/FLNA/LPL/EFEMP2/SFRP1/HSPA1A/RGCC/CCDC3/PTCH1/SMAD7/AKT1/ILK/PLCB1/METRN/CDC42/AP3D1/BMP4/TCF12/TRIB1/DDR2/ADD1/JUNB/SKIL/DAG1/COL1A1/ZFP36L1/NOTCH2/STAT3/METRNL/BOC/PPP1CC/JUND/MEDAG/RIN2/ZMIZ1/IL6/RAB7B/H…	89
REGULATION_OF_ERYTHROCYTE_DIFFERENTIATION	14/1113	47/17949	5.67273e-07	1.28846e-05	9.56597e-06	B2M/ISG15/NCAPG2/STAT1/HSPA1B/PRMT1/HSPA1A/LDB1/ZFP36L1/STAT3/HIF1A/KLF13/ARNT/HSPA9	14
NEGATIVE_REGULATION_OF_CELL_CYCLE_PHASE_TRANSITION	39/1113	268/17949	5.77825e-07	1.29527e-05	9.61658e-06	RPL26/PSMB8/PSME1/PSMB9/NOP53/PSMD13/NABP1/ZFP36L2/FHL1/PSMB10/PRMT1/RGCC/CDKN1A/RPS27L/PSMA2/GPNMB/PSME2/PSMA5/PSMA7/IK/PSMA4/GADD45A/PSMA3/CCL2/BTG2/PSMC2/ZFP36L1/KLF4/PKD2/PSMD7/PSMD2/JADE1/PSMB1/DACT1/SYF2/PSMD8/PSMD4/TPR/ATF5	39
AMINOGLYCAN_CATABOLIC_PROCESS	17/1113	68/17949	5.79244e-07	1.29527e-05	9.61658e-06	HSPG2/DCN/GPC3/FGF2/SDC4/CHP1/GNS/CD44/HEXA/SDC3/PRELP/OGN/FUCA1/HEXB/BGN/SDC2/LUM	17
GASTRULATION	30/1113	179/17949	5.80594e-07	1.29527e-05	9.61658e-06	RPS6/COL6A1/GPC3/LAMB1/COL12A1/FN1/TGFBR2/MMP2/MYADM/COL8A1/SMAD4/NR4A3/OSR1/SFRP1/RACK1/COL5A2/HSBP1/LDB1/BMP4/ITGAV/DAG1/ITGB5/KDM6B/RTF1/TXNRD1/KLF4/DUSP5/PRKAR1A/SYF2/MMP14	30
NEGATIVE_REGULATION_OF_CANONICAL_WNT_SIGNALING_PATHWAY	30/1113	179/17949	5.80594e-07	1.29527e-05	9.61658e-06	MCC/PSMB8/PSME1/IGFBP6/PSMB9/GPC3/DKK3/PSMD13/PSMB10/SFRP1/PSMA2/PSME2/PSMA5/MLLT3/PSMA7/EMD/FZD4/PSMA4/PSMA3/PSMC2/PSMD7/PSMD2/JADE1/PSMB1/DACT1/PSMD8/GREM1/CSNK1A1/PSMD4/SFRP4	30
RESPONSE_TO_PEPTIDE	62/1113	521/17949	5.81635e-07	1.29527e-05	9.61658e-06	VIM/RPL23/SPARC/TIMP1/RARRES2/STAT1/STAT2/SLC39A14/APP/ANXA1/NFKBIA/NFKB1/LGMN/SERPINF1/SOCS3/MMP2/VCAM1/STAT6/FYN/TGFBR3/FBN1/PID1/PIK3R1/KLF3/NR4A2/NR4A3/LPL/NR4A1/AKT1/TNFAIP3/TEK/CPEB2/GHR/ERRFI1/DAG1/EREG/MMP3/PTK2/COL1A1/BTG2/GNAI2/ZFP36L1/TCIRG1/STAT3/KLF4/ENPP1/PTPN2/SHC1/JUND/IGFBP5/AHCYL1/BSG/PRKAR1A/CACNA2D1/LRP1/PRNP/FOXO1/ADM/ATP6V0B/ATP6AP1/ID1/NFE2L2	62
NEGATIVE_REGULATION_OF_MITOTIC_CELL_CYCLE	44/1113	321/17949	6.11939e-07	1.35746e-05	1.00783e-05	RPL26/PSMB8/PSME1/CDKN1C/PSMB9/NOP53/TIMP2/PSMD13/NABP1/ZFP36L2/FHL1/PSMB10/PRMT1/RGCC/CDKN1A/RPS27L/PSMA2/GPNMB/PSME2/PSMA5/PSMA7/IK/BMP4/PSMA4/GADD45A/GAS1/PSMA3/CCL2/BTG2/PSMC2/ZFP36L1/KLF4/PKD2/PSMD7/PSMD2/EGFR/JADE1/PSMB1/PPP1R10/DACT1/SYF2/PSMD8/PSMD4/TPR	44
POSITIVE_REGULATION_OF_CATALYTIC_ACTIVITY	132/1113	1402/17949	6.39753e-07	1.41366e-05	1.04955e-05	NCAPG2/PCOLCE2/S100A10/RPS3/PSME1/IGFBP6/RPS2/UBA52/XDH/USP50/EIF2AK2/APP/AXL/UBB/GRN/TIMP2/LGMN/LGALS9/DAXX/FN1/TOR1AIP1/FGFR1/TGFBR2/GCH1/FGF2/GAS6/PINK1/SERINC1/FYN/CTSH/SDC4/RALBP1/DYNLL1/ANG/PPP1R15A/NR4A2/JUN/TMSB4X/TOR1AIP2/ANTXR1/SFRP1/F3/HSPA1A/NDUFA13/RGCC/DLC1/CDKN1A/RPS27L/NOS1AP/RACK1/AKT1/CD81/SOD1/GADD45B/PSME2/PLCB1/CCL7/TEK/DUSP6/DTX3L/CDC42/GSN/THBS1/GADD45G/GHR/BMP4/FZD4/ARHGAP…	132
TISSUE_MIGRATION	48/1113	365/17949	6.5698e-07	1.44493e-05	1.07277e-05	MCC/PLPP3/SPARC/SP100/FSTL1/DCN/ANXA1/GRN/LGMN/SERPINF1/FGFR1/TGFBR2/FGF2/PTGS2/EMC10/GLUL/CTSH/TMSB4X/RAC1/HSPB1/NR4A1/RGCC/AKT1/TEK/THBS1/BMP4/GADD45A/PTK2/ENPP2/KLF4/GPX1/AAMP/RIN2/ANXA3/PKN2/HIF1A/RHOB/SASH1/LOXL2/RHOJ/ACTA2/HBEGF/GREM1/MAP2K3/ID1/NFE2L2/CALR/BMPER	48
DEVELOPMENTAL_GROWTH	69/1113	605/17949	6.58974e-07	1.44493e-05	1.07277e-05	APOD/NCAPG2/PLAC8/APP/ANXA1/PPIB/LEPR/TNC/PTX3/ECM1/LGMN/FN1/THBS3/CHST11/TGFBR2/FGF2/GNAS/POSTN/LAMB2/AR/TGFBR3/CLIC4/SMAD4/SBDS/PRPF19/SFRP1/CDKN1A/PTCH1/SMAD7/AKT1/CD81/SOD1/YBX3/PLCB1/CPQ/DUSP6/GSN/GHR/BMP4/DDR2/ADD1/CCL11/GAS1/DAG1/EREG/ATRX/HSP90AA1/RTF1/ZFP36L1/NOTCH2/HEG1/PSAP/ARID5B/RGS2/RDH10/GPX1/KCNK2/AKAP13/ZMIZ1/PRKAR1A/GPAT4/LRP1/ADAM15/PIM1/DCLK1/ADM/PPP3CA/NTN1/ATF5	69
REGULATION_OF_CELL_CYCLE_PHASE_TRANSITION	58/1113	478/17949	7.13426e-07	1.55833e-05	1.15696e-05	RPL26/PSMB8/PSME1/PSMB9/APP/ANXA1/NOP53/TUBA1A/PSMD13/NABP1/ZFP36L2/FHL1/DYNLL1/PBX1/PSMB10/PRMT1/RGCC/CDKN1A/RPS27L/PSMA2/AKT1/MN1/GPNMB/PSME2/PLCB1/TUBB4B/PSMA5/PSMA7/IK/KMT2E/PSMA4/GADD45A/PSMA3/CCL2/BTG2/HSP90AA1/PSMC2/ZFP36L1/KLF4/RDX/PKD1/PKD2/PSMD7/PSMD2/DYNC1I2/YWHAE/EGFR/JADE1/PSMB1/NPM1/SENP2/ADAMTS1/DACT1/SYF2/PSMD8/PSMD4/TPR/ATF5	58
EPITHELIUM_DEVELOPMENT	122/1113	1275/17949	7.79617e-07	1.69641e-05	1.25948e-05	VIM/STAT1/RPS7/PSMB8/PSME1/FSTL1/XDH/PSMB9/ACTB/ANXA1/ACTG1/TNC/GPC3/SOCS3/TGFBR2/PSMD13/FGF2/MYADM/ID3/TAGLN/CEBPB/LAMB2/AR/CTSH/SDC4/CLIC4/SMAD4/RSPO3/ADAMTSL4/PBX1/PSMB10/CD44/OSR1/RAC1/FLNA/FOSL2/EDF1/TGM2/CAPNS1/SFRP1/HHIP/DLC1/CDKN1A/PSMA2/NFIB/FEM1B/PTCH1/SMAD7/AKT1/SOD1/MAF/PSME2/PLCB1/PSMA5/MLLT3/PSMA7/CDC42/CTSK/LDB1/BMP4/FZD4/PSMA4/ADD1/CCL11/ERRFI1/SKIL/DAG1/EREG/LMO4/PLEKHA4/ATF4/PSM…	122
STEM_CELL_DIFFERENTIATION	37/1113	251/17949	8.13218e-07	1.75612e-05	1.30381e-05	PSMB8/PSME1/PSMB9/EIF2AK2/FN1/PSMD13/ZFP36L2/SMAD4/PSMB10/OSR1/SFRP1/PSMA2/PSME2/PSMA5/MLLT3/PSMA7/LDB1/BMP4/TCF12/PSMA4/PSMA3/PSMC2/SETD1A/RDH10/PSMD7/PSMD2/MAPK3/PSMB1/HIF1A/LTBP3/HES1/PSMD8/HSPA9/GREM1/PSMD4/HAND2/NFE2L2	37
REGULATION_OF_TRANSMEMBRANE_RECEPTOR_PROTEIN_SERINE_THREONINE_KINASE_SIGNALING_PATHWAY	37/1113	251/17949	8.13218e-07	1.75612e-05	1.30381e-05	LTBP4/FSTL1/CDKN1C/UBA52/HTRA3/UBB/GPC3/NBL1/LTBP1/DKK3/CHST11/TGFBR2/TGFBR3/FBN1/SMAD4/SFRP1/HSPA1A/SMAD7/GDF10/THBS1/BMP4/HTRA1/VASN/SKIL/LOX/CILP/TOB1/NOTCH2/FSTL3/SKI/PMEPA1/HES1/ASPN/GLG1/GREM1/SFRP4/BMPER	37
NEGATIVE_REGULATION_OF_DEVELOPMENTAL_PROCESS	95/1113	928/17949	8.16816e-07	1.75723e-05	1.30463e-05	B2M/SPARC/NCAPG2/STAT1/PLAC8/HSPG2/XDH/DCN/APP/ANXA1/ECM1/NFKBIA/LGMN/SERPINF1/NME1/TMEM176B/TGFBR2/EFEMP1/GAS6/PINK1/ID3/POSTN/PARP3/TSPO/FBN1/ZFP36L2/SMAD4/VAT1/PIK3R1/PBX1/YBX1/OSR1/PRMT1/SFRP1/RGCC/CDKN1A/NFIB/COL5A2/PTCH1/SMAD7/GDF10/YBX3/TEK/THBS1/LDB1/BMP4/TRIB1/ITGAV/VASN/CCL11/GADD45A/SKIL/EREG/TOB1/NBR1/ZFP36L1/KLF4/ENPP1/PTPN2/RGS2/PRDX2/KCNK2/ZADH2/FSTL3/EGFR/IGFBP5/IL6/SKI/MEIS2/HIF1…	95
REGULATION_OF_ENDOTHELIAL_CELL_MIGRATION	35/1113	231/17949	8.34006e-07	1.78747e-05	1.32708e-05	PLPP3/SPARC/SP100/DCN/ANXA1/GRN/LGMN/SERPINF1/FGFR1/FGF2/PTGS2/EMC10/GLUL/TMSB4X/RAC1/HSPB1/RGCC/AKT1/TEK/THBS1/BMP4/GADD45A/PTK2/KLF4/AAMP/RIN2/ANXA3/HIF1A/RHOB/SASH1/RHOJ/MAP2K3/NFE2L2/CALR/BMPER	35
GLAND_DEVELOPMENT	52/1113	413/17949	8.78758e-07	1.87117e-05	1.38923e-05	XDH/RPL30/ANXA1/TNC/MT-CO2/SERPINF1/NME1/DKK3/HOXD9/TGFBR2/SLC29A1/CEBPB/AR/TSPO/TGFBR3/SMAD4/PBX1/NKX2-3/TGM2/SFRP1/SULF2/FEM1B/PTCH1/AKT1/SOD1/TNFAIP3/CDC42/BMP4/RB1CC1/CCL11/DAG1/LMO4/NOTCH2/PSAP/PKD1/PKD2/ARID5B/PRDX2/GPX1/FSTL3/EGFR/MAPK3/IGFBP5/IL6/GPAT4/HIF1A/HES1/HK2/CYP7B1/NTN1/HAND2/PAM	52
REGULATION_OF_IMMUNE_RESPONSE	100/1113	993/17949	8.79626e-07	1.87117e-05	1.38923e-05	B2M/SERPING1/IRF7/STAT1/IGLC1/RPS3/PSMB8/PSME1/RSAD2/ZBP1/PARP9/RPS19/PSMB9/ACTB/SAMHD1/COL3A1/ANXA1/CD47/ACTG1/ECM1/COL1A2/NFKB1/GRN/USP18/TRAFD1/LGALS9/PARP14/SOCS3/IFI35/CFH/ADAR/PSMD13/VCAM1/ARPC1B/PARP3/FYN/CTSH/NMI/IFITM1/PIK3R1/PSMB10/NR4A3/IFNGR1/JUN/RAC1/RGCC/PSMA2/SMAD7/CD81/ARPC4/TNFAIP3/PSME2/PSMA5/WASF2/PSMA7/CFB/IRAK3/CDC42/PSMA4/PPP3R1/EREG/PSMA3/CALM1/PTK2/COL1A1/HSP90AA1/PSMC2/C4…	100
RESPONSE_TO_MECHANICAL_STIMULUS	32/1113	202/17949	9.02871e-07	1.91348e-05	1.42064e-05	DCN/COL3A1/TNC/NFKBIA/NFKB1/ATP1A1/TGFBR2/POSTN/FYN/JUN/RAC1/PTCH1/AKT1/GSN/THBS1/GADD45A/DAG1/PTK2/MBD2/COL1A1/BTG2/PKD1/PKD2/KCNK2/JUND/TXNIP/EGFR/MAPK3/MEIS2/MMP14/CXCL10/ATP1A2	32
NEGATIVE_REGULATION_OF_WNT_SIGNALING_PATHWAY	33/1113	212/17949	9.20005e-07	1.94257e-05	1.44224e-05	MCC/RNF213/PSMB8/PSME1/IGFBP6/PSMB9/GPC3/DKK3/PSMD13/PSMB10/SFRP1/PSMA2/RACK1/PSME2/PSMA5/MLLT3/PSMA7/EMD/FZD4/PSMA4/PSMA3/PSMC2/PSMD7/PSMD2/JADE1/PSMB1/LRP1/DACT1/PSMD8/GREM1/CSNK1A1/PSMD4/SFRP4	33
POSITIVE_REGULATION_OF_CELL_ADHESION	53/1113	425/17949	9.30126e-07	1.9567e-05	1.45272e-05	PLPP3/FBLN2/NID1/S100A10/RPS3/ANXA1/CD47/VIT/ECM2/PNP/LGALS9/FN1/LGALS1/TGFBR2/MYADM/VCAM1/FYN/SDC4/COL8A1/PIK3R1/NR4A3/CD44/RAC1/FLNA/EFEMP2/TGM2/SFRP1/SMAD7/AKT1/ILK/CD81/TEK/CDC42/LDB1/AP3D1/ITGAV/DAG1/CCL2/COL16A1/IRAK1/HSPD1/SELENOK/FSTL3/RIN2/ZMIZ1/IL6/JAK1/HES1/THY1/PPP3CA/CALR/NFKBIZ/IL6ST	53
REGULATION_OF_PROTEIN_KINASE_ACTIVITY	84/1113	794/17949	9.74329e-07	2.03679e-05	1.51219e-05	NCAPG2/RPS3/IGFBP6/CDKN1C/UBA52/ACTB/EIF2AK2/APP/UBB/AIDA/DAXX/SERTAD1/SOCS3/CCNL2/FGFR1/ADAR/TGFBR2/FGF2/GAS6/PINK1/FYN/SDC4/PKIG/CHP1/ANG/DNAJC3/CAMK2N1/HSPB1/GGNBP2/SFRP1/RGCC/CDKN1A/RACK1/AKT1/CD81/SOD1/GADD45B/TNFAIP3/DUSP6/IRAK3/THBS1/GADD45G/GHR/BMP4/TRIB1/FZD4/DDR2/ERRFI1/GADD45A/DAG1/EREG/CALM2/CALM1/PTK2/HSP90AA1/HEG1/ABI1/DUSP5/PTPN2/IRAK1/PKD1/PKD2/PPIA/SHC1/RGS2/PRDX2/GNAQ/BCCIP/AKAP…	84
POSITIVE_REGULATION_OF_DEFENSE_RESPONSE	47/1113	359/17949	9.75343e-07	2.03679e-05	1.51219e-05	IRF7/PSMB8/PSME1/ZBP1/PARP9/RPS19/PSMB9/APP/CD47/PENK/NFKBIA/NFKB1/GRN/NUPR1/IFI35/PSMD13/PTGS2/CEBPB/FYN/NMI/PSMB10/LPL/TGM2/PSMA2/CD81/PSME2/PSMA5/PSMA7/PSMA4/EREG/PSMA3/HSP90AA1/PSMC2/PSMD7/PSMD2/C3/EGFR/MAPK3/PSMB1/IL6/SERPINE1/LBP/PSMD8/LAMP1/PSMD4/NFKBIZ/IL6ST	47
CARTILAGE_DEVELOPMENT	30/1113	184/17949	1.05901e-06	2.20345e-05	1.63592e-05	TIMP1/SLC39A14/ECM1/THBS3/CHST11/TGFBR2/EFEMP1/FGF2/GNAS/SERPINH1/CD44/OSR1/MGP/SULF2/NFIB/SMAD7/MAF/BMP4/BMP1/COL1A1/PKD1/MAPK3/HIF1A/LTBP3/LOXL2/GLG1/BGN/GREM1/HAND2/LUM	30
NEGATIVE_REGULATION_OF_TRANSFERASE_ACTIVITY	41/1113	296/17949	1.11749e-06	2.31666e-05	1.71997e-05	RPL23/RPL5/RPS7/RPL11/CDKN1C/AIDA/SOCS3/ADAR/PARP3/PKIG/CHP1/DNAJC3/CAMK2N1/HSPB1/GGNBP2/SFRP1/CDKN1A/PIK3IP1/RACK1/SMAD7/AKT1/TNFAIP3/DUSP6/IRAK3/DTX3L/BMP4/TRIB1/ERRFI1/GADD45A/HEG1/DUSP5/PTPN2/PPIA/RGS2/GNAQ/PRKAR1A/NPM1/HIPK3/THY1/DNAJA1/PPP2CA	41
DETOXIFICATION	25/1113	138/17949	1.14763e-06	2.37052e-05	1.75996e-05	GSTM1/MGST1/GPX3/GCH1/PTGS2/CYGB/SOD2/RALBP1/GPX2/SOD1/PRDX5/SOD3/GPX8/FANCC/TXNDC17/TXNRD1/PRDX2/GPX1/SELENOW/SELENOT/PRDX6/PRDX4/PIM1/NFE2L2/FBLN5	25
RIBOSOME_BIOGENESIS	42/1113	307/17949	1.15479e-06	2.37671e-05	1.76456e-05	RPS27/RPL6/RPL35/RPL26/RPL10/RPL5/RPL23A/RPS7/RPL10A/RPS2/RPS17/RPS14/RPL11/RPL7A/RPS15/RPS6/RPL24/RPS25/RPS5/RPS19/RPLP0/NOP53/RPL14/RPL27/NSA2/RPS28/RPS8/MALSU1/GLUL/RPL7/RPS16/RPS24/SBDS/RPS27L/TRMT112/XRN2/RPL3/UTP11/FBL/RPL35A/NPM1/RPS10	42
NEGATIVE_REGULATION_OF_INTRINSIC_APOPTOTIC_SIGNALING_PATHWAY	20/1113	95/17949	1.181e-06	2.4151e-05	1.79306e-05	PINK1/SOD2/GRINA/TPT1/CD44/HSPB1/ACKR3/HSPA1A/NDUFA13/PTTG1IP/AKT1/YBX3/PPIA/GPX1/IVNS1ABP/HIF1A/TMBIM6/MCL1/DNAJA1/NFE2L2	20
INFLAMMATORY_RESPONSE	82/1113	773/17949	1.18192e-06	2.4151e-05	1.79306e-05	APOD/TIMP1/RARRES2/C1QTNF3/ZBP1/HSPG2/RPS19/APP/ANXA1/AXL/CD47/PTX3/ECM1/NFKBIA/NFKB1/GRN/USP18/SERPINF1/LGALS9/PTGIS/SOCS3/NUPR1/FN1/IFI35/VCAM1/PTGS2/CEBPB/DPEP1/NMI/PXK/CD44/TMSB4X/RAC1/LPL/CASP12/TGM2/F3/AKT1/CD81/SOD1/AIMP1/TNFAIP3/CCL7/TEK/THBS1/PRDX5/AOC3/CCL11/MMP3/ZYX/CCL2/KDM6B/HNRNPA0/SBNO2/NOTCH2/TCIRG1/STAT3/C4B/KLF4/PTPN2/METRNL/PRDX2/GPX1/BIRC3/C3/NR1D2/EGFR/IL6/HIF1A/GGT5/SERPINE1…	82
MAINTENANCE_OF_LOCATION	43/1113	319/17949	1.2894e-06	2.6253e-05	1.94912e-05	FTH1/SP100/HSP90B1/TMSB10/NFKBIA/NFKB1/NBL1/LTBP1/FGF2/SRI/RYR3/PINK1/TSPO/FBN1/TMSB4X/FLNA/LPL/AKT1/GSN/AP3D1/ITGAV/CALM2/CALM1/PLIN3/OS9/ENPP1/PTPN2/PKD1/PKD2/KEAP1/DIAPH1/C3/GOLPH3/IL6/POLR2M/G3BP2/THY1/KDELR2/HEXB/HK2/CXCL10/ATP1A2/CALR	43
REGULATION_OF_MITOTIC_CELL_CYCLE	68/1113	605/17949	1.34175e-06	2.72217e-05	2.02104e-05	RPL26/PSMB8/PSME1/CDKN1C/PSMB9/APP/ANXA1/NOP53/TIMP2/LGMN/TUBA1A/PSMD13/NABP1/ZFP36L2/FHL1/DYNLL1/PBX1/PSMB10/PRMT1/RGCC/CDKN1A/RPS27L/PSMA2/PTCH1/AKT1/GPNMB/PSME2/PLCB1/TUBB4B/PSMA5/PSMA7/IK/CDC42/BMP4/KMT2E/PSMA4/GADD45A/GAS1/EREG/PSMA3/CCL2/BTG2/HSP90AA1/PSMC2/ZFP36L1/KLF4/RDX/PKD1/PKD2/PSMD7/PSMD2/DYNC1I2/YWHAE/EGFR/JADE1/PSMB1/MEIS2/NEK7/PKN2/SENP2/PPP1R10/HES1/ADAMTS1/DACT1/SYF2/PSMD8/PSMD4…	68
CELLULAR_RESPONSE_TO_ORGANIC_CYCLIC_COMPOUND	64/1113	558/17949	1.38545e-06	2.80086e-05	2.07946e-05	IFIT1/HSP90B1/ACTB/APP/ANXA1/TNC/PENK/NFKB1/ATP1A1/SERPINF1/DAXX/KLF9/IFIH1/LGALS1/PALM/RYR3/ID3/GNAS/CEBPB/AR/ZFP36L2/SLC16A1/NR4A3/FLNA/SFRP1/PTCH1/AKT1/SOD1/MN1/RXRA/NEDD4/BMP4/ERRFI1/NR3C1/DAG1/DDX58/ATF4/XRN1/MBD2/CCL2/COL1A1/ZFP36L1/KLF4/PKD2/GNB1/DIAPH1/GOLPH3/EGFR/MAPK3/IGFBP5/ZMIZ1/GRAMD1A/NPM1/PMEPA1/SGK1/DDIT4/COLEC12/FOXO1/PIM1/CYP7B1/DNAJA1/ID1/ATP1A2/CALR	64
NUCLEAR_TRANSPORT	45/1113	343/17949	1.55975e-06	3.1421e-05	2.33281e-05	APOD/RPL23/SP100/RPS15/NFKBIA/GAS6/PKIG/CHP1/SRSF9/PIK3R1/IFI27/FLNA/CDKN1A/PTTG1IP/AKT1/EMD/NEDD4/BMP4/THOC7/NEMF/STAT3/PKD1/MBTPS1/KPNB1/ANP32A/PPP1CC/YWHAE/TXNIP/AKAP13/AHCYL1/SNRPF/NPM1/THOC2/PPP1R10/SRSF3/SRSF11/SNRPD1/TARDBP/HSPA9/PPP3CA/SRSF7/TPR/SNRPB/RBM8A/CALR	45
REGULATION_OF_MYELOID_CELL_DIFFERENTIATION	37/1113	258/17949	1.5997e-06	3.21123e-05	2.38413e-05	B2M/ISG15/IRF7/NCAPG2/STAT1/HSPA1B/NFKBIA/NME1/GNAS/CEBPB/FBN1/PIK3R1/NR4A3/JUN/PRMT1/TNRC6A/SFRP1/HSPA1A/THBS1/LDB1/TRIB1/KMT2E/LOX/ZFP36L1/NOTCH2/SETD1A/STAT3/PTPN2/FSTL3/RAB7B/MEIS2/HIF1A/KLF13/KMT2C/ARNT/HSPA9/ATP6AP1	37
POSITIVE_REGULATION_OF_ION_TRANSPORT	72/1113	659/17949	1.8673e-06	3.72481e-05	2.76544e-05	C1QTNF3/PLTP/ACTB/ACSL4/GPC3/NFKBIA/HOMER1/GAS6/SRI/PINK1/CEBPB/FYN/TSPO/ARPP19/CHP1/FHL1/DYNLL1/ANG/PIK3R1/AZIN1/NR4A3/CAMK2N1/TMSB4X/RAC1/FLNA/MYLK/ACSL5/NOS1AP/RACK1/PTCH1/AKT1/CD81/AIMP1/CDC42/EMD/TOMM7/PRELID1/PPP3R1/UBL5/CALM2/ATF4/CALM1/GLUD1/ARL6IP1/CCL2/FXYD1/SAE1/DBI/PKD2/PPIA/SELENOT/YWHAE/C3/GOLPH3/EGFR/AHCYL1/CACNA2D1/HIF1A/SH3GLB1/LRP1/STOM/PRNP/THY1/TARDBP/TMED10/YWHAZ/TPR/PLP1/ACT…	72
RESPONSE_TO_TOXIC_SUBSTANCE	35/1113	239/17949	1.86861e-06	3.72481e-05	2.76544e-05	GSTM1/MGST1/PENK/GPX3/NUPR1/GCH1/PINK1/PTGS2/CYGB/SOD2/SRSF9/RALBP1/GPX2/INMT/CDKN1A/SOD1/PRDX5/SOD3/GPX8/FANCC/ATF4/TXNDC17/KDM6B/TXNRD1/PRDX2/GPX1/SELENOW/SELENOT/PRDX6/MAPK3/PRDX4/PIM1/BLMH/NFE2L2/FBLN5	35
REGULATION_OF_RESPONSE_TO_CYTOKINE_STIMULUS	30/1113	189/17949	1.88169e-06	3.73781e-05	2.77509e-05	IRF7/STAT1/HSPA1B/ZBP1/PARP9/SAMHD1/AXL/ECM1/USP18/PARP14/SOCS3/IFIH1/ADAR/GAS6/IFNGR1/HSPA1A/RACK1/CCDC3/TNFAIP3/IRAK3/DDX58/KLF4/PTPN2/IRAK1/BIRC3/TAX1BP1/IL6/HIF1A/JAK1/IFNAR2	30
RIBONUCLEOPROTEIN_COMPLEX_SUBUNIT_ORGANIZATION	34/1113	229/17949	1.90653e-06	3.774e-05	2.80196e-05	RPS27/RPL6/RPL10/RPL5/RPL23A/RPS14/RPL11/RPS15/RPL24/RPS5/RPS19/CELF2/RPLP0/RPL13A/EIF3E/NOP53/RPS28/ADAR/EIF3K/SRSF9/PRPF19/RPS27L/EIF3M/SCAF11/LUC7L2/EIF3H/LUC7L/HSP90AA1/EIF3F/RPL3/SNRPF/RPS10/SNRPD1/SNRPB	34
RESPONSE_TO_MOLECULE_OF_BACTERIAL_ORIGIN	45/1113	346/17949	1.97995e-06	3.90578e-05	2.8998e-05	B2M/VIM/SPARC/CMPK2/MGST1/DCN/FMO1/AXL/PENK/NFKBIA/NFKB1/LGALS9/GCH1/VCAM1/HPGD/CEBPB/TSPO/SOD2/JUN/AKT1/TNFAIP3/IRAK3/TRIB1/SSC5D/IRF8/CCL2/HNRNPA0/SBNO2/CAPN2/AKAP12/C4B/IRAK1/PRDX2/JUND/THBD/MAPK3/IL6/SASH1/GGT5/SERPINE1/LBP/ADM/CXCL1/CXCL10/ATP2A2	45
REGULATION_OF_ION_TRANSPORT	123/1113	1314/17949	2.15148e-06	4.22951e-05	3.14015e-05	B2M/APOD/CACNA1E/NKAIN2/SP100/C1QTNF3/RSAD2/PLTP/AHNAK/ACTB/ACSL4/APP/ANXA1/GPC3/NFKBIA/HOMER1/NFKB1/ATP1A1/GAS6/SRI/PINK1/CEBPB/FYN/TSPO/PKIG/ARPP19/CHP1/PID1/CLIC4/FHL1/DYNLL1/ANG/PIK3R1/AZIN1/SLC16A1/IFI27/PXK/NR4A3/CAMK2N1/OSR1/TMSB4X/RAC1/FLNA/SLC25A4/MYLK/SFRP1/ACSL5/NOS1AP/BNIP3L/RACK1/PTCH1/AKT1/CD81/AIMP1/HSPA8/CDC42/THBS1/EMD/NEDD4/BMP4/KCNMA1/TOMM7/ITGAV/PRELID1/PPP3R1/UBL5/SLC25A5/CAL…	123
REGULATION_OF_EPITHELIAL_CELL_MIGRATION	40/1113	293/17949	2.17842e-06	4.26775e-05	3.16853e-05	MCC/PLPP3/SPARC/SP100/DCN/ANXA1/GRN/LGMN/SERPINF1/FGFR1/TGFBR2/FGF2/PTGS2/EMC10/GLUL/CTSH/TMSB4X/RAC1/HSPB1/RGCC/AKT1/TEK/THBS1/BMP4/GADD45A/PTK2/ENPP2/KLF4/AAMP/RIN2/ANXA3/HIF1A/RHOB/SASH1/RHOJ/HBEGF/MAP2K3/NFE2L2/CALR/BMPER	40
NEGATIVE_REGULATION_OF_TRANSMEMBRANE_RECEPTOR_PROTEIN_SERINE_THREONINE_KINASE_SIGNALING_PATHWAY	24/1113	134/17949	2.30575e-06	4.50174e-05	3.34226e-05	UBA52/HTRA3/UBB/NBL1/LTBP1/CHST11/TGFBR2/TGFBR3/FBN1/SFRP1/HSPA1A/SMAD7/HTRA1/VASN/SKIL/CILP/TOB1/FSTL3/SKI/PMEPA1/ASPN/GLG1/GREM1/BMPER	24
VIRAL_LIFE_CYCLE	45/1113	348/17949	2.31626e-06	4.50682e-05	3.34603e-05	IFITM3/LY6E/BST2/ISG15/IFIT1/PCSK5/HSPA1B/RSAD2/UBA52/EIF2AK2/PPIB/AXL/UBB/PTX3/LGALS9/LGALS1/ADAR/IFITM2/GAS6/IFITM1/IFI27/HSPA1A/PABPC1/CD81/HSPA8/CDC42/GSN/TRIM25/NEDD4/ITGAV/DAG1/ITGB5/CCL2/DEK/CTSL/PPIA/SLC1A5/KPNB1/NFIA/EGFR/BSG/PKN2/STOM/LAMP1/TPR	45
AMINOGLYCAN_METABOLIC_PROCESS	28/1113	172/17949	2.4752e-06	4.78659e-05	3.55374e-05	HSPG2/DCN/GPC3/NFKB1/CHST11/FGF2/SDC4/CHP1/GNS/CD44/CHPF/AKT1/HAS1/ITIH5/ST3GAL2/HEXA/SDC3/PRELP/HS6ST1/OGN/FUCA1/B4GAT1/CLTC/PIM1/HEXB/BGN/SDC2/LUM	28
REGULATION_OF_BMP_SIGNALING_PATHWAY	19/1113	91/17949	2.47684e-06	4.78659e-05	3.55374e-05	FSTL1/HTRA3/GPC3/NBL1/FBN1/SMAD4/SFRP1/SMAD7/BMP4/HTRA1/SKIL/TOB1/NOTCH2/FSTL3/SKI/HES1/GREM1/SFRP4/BMPER	19
RESPONSE_TO_ENDOPLASMIC_RETICULUM_STRESS	40/1113	295/17949	2.58628e-06	4.98121e-05	3.69823e-05	HSP90B1/WIPI1/NUPR1/CEBPB/ATF3/GRINA/MANF/PIK3R1/PPP1R15A/DNAJC3/JUN/USP25/HSPA1A/PDIA6/CANX/RACK1/EEF2/TRIM25/THBS1/EXTL3/ADD1/ATF4/CCL2/OS9/PTPN2/SEL1L/MBTPS1/SHC1/SELENOK/UBE2G2/STT3B/PDIA3/TMBIM6/TARDBP/PPP1R15B/SEC61B/NFE2L2/SSR1/CALR/ATP2A2	40
MUSCLE_CELL_PROLIFERATION	33/1113	222/17949	2.61784e-06	5.01502e-05	3.72333e-05	APOD/STAT1/TGFBR2/FGF2/MMP2/HPGD/TGFBR3/SOD2/ANG/NR4A3/JUN/EFEMP2/TGM2/CDKN1A/AKT1/TNFAIP3/THBS1/BMP4/TRIB1/EREG/NDRG2/GNAI2/KLF4/IRAK1/OGN/KCNK2/EGFR/IGFBP5/IL6/PRKAR1A/ADAMTS1/PIM1/HBEGF	33
RESPIRATORY_ELECTRON_TRANSPORT_CHAIN	22/1113	117/17949	2.62143e-06	5.01502e-05	3.72333e-05	MT-CO1/COX7A2L/CHCHD2/NDUFA6/MT-CO2/COX7C/UQCRB/COX8A/MT-ND1/PINK1/NDUFB11/COX6C/NDUFA13/UQCRH/COX5A/SDHB/UQCRC2/ETFA/UQCRFS1/NDUFA2/NDUFA3/NDUFB7	22
RESPONSE_TO_HYDROGEN_PEROXIDE	24/1113	135/17949	2.64214e-06	5.03773e-05	3.7402e-05	RPS3/ANXA1/AXL/PINK1/FYN/SOD2/NR4A3/JUN/RACK1/SOD1/TNFAIP3/EEF2/SIGMAR1/COL1A1/KDM6B/CAPN2/KLF4/GPX1/TXNIP/IL6/RHOB/FOXO1/PPP1R15B/NFE2L2	24
ATP_SYNTHESIS_COUPLED_ELECTRON_TRANSPORT	20/1113	100/17949	2.75047e-06	5.22681e-05	3.88058e-05	MT-CO1/COX7A2L/CHCHD2/NDUFA6/MT-CO2/COX7C/UQCRB/COX8A/MT-ND1/PINK1/NDUFB11/COX6C/NDUFA13/UQCRH/COX5A/UQCRC2/UQCRFS1/NDUFA2/NDUFA3/NDUFB7	20
MITOTIC_CELL_CYCLE	101/1113	1032/17949	2.80307e-06	5.30906e-05	3.94164e-05	NCAPG2/RPL26/PSMB8/PSME1/HSPA1B/CDKN1C/RPS6/RPL24/PSMB9/APP/ANXA1/NOP53/TIMP2/LGMN/SON/TUBA1A/PSMD13/NABP1/PARP3/ZFP36L2/ARPP19/FHL1/DYNLL1/PBX1/SBDS/MITD1/PSMB10/PRMT1/FLNA/HSPA1A/RGCC/CDKN1A/RPS27L/PSMA2/PTCH1/AKT1/GPNMB/SPTBN1/PSME2/PLCB1/TUBB4B/PSMA5/PSMA7/IK/CDC42/EMD/BMP4/KMT2E/PSMA4/GADD45A/GAS1/EREG/PSMA3/CALM1/RHOC/POLE4/CLIP1/ATRX/CCL2/BTG2/HSP90AA1/PSMC2/VCPIP1/ZFP36L1/KLF4/RDX/AZI2/PK…	101
RESPONSE_TO_ALCOHOL	34/1113	233/17949	2.8308e-06	5.34383e-05	3.96746e-05	IGFBP7/SPARC/RPL15/TNC/RPS4X/PENK/KLF9/TGFBR2/VCAM1/HPGD/FYN/TGFBR3/SOD2/SFRP1/CDKN1A/PTCH1/AKT1/SOD1/CCL7/EEF2/GSN/DAG1/CALM1/XRN1/SETD7/H6PD/KLF4/RGS2/GNB1/GOLPH3/GRAMD1A/SGK1/SDF4/ADAM15	34
REGULATION_OF_OSTEOBLAST_DIFFERENTIATION	23/1113	127/17949	3.06143e-06	5.76013e-05	4.27653e-05	ID3/GNAS/CEBPB/ATRAID/IFITM1/SFRP1/PTCH1/GDF10/BMP4/DDR2/ATF4/PTK2/TOB1/NBR1/TCIRG1/JUND/IGFBP5/IL6/SKI/GREM1/ATP6AP1/HAND2/IL6ST	23
GENERATION_OF_PRECURSOR_METABOLITES_AND_ENERGY	60/1113	524/17949	3.12125e-06	5.85337e-05	4.34575e-05	MT-ATP6/HMGCS2/MT-CO1/CYB5A/XDH/APP/COX7A2L/ALDH2/LEPR/NOP53/CHCHD2/NDUFA6/MT-CO2/COX7C/NUPR1/UQCRB/COX8A/MT-ND1/PINK1/GNAS/PPP1R2/PID1/NDUFB11/COX6C/GPX2/NR4A3/GFPT2/SLC25A4/NDUFA13/UQCRH/UGP2/AKT1/COX5A/SDHB/RB1CC1/PRELID1/UQCRC2/CALM1/ETFA/TACO1/UQCRFS1/STEAP4/H6PD/ENPP1/GALK1/ACAT1/PPP1CC/HIF1A/DHRS3/LOXL2/DDIT4/ZBTB20/DEGS1/ARNT/HK2/TPR/NDUFA2/NDUFA3/NDUFB7/IL6ST	60
UROGENITAL_SYSTEM_DEVELOPMENT	42/1113	320/17949	3.41525e-06	6.38372e-05	4.73951e-05	STAT1/NID1/PCSK5/DCN/ANXA1/TNC/GPC3/SERPINF1/FGF2/ID3/HPGD/LAMB2/AR/CTSH/SDC4/FBN1/SMAD4/PBX1/OSR1/SFRP1/SULF2/FEM1B/PTCH1/SMAD7/TEK/BMP4/MPV17/NOTCH2/PSAP/PKD1/PKD2/ARID5B/RDH10/NFIA/FSTL3/HES1/ADAMTS1/ACTA2/TMED10/GREM1/CYP7B1/BMPER	42
POSITIVE_REGULATION_OF_VASCULATURE_DEVELOPMENT	28/1113	175/17949	3.50195e-06	6.52438e-05	4.84394e-05	ECM1/GRN/PTGIS/TGFBR2/FGF2/EMC10/CTSH/HSPB1/VEGFD/F3/TEK/THBS1/CCL11/ANGPTL4/KLF4/C3/ANXA3/HIF1A/JAK1/RHOB/SASH1/SERPINE1/DDAH1/ADM/HK2/GREM1/NFE2L2/BMPER	28
FOCAL_ADHESION_ASSEMBLY	18/1113	85/17949	3.66186e-06	6.80009e-05	5.04863e-05	APOD/S100A10/ACTG1/SDC4/ACTN1/RAC1/SFRP1/DLC1/TEK/THBS1/LDB1/PTK2/COL16A1/LRP1/THY1/PEAK1/GREM1/MMP14	18
CELLULAR_PROTEIN_CATABOLIC_PROCESS	82/1113	796/17949	3.73574e-06	6.91477e-05	5.13378e-05	ISG15/RPL23/RNF213/RPL5/RPS7/PSMB8/PSME1/HSP90B1/HSPA1B/RPL11/UBA52/USP50/PSMB9/UBB/UBE2L6/NOP53/LGMN/USP18/NUPR1/PSMD13/PINK1/ATRAID/CTSH/LAMP2/IFI27/PRPF19/DNAJC3/PSMB10/USP25/UBE2R2/HSPA1A/RNF114/PSMA2/BNIP3L/RACK1/PTTG1IP/SMAD7/AKT1/CD81/TNFAIP3/ELOB/PSME2/CTSF/PSMA5/PSMA7/DTX3L/CTSK/TRIM25/EIF3H/NEDD4/TRIB1/PSMA4/PSMA3/PTK2/HSP90AA1/PSMC2/CAPN2/NEMF/TCIRG1/RDX/OS9/CTSL/SEL1L/PKD1/GPX1/PSMD7/…	82
ENERGY_DERIVATION_BY_OXIDATION_OF_ORGANIC_COMPOUNDS	38/1113	278/17949	3.76856e-06	6.95293e-05	5.16211e-05	MT-CO1/COX7A2L/LEPR/NOP53/CHCHD2/NDUFA6/MT-CO2/COX7C/UQCRB/COX8A/MT-ND1/PINK1/GNAS/PPP1R2/PID1/NDUFB11/COX6C/NR4A3/GFPT2/NDUFA13/UQCRH/UGP2/AKT1/COX5A/SDHB/RB1CC1/PRELID1/UQCRC2/CALM1/ETFA/UQCRFS1/ENPP1/PPP1CC/HIF1A/NDUFA2/NDUFA3/NDUFB7/IL6ST	38
REGULATION_OF_OXIDATIVE_STRESS_INDUCED_INTRINSIC_APOPTOTIC_SIGNALING_PATHWAY	10/1113	28/17949	3.7866e-06	6.96369e-05	5.1701e-05	PINK1/SOD2/HSPB1/AKT1/SOD1/PPIA/GPX1/HIF1A/MCL1/NFE2L2	10
NEGATIVE_REGULATION_OF_CELL_CYCLE	68/1113	624/17949	3.95121e-06	7.24304e-05	5.3775e-05	RPL23/RPL26/PSMB8/PSME1/CDKN1C/PSMB9/NOP53/TIMP2/NUPR1/PSMD13/NABP1/HPGD/ZFP36L2/FHL1/PPP1R15A/PRPF19/PSMB10/CAMK2N1/PRMT1/NR4A1/RGCC/CDKN1A/RPS27L/PSMA2/FEM1B/GPNMB/TNFAIP3/PSME2/PSMA5/PSMA7/IK/THBS1/BMP4/KMT2E/PSMA4/GADD45A/GAS1/SKIL/PSMA3/ATRX/RBBP7/CCL2/BTG2/PSMC2/ZFP36L1/NOTCH2/KLF4/PKD1/PKD2/PSMD7/PSMD2/PTTG1/EGFR/JADE1/PSMB1/PRKAR1A/NPM1/PPP1R10/RHOB/PRNP/LAMTOR4/DACT1/SYF2/PSMD8/PSMD4/TPR…	68
REGULATION_OF_MONONUCLEAR_CELL_MIGRATION	21/1113	111/17949	3.97461e-06	7.26257e-05	5.392e-05	APOD/RARRES2/APP/ECM1/LGMN/LGALS9/NBL1/GAS6/AKT1/PLCB1/CCL7/THBS1/PTK2/CCL2/SELENOK/MAPK3/SERPINE1/CD200/GREM1/CXCL10/CALR	21
CANONICAL_WNT_SIGNALING_PATHWAY	43/1113	333/17949	4.00901e-06	7.30203e-05	5.4213e-05	MCC/PLPP3/PSMB8/PSME1/IGFBP6/PSMB9/GPC3/NFKB1/DKK3/PSMD13/RSPO3/CSNK1G2/NR4A2/PSMB10/SFRP1/SULF2/PSMA2/ILK/PSME2/PSMA5/MLLT3/PSMA7/EMD/FZD4/PSMA4/PLEKHA4/PSMA3/COL1A1/PSMC2/FZD2/KLF4/PSMD7/PSMD2/GNAQ/EGFR/JADE1/PSMB1/DACT1/PSMD8/GREM1/CSNK1A1/PSMD4/SFRP4	43
PROTEIN_PHOSPHORYLATION	144/1113	1616/17949	4.23432e-06	7.68785e-05	5.70774e-05	PLPP3/NCAPG2/RARRES2/STAT2/RPS3/IGFBP6/PARP9/CDKN1C/UBA52/XDH/ACTB/EIF2AK2/APP/AXL/UBB/LEPR/NOP53/AIDA/PARP14/DAXX/SERTAD1/SOCS3/FN1/CCNL2/FGFR1/ADAR/TGFBR2/EFEMP1/FGF2/MYADM/GAS6/PINK1/FYN/SDC4/PKIG/TGFBR3/CHP1/PID1/SMAD4/CSNK1G2/ANG/PIK3R1/DNAJC3/CAMK2N1/CD44/RAC1/HSPB1/VEGFD/GGNBP2/MYLK/SFRP1/RGCC/CDKN1A/RACK1/SMAD7/AKT1/ILK/CD81/GDF10/SOD1/GPNMB/GADD45B/TNFAIP3/TEK/DUSP6/IRAK3/THBS1/GADD45G/G…	144
REGULATION_OF_CELLULAR_RESPONSE_TO_TRANSFORMING_GROWTH_FACTOR_BETA_STIMULUS	23/1113	130/17949	4.61651e-06	8.35515e-05	6.20317e-05	LTBP4/CDKN1C/UBA52/HTRA3/UBB/LTBP1/DKK3/CHST11/TGFBR2/TGFBR3/FBN1/SMAD4/HSPA1A/SMAD7/THBS1/HTRA1/VASN/SKIL/LOX/SKI/PMEPA1/ASPN/GLG1	23
CELLULAR_RESPONSE_TO_TOPOLOGICALLY_INCORRECT_PROTEIN	27/1113	168/17949	4.77402e-06	8.61288e-05	6.39452e-05	HSP90B1/HSPA1B/WIPI1/DAXX/ATF3/PIK3R1/PPP1R15A/DNAJC3/HSPA1A/PDIA6/CANX/RACK1/HSPA8/EXTL3/ADD1/ATF4/CCL2/PTPN2/MBTPS1/SHC1/HSPD1/TMBIM6/HSPA9/PPP1R15B/NFE2L2/SSR1/CALR	27
PROTEIN_REFOLDING	9/1113	23/17949	4.85379e-06	8.72917e-05	6.48086e-05	B2M/HSPA1B/HSPA1A/HSPA8/HSP90AA1/HSPD1/SNRNP70/HSPA9/DNAJA2	9
REGULATION_OF_CELL_CYCLE_G2_M_PHASE_TRANSITION	32/1113	219/17949	5.34548e-06	9.58321e-05	7.11492e-05	PSMB8/PSME1/PSMB9/APP/NOP53/TUBA1A/PSMD13/NABP1/FHL1/DYNLL1/PBX1/PSMB10/CDKN1A/PSMA2/PSME2/TUBB4B/PSMA5/PSMA7/PSMA4/PSMA3/HSP90AA1/PSMC2/PSMD7/PSMD2/DYNC1I2/YWHAE/PSMB1/NPM1/SYF2/PSMD8/PSMD4/ATF5	32
RESPONSE_TO_BACTERIUM	75/1113	717/17949	5.67109e-06	0.000101281	7.51947e-05	B2M/ISG15/VIM/SPARC/RARRES2/IFI44/GBP7/PLAC8/IGLC1/GBP6/CMPK2/GBP2/MGST1/RPL30/RPS19/DCN/FMO1/AXL/GPC3/PENK/NFKBIA/NFKB1/GRN/RPL39/LGALS9/GCH1/VCAM1/JCHAIN/HPGD/CEBPB/TSPO/SOD2/ANG/JUN/LPL/VEGFD/DGKB/GBP4/AKT1/TNFAIP3/IRAK3/TRIB1/SSC5D/IRF8/CCL2/HNRNPA0/SBNO2/CAPN2/NOTCH2/AKAP12/C4B/IRAK1/SHC1/PRDX2/GPX1/JUND/THBD/C3/ADAMTS5/MAPK3/ANXA3/IL6/FKBP5/SASH1/GGT5/SERPINE1/LBP/IGKC/COLEC12/ADM/CXCL1/CXC…	75
HYDROGEN_PEROXIDE_METABOLIC_PROCESS	14/1113	56/17949	5.70241e-06	0.000101281	7.51947e-05	MT-CO2/GPX3/PINK1/FYN/SOD2/RAC1/SOD1/PRDX5/MMP3/PRDX2/GPX1/PRDX6/EGFR/PRDX4	14
POSITIVE_REGULATION_OF_SMOOTH_MUSCLE_CELL_PROLIFERATION	19/1113	96/17949	5.70271e-06	0.000101281	7.51947e-05	STAT1/TGFBR2/FGF2/MMP2/HPGD/NR4A3/JUN/TGM2/AKT1/THBS1/BMP4/EREG/GNAI2/IRAK1/EGFR/IGFBP5/IL6/ADAMTS1/HBEGF	19
REGULATION_OF_PROTEIN_STABILITY	39/1113	295/17949	6.35869e-06	0.00011258	8.35839e-05	PLPP3/RPL23/RPL5/RPS7/HSPA1B/RPL11/PPIB/NOP53/GRN/PINK1/CTSH/CHP1/LAMP2/PIK3R1/FLNA/HSPA1A/CDKN1A/SMAD7/CD81/DPM3/DAD1/HSPA8/GSN/TOMM7/GLMP/CCT2/HSP90AA1/SEL1L/HSPD1/GNAQ/SENP2/CCT8/SH3GLB1/PRNP/PIM1/DACT1/TARDBP/LAMP1/CALR	39
FAT_CELL_DIFFERENTIATION	32/1113	221/17949	6.48833e-06	0.00011452	8.50239e-05	RARRES2/PLAC8/PSMB8/C1QTNF3/PTGS2/CEBPB/ZFP36L2/NR4A2/NR4A3/LPL/NR4A1/SFRP1/CCDC3/AKT1/PLCB1/STEAP4/ZFP36L1/KLF4/ENPP1/METRNL/ARID5B/RGS2/GPX1/ZADH2/MEDAG/IL6/SENP2/HES1/SDF4/FOXO1/PIM1/ATF5	32
POSITIVE_REGULATION_OF_ANION_TRANSPORT	55/1113	477/17949	6.51681e-06	0.000114668	8.51335e-05	C1QTNF3/PLTP/ACTB/ACSL4/GPC3/NFKBIA/GAS6/SRI/PINK1/CEBPB/FYN/ARPP19/CHP1/DYNLL1/ANG/PIK3R1/AZIN1/NR4A3/CAMK2N1/RAC1/FLNA/ACSL5/RACK1/PTCH1/AKT1/CD81/AIMP1/CDC42/EMD/TOMM7/PRELID1/PPP3R1/UBL5/ATF4/GLUD1/ARL6IP1/SAE1/DBI/PPIA/SELENOT/YWHAE/C3/GOLPH3/EGFR/HIF1A/SH3GLB1/LRP1/STOM/PRNP/TARDBP/TMED10/YWHAZ/TPR/UBE2D3/NFE2L2	55
CONNECTIVE_TISSUE_DEVELOPMENT	34/1113	242/17949	6.60663e-06	0.00011589	8.60413e-05	TIMP1/SLC39A14/UBB/ECM1/THBS3/CHST11/TGFBR2/EFEMP1/FGF2/GNAS/SERPINH1/CD44/OSR1/MGP/SULF2/NFIB/SMAD7/MAF/BMP4/BMP1/LOX/COL1A1/PKD1/ARID5B/MAPK3/HIF1A/LTBP3/LOXL2/ACTA2/GLG1/BGN/GREM1/HAND2/LUM	34
PHAGOCYTOSIS	46/1113	374/17949	6.97163e-06	0.000121918	9.05164e-05	IGLC1/ACTB/ANXA1/AXL/CD47/ACTG1/LEPR/PTX3/GAS6/ARPC1B/CD302/FYN/PIK3R1/RAC1/MFGE8/TGM2/RACK1/SOD1/ARPC4/RAB20/WASF2/CDC42/GSN/THBS1/ITGAV/IRF8/RAB34/PTK2/CCL2/HSP90AA1/C4B/ABI1/C3/MAPK3/ANXA3/RAB7B/MESD/C2/LRP1/LBP/IGKC/COLEC12/LMAN2/SYT11/CALR/ARPC3	46
MUCOPOLYSACCHARIDE_METABOLIC_PROCESS	21/1113	115/17949	7.10874e-06	0.000123936	9.20143e-05	DCN/NFKB1/CHST11/FGF2/CHP1/GNS/CD44/CHPF/AKT1/HAS1/ITIH5/ST3GAL2/HEXA/PRELP/OGN/B4GAT1/CLTC/PIM1/HEXB/BGN/LUM	21
NEGATIVE_REGULATION_OF_PHOSPHORUS_METABOLIC_PROCESS	59/1113	526/17949	7.16247e-06	0.000124492	9.24271e-05	PLPP3/CDKN1C/XDH/AIDA/PARP14/SOCS3/NUPR1/ADAR/MYADM/PPP1R2/PKIG/ARPP19/CHP1/PID1/DYNLL1/PPP1R15A/DNAJC3/CAMK2N1/HSPB1/GGNBP2/SFRP1/CDKN1A/PIK3IP1/RACK1/SMAD7/AKT1/TNFAIP3/DUSP6/IRAK3/BMP4/TRIB1/ERRFI1/GADD45A/CALM2/CALM1/GNAI2/HEG1/DUSP5/ENPP1/PTPN2/PPIA/RGS2/GNAQ/YWHAE/PRKAR1A/NPM1/PMEPA1/PPP1R10/FBLN1/DDIT4/HIPK3/PRNP/THY1/TARDBP/GREM1/PPP1R15B/CADM4/DNAJA1/PPP2CA	59
NEGATIVE_REGULATION_OF_VIRAL_LIFE_CYCLE	9/1113	24/17949	7.33942e-06	0.00012718	9.44227e-05	IFITM3/LY6E/BST2/PTX3/IFITM2/IFITM1/GSN/TRIM25/PPIA	9
RESPONSE_TO_INTERFERON_BETA	10/1113	30/17949	7.73539e-06	0.000133635	9.92153e-05	IFITM3/BST2/STAT1/XAF1/IFITM2/IFITM1/NDUFA13/CAPN2/UBE2G2/IFNAR2	10
AMINE_METABOLIC_PROCESS	26/1113	163/17949	8.18237e-06	0.00014093	0.000104631	PSMB8/PSME1/PSMB9/GCH1/PSMD13/VCAM1/ODC1/AZIN1/INMT/NR4A2/PSMB10/PSMA2/PSME2/PSMA5/PSMA7/AOC3/PSMA4/PSMA3/PSMC2/PSMD7/PSMD2/COMT/PSMB1/PSMD8/PSMD4/HAND2	26
REGULATION_OF_RNA_SPLICING	24/1113	144/17949	8.4068e-06	0.000144359	0.000107177	AHNAK/CELF2/SON/RPS26/NOVA1/AHNAK2/SRSF9/RPS13/PIK3R1/PRPF19/HSPA1A/HSPA8/HNRNPF/FUS/HNRNPH2/PRDX6/NSRP1/SNRNP70/RBM39/SRSF3/TMBIM6/MBNL2/SRSF7/RBM8A	24
POSITIVE_REGULATION_OF_PHOSPHORUS_METABOLIC_PROCESS	95/1113	981/17949	8.66748e-06	0.000148388	0.000110169	NCAPG2/RARRES2/RPS3/IGFBP6/PARP9/UBA52/EIF2AK2/APP/AXL/UBB/LEPR/MT-CO2/PARP14/DAXX/SOCS3/NUPR1/FGFR1/TGFBR2/FGF2/GAS6/PINK1/AR/FYN/SDC4/CHP1/PID1/SMAD4/ANG/PPP1R15A/CD44/TMSB4X/RAC1/VEGFD/RGCC/DLC1/CDKN1A/RACK1/AKT1/ILK/CD81/GDF10/SOD1/GPNMB/GADD45B/TEK/DUSP6/CDC42/THBS1/GADD45G/GHR/BMP4/FZD4/DDR2/RB1CC1/GADD45A/DAG1/EREG/LMO4/CALM2/CALM1/PTK2/SLCO3A1/ENPP2/HSP90AA1/CAPN2/STAT3/ABI1/DUSP5/IRAK1/P…	95
POSITIVE_REGULATION_OF_PROTEOLYSIS	45/1113	367/17949	9.47437e-06	0.000161486	0.000119893	PCOLCE2/RPS3/CLEC3B/PSME1/HSPA1B/XDH/USP50/APP/NOP53/GRN/LGMN/LGALS9/NUPR1/FN1/PINK1/FYN/CTSH/SH3D19/ANTXR1/F3/HSPA1A/NDUFA13/DLC1/RPS27L/RACK1/SMAD7/AKT1/ELOB/PSME2/GSN/TRIB1/PRELID1/HSPE1/PTK2/PSMC2/STAT3/HSPD1/PICALM/KEAP1/FAM162A/DAPK1/FBLN1/CSNK1A1/MMP14/NFE2L2	45
ELASTIC_FIBER_ASSEMBLY	6/1113	10/17949	9.48919e-06	0.000161486	0.000119893	TNXB/EFEMP2/LOX/MFAP4/LTBP3/FBLN5	6
APOPTOTIC_CELL_CLEARANCE	13/1113	51/17949	9.74384e-06	0.000165326	0.000122744	ANXA1/AXL/GAS6/RAC1/MFGE8/TGM2/THBS1/ITGAV/CCL2/C4B/C3/C2/LRP1	13
ENDODERMAL_CELL_DIFFERENTIATION	12/1113	44/17949	1.00699e-05	0.000170351	0.000126475	COL6A1/LAMB1/COL12A1/FN1/MMP2/COL8A1/COL5A2/HSBP1/ITGAV/ITGB5/RTF1/MMP14	12
TISSUE_REMODELING	27/1113	175/17949	1.03904e-05	0.000174929	0.000129874	TIMP1/AXL/LEPR/MMP2/RSPO3/RAC1/FLNA/RAB3D/TGM2/SFRP1/GPNMB/TNFAIP3/DDR2/P3H4/NOTCH2/TCIRG1/EGFR/IGFBP5/IL6/HIF1A/LTBP3/BGN/GREM1/PPP3CA/ATP6AP1/MMP14/HAND2	27
REGULATION_OF_CELLULAR_KETONE_METABOLIC_PROCESS	28/1113	185/17949	1.04019e-05	0.000174929	0.000129874	PSMB8/PSME1/PSMB9/ANXA1/DKK3/PSMD13/ODC1/PTGS2/AZIN1/PSMB10/NR4A3/PSMA2/AKT1/PSME2/PSMA5/PSMA7/PSMA4/PSMA3/PSMC2/H6PD/RDH10/PSMD7/PSMD2/PSMB1/ADM/MID1IP1/PSMD8/PSMD4	28
COLLAGEN_METABOLIC_PROCESS	20/1113	109/17949	1.0832e-05	0.000181628	0.000134847	VIM/TNXB/COL1A2/MMP2/SERPINH1/RGCC/CTSK/BMP4/ERRFI1/MMP3/COL1A1/P3H4/CTSL/MFAP4/P3H2/IL6/HIF1A/ADAMTS2/ADAM15/MMP14	20
RIBOSOMAL_SMALL_SUBUNIT_BIOGENESIS	16/1113	75/17949	1.13826e-05	0.0001903	0.000141286	RPS27/RPS7/RPS17/RPS14/RPS15/RPS6/RPS25/RPS5/RPS19/RPS28/RPS8/RPS16/RPS24/RPS27L/NPM1/RPS10	16
NEGATIVE_REGULATION_OF_CELL_SUBSTRATE_ADHESION	15/1113	67/17949	1.14723e-05	0.000191239	0.000141982	APOD/LGALS1/POSTN/PIK3R1/DLC1/THBS1/FZD4/COL1A1/CASK/SERPINE1/LRP1/ADAM15/FBLN1/ACTN4/MMP14	15
LEUKOCYTE_MEDIATED_IMMUNITY	86/1113	873/17949	1.23635e-05	0.000205494	0.000152567	B2M/SERPING1/BST2/IRF7/FTH1/NPC2/PLAC8/IGLC1/MGST1/HSPA1B/RSAD2/CD47/PTX3/NFKB1/PNP/GRN/S100A11/TIMP2/LGALS9/PSMD13/PARP3/QPCT/CTSH/LAMP2/DYNLL1/EEF1A1/VAT1/DNAJC3/NR4A3/GNS/CD44/RAC1/CKAP4/RAB3D/HSPA1A/PSMA2/ATP11A/SMAD7/CD81/TUBB4B/HSPA8/PSMA5/EEF2/GSN/KMT2E/SURF4/ITGAV/DDX58/RAB5C/CD63/CCT2/ARSA/HSP90AA1/PSMC2/TCIRG1/PSAP/C4B/PPIA/KPNB1/PSMD7/PSMD2/HSPD1/PDAP1/DIAPH1/C3/PRDX6/PRDX4/ANXA3/PSMB1…	86
NEGATIVE_REGULATION_OF_CELLULAR_RESPONSE_TO_GROWTH_FACTOR_STIMULUS	20/1113	110/17949	1.24793e-05	0.000206335	0.000153191	XDH/DCN/HTRA3/NBL1/FGF2/FBN1/SFRP1/SULF2/SMAD7/THBS1/NEDD4/HTRA1/SKIL/TOB1/FSTL3/SKI/CASK/GREM1/CADM4/BMPER	20
RESPONSE_TO_TEMPERATURE_STIMULUS	32/1113	228/17949	1.24865e-05	0.000206335	0.000153191	IGFBP7/PLAC8/SCARA5/HSPA1B/MT-CO2/NFKBIA/DAXX/SOD2/DNAJC3/LPL/HSPA1A/CDKN1A/AKT1/SOD1/HSBP1/HSPA8/THBS1/RBBP7/HSP90AA1/IRAK1/METRNL/HSPD1/YWHAE/MAPK3/DNAJB1/FOXO1/ADM/TPR/DNAJA1/CXCL10/DNAJA2/ATP2A2	32
NEGATIVE_REGULATION_OF_OXIDATIVE_STRESS_INDUCED_INTRINSIC_APOPTOTIC_SIGNALING_PATHWAY	8/1113	20/17949	1.37204e-05	0.000226069	0.000167842	PINK1/SOD2/HSPB1/AKT1/PPIA/GPX1/HIF1A/NFE2L2	8
REGULATION_OF_OXIDATIVE_STRESS_INDUCED_CELL_DEATH	15/1113	68/17949	1.38846e-05	0.000228115	0.000169361	PINK1/FYN/SOD2/NR4A3/HSPB1/RACK1/AKT1/SOD1/MMP3/ATF4/PPIA/GPX1/HIF1A/MCL1/NFE2L2	15
CYTOPLASMIC_SEQUESTERING_OF_TRANSCRIPTION_FACTOR	7/1113	15/17949	1.43217e-05	0.000234385	0.000174016	NFKBIA/SRI/TMSB4X/PKD1/PKD2/KEAP1/G3BP2	7
GLAND_MORPHOGENESIS	20/1113	111/17949	1.43484e-05	0.000234385	0.000174016	TNC/TGFBR2/CEBPB/AR/NKX2-3/TGM2/SFRP1/SULF2/FEM1B/PTCH1/TNFAIP3/CDC42/BMP4/CCL11/DAG1/NOTCH2/IGFBP5/IL6/CYP7B1/NTN1	20
REGULATION_OF_CELLULAR_PROTEIN_CATABOLIC_PROCESS	34/1113	251/17949	1.46054e-05	0.000237902	0.000176627	RPL23/RPL5/RPS7/PSME1/HSPA1B/RPL11/UBB/NOP53/NUPR1/PINK1/ATRAID/USP25/HSPA1A/RACK1/PTTG1IP/SMAD7/AKT1/CD81/TNFAIP3/ELOB/PSME2/EIF3H/TRIB1/PTK2/HSP90AA1/PSMC2/RDX/PKD1/GPX1/KEAP1/LRP1/DACT1/CSNK1A1/NFE2L2	34
ENDODERM_FORMATION	13/1113	53/17949	1.5331e-05	0.000249009	0.000184873	COL6A1/LAMB1/COL12A1/FN1/MMP2/COL8A1/COL5A2/HSBP1/ITGAV/ITGB5/RTF1/DUSP5/MMP14	13
MONONUCLEAR_CELL_MIGRATION	28/1113	189/17949	1.56445e-05	0.000253378	0.000188117	APOD/RARRES2/RPS19/APP/ANXA1/CD47/ECM1/LGMN/LGALS9/NBL1/GAS6/AKT1/PLCB1/CCL7/CDC42/THBS1/CCL11/PTK2/CCL2/SELENOK/MAPK3/IL6/SERPINE1/CD200/GREM1/CYP7B1/CXCL10/CALR	28
POSITIVE_REGULATION_OF_CELL_SUBSTRATE_ADHESION	21/1113	121/17949	1.60655e-05	0.00025946	0.000192632	FBLN2/NID1/S100A10/VIT/ECM2/FN1/MYADM/SDC4/COL8A1/RAC1/FLNA/EFEMP2/SFRP1/ILK/TEK/CDC42/DAG1/COL16A1/RIN2/THY1/CALR	21
INTRACELLULAR_RECEPTOR_SIGNALING_PATHWAY	36/1113	274/17949	1.63637e-05	0.00026353	0.000195654	IRF7/HSPA1B/UBA52/UBB/NOP53/NFKBIA/PTGIS/DAXX/DDX60/IFIH1/AR/NR4A2/NR4A3/NR4A1/SFRP1/HSPA1A/MN1/TNFAIP3/RXRA/NEDD4/NR3C1/DDX58/STAT3/IRAK1/BIRC3/NR1D2/ZMIZ1/PMEPA1/TSPAN6/DHRS3/PIM1/ARNT/ACTN4/CYP7B1/DNAJA1/CALR	36
NEGATIVE_REGULATION_OF_BIOSYNTHETIC_PROCESS	146/1113	1686/17949	1.64476e-05	0.000263678	0.000195764	ITM2B/IRF7/RPL23/STAT1/RPL10/SP100/AEBP1/RPS3/BHLHE40/RPS14/C1QTNF3/PARP9/CDKN1C/UBA52/EIF2AK2/RPL13A/TMEM59/UBB/EIF3E/LEPR/NOP53/NFKB1/ZNFX1/S100A11/ATP1A1/PARP14/PTGIS/DAXX/PATL2/DKK3/HOXD9/GAS6/MALSU1/ID3/CEBPB/LBH/AR/PARP3/FYN/TSPO/PKIG/ZFP36L2/PID1/SMAD4/ATF3/DYNLL1/ANG/MAF1/KLF3/IFI27/NR4A2/NR4A3/PEG3/YBX1/OSR1/JUN/FLNA/TNRC6A/SFRP1/HSPA1A/NDUFA13/CDKN1A/NFIB/CIR1/RACK1/CCDC3/PTCH1/SMAD7/SO…	146
BONE_MINERALIZATION	20/1113	112/17949	1.64654e-05	0.000263678	0.000195764	ISG15/CLEC3B/GPC3/ECM1/COL1A2/ATRAID/SBDS/OSR1/MGP/BMP4/DDR2/LOX/ATF4/NBR1/SBNO2/ENPP1/HIF1A/LTBP3/ASPN/GREM1	20
REGULATION_OF_NITRIC_OXIDE_METABOLIC_PROCESS	14/1113	61/17949	1.65331e-05	0.000264019	0.000196018	CD47/PTX3/PTGIS/DDAH2/PTGS2/TSPO/DYNLL1/RAC1/NOS1AP/AKT1/HSP90AA1/KLF4/PKD2/DDAH1	14
HYALURONAN_METABOLIC_PROCESS	11/1113	39/17949	1.66015e-05	0.000264372	0.000196279	NFKB1/FGF2/CHP1/CD44/AKT1/HAS1/ITIH5/HEXA/CLTC/PIM1/HEXB	11
POSITIVE_REGULATION_OF_PEPTIDASE_ACTIVITY	29/1113	200/17949	1.68618e-05	0.000267347	0.000198488	PCOLCE2/RPS3/PSME1/XDH/USP50/APP/GRN/LGMN/LGALS9/FN1/PINK1/FYN/CTSH/ANTXR1/F3/NDUFA13/DLC1/RPS27L/RACK1/PSME2/GSN/PRELID1/HSPE1/STAT3/HSPD1/PICALM/FAM162A/DAPK1/FBLN1	29
POSITIVE_REGULATION_OF_IMMUNE_SYSTEM_PROCESS	99/1113	1050/17949	1.68821e-05	0.000267347	0.000198488	B2M/SERPING1/IRF7/RARRES2/IGLC1/RPS3/PSMB8/PSME1/RSAD2/ZBP1/PARP9/RPS19/PSMB9/ACTB/APP/ANXA1/AXL/CD47/ACTG1/NFKB1/PNP/LGMN/LGALS9/DDX60/IFI35/CFH/LGALS1/TGFBR2/PSMD13/GAS6/VCAM1/GNAS/ARPC1B/FYN/NMI/PIK3R1/PSMB10/NR4A3/JUN/RAC1/VEGFD/RGCC/CDKN1A/PSMA2/AKT1/CD81/ARPC4/PSME2/CCL7/PSMA5/WASF2/PSMA7/CFB/IRAK3/CDC42/THBS1/AP3D1/TRIB1/PSMA4/EREG/DDX58/PSMA3/PTK2/CCL2/HSP90AA1/PSMC2/ZFP36L1/NOTCH2/C4B/AB…	99
RESPONSE_TO_STEROID_HORMONE	41/1113	330/17949	1.7053e-05	0.000269306	0.000199942	IGFBP7/SPARC/ANXA1/ATP1A1/SERPINF1/DAXX/KLF9/TGFBR2/AR/TSPO/ZFP36L2/NR4A3/SFRP1/CDKN1A/THBS1/RXRA/NEDD4/BMP4/ERRFI1/NR3C1/LOX/CALM1/RBBP7/COL1A1/ZFP36L1/TXNIP/EGFR/ZMIZ1/ANXA3/IL6/PMEPA1/SGK1/DDIT4/FOXO1/PAPPA/ADM/CYP7B1/DNAJA1/PAM/ATP1A2/CALR	41
NEGATIVE_REGULATION_OF_TRANSFORMING_GROWTH_FACTOR_BETA_RECEPTOR_SIGNALING_PATHWAY	17/1113	86/17949	1.77941e-05	0.000280233	0.000208055	UBA52/HTRA3/UBB/LTBP1/CHST11/TGFBR2/TGFBR3/FBN1/HSPA1A/SMAD7/HTRA1/VASN/SKIL/SKI/PMEPA1/ASPN/GLG1	17
CELL_CYCLE	159/1113	1872/17949	1.89932e-05	0.000298292	0.000221463	RPL23/NCAPG2/RPL26/RPS3/PSMB8/PSME1/HSPA1B/CDKN1C/RPS6/RPL24/PSMB9/ACTB/APP/ANXA1/UBB/NOP53/TIMP2/LGMN/SON/TUBA1A/SERTAD1/NUPR1/CCNL2/ANAPC13/PSMD13/ID3/NABP1/HPGD/PARP3/ZFP36L2/ARPP19/RPS15A/FHL1/DYNLL1/PPP1R15A/PBX1/SLC16A1/SBDS/MITD1/PRPF19/PSMB10/CAMK2N1/JUN/PRMT1/FLNA/NR4A1/SFRP1/HSPA1A/RGCC/HJURP/CDKN1A/RPS27L/PSMA2/FEM1B/RACK1/PTCH1/AKT1/MN1/GPNMB/GADD45B/SPTBN1/TNFAIP3/PSME2/PLCB1/TUBB4B/…	159
CELL_CYCLE_G2_M_PHASE_TRANSITION	36/1113	276/17949	1.92043e-05	0.000300022	0.000222747	PSMB8/PSME1/PSMB9/APP/NOP53/TUBA1A/PSMD13/NABP1/ARPP19/FHL1/DYNLL1/PBX1/PSMB10/CDKN1A/PSMA2/PSME2/PLCB1/TUBB4B/PSMA5/PSMA7/PSMA4/PSMA3/CALM1/HSP90AA1/PSMC2/PHLDA1/PSMD7/PSMD2/DYNC1I2/YWHAE/PSMB1/NPM1/SYF2/PSMD8/PSMD4/ATF5	36
REACTIVE_NITROGEN_SPECIES_METABOLIC_PROCESS	16/1113	78/17949	1.92086e-05	0.000300022	0.000222747	CD47/PTX3/PTGIS/GCH1/DDAH2/PTGS2/TSPO/DYNLL1/RAC1/NOS1AP/AKT1/HSP90AA1/KLF4/PKD2/DDAH1/CYB5R3	16
REGULATION_OF_INFLAMMATORY_RESPONSE	44/1113	366/17949	1.9451e-05	0.000302952	0.000224923	C1QTNF3/ZBP1/RPS19/APP/ANXA1/CD47/NFKBIA/NFKB1/GRN/USP18/SERPINF1/PTGIS/SOCS3/NUPR1/IFI35/PTGS2/CEBPB/NMI/TMSB4X/LPL/CASP12/TGM2/CD81/SOD1/TNFAIP3/TEK/MMP3/ZYX/SBNO2/KLF4/PTPN2/METRNL/GPX1/BIRC3/C3/NR1D2/EGFR/IL6/SERPINE1/CD200/LBP/SYT11/NFKBIZ/IL6ST	44
BIOMINERALIZATION	25/1113	161/17949	1.95025e-05	0.000302952	0.000224923	ISG15/CLEC3B/GPC3/ECM1/COL1A2/GAS6/CEBPB/ATRAID/SBDS/OSR1/MGP/BMP4/DDR2/LOX/ATF4/COL1A1/NBR1/SBNO2/TCIRG1/ENPP1/HIF1A/LTBP3/ASPN/FOXO1/GREM1	25
SKELETAL_SYSTEM_MORPHOGENESIS	30/1113	212/17949	1.96563e-05	0.000304512	0.000226081	CSRNP1/FGFR1/THBS3/HOXD9/CHST11/TGFBR2/MMP2/GNAS/SERPINH1/OSR1/MGP/SFRP1/HHIP/TEK/HOXD8/BMP4/BMP1/SLC39A1/HOXD10/COL1A1/PKD1/ARID5B/RDH10/SKI/DHRS3/LTBP3/GLG1/GREM1/MMP14/SFRP4	30
NEGATIVE_REGULATION_OF_PROTEOLYSIS	42/1113	344/17949	2.06306e-05	0.00031874	0.000236644	SERPING1/BST2/RPL23/TIMP1/RPL5/RPS7/RPL11/APP/TMEM59/NOP53/GPC3/ECM1/TIMP2/SERPINF1/GAS6/DPEP1/SERPINH1/CAMK2N1/CD44/USP25/AKT1/ITIH5/THBS1/CAST/PRDX5/EIF3H/GAS1/ARL6IP1/C4B/KLF4/PROS1/GPX1/PICALM/PTTG1/YWHAE/C3/SERPINE1/LRP1/PRNP/TMED10/GLG1/TIMP3	42
RIBOSOMAL_SMALL_SUBUNIT_ASSEMBLY	8/1113	21/17949	2.09607e-05	0.000322498	0.000239435	RPS27/RPS14/RPS15/RPS5/RPS19/RPS28/RPS27L/RPS10	8
RESPONSE_TO_COLD	12/1113	47/17949	2.0987e-05	0.000322498	0.000239435	PLAC8/MT-CO2/NFKBIA/SOD2/DNAJC3/LPL/HSP90AA1/METRNL/HSPD1/FOXO1/ADM/CXCL10	12
PROTEIN_MODIFICATION_BY_SMALL_PROTEIN_REMOVAL	38/1113	300/17949	2.22494e-05	0.000340978	0.000253155	PSMB8/PSME1/UBA52/USP50/PSMB9/ACTB/UBB/NOP53/NFKBIA/USP18/IFIH1/PSMD13/AR/SMAD4/PSMB10/USP25/PSMA2/SMAD7/TNFAIP3/PSME2/PSMA5/PSMA7/PSMA4/DDX58/PSMA3/EIF3F/PSMC2/VCPIP1/PSMD7/COPS6/PSMD2/BIRC3/KEAP1/PSMB1/HIF1A/SENP2/PSMD8/PSMD4	38
POSITIVE_REGULATION_OF_EPITHELIAL_CELL_PROLIFERATION	29/1113	203/17949	2.24388e-05	0.000342958	0.000254625	LAMB1/ECM1/GRN/NME1/FGFR1/FGF2/EMC10/AR/ANG/NR4A3/OSR1/VEGFD/NR4A1/SFRP1/F3/AKT1/TNFAIP3/TEK/CDC42/BMP4/HTRA1/CCL11/LAMC1/NOTCH2/EGFR/HIF1A/ARNT/CYP7B1/ID1	29
EMBRYONIC_PLACENTA_DEVELOPMENT	16/1113	79/17949	2.2718e-05	0.000346298	0.000257104	SOCS3/CEBPB/RSPO3/GGNBP2/AKT1/JUNB/ZFP36L1/PKD1/PKD2/HIF1A/SENP2/HES1/BPTF/ARNT/ADM/KRT19	16
INTEGRIN_MEDIATED_SIGNALING_PATHWAY	19/1113	106/17949	2.51711e-05	0.000382668	0.000284107	ISG15/PLPP3/TIMP1/COL3A1/CD47/FN1/FLNA/ILK/CDC42/ITGAV/CD63/DST/ITGB5/PTK2/ZYX/COL16A1/ADAMTS1/ADAM15/THY1	19
REGULATION_OF_LEUKOCYTE_MIGRATION	29/1113	205/17949	2.70372e-05	0.000409945	0.000304358	APOD/RARRES2/APP/ANXA1/ECM1/LGMN/LGALS9/NBL1/GAS6/RAC1/VEGFD/AKT1/CD81/PLCB1/CCL7/THBS1/PTK2/CCL2/SELENOK/MAPK3/IL6/SERPINE1/CD200/LBP/THY1/GREM1/MMP14/CXCL10/CALR	29
REGULATION_OF_CELL_CYCLE_PROCESS	78/1113	789/17949	2.79453e-05	0.000422589	0.000313746	RPL23/RPL26/PSMB8/PSME1/HSPA1B/PSMB9/APP/ANXA1/NOP53/TUBA1A/PSMD13/NABP1/PARP3/ZFP36L2/FHL1/DYNLL1/PBX1/PSMB10/PRMT1/SFRP1/HSPA1A/RGCC/CDKN1A/RPS27L/PSMA2/AKT1/MN1/GPNMB/PSME2/PLCB1/TUBB4B/PSMA5/PSMA7/IK/CDC42/BMP4/KMT2E/PSMA4/GADD45A/EREG/CALM2/PSMA3/CALM1/ATRX/RBBP7/CCL2/BTG2/HSP90AA1/KLHL13/PSMC2/ZFP36L1/KLF4/RDX/PKD1/PKD2/PSMD7/PSMD2/DYNC1I2/PTTG1/YWHAE/EGFR/JADE1/PSMB1/PRKAR1A/NPM1/PKN2/SENP…	78
POSITIVE_REGULATION_OF_RESPONSE_TO_WOUNDING	15/1113	72/17949	2.86366e-05	0.000431897	0.000320656	PLPP3/ANXA1/ACTG1/GRN/FLNA/MYLK/F3/THBS1/PTK2/PRDX2/THBD/SERPINE1/LRP1/HBEGF/NFE2L2	15
POSITIVE_REGULATION_OF_PROTEIN_MODIFICATION_PROCESS	98/1113	1051/17949	2.90274e-05	0.000436636	0.000324174	NCAPG2/RARRES2/RPS3/IGFBP6/RPS2/PARP9/UBA52/EIF2AK2/APP/RAMP1/UBB/LEPR/NOP53/PARP14/DAXX/SOCS3/NUPR1/FGFR1/TGFBR2/FGF2/GAS6/PINK1/FYN/SDC4/NMI/CHP1/SMAD4/ANG/PPP1R15A/CD44/RAC1/VEGFD/RGCC/DLC1/CDKN1A/NOS1AP/RACK1/PTTG1IP/SMAD7/AKT1/ILK/CD81/GDF10/SOD1/GPNMB/GADD45B/TEK/DUSP6/THBS1/GADD45G/GHR/BMP4/KMT2E/FZD4/DDR2/RB1CC1/GADD45A/DAG1/EREG/CALM2/CALM1/GLYR1/PTK2/SLCO3A1/ENPP2/HSP90AA1/RTF1/STAT3/SA…	98
REGULATION_OF_PROTEIN_BINDING	28/1113	196/17949	3.08691e-05	0.000462947	0.000343709	B2M/IFIT1/RPL11/ACTB/APP/RAMP1/TGFBR3/MITD1/LRPAP1/CDKN1A/RACK1/AKT1/DTX3L/CDC42/BMP4/ADD1/LOX/PKD1/MAPK3/SENP2/CDON/LRP1/ADAM15/TMBIM6/DACT1/ID1/PPP2CA/ATP2A2	28
RIBOSOMAL_LARGE_SUBUNIT_ASSEMBLY	9/1113	28/17949	3.09389e-05	0.000462947	0.000343709	RPL6/RPL10/RPL5/RPL23A/RPL11/RPL24/RPLP0/NOP53/RPL3	9
CYTOPLASMIC_SEQUESTERING_OF_PROTEIN	8/1113	22/17949	3.11517e-05	0.000463697	0.000344266	NFKBIA/SRI/TMSB4X/FLNA/PKD1/PKD2/KEAP1/G3BP2	8
TRABECULA_FORMATION	8/1113	22/17949	3.11517e-05	0.000463697	0.000344266	THBS3/MMP2/TGFBR3/SFRP1/TEK/COL1A1/ADAMTS1/GREM1	8
REGULATION_OF_PROTEIN_SERINE_THREONINE_KINASE_ACTIVITY	54/1113	492/17949	3.18367e-05	0.000472659	0.000350919	RPS3/IGFBP6/CDKN1C/UBA52/ACTB/UBB/AIDA/DAXX/SERTAD1/CCNL2/FGFR1/FGF2/PKIG/HSPB1/SFRP1/RGCC/CDKN1A/AKT1/CD81/SOD1/GADD45B/TNFAIP3/DUSP6/IRAK3/THBS1/GADD45G/GHR/BMP4/TRIB1/FZD4/GADD45A/CALM2/CALM1/HEG1/DUSP5/IRAK1/PKD1/PKD2/PPIA/SHC1/RGS2/PRDX2/BCCIP/AKAP13/EGFR/MAPK3/PRKAR1A/SASH1/HIPK3/THY1/MAP2K3/DNAJA1/CXCL10/PPP2CA	54
CELL_CHEMOTAXIS	38/1113	305/17949	3.22064e-05	0.000476906	0.000354072	RARRES2/ACKR4/RPS19/ANXA1/PPIB/LGMN/LGALS9/FGFR1/NBL1/FGF2/GAS6/VCAM1/DPEP1/SBDS/TMSB4X/RAC1/HSPB1/ACKR3/VEGFD/NR4A1/CCL7/THBS1/CCL11/LOX/PTK2/CCL2/PPIA/MAPK3/IL6/BSG/SERPINE1/LBP/HBEGF/GREM1/CXCL1/CYP7B1/CXCL10/CALR	38
GLIOGENESIS	36/1113	283/17949	3.30708e-05	0.000488436	0.000362633	VIM/APP/ANXA1/LEPR/LAMA2/LAMB1/PENK/GRN/MXRA8/LAMB2/TSPO/PRPF19/IFNGR1/NFIB/AKT1/SOD1/METRN/EEF2/GSN/DAG1/CCL2/STAT3/DNER/NDRG1/PPP1CC/EGFR/MAPK3/ZMIZ1/IL6/SKI/HES1/LRP1/HEXB/PLP1/MMP14/IL6ST	36
CELL_CYCLE_PHASE_TRANSITION	66/1113	641/17949	3.38602e-05	0.000498804	0.00037033	RPL26/PSMB8/PSME1/RPS6/RPL24/PSMB9/APP/ANXA1/NOP53/TUBA1A/PSMD13/NABP1/ZFP36L2/ARPP19/FHL1/DYNLL1/PBX1/PSMB10/PRMT1/RGCC/CDKN1A/RPS27L/PSMA2/AKT1/MN1/GPNMB/PSME2/PLCB1/TUBB4B/PSMA5/PSMA7/IK/KMT2E/PSMA4/GADD45A/PSMA3/CALM1/POLE4/CCL2/BTG2/HSP90AA1/PSMC2/ZFP36L1/KLF4/RDX/PKD1/PKD2/PHLDA1/PSMD7/PSMD2/DYNC1I2/YWHAE/UBE2S/EGFR/JADE1/PSMB1/NPM1/SENP2/ADAMTS1/DACT1/SYF2/PSMD8/PSMD4/PPP3CA/TPR/ATF5	66
ANIMAL_ORGAN_REGENERATION	15/1113	73/17949	3.40019e-05	0.0004996	0.000370921	RPL30/AXL/TGFBR2/GAS6/CEBPB/TGFBR3/NR4A3/SULF2/CDKN1A/PTCH1/NNMT/EGFR/ANXA3/IL6/ADM	15
REGULATION_OF_PEPTIDE_TRANSPORT	61/1113	579/17949	3.42812e-05	0.000502409	0.000373007	APOD/CACNA1E/SP100/C1QTNF3/RSAD2/ACSL4/ANXA1/GAS6/SRI/PINK1/FYN/PKIG/CHP1/DYNLL1/ANG/PIK3R1/SLC16A1/IFI27/CAMK2N1/RAC1/FLNA/SLC25A4/SFRP1/BNIP3L/RACK1/CD81/AIMP1/HSPA8/CDC42/EMD/BMP4/TOMM7/PPP3R1/UBL5/SLC25A5/GLUD1/TCIRG1/SAE1/OS9/PPIA/SELENOK/SELENOT/YWHAE/GOLPH3/EGFR/IL6/HIF1A/UBE2G2/CD200/SH3GLB1/LRP1/STOM/PRNP/TARDBP/TMED10/YWHAZ/PPP3CA/TPR/UBE2D3/DNAJA1/PAM	61
TRANSFORMING_GROWTH_FACTOR_BETA_PRODUCTION	11/1113	42/17949	3.57093e-05	0.000521997	0.00038755	LGALS9/FN1/LTBP1/PTGS2/SMAD4/THBS1/ITGAV/HIF1A/LTBP3/CD200/LUM	11
POST_EMBRYONIC_ANIMAL_MORPHOGENESIS	6/1113	12/17949	3.74747e-05	0.000543622	0.000403605	EFEMP1/GNAS/FBN1/NKX2-3/ATRX/MFAP2	6
KERATAN_SULFATE_CATABOLIC_PROCESS	6/1113	12/17949	3.74747e-05	0.000543622	0.000403605	GNS/HEXA/PRELP/OGN/HEXB/LUM	6
BONE_TRABECULA_MORPHOGENESIS	6/1113	12/17949	3.74747e-05	0.000543622	0.000403605	THBS3/MMP2/SFRP1/COL1A1/SBNO2/GREM1	6
REGULATION_OF_PROTEIN_LOCALIZATION	84/1113	874/17949	3.82191e-05	0.000552973	0.000410548	APOD/CACNA1E/SP100/C1QTNF3/RSAD2/PARP9/ACTB/ACSL4/ANXA1/TMEM59/GPC3/GAS6/SRI/PINK1/AR/GLUL/FYN/PKIG/CHP1/PID1/DYNLL1/ANG/PIK3R1/SLC16A1/IFI27/CAMK2N1/RAC1/FLNA/SLC25A4/SFRP1/BNIP3L/RACK1/PTCH1/AKT1/CD81/SPTBN1/HSPA8/DTX3L/CDC42/GSN/TRIM25/EMD/BMP4/TOMM7/PPP3R1/UBL5/SLC25A5/DAG1/GLUD1/CCT2/HSP90AA1/VCPIP1/TCIRG1/SAE1/RDX/OS9/PPIA/SELENOK/PICALM/YWHAE/GOLPH3/EGFR/IL6/HIF1A/MESD/UBE2G2/CCT8/CD200/SH…	84
INTERFERON_GAMMA_MEDIATED_SIGNALING_PATHWAY	17/1113	91/17949	3.83134e-05	0.000552973	0.000410548	B2M/IRF7/STAT1/SP100/GBP2/PARP9/PARP14/SOCS3/VCAM1/NMI/IRF9/IFNGR1/CD44/TRIM25/IRF8/PTPN2/JAK1	17
EMBRYONIC_ORGAN_DEVELOPMENT	47/1113	412/17949	3.94888e-05	0.000568499	0.000422075	RARRES2/RPL10/PCSK5/MFAP5/SOCS3/HOXD9/CHST11/TGFBR2/EFEMP1/ID3/GNAS/CEBPB/FBN1/RSPO3/PBX1/OSR1/GGNBP2/PTCH1/AKT1/SOD1/BMP4/SLC39A1/JUNB/HOXD10/ATF4/PBX3/MBD2/ZFP36L1/NOTCH2/FZD2/PKD1/PKD2/RDH10/MAPK3/MFAP2/TSHZ1/HIF1A/SENP2/HES1/BPTF/ARNT/ADM/SYF2/NTN1/MMP14/HAND2/KRT19	47
MUSCLE_STRUCTURE_DEVELOPMENT	63/1113	607/17949	4.01525e-05	0.000576598	0.000428088	MYL6/DCN/LAMA2/HOMER1/IFRD1/NUPR1/LGALS1/HOXD9/SRI/ID3/TAGLN/TGFBR3/SOD2/SMAD4/FHL1/ATF3/EFEMP2/MYLK/SMAD7/AKT1/CD81/SGCE/YBX3/PLCB1/EEF2/CDC42/EMD/FLII/BMP4/TCF12/LOX/DAG1/EREG/HOXD10/BTG2/KDM6B/CAPN2/ZFP36L1/HEG1/FZD2/ARID5B/RGS2/DNER/GPX1/BOC/NR1D2/AKAP13/IGFBP5/SKI/PRKAR1A/FLNC/HES1/CDON/ADM/BNIP2/HBEGF/GREM1/PPP3CA/MMP14/CXCL10/CALR/ATP2A2/KRT19	63
POSITIVE_REGULATION_OF_NUCLEOBASE_CONTAINING_COMPOUND_METABOLIC_PROCESS	156/1113	1857/17949	4.08893e-05	0.000584759	0.000434146	IRF7/STAT1/PLAC8/SP100/RPS3/PARP9/CDKN1C/UBA52/DCN/APP/UBB/CSRNP1/CHCHD2/MT-CO2/NFKBIA/NFKB1/DAXX/SERTAD1/NUPR1/HOXD9/MED14/FGF2/PINK1/STAT6/CEBPB/LBH/AR/PARP3/ZFP36L2/ACTN1/PID1/SMAD4/ATF3/PIK3R1/PBX1/PRPF19/NR4A2/NR4A3/PEG3/YBX1/OSR1/JUN/TMSB4X/NKX2-3/FOSL2/EDF1/TNRC6A/NR4A1/SFRP1/HSPA1A/RGCC/PABPC1/NFIB/PTCH1/SMAD7/AKT1/ILK/CD81/MAF/PLCB1/HSPA8/CCPG1/MLLT3/HELZ2/DTX3L/TRIM25/HOXD8/RXRA/TRMT112…	156
RESPONSE_TO_INTERLEUKIN_6	12/1113	50/17949	4.10285e-05	0.000584759	0.000434146	STAT1/NFKB1/PTGIS/SOCS3/PID1/SMAD4/SBNO2/STAT3/PTPN2/IL6/JAK1/IL6ST	12
NEGATIVE_REGULATION_OF_OXIDATIVE_STRESS_INDUCED_CELL_DEATH	12/1113	50/17949	4.10285e-05	0.000584759	0.000434146	PINK1/FYN/SOD2/NR4A3/HSPB1/RACK1/AKT1/ATF4/PPIA/GPX1/HIF1A/NFE2L2	12
PROTEIN_LOCALIZATION_TO_NUCLEUS	35/1113	275/17949	4.18702e-05	0.000595267	0.000441948	APOD/RPL23/SP100/GBP2/RPL11/PARP9/NOP53/NFKBIA/TOR1AIP1/GLUL/FYN/PKIG/CHP1/PIK3R1/FLNA/TOR1AIP2/CDKN1A/PTTG1IP/AKT1/DTX3L/BMP4/CCT2/COL1A1/STAT3/MBTPS1/KPNB1/YWHAE/TXNIP/PPP1R10/CCT8/DCLK1/TARDBP/PPP3CA/TPR/CALR	35
VIRAL_GENOME_REPLICATION	21/1113	129/17949	4.33388e-05	0.000614613	0.000456311	IFITM3/BST2/ISG15/IFIT1/RSAD2/EIF2AK2/PPIB/ADAR/IFITM2/GAS6/IFITM1/IFI27/PABPC1/HSPA8/CDC42/CCL2/DEK/PPIA/NFIA/PKN2/STOM	21
REGULATION_OF_CYTOSKELETON_ORGANIZATION	55/1113	510/17949	4.38759e-05	0.000620686	0.00046082	BST2/S100A10/RPS3/HSPA1B/TMSB10/CD47/ACTG1/MYADM/ARPC1B/PARP3/ADD3/SDC4/CLIC4/SMAD4/PIK3R1/TMSB4X/RAC1/FLNA/SFRP1/CAPG/HSPA1A/RGCC/DLC1/ARPC4/SPTBN1/TEK/WASF2/CDC42/GSN/FLII/ADD1/CCL11/RHOC/PTK2/CLIP1/CAPN2/NOTCH2/RDX/PKD1/DIAPH1/AKAP13/MAPK3/COTL1/NPM1/RHOB/LRP1/CLTC/CAPZB/MID1IP1/TPR/ARHGDIA/PFDN2/ID1/PAM/ARPC3	55
CELLULAR_RESPONSE_TO_KETONE	17/1113	92/17949	4.43225e-05	0.000625452	0.000464359	TNC/SERPINF1/KLF9/AR/SFRP1/AKT1/ERRFI1/NR3C1/XRN1/KLF4/GNB1/GOLPH3/EGFR/SGK1/ADAM15/DDIT4/FOXO1	17
T_CELL_ACTIVATION	52/1113	474/17949	4.49304e-05	0.000632465	0.000469565	B2M/RPS3/RSAD2/RPS6/RPL22/ANXA1/CD47/LEPR/PNP/LGALS9/LGALS1/TGFBR2/VCAM1/CEBPB/FYN/SDC4/ZFP36L2/PIK3R1/PSMB10/CD44/RAC1/NKX2-3/SMAD7/AKT1/CD81/SOD1/GPNMB/CDC42/GSN/AP3D1/BMP4/PRELID1/CCL2/ZFP36L1/TCIRG1/STAT3/AZI2/PTPN2/CTSL/PRDX2/HSPD1/SELENOK/ZMIZ1/IL6/PRKAR1A/HES1/PRNP/THY1/PPP3CA/FGL2/NFKBIZ/IL6ST	52
POSITIVE_REGULATION_OF_MAPK_CASCADE	56/1113	524/17949	4.81956e-05	0.000676756	0.000502448	RPS3/IGFBP6/UBA52/XDH/EIF2AK2/APP/UBB/TIMP2/LGALS9/DAXX/FGFR1/FGF2/GAS6/EMC10/AR/CD44/PRMT1/ACKR3/CD81/SOD1/GPNMB/GADD45B/PLCB1/CCL7/TEK/DUSP6/CDC42/THBS1/GADD45G/GHR/BMP4/FZD4/RB1CC1/CCL11/GADD45A/CCL2/GNAI2/NOTCH2/NENF/AKAP12/DUSP5/IRAK1/PPIA/SHC1/PRDX2/AKAP13/EGFR/MAPK3/IL6/SASH1/CDON/LRP1/MAP2K3/ATP6AP1/HAND2/BMPER	56
NEGATIVE_REGULATION_OF_BMP_SIGNALING_PATHWAY	12/1113	51/17949	5.06545e-05	0.000709537	0.000526786	HTRA3/NBL1/FBN1/SFRP1/SMAD7/HTRA1/SKIL/TOB1/FSTL3/SKI/GREM1/BMPER	12
SCF_DEPENDENT_PROTEASOMAL_UBIQUITIN_DEPENDENT_PROTEIN_CATABOLIC_PROCESS	17/1113	93/17949	5.11503e-05	0.000711769	0.000528444	PSMB8/PSME1/PSMB9/PSMD13/PSMB10/PSMA2/PSME2/PSMA5/PSMA7/PSMA4/PSMA3/PSMC2/PSMD7/PSMD2/PSMB1/PSMD8/PSMD4	17
REGULATION_OF_RESPONSE_TO_OXIDATIVE_STRESS	17/1113	93/17949	5.11503e-05	0.000711769	0.000528444	GCH1/PINK1/FYN/SOD2/NR4A3/HSPB1/RACK1/AKT1/SOD1/MMP3/ATF4/PPIA/GPX1/HIF1A/MCL1/NFE2L2/FBLN5	17
PROTEIN_STABILIZATION	27/1113	191/17949	5.11885e-05	0.000711769	0.000528444	PLPP3/RPL23/RPL5/RPS7/HSPA1B/RPL11/PPIB/NOP53/GRN/PINK1/CHP1/LAMP2/PIK3R1/FLNA/HSPA1A/CDKN1A/SMAD7/GLMP/CCT2/HSP90AA1/SEL1L/HSPD1/GNAQ/CCT8/PIM1/LAMP1/CALR	27
NEGATIVE_REGULATION_OF_CELL_DIFFERENTIATION	67/1113	663/17949	5.27625e-05	0.000731871	0.000543368	B2M/NCAPG2/STAT1/XDH/APP/ANXA1/NFKBIA/NME1/TMEM176B/EFEMP1/ID3/POSTN/TSPO/FBN1/ZFP36L2/SMAD4/PIK3R1/PBX1/OSR1/PRMT1/SFRP1/COL5A2/PTCH1/SMAD7/GDF10/LDB1/BMP4/TRIB1/ITGAV/VASN/CCL11/SKIL/EREG/TOB1/NBR1/ZFP36L1/ENPP1/PTPN2/RGS2/PRDX2/ZADH2/FSTL3/EGFR/IGFBP5/IL6/SKI/MEIS2/LTBP3/KLF13/HES1/FBLN1/THY1/FOXO1/HSPA9/GREM1/PPP3CA/ARHGDIA/ACTN4/NTN1/HAND2/ID1/NFE2L2/CXCL10/PPP2CA/FGL2/TMEM176A/CALR	67
NEGATIVE_REGULATION_OF_KINASE_ACTIVITY	34/1113	267/17949	5.30145e-05	0.000733582	0.000544638	CDKN1C/AIDA/SOCS3/ADAR/PKIG/CHP1/DNAJC3/CAMK2N1/HSPB1/GGNBP2/SFRP1/CDKN1A/PIK3IP1/RACK1/AKT1/TNFAIP3/DUSP6/IRAK3/BMP4/TRIB1/ERRFI1/GADD45A/HEG1/DUSP5/PTPN2/PPIA/RGS2/GNAQ/PRKAR1A/NPM1/HIPK3/THY1/DNAJA1/PPP2CA	34
POSITIVE_REGULATION_OF_RESPONSE_TO_BIOTIC_STIMULUS	33/1113	256/17949	5.32796e-05	0.000735465	0.000546036	IRF7/PSMB8/PSME1/ZBP1/PARP9/RPS19/PSMB9/NFKB1/GRN/DDX60/IFI35/PSMD13/FYN/NMI/PSMB10/PSMA2/PSME2/PSMA5/PSMA7/PSMA4/EREG/PSMA3/HSP90AA1/PSMC2/PSMD7/PSMD2/HSPD1/PSMB1/SASH1/LBP/PSMD8/LAMP1/PSMD4	33
REGULATION_OF_SUPRAMOLECULAR_FIBER_ORGANIZATION	43/1113	370/17949	5.39654e-05	0.000743132	0.000551728	S100A10/AEBP1/RPS3/HSPA1B/APP/TMSB10/CD47/ACTG1/MYADM/ARPC1B/ADD3/SDC4/SMAD4/PIK3R1/TMSB4X/RAC1/FLNA/EFEMP2/SFRP1/CAPG/HSPA1A/RGCC/DLC1/ARPC4/SPTBN1/HSPA8/WASF2/CDC42/GSN/FLII/ADD1/CCL11/RHOC/CLIP1/RDX/GPX1/AKAP13/COTL1/CAPZB/MID1IP1/PFDN2/ID1/ARPC3	43
MEMBRANE_ORGANIZATION	89/1113	949/17949	5.53531e-05	0.000760405	0.000564553	NPC2/MT-ATP6/IGLC1/S100A10/RTP4/PLTP/UBA52/ACTB/TAP1/ANXA1/UBB/ACTG1/USE1/TOR1AIP1/MYADM/GAS6/PINK1/EMC10/ACAA2/AR/CHP1/MITD1/RAC1/TOR1AIP2/MFGE8/HSPA1A/NDUFA13/BNIP3L/ATP11A/AKT1/SOD1/ARPC4/SPTBN1/RAB20/HSPA8/CDC42/GSN/THBS1/EMD/AP3D1/FZD4/EMC7/TAPBP/PRELID1/PPP3R1/SLC25A5/EREG/RAB34/CALM1/SEC24D/ARL6IP1/HSP90AA1/VCPIP1/CTSL/PPIA/TAP2/NDRG1/PICALM/TIMM13/YWHAE/C3/GOLPH3/PPP6R3/SNX18/EGFR/GRAMD1A…	89
ATP_METABOLIC_PROCESS	38/1113	313/17949	5.68318e-05	0.000778842	0.000578241	MT-ATP6/MT-CO1/HSPA1B/APP/COX7A2L/CHCHD2/NDUFA6/MT-CO2/COX7C/NUPR1/UQCRB/COX8A/MT-ND1/PINK1/TSPO/PID1/NDUFB11/COX6C/TMSB4X/HSPA1A/NDUFA13/UQCRH/COX5A/HSPA8/UQCRC2/UQCRFS1/ENPP1/GALK1/HIF1A/DDIT4/ZBTB20/ARNT/HK2/TPR/NDUFA2/NDUFA3/NDUFB7/ATP1A2	38
CELLULAR_RESPONSE_TO_INORGANIC_SUBSTANCE	29/1113	215/17949	6.55646e-05	0.000896365	0.000665494	B2M/APP/LGMN/SERPINF1/DAXX/RYR3/DPEP1/TSPO/CLIC4/JUN/AKT1/SOD1/GSN/ADD1/JUNB/MMP3/ATF4/ATRX/PKD2/JUND/FSTL3/EGFR/MAPK3/PRNP/FOXO1/UBE2D3/NFE2L2/SYT11/CALR	29
REACTIVE_OXYGEN_SPECIES_BIOSYNTHETIC_PROCESS	20/1113	123/17949	6.64684e-05	0.000906546	0.000673053	CD47/PTX3/MT-CO2/PTGIS/GCH1/DDAH2/PTGS2/FYN/TSPO/SOD2/DYNLL1/RAC1/NOS1AP/AKT1/SOD1/HSP90AA1/KLF4/PKD2/DDAH1/CYB5R3	20
POSITIVE_REGULATION_OF_INFLAMMATORY_RESPONSE	21/1113	133/17949	6.86317e-05	0.000933817	0.0006933	ZBP1/RPS19/APP/CD47/NFKBIA/GRN/NUPR1/IFI35/PTGS2/CEBPB/NMI/LPL/TGM2/CD81/C3/EGFR/IL6/SERPINE1/LBP/NFKBIZ/IL6ST	21
ENTRY_INTO_HOST	23/1113	153/17949	6.93697e-05	0.000941611	0.000699086	IFITM3/LY6E/HSPA1B/AXL/PTX3/LGALS9/LGALS1/IFITM2/GAS6/IFITM1/HSPA1A/CD81/GSN/TRIM25/ITGAV/DAG1/ITGB5/CTSL/PPIA/SLC1A5/EGFR/BSG/LAMP1	23
HEAT_ACCLIMATION	4/1113	5/17949	6.99151e-05	0.000942283	0.000699586	HSPA1B/HSPA1A/HSBP1/RBBP7	4
MAINTENANCE_OF_PROTEIN_LOCATION_IN_MITOCHONDRION	4/1113	5/17949	6.99151e-05	0.000942283	0.000699586	PINK1/TSPO/AKT1/HK2	4
POSITIVE_REGULATION_OF_INTRINSIC_APOPTOTIC_SIGNALING_PATHWAY_BY_P53_CLASS_MEDIATOR	4/1113	5/17949	6.99151e-05	0.000942283	0.000699586	RPL26/RPS7/RPL11/UBB	4
POSITIVE_REGULATION_OF_PROTEIN_PHOSPHORYLATION	79/1113	824/17949	7.05966e-05	0.000949225	0.00070474	NCAPG2/RARRES2/RPS3/IGFBP6/PARP9/UBA52/EIF2AK2/APP/UBB/LEPR/PARP14/DAXX/SOCS3/FGFR1/TGFBR2/FGF2/GAS6/PINK1/FYN/SDC4/SMAD4/ANG/CD44/RAC1/VEGFD/RGCC/CDKN1A/RACK1/AKT1/ILK/CD81/GDF10/SOD1/GPNMB/GADD45B/TEK/DUSP6/THBS1/GADD45G/GHR/BMP4/FZD4/DDR2/RB1CC1/GADD45A/DAG1/EREG/CALM2/CALM1/PTK2/SLCO3A1/ENPP2/HSP90AA1/STAT3/ABI1/DUSP5/IRAK1/PKD1/PKD2/PPIA/SHC1/PRDX2/C3/AKAP13/EGFR/MAPK3/IL6/PRKAR1A/SENP2/HES1…	79
AMINOGLYCAN_BIOSYNTHETIC_PROCESS	19/1113	114/17949	7.11557e-05	0.000954491	0.000708649	HSPG2/DCN/GPC3/NFKB1/CHST11/SDC4/CHPF/HAS1/ST3GAL2/HEXA/SDC3/PRELP/HS6ST1/OGN/B4GAT1/CLTC/BGN/SDC2/LUM	19
RRNA_METABOLIC_PROCESS	31/1113	238/17949	7.29105e-05	0.000975735	0.000724421	RPS27/RPL35/RPL26/RPL5/RPS7/RPL10A/RPS2/RPS17/RPS14/RPL11/RPL7A/RPS15/RPS6/RPS25/RPS19/NOP53/RPL14/RPL27/NSA2/RPS28/RPS8/RPL7/RPS16/RPS24/SBDS/TRMT112/XRN1/XRN2/UTP11/FBL/RPL35A	31
REGULATION_OF_EXTRINSIC_APOPTOTIC_SIGNALING_PATHWAY	23/1113	154/17949	7.68586e-05	0.00102616	0.00076186	SP100/HSPA1B/FGFR1/AR/FYN/ATF3/SFRP1/HSPA1A/FEM1B/AKT1/TNFAIP3/THBS1/BMP4/ITGAV/RB1CC1/SKIL/TNFRSF12A/PRDX2/GPX1/SERPINE1/PDIA3/MCL1/TIMP3	23
RESPONSE_TO_CALCIUM_ION	22/1113	144/17949	7.7364e-05	0.00103028	0.000764921	SPARC/S100A16/PENK/HOMER1/LGMN/RYR3/DPEP1/CLIC4/THBS1/NEDD4/KCNMA1/ADD1/JUNB/CALM2/CALM1/PKD2/JUND/TXNIP/EGFR/AHCYL1/PPP3CA/SYT11	22
VASCULAR_ENDOTHELIAL_GROWTH_FACTOR_RECEPTOR_SIGNALING_PATHWAY	17/1113	96/17949	7.75289e-05	0.00103028	0.000764921	AXL/FYN/PIK3R1/RAC1/HSPB1/VEGFD/WASF2/CDC42/NEDD4/ITGAV/FZD4/PTK2/HSP90AA1/ABI1/HIF1A/ARNT/CADM4	17
NEGATIVE_REGULATION_OF_CELL_ADHESION	36/1113	295/17949	7.92863e-05	0.00105119	0.000780441	APOD/ANXA1/TNC/LGALS9/LGALS1/MYADM/CEBPB/POSTN/SDC4/PIK3R1/ADAMDEC1/RGCC/DLC1/SMAD7/AKT1/GPNMB/THBS1/BMP4/FZD4/PTK2/COL1A1/KLF4/RDX/PTPN2/PRDX2/PRKAR1A/CASK/SERPINE1/LRP1/ADAM15/FBLN1/PRNP/ARHGDIA/ACTN4/MMP14/FGL2	36
REGULATION_OF_SMALL_MOLECULE_METABOLIC_PROCESS	48/1113	436/17949	7.99652e-05	0.00105773	0.000785297	PSMB8/PSME1/C1QTNF3/PSMB9/APP/ANXA1/LEPR/MT-CO2/NFKB1/NUPR1/DKK3/PSMD13/ODC1/PINK1/PTGS2/ARPP19/PID1/AZIN1/PSMB10/NR4A3/TMSB4X/PSMA2/AKT1/SOD1/PSME2/PSMA5/PSMA7/PSMA4/PSMA3/PSMC2/H6PD/ENPP1/PTPN2/MBTPS1/RDH10/KPNB1/PSMD7/PSMD2/PSMB1/HIF1A/DDIT4/ZBTB20/ARNT/ADM/MID1IP1/PSMD8/PSMD4/TPR	48
RESPONSE_TO_NUTRIENT	24/1113	165/17949	8.31665e-05	0.00109753	0.000814845	SPARC/ACSL4/TNC/PENK/TGFBR2/GAS6/VCAM1/POSTN/TSPO/SOD2/SLC16A1/LPL/SFRP1/MN1/DAD1/EEF2/GSN/TRIM25/COL1A1/GNAI2/EGFR/C2/PIM1/CXCL10	24
ERK1_AND_ERK2_CASCADE	38/1113	319/17949	8.54248e-05	0.00112473	0.000835039	APP/LGALS9/FN1/FGF2/GAS6/CTSH/ZFP36L2/SMAD4/ATF3/CAMK2N1/CD44/ACKR3/GPNMB/CCL7/TEK/DUSP6/BMP4/ITGAV/CCL11/ERRFI1/CCL2/NDRG2/GNAI2/ZFP36L1/NOTCH2/AKAP12/KLF4/PTPN2/SHC1/EGFR/MAPK3/LRP1/FBLN1/YWHAZ/ATP6AP1/HAND2/TIMP3/BMPER	38
ENDOCYTOSIS	67/1113	674/17949	8.67341e-05	0.00113933	0.000845883	B2M/LGALS3BP/SPARC/IGLC1/SCARA5/HSP90B1/ACKR4/HSPG2/APP/AXL/RAMP1/GPC3/PTX3/NME1/TGFBR2/JCHAIN/RALBP1/CSNK1G2/RAC1/ACKR3/MFGE8/LRPAP1/CANX/CD81/WASF2/ESYT2/LRP10/CDC42/GSN/THBS1/NEDD4/GHR/ITGAV/SSC5D/AP1S1/STON1/EHBP1/RAB34/CALM1/RAB5C/CD63/ENPP2/HSP90AA1/C4B/ENPP1/CTSL/DNER/PICALM/C3/SNX18/MAPK3/RIN2/ATP9A/SERPINE1/LOXL2/RHOJ/LRP1/CLTC/LBP/IGKC/COLEC12/ADM/GREM1/PPP3CA/SFRP4/SYT11/CALR	67
CELLULAR_RESPONSE_TO_OXYGEN_RADICAL	8/1113	25/17949	8.91588e-05	0.00116581	0.000865542	GCH1/SOD2/SOD1/SOD3/FANCC/PRDX2/NFE2L2/FBLN5	8
REGULATION_OF_NON_CANONICAL_WNT_SIGNALING_PATHWAY	8/1113	25/17949	8.91588e-05	0.00116581	0.000865542	RNF213/GPC3/RSPO3/SFRP1/MLLT3/PLEKHA4/DACT1/SFRP4	8
BIOLOGICAL_PROCESS_INVOLVED_IN_INTERACTION_WITH_HOST	29/1113	219/17949	9.15533e-05	0.00119438	0.000886754	IFITM3/LY6E/IFIT1/HSPA1B/EIF2AK2/AXL/PTX3/LGALS9/LGALS1/IFITM2/GAS6/IFITM1/HSPA1A/CD81/GSN/TRIM25/RXRA/ITGAV/DAG1/ITGB5/THOC7/CTSL/PPIA/SLC1A5/KPNB1/EGFR/BSG/THOC2/LAMP1	29
REGULATION_OF_CYSTEINE_TYPE_ENDOPEPTIDASE_ACTIVITY	30/1113	230/17949	9.22611e-05	0.00119932	0.00089042	RPS3/XDH/USP50/PSMB9/LGMN/LGALS9/GAS6/DPEP1/FYN/CTSH/CD44/F3/NDUFA13/DLC1/RPS27L/RACK1/AKT1/GSN/THBS1/CAST/PRDX5/HSPE1/ARL6IP1/KLF4/GPX1/HSPD1/BIRC3/FAM162A/YWHAE/DAPK1	30
CELLULAR_RESPIRATION	26/1113	187/17949	9.26141e-05	0.00119932	0.00089042	MT-CO1/COX7A2L/NOP53/CHCHD2/NDUFA6/MT-CO2/COX7C/UQCRB/COX8A/MT-ND1/PINK1/NDUFB11/COX6C/NR4A3/NDUFA13/UQCRH/COX5A/SDHB/PRELID1/UQCRC2/ETFA/UQCRFS1/HIF1A/NDUFA2/NDUFA3/NDUFB7	26
BONE_TRABECULA_FORMATION	5/1113	9/17949	9.27733e-05	0.00119932	0.00089042	THBS3/MMP2/SFRP1/COL1A1/GREM1	5
MODULATION_OF_AGE_RELATED_BEHAVIORAL_DECLINE	5/1113	9/17949	9.27733e-05	0.00119932	0.00089042	B2M/APP/CCL11/PICALM/PRNP	5
CELLULAR_HOMEOSTASIS	87/1113	937/17949	9.53072e-05	0.00122929	0.00091267	FTH1/SLC39A14/SCARA5/HSP90B1/ACKR4/C1QTNF3/APP/GRN/ATP1A1/SERPINF1/NME1/LGALS1/FGF2/SLC29A1/GAS6/SRI/RYR3/PINK1/FYN/CHP1/CLIC4/SMAD4/LAMP2/GRINA/DYNLL1/CKB/PIK3R1/TPT1/CAMK2N1/RAC1/ACKR3/TGM2/RACK1/SOD1/CCL7/RAB20/PRDX5/AP3D1/KCNMA1/ITGAV/ADD1/CCL11/LOX/CALM2/ATF4/CALM1/POLE4/CCL2/TCIRG1/TXNRD1/ENPP1/PKD1/PKD2/PRDX2/GPX1/SELENOK/GNB1/SELENOT/DIAPH1/YWHAE/UBE2S/PRDX6/MAPK3/PRDX4/IL6/CACNA2D1/HIF1A…	87
RELAXATION_OF_MUSCLE	9/1113	32/17949	0.000100323	0.00129107	0.000958537	ATP1A1/SRI/SOD1/GSN/KCNMA1/RGS2/GUCY1A1/ATP1A2/ATP2A2	9
RESPIRATORY_SYSTEM_DEVELOPMENT	26/1113	188/17949	0.000101276	0.00129962	0.000964883	SPARC/TNC/GPC3/TGFBR2/FGF2/CTSH/HHIP/NFIB/CDC42/HSD11B1/BMP4/ERRFI1/LOX/DAG1/HEG1/PKD1/RDH10/FSTL3/EGFR/MAPK3/IGFBP5/SKI/ADAMTS2/LTBP3/HES1/MMP14	26
NEGATIVE_REGULATION_OF_CELLULAR_COMPONENT_ORGANIZATION	71/1113	729/17949	0.000101444	0.00129962	0.000964883	B2M/APOD/VIM/HSPA1B/RPL13A/TMSB10/NOP53/AIDA/PATL2/NUPR1/LGALS1/MYADM/PINK1/ACAA2/AR/FYN/TSPO/ADD3/SMAD4/VAT1/PIK3R1/TMSB4X/RAC1/FLNA/ANTXR1/CAPG/HSPA1A/LRPAP1/DLC1/AKT1/SPTBN1/HSPA8/WASF2/IK/IRAK3/CDC42/GSN/THBS1/FLII/BMP4/ITGAV/ADD1/PRELID1/SLC25A5/LMO4/XRN1/ATRX/RDX/GPX1/PICALM/PTTG1/SKI/PRKAR1A/NPM1/PMEPA1/DNAJB1/LRP1/PRNP/THY1/DACT1/CAPZB/MID1IP1/PPP3CA/TPR/ARHGDIA/NTN1/MMP14/PFDN2/ID1/CXCL1…	71
STRESS_ACTIVATED_PROTEIN_KINASE_SIGNALING_CASCADE	34/1113	276/17949	0.000102902	0.00131534	0.000976558	UBA52/XDH/EIF2AK2/APP/UBB/NFKB1/AIDA/LGALS9/DAXX/PINK1/EMC10/PRMT1/SFRP1/AKT1/GADD45B/PLCB1/CDC42/GADD45G/TRIB1/RB1CC1/GADD45A/NBR1/ZFP36L1/IRAK1/PPIA/EGFR/MAPK3/SASH1/HIPK3/FOXO1/DACT1/MAP2K3/DNAJA1/HAND2	34
RESPONSE_TO_LEUKEMIA_INHIBITORY_FACTOR	15/1113	80/17949	0.000103226	0.00131554	0.000976702	PCOLCE2/SOCS3/GFPT2/SMAD7/TRIM25/FZD4/SLC25A5/SBNO2/KLF4/MAT2A/ARID5B/BCLAF1/SRSF3/HK2/SRSF7	15
RESPONSE_TO_VITAMIN	16/1113	89/17949	0.000103666	0.00131554	0.000976702	SPARC/TNC/PENK/GAS6/POSTN/TSPO/SOD2/SFRP1/MN1/EEF2/GSN/TRIM25/COL1A1/EGFR/PIM1/CXCL10	16
CELL_DEATH_IN_RESPONSE_TO_OXIDATIVE_STRESS	16/1113	89/17949	0.000103666	0.00131554	0.000976702	PINK1/FYN/SOD2/NR4A3/HSPB1/RACK1/AKT1/SOD1/MMP3/ATF4/SIGMAR1/PPIA/GPX1/HIF1A/MCL1/NFE2L2	16
PLATELET_ACTIVATION	23/1113	157/17949	0.00010384	0.00131554	0.000976702	ACTB/COL3A1/AXL/ENTPD2/ACTG1/COL1A2/FN1/GNAS/FYN/PIK3R1/FLNA/HSPB1/DGKB/ILK/COL1A1/PPIA/MYL12A/GNAQ/GNB1/THBD/MAPK3/IL6/YWHAZ	23
ENDOPLASMIC_RETICULUM_UNFOLDED_PROTEIN_RESPONSE	20/1113	127/17949	0.000105158	0.00132928	0.000986904	HSP90B1/WIPI1/ATF3/PIK3R1/PPP1R15A/DNAJC3/PDIA6/CANX/RACK1/EXTL3/ADD1/ATF4/CCL2/PTPN2/MBTPS1/SHC1/PPP1R15B/NFE2L2/SSR1/CALR	20
POSITIVE_REGULATION_OF_TRANSFERASE_ACTIVITY	67/1113	679/17949	0.000108009	0.00136229	0.00101142	NCAPG2/RPS3/IGFBP6/RPS2/UBA52/EIF2AK2/AXL/UBB/DAXX/FGFR1/TGFBR2/FGF2/GAS6/PINK1/SERINC1/FYN/SDC4/ANG/RGCC/CDKN1A/AKT1/CD81/SOD1/GADD45B/TEK/DUSP6/DTX3L/CDC42/THBS1/GADD45G/GHR/BMP4/FZD4/DDR2/GADD45A/DAG1/EREG/LMO4/CALM2/CALM1/PTK2/CCT2/HSP90AA1/KLF4/DBI/ABI1/DUSP5/IRAK1/PKD1/PKD2/PPIA/SHC1/PRDX2/UBE2S/AKAP13/EGFR/MAPK3/PRKAR1A/NEK7/SASH1/CD200/RPLP1/PRNP/HBEGF/GREM1/MAP2K3/PPP2CA	67
INNATE_IMMUNE_RESPONSE_ACTIVATING_SIGNAL_TRANSDUCTION	19/1113	118/17949	0.000114653	0.0014429	0.00107127	PSMB8/PSME1/PSMB9/NFKB1/PSMD13/FYN/PSMB10/PSMA2/PSME2/PSMA5/PSMA7/PSMA4/PSMA3/PSMC2/PSMD7/PSMD2/PSMB1/PSMD8/PSMD4	19
REGULATION_OF_REACTIVE_OXYGEN_SPECIES_BIOSYNTHETIC_PROCESS	17/1113	99/17949	0.000115206	0.00144667	0.00107406	CD47/PTX3/MT-CO2/PTGIS/DDAH2/PTGS2/FYN/TSPO/SOD2/DYNLL1/RAC1/NOS1AP/AKT1/HSP90AA1/KLF4/PKD2/DDAH1	17
ASTROCYTE_DIFFERENTIATION	14/1113	72/17949	0.000115912	0.00144916	0.00107591	VIM/APP/GRN/LAMB2/PRPF19/IFNGR1/STAT3/EGFR/MAPK3/IL6/HES1/LRP1/PLP1/IL6ST	14
CYTOPLASMIC_PATTERN_RECOGNITION_RECEPTOR_SIGNALING_PATHWAY	14/1113	72/17949	0.000115912	0.00144916	0.00107591	IRF7/HSPA1B/UBA52/UBB/NOP53/NFKBIA/DDX60/IFIH1/HSPA1A/TNFAIP3/DDX58/IRAK1/BIRC3/TSPAN6	14
RESPONSE_TO_FIBROBLAST_GROWTH_FACTOR	22/1113	148/17949	0.000117092	0.00145752	0.00108211	TNC/FGFR1/FGF2/POSTN/ZFP36L2/CD44/POLR2L/NR4A1/SFRP1/SULF2/HHIP/THBS1/HNRNPF/HNRNPM/CCL2/COL1A1/ZFP36L1/FLRT2/POLR2F/MAPK3/TIAL1/IER2	22
OXIDATIVE_PHOSPHORYLATION	22/1113	148/17949	0.000117092	0.00145752	0.00108211	MT-ATP6/MT-CO1/COX7A2L/CHCHD2/NDUFA6/MT-CO2/COX7C/NUPR1/UQCRB/COX8A/MT-ND1/PINK1/NDUFB11/COX6C/NDUFA13/UQCRH/COX5A/UQCRC2/UQCRFS1/NDUFA2/NDUFA3/NDUFB7	22
HEART_DEVELOPMENT	57/1113	555/17949	0.000122759	0.00152472	0.00113201	SPARC/PCSK5/COL3A1/GPC3/FN1/TGFBR2/FGF2/SRI/VCAM1/ID3/TGFBR3/FBN1/SMAD4/OSR1/FLNA/DLC1/CDKN1A/PTCH1/SMAD7/TEK/DUSP6/CDC42/BMP4/RB1CC1/LOX/LMO4/PTK2/MBD2/KDM6B/ZFP36L1/NOTCH2/HEG1/FZD2/FLRT2/TCF25/PKD1/PKD2/SHC1/RGS2/KCNK2/AKAP13/EGFR/MAPK3/ZMIZ1/PRKAR1A/HIF1A/SENP2/DHRS3/HES1/ADAMTS1/ADAM15/PIM1/ADM/GREM1/HAND2/PAM/CALR	57
TAXIS	64/1113	644/17949	0.000125249	0.00155227	0.00115246	RARRES2/ACKR4/RPL24/RPS19/APP/ANXA1/PPIB/LAMA2/LGMN/LGALS9/FGFR1/NBL1/FGF2/GAS6/VCAM1/DPEP1/LAMB2/FYN/SMAD4/RALBP1/CHL1/PIK3R1/SBDS/TMSB4X/RAC1/HSPB1/ACKR3/VEGFD/NR4A1/F3/NFIB/PTCH1/GPNMB/SPTBN1/CCL7/THBS1/BMP4/ITGAV/CMTM3/CCL11/LOX/DAG1/PTK2/ENPP2/CCL2/NOTCH2/FLRT2/PTPN2/PPIA/SHC1/BOC/MAPK3/IL6/BSG/SERPINE1/LRP1/LBP/HBEGF/GREM1/CXCL1/CYP7B1/NTN1/CXCL10/CALR	64
PEPTIDYL_TYROSINE_MODIFICATION	42/1113	372/17949	0.000125846	0.00155629	0.00115545	NCAPG2/PARP9/EIF2AK2/APP/AXL/PARP14/SOCS3/FGFR1/EFEMP1/GAS6/FYN/CD44/GGNBP2/SFRP1/RACK1/CD81/TEK/GHR/DDR2/ERRFI1/EREG/PTK2/ENPP2/STAT3/ABI1/PTPN2/SHC1/EGFR/MAPK3/IL6/JAK1/HES1/HIPK3/PRNP/THY1/PEAK1/HBEGF/GREM1/CADM4/MAP2K3/PPP2CA/IL6ST	42
NEGATIVE_REGULATION_OF_RESPONSE_TO_BIOTIC_STIMULUS	17/1113	100/17949	0.000130918	0.0016072	0.00119324	SERPING1/RPS19/SAMHD1/GRN/TRAFD1/LGALS9/PARP14/ADAR/NMI/TNFAIP3/IRAK3/TRIB1/HTRA1/PTPN2/PRDX2/TSPAN6/FGL2	17
REGULATION_OF_HYDROGEN_PEROXIDE_METABOLIC_PROCESS	7/1113	20/17949	0.00013109	0.0016072	0.00119324	MT-CO2/PINK1/FYN/SOD2/RAC1/MMP3/PRDX2	7
NEGATIVE_REGULATION_OF_VIRAL_ENTRY_INTO_HOST_CELL	7/1113	20/17949	0.00013109	0.0016072	0.00119324	IFITM3/LY6E/PTX3/IFITM2/IFITM1/GSN/TRIM25	7
REGULATION_OF_HORMONE_BIOSYNTHETIC_PROCESS	7/1113	20/17949	0.00013109	0.0016072	0.00119324	NFKB1/ATP1A1/DKK3/H6PD/HIF1A/ARNT/ADM	7
PROTEASOMAL_PROTEIN_CATABOLIC_PROCESS	51/1113	482/17949	0.000132815	0.00162485	0.00120635	PSMB8/PSME1/HSP90B1/HSPA1B/RPL11/UBA52/PSMB9/UBB/NOP53/NUPR1/PSMD13/PINK1/IFI27/PRPF19/PSMB10/USP25/HSPA1A/PSMA2/RACK1/SMAD7/AKT1/ELOB/PSME2/PSMA5/PSMA7/TRIM25/EIF3H/NEDD4/TRIB1/PSMA4/PSMA3/PSMC2/NEMF/OS9/SEL1L/PKD1/GPX1/PSMD7/PSMD2/KEAP1/PTTG1/UBE2S/PSMB1/UBE2G2/STT3B/PSMD8/CSNK1A1/PSMD4/UBE2D3/SEC61B/NFE2L2	51
SULFUR_COMPOUND_CATABOLIC_PROCESS	12/1113	56/17949	0.000133701	0.00163218	0.00121179	DCN/DPEP1/GNS/HEXA/PRELP/OGN/ACAT1/GGT5/HEXB/BLMH/BGN/LUM	12
PROTEIN_CONTAINING_COMPLEX_SUBUNIT_ORGANIZATION	160/1113	1959/17949	0.000135027	0.00164485	0.0012212	B2M/RPS27/RPL23/PLEKHA7/RPL6/RNF213/RPL10/RPL5/RPL23A/SCARA5/RPS3/RPS14/HSPA1B/RPL11/RPS15/PLTP/UBA52/RPL24/RPS5/USP50/RPS19/SAMHD1/EIF2AK2/CELF2/RPLP0/RPL13A/TMSB10/COX7A2L/UBB/EIF3E/NOP53/NDUFA6/TAPBPL/HOMER1/COL1A2/AIDA/DAXX/RPS28/NUPR1/FN1/ADAR/GCH1/PSMD13/MT-ND1/MYADM/RYR3/PINK1/JCHAIN/EIF3K/ARPC1B/ADD3/TGFBR3/SOD2/CHP1/SRSF9/SMAD4/LAMP2/NDUFB11/ANG/PRPF19/TMSB4X/PRMT1/RAC1/LPL/CAPG/HSPA1A/N…	160
CELLULAR_PROTEIN_CONTAINING_COMPLEX_ASSEMBLY	99/1113	1108/17949	0.000135389	0.00164574	0.00122186	RPS27/RPL6/RPL10/RPL5/RPL23A/RPS3/RPS14/HSPA1B/RPL11/RPS15/UBA52/RPL24/RPS5/USP50/RPS19/EIF2AK2/CELF2/RPLP0/RPL13A/TMSB10/COX7A2L/UBB/EIF3E/NOP53/NDUFA6/TAPBPL/DAXX/RPS28/ADAR/PSMD13/MT-ND1/MYADM/PINK1/EIF3K/ARPC1B/ADD3/TGFBR3/SRSF9/SMAD4/NDUFB11/ANG/PRPF19/TMSB4X/RAC1/CAPG/HSPA1A/NDUFA13/HJURP/RPS27L/ARPC4/SPTBN1/EIF3M/WASF2/TPPP3/SCAF11/GSN/LUC7L2/FLII/EIF3H/LUC7L/ADD1/CCL11/TAPBP/TACO1/PTK2/CL…	99
CELLULAR_RESPONSE_TO_EXTERNAL_STIMULUS	36/1113	303/17949	0.000136786	0.00165918	0.00123184	EIF2AK2/AXL/TNC/WIPI1/PENK/NFKB1/ATP1A1/GAS6/VCAM1/POSTN/LAMP2/ATF3/NR4A2/JUN/RAC1/LPL/TNRC6A/SFRP1/KPTN/CDKN1A/AKT1/MN1/HSPA8/GADD45A/DAG1/ATF4/GABARAPL1/MAP1LC3B/COL1A1/EGFR/MAPK3/SH3GLB1/FOXO1/PIM1/NFE2L2/ATP1A2	36
METANEPHROS_DEVELOPMENT	15/1113	82/17949	0.000138033	0.00167076	0.00124043	STAT1/GPC3/ID3/LAMB2/CTSH/FBN1/SMAD4/OSR1/PTCH1/BMP4/PKD1/PKD2/RDH10/HES1/GREM1	15
NEGATIVE_REGULATION_OF_EPITHELIAL_CELL_PROLIFERATION	23/1113	160/17949	0.000138941	0.00167819	0.00124595	B2M/MCC/SPARC/STAT1/CDKN1C/XDH/GPC3/SERPINF1/NUPR1/KLF9/AR/TGFBR3/SFRP1/RGCC/NFIB/PTCH1/AIMP1/THBS1/MAGED1/BMP4/EREG/CCL2/CASK	23
NEGATIVE_REGULATION_OF_MAPK_CASCADE	25/1113	181/17949	0.000139424	0.00168046	0.00124763	AIDA/PINK1/SMAD4/ATF3/CAMK2N1/SFRP1/AKT1/DUSP6/IRAK3/BMP4/ERRFI1/DAG1/NDRG2/KLF4/DUSP5/PTPN2/PPIA/RGS2/FBLN1/HIPK3/FOXO1/DACT1/DNAJA1/TIMP3/PPP2CA	25
POSITIVE_REGULATION_OF_ESTABLISHMENT_OF_PROTEIN_LOCALIZATION	38/1113	327/17949	0.000143694	0.00172827	0.00128313	C1QTNF3/ACSL4/GAS6/SRI/PINK1/FYN/CHP1/DYNLL1/ANG/PIK3R1/CAMK2N1/RAC1/FLNA/RACK1/CD81/CDC42/EMD/TOMM7/PPP3R1/UBL5/GLUD1/CCT2/SAE1/PPIA/YWHAE/GOLPH3/EGFR/HIF1A/CCT8/SH3GLB1/LRP1/STOM/PRNP/TARDBP/TMED10/YWHAZ/TPR/UBE2D3	38
REGULATION_OF_CELLULAR_PROTEIN_LOCALIZATION	56/1113	547/17949	0.000152539	0.00183079	0.00135924	APOD/SP100/PARP9/ACTB/TMEM59/GPC3/GAS6/PINK1/AR/GLUL/FYN/PKIG/CHP1/PID1/PIK3R1/IFI27/FLNA/BNIP3L/RACK1/AKT1/CD81/SPTBN1/DTX3L/CDC42/GSN/EMD/BMP4/TOMM7/PPP3R1/UBL5/DAG1/CCT2/HSP90AA1/VCPIP1/SAE1/RDX/OS9/PICALM/YWHAE/EGFR/MESD/UBE2G2/CCT8/SH3GLB1/LRP1/CLTC/STOM/PRNP/DCLK1/TARDBP/YWHAZ/TPR/UBE2D3/DNAJA1/MMP14/SYT11	56
NEGATIVE_REGULATION_OF_CELL_MATRIX_ADHESION	10/1113	41/17949	0.000154556	0.00184722	0.00137144	APOD/POSTN/PIK3R1/DLC1/THBS1/CASK/SERPINE1/LRP1/ADAM15/MMP14	10
PROSTATE_GLAND_DEVELOPMENT	10/1113	41/17949	0.000154556	0.00184722	0.00137144	ANXA1/TNC/SERPINF1/AR/SFRP1/FEM1B/PTCH1/BMP4/PSAP/CYP7B1	10
RESPONSE_TO_KETONE	26/1113	193/17949	0.000156409	0.00186546	0.00138499	IGFBP7/TNC/SERPINF1/NME1/KLF9/AR/TSPO/TGFBR3/SFRP1/CDKN1A/AKT1/THBS1/ERRFI1/NR3C1/CALM1/XRN1/KLF4/GNB1/TXNIP/GOLPH3/EGFR/SGK1/ADAM15/DDIT4/FOXO1/CALR	26
MUSCLE_ORGAN_DEVELOPMENT	37/1113	317/17949	0.000159894	0.00189993	0.00141058	MYL6/DCN/LAMA2/HOMER1/NUPR1/HOXD9/SRI/ID3/TAGLN/TGFBR3/SMAD4/FHL1/ATF3/EFEMP2/MYLK/SMAD7/SGCE/YBX3/EEF2/EMD/BMP4/TCF12/LOX/DAG1/HOXD10/BTG2/HEG1/FZD2/ARID5B/DNER/GPX1/NR1D2/SKI/CDON/HBEGF/PPP3CA/CXCL10	37
MITOCHONDRION_ORGANIZATION	56/1113	548/17949	0.000159966	0.00189993	0.00141058	STAT2/MT-ATP6/DCN/COX7A2L/CHCHD2/NDUFA6/WIPI1/MT-ND1/PINK1/ACAA2/TSPO/SOD2/PID1/NDUFB11/VAT1/JUN/SLC25A4/HSPA1A/NDUFA13/BNIP3L/AKT1/SLIRP/FUNDC2/CTSK/TOMM7/RB1CC1/PRELID1/PPP3R1/UBL5/SLC25A5/DNAJC19/CALM1/GABARAPL1/TACO1/MPV17/MAP1LC3B/HSP90AA1/UQCRFS1/SAE1/GPX1/HSPD1/FAM162A/TIMM13/YWHAE/GOLPH3/HIF1A/SH3GLB1/HIGD1A/HK2/YWHAZ/HSPA9/UBE2D3/NDUFA2/NDUFA3/NDUFB7/ROMO1	56
P38MAPK_CASCADE	11/1113	49/17949	0.000162981	0.00193171	0.00143417	XDH/LGALS9/EMC10/PRMT1/GADD45B/GADD45G/GADD45A/ZFP36L1/SASH1/MAP2K3/HAND2	11
REGULATION_OF_ACTIN_FILAMENT_BASED_PROCESS	43/1113	389/17949	0.000168832	0.00199691	0.00148258	BST2/S100A10/TMSB10/CD47/ACTG1/ATP1A1/MYADM/SRI/ARPC1B/ADD3/SDC4/SMAD4/PIK3R1/TMSB4X/RAC1/FLNA/SFRP1/CAPG/RGCC/DLC1/ARPC4/SPTBN1/TEK/WASF2/CDC42/GSN/FLII/ADD1/CCL11/RHOC/NOTCH2/RDX/AKAP13/COTL1/RHOB/LRP1/CAPZB/ARHGDIA/ID1/PAM/ATP1A2/ATP2A2/ARPC3	43
PROTEIN_IMPORT	26/1113	194/17949	0.000170202	0.00200894	0.00149151	APOD/RPL23/NFKBIA/PKIG/CHP1/LAMP2/PIK3R1/FLNA/CDKN1A/PTTG1IP/AKT1/HSPA8/BMP4/TOMM7/DNAJC19/HSP90AA1/STAT3/MBTPS1/KPNB1/HSPD1/TXNIP/PPP1R10/TARDBP/PPP3CA/TPR/ROMO1	26
REGULATION_OF_TRANSLATIONAL_INITIATION_IN_RESPONSE_TO_STRESS	6/1113	15/17949	0.000172691	0.00202992	0.00150709	EIF2AK2/PPP1R15A/DNAJC3/ATF4/NPM1/PPP1R15B	6
REGULATION_OF_WNT_SIGNALING_PATHWAY_PLANAR_CELL_POLARITY_PATHWAY	6/1113	15/17949	0.000172691	0.00202992	0.00150709	GPC3/RSPO3/SFRP1/MLLT3/PLEKHA4/DACT1	6
NEGATIVE_REGULATION_OF_ERYTHROCYTE_DIFFERENTIATION	5/1113	10/17949	0.000176057	0.00206523	0.0015333	NCAPG2/LDB1/ZFP36L1/KLF13/HSPA9	5
REGULATION_OF_STRESS_ACTIVATED_PROTEIN_KINASE_SIGNALING_CASCADE	25/1113	184/17949	0.000181318	0.00212257	0.00157588	XDH/EIF2AK2/APP/AIDA/PINK1/EMC10/PRMT1/SFRP1/AKT1/GADD45B/PLCB1/CDC42/GADD45G/RB1CC1/GADD45A/NBR1/PPIA/EGFR/MAPK3/SASH1/HIPK3/FOXO1/DACT1/DNAJA1/HAND2	25
REGULATION_OF_CELL_CYCLE_G1_S_PHASE_TRANSITION	26/1113	195/17949	0.000185065	0.002162	0.00160515	RPL26/PSME1/ANXA1/FHL1/PRMT1/RGCC/CDKN1A/RPS27L/AKT1/MN1/GPNMB/PSME2/PLCB1/KMT2E/GADD45A/CCL2/BTG2/KLF4/RDX/PKD1/PKD2/EGFR/JADE1/SENP2/ADAMTS1/DACT1	26
MITOCHONDRIAL_ELECTRON_TRANSPORT_CYTOCHROME_C_TO_OXYGEN	7/1113	21/17949	0.000186155	0.00217029	0.0016113	MT-CO1/COX7A2L/MT-CO2/COX7C/COX8A/COX6C/COX5A	7
MYELOID_LEUKOCYTE_MIGRATION	28/1113	217/17949	0.00018748	0.00218127	0.00161945	RARRES2/RPS19/ANXA1/PPIB/CD47/LGMN/NBL1/DPEP1/RAC1/VEGFD/CD81/PLCB1/CCL7/THBS1/CCL11/PTK2/CCL2/PPIA/MAPK3/IL6/BSG/SERPINE1/CD200/LBP/GREM1/CXCL1/MMP14/CXCL10	28
NEURON_PROJECTION_REGENERATION	12/1113	58/17949	0.000190401	0.00221075	0.00164134	APOD/TNC/GRN/LAMB2/TSPO/CHL1/FLNA/DAG1/KLF4/LRP1/THY1/ADM	12
CHEMICAL_HOMEOSTASIS	104/1113	1187/17949	0.000192205	0.00222716	0.00165353	B2M/FTH1/STAT1/NPC2/IFIT1/SLC39A14/SCARA5/HSP90B1/ACKR4/C1QTNF3/RPS6/DCN/APP/LEPR/HOMER1/GRN/ATP1A1/SERPINF1/NME1/LGALS1/FGF2/SLC29A1/GAS6/SRI/RYR3/FYN/TSPO/CTSH/SOD2/CHP1/CLIC4/SMAD4/FHL1/GRINA/DYNLL1/CKB/PIK3R1/TPT1/SLC16A1/CAMK2N1/RAC1/LPL/ACKR3/TGM2/RACK1/PTCH1/SMAD7/AKT1/SOD1/CCL7/RAB20/AP3D1/KCNMA1/ITGAV/CCL11/CALM2/ATF4/CALM1/ANGPTL4/STEAP4/GNAI2/TCIRG1/STAT3/ENPP1/PTPN2/PKD1/PKD2/SELENOK/…	104
RESPONSE_TO_INTERLEUKIN_12	11/1113	50/17949	0.000197378	0.00228245	0.00169458	RPLP0/CD47/SOD2/SOD1/PSME2/PLCB1/CDC42/HNRNPF/PPIA/JAK1/HSPA9	11
VESICLE_FUSION_WITH_ENDOPLASMIC_RETICULUM_GOLGI_INTERMEDIATE_COMPARTMENT_ERGIC_MEMBRANE	4/1113	6/17949	0.000199397	0.00230114	0.00170845	TAP1/TAPBP/TAP2/CALR	4
REGULATION_OF_EPITHELIAL_CELL_APOPTOTIC_PROCESS	16/1113	94/17949	0.000201398	0.00231954	0.00172211	NUPR1/GAS6/CD248/RGCC/TNFAIP3/TEK/GSN/THBS1/CAST/ANGPTL4/CCL2/ZFP36L1/IL6/SERPINE1/SFRP4/NFE2L2	16
REGULATION_OF_RESPONSE_TO_WOUNDING	23/1113	164/17949	0.000201933	0.00232101	0.0017232	SERPING1/PLPP3/ANXA1/ACTG1/GRN/FGF2/FLNA/MYLK/F3/TNFAIP3/THBS1/TNFRSF12A/PTK2/KLF4/PROS1/PRDX2/THBD/CASK/SERPINE1/LRP1/HBEGF/CADM4/NFE2L2	23
POSITIVE_REGULATION_OF_PROTEIN_KINASE_ACTIVITY	54/1113	528/17949	0.000204013	0.0023402	0.00173745	NCAPG2/RPS3/IGFBP6/UBA52/EIF2AK2/UBB/DAXX/FGFR1/TGFBR2/FGF2/GAS6/PINK1/FYN/SDC4/ANG/RGCC/CDKN1A/AKT1/CD81/SOD1/GADD45B/DUSP6/THBS1/GADD45G/GHR/BMP4/FZD4/DDR2/GADD45A/DAG1/EREG/CALM2/CALM1/PTK2/HSP90AA1/ABI1/DUSP5/IRAK1/PKD1/PKD2/PPIA/SHC1/PRDX2/AKAP13/EGFR/MAPK3/PRKAR1A/SASH1/RPLP1/PRNP/HBEGF/GREM1/MAP2K3/PPP2CA	54
REGULATION_OF_CELLULAR_LOCALIZATION	76/1113	812/17949	0.000205625	0.00235329	0.00174717	APOD/SP100/PARP9/ACTB/TMEM59/GPC3/LGALS9/GAS6/SRI/PINK1/AR/GLUL/FYN/PKIG/CHP1/PID1/DYNLL1/PIK3R1/IFI27/CAMK2N1/RAC1/FLNA/BNIP3L/RACK1/AKT1/CD81/SPTBN1/DTX3L/CDC42/GSN/EMD/NEDD4/BMP4/TOMM7/GAS1/PPP3R1/UBL5/DAG1/CALM2/CALM1/CCT2/HSP90AA1/VCPIP1/ZFP36L1/SAE1/RDX/OS9/PKD2/PICALM/PPP1CC/DIAPH1/YWHAE/EGFR/MAPK3/HIF1A/MESD/UBE2G2/CCT8/SH3GLB1/LRP1/CLTC/STOM/PRNP/THY1/TMBIM6/DCLK1/TARDBP/YWHAZ/LAMP1/TPR/…	76
POSITIVE_REGULATION_OF_NIK_NF_KAPPAB_SIGNALING	13/1113	67/17949	0.00020598	0.00235329	0.00174717	RPS3/EIF2AK2/APP/LGALS9/IFI35/NMI/ILK/IRAK1/EGFR/SASH1/GREM1/ACTN4/CALR	13
NEGATIVE_REGULATION_OF_HYDROLASE_ACTIVITY	48/1113	454/17949	0.000210824	0.00240381	0.00178468	SERPING1/BST2/TIMP1/IFIT1/SLC39A14/APP/ANXA1/LEPR/GPC3/PTX3/ECM1/TIMP2/SERPINF1/GAS6/PPP1R2/DPEP1/ARPP19/CHP1/SERPINH1/PPP1R15A/PXK/CD44/AKT1/ITIH5/THBS1/CAST/PRDX5/CPEB2/ANGPTL4/ARL6IP1/GNAI2/C4B/KLF4/RDX/PROS1/RGS2/GPX1/PICALM/PTTG1/YWHAE/C3/PPP1R10/SERPINE1/LRP1/PRNP/TMBIM6/TMED10/TIMP3	48
POST_EMBRYONIC_DEVELOPMENT	14/1113	76/17949	0.000211497	0.00240668	0.00178681	CSRNP1/CHST11/EFEMP1/GNAS/FBN1/NR4A2/NKX2-3/BMP4/ATRX/HEG1/KLF4/ARID5B/MFAP2/ATF5	14
REGULATION_OF_FIBROBLAST_MIGRATION	9/1113	35/17949	0.000213411	0.00242361	0.00179938	FGF2/SDC4/RAC1/AKT1/HAS1/THBS1/DDR2/PTK2/AKAP12	9
MORPHOGENESIS_OF_A_BRANCHING_STRUCTURE	25/1113	186/17949	0.000215118	0.00243815	0.00181017	TNC/GPC3/SOCS3/TGFBR2/FGF2/AR/CTSH/CLIC4/SMAD4/RSPO3/PBX1/TGM2/SFRP1/HHIP/FEM1B/PTCH1/BMP4/CCL11/DAG1/PKD1/PKD2/RDH10/ADM/GREM1/MMP14	25
POSITIVE_REGULATION_OF_VASCULAR_ENDOTHELIAL_GROWTH_FACTOR_PRODUCTION	8/1113	28/17949	0.000216893	0.00245339	0.00182148	PTGS2/SULF2/ATF4/C3/IL6/HIF1A/ARNT/IL6ST	8
PATTERN_RECOGNITION_RECEPTOR_SIGNALING_PATHWAY	27/1113	208/17949	0.000219498	0.00247793	0.00183971	IRF7/HSP90B1/HSPA1B/RSAD2/UBA52/UBB/NOP53/NFKBIA/LGMN/DDX60/IFI35/IFIH1/NMI/HSPA1A/TNFAIP3/IRAK3/CTSK/DDX58/CTSL/IRAK1/HSPD1/BIRC3/RAB7B/TSPAN6/LBP/COLEC12/UBE2D3	27
CELLULAR_RESPONSE_TO_HORMONE_STIMULUS	61/1113	619/17949	0.000225054	0.00253563	0.00188255	IGFBP7/RARRES2/SLC39A14/ANXA1/RAMP1/LEPR/TNC/NFKB1/ATP1A1/SERPINF1/DAXX/SOCS3/KLF9/STAT6/AR/FYN/CTSH/FBN1/ZFP36L2/PID1/PIK3R1/NR4A2/NR4A3/LPL/NR4A1/SFRP1/AKT1/RXRA/NEDD4/CPEB2/GHR/BMP4/ERRFI1/NR3C1/PTK2/GNAI2/ZFP36L1/TCIRG1/STAT3/RDX/ENPP1/PTPN2/CTSL/SHC1/GNB1/NR1D2/EGFR/AHCYL1/ZMIZ1/PRKAR1A/PMEPA1/SGK1/DDIT4/FOXO1/CYP7B1/ATP6V0B/ATP6AP1/DNAJA1/NFE2L2/ATP1A2/CALR	61
POSITIVE_REGULATION_OF_WOUND_HEALING	12/1113	59/17949	0.000225706	0.00253797	0.00188428	PLPP3/ANXA1/ACTG1/MYLK/F3/THBS1/PTK2/PRDX2/THBD/SERPINE1/HBEGF/NFE2L2	12
REGULATION_OF_BIOMINERALIZATION	16/1113	95/17949	0.000228487	0.00256419	0.00190375	ISG15/ECM1/GAS6/CEBPB/ATRAID/OSR1/MGP/BMP4/DDR2/ATF4/NBR1/ENPP1/HIF1A/LTBP3/ASPN/GREM1	16
SUBSTANTIA_NIGRA_DEVELOPMENT	10/1113	43/17949	0.000236053	0.0026387	0.00195907	ACTB/DYNLL1/CKB/CDC42/CALM2/CALM1/GLUD1/NDRG2/YWHAE/PLP1	10
TRABECULA_MORPHOGENESIS	10/1113	43/17949	0.000236053	0.0026387	0.00195907	THBS3/MMP2/TGFBR3/SFRP1/TEK/COL1A1/SBNO2/HEG1/ADAMTS1/GREM1	10
RESPONSE_TO_DRUG	40/1113	359/17949	0.000238179	0.00265725	0.00197284	B2M/APOD/S100A10/MGST1/ANXA1/PNP/TIMP2/ATP1A1/NME1/LGALS1/TGFBR2/MT-ND1/GAS6/GNAS/DPEP1/FYN/TSPO/SOD2/JUN/LPL/SFRP1/CDKN1A/PTCH1/SOD1/DAD1/DUSP6/EEF2/THBS1/LOX/UQCRC2/COL1A1/NNMT/TXNIP/EGFR/ATP8B1/BLMH/NFE2L2/PAM/RPN2/CALR	40
FORMATION_OF_PRIMARY_GERM_LAYER	18/1113	115/17949	0.000247366	0.00275436	0.00204494	COL6A1/LAMB1/COL12A1/FN1/MMP2/COL8A1/COL5A2/HSBP1/BMP4/ITGAV/ITGB5/KDM6B/RTF1/TXNRD1/KLF4/DUSP5/PRKAR1A/MMP14	18
POSITIVE_REGULATION_OF_DNA_BINDING_TRANSCRIPTION_FACTOR_ACTIVITY	32/1113	266/17949	0.000251078	0.00278615	0.00206854	PLPP3/RPS3/HSPA1B/UBA52/EIF2AK2/APP/UBB/NFKB1/LGALS9/PINK1/AR/HSPA1A/RGCC/AKT1/IRAK3/TRIM25/FZD4/DDR2/DDX58/SLCO3A1/STAT3/FZD2/IRAK1/PPIA/ARID5B/ANXA3/IL6/RAB7B/NPM1/CD200/GREM1/PPP3CA	32
RNA_SPLICING_VIA_TRANSESTERIFICATION_REACTIONS	42/1113	384/17949	0.000251198	0.00278615	0.00206854	CELF2/SON/NOVA1/SRSF9/PRPF19/YBX1/POLR2L/PABPC1/HSPA8/IK/SCAF11/LUC7L2/LUC7L/HNRNPF/UBL5/HNRNPM/HNRNPA0/FUS/DNAJC8/SNRNP27/HNRNPH2/POLR2F/ZMAT2/U2SURP/PRDX6/SNRPF/PCF11/NSRP1/SNRNP70/ZCRB1/RBM39/SRSF3/SRSF11/SNRPD1/HNRNPA3/SYF2/MBNL2/RALY/SRSF7/SF3B6/SNRPB/RBM8A	42
NEGATIVE_REGULATION_OF_MUSCLE_CONTRACTION	7/1113	22/17949	0.00025849	0.00285783	0.00212176	SRI/SOD1/KCNMA1/ARHGAP42/RGS2/GUCY1A1/ATP1A2	7
NEGATIVE_REGULATION_OF_PEPTIDASE_ACTIVITY	31/1113	255/17949	0.000258663	0.00285783	0.00212176	SERPING1/BST2/TIMP1/APP/GPC3/ECM1/TIMP2/SERPINF1/GAS6/DPEP1/SERPINH1/CD44/AKT1/ITIH5/THBS1/CAST/PRDX5/ARL6IP1/C4B/KLF4/PROS1/GPX1/PICALM/PTTG1/YWHAE/C3/SERPINE1/LRP1/PRNP/TMED10/TIMP3	31
NEGATIVE_REGULATION_OF_UBIQUITIN_PROTEIN_TRANSFERASE_ACTIVITY	6/1113	16/17949	0.000261847	0.00288741	0.00214372	RPL23/RPL5/RPS7/RPL11/SMAD7/DTX3L	6
ACTIVATION_OF_INNATE_IMMUNE_RESPONSE	21/1113	146/17949	0.000264158	0.00290139	0.0021541	PSMB8/PSME1/ZBP1/PSMB9/NFKB1/PSMD13/FYN/PSMB10/PSMA2/PSME2/PSMA5/PSMA7/PSMA4/PSMA3/HSP90AA1/PSMC2/PSMD7/PSMD2/PSMB1/PSMD8/PSMD4	21
PROTEIN_LOCALIZATION_TO_MITOCHONDRION	21/1113	146/17949	0.000264158	0.00290139	0.0021541	PINK1/TSPO/NDUFA13/BNIP3L/AKT1/TOMM7/PPP3R1/UBL5/DNAJC19/CALM1/HSP90AA1/SAE1/HSPD1/TIMM13/YWHAE/SH3GLB1/HK2/YWHAZ/UBE2D3/DNAJA1/ROMO1	21
NEGATIVE_REGULATION_OF_TRANSCRIPTION_BY_RNA_POLYMERASE_II	80/1113	872/17949	0.000265372	0.00290139	0.0021541	IRF7/RPL23/STAT1/RPL10/SP100/AEBP1/BHLHE40/RPS14/PARP9/UBA52/UBB/NOP53/NFKB1/HOXD9/ID3/CEBPB/AR/PKIG/SMAD4/ATF3/KLF3/IFI27/NR4A2/NR4A3/PEG3/OSR1/JUN/HSPA1A/NFIB/CIR1/PTCH1/SMAD7/MAF/HSBP1/YBX3/EID1/HOXD8/RXRA/NEDD4/LDB1/BMP4/IRF8/GADD45A/NR3C1/SKIL/ATF4/DRAP1/ATRX/RBBP7/MBD2/BTG2/ZBTB2/RTF1/NOTCH2/MIER1/STAT3/TCF25/KLF4/PTPN2/SMARCA2/ARID5B/NFIC/TXNIP/NR1D2/CGGBP1/SKI/MEIS2/DNAJB1/HES1/LOXL2/BPTF…	80
CIRCULATORY_SYSTEM_PROCESS	60/1113	610/17949	0.000265548	0.00290139	0.0021541	SERPING1/RARRES2/STAT1/PCSK5/CELF2/LEPR/SCPEP1/COL1A2/ATP1A1/GCH1/SLC29A1/GAS6/SRI/RYR3/PTGS2/POSTN/AR/FYN/SOD2/SLC16A1/CAMK2N1/FLNA/NOS1AP/SMAD7/AKT1/SOD1/TEK/CDC42/GSN/KCNMA1/ARHGAP42/CALM2/CALM1/SLCO3A1/FXYD1/GNAI2/HEG1/AKAP12/SLC1A5/RGS2/GPX1/NISCH/YWHAE/AKAP13/EGFR/AHCYL1/CACNA2D1/GUCY1A1/SGK1/LRP1/DDAH1/ACTA2/ADM/CYB5R3/HBEGF/MAP2K3/CXCL10/ATP1A2/FXYD6/ATP2A2	60
PROTEIN_POLYUBIQUITINATION	38/1113	337/17949	0.00026566	0.00290139	0.0021541	RNF213/PSMB8/PSME1/UBA52/PSMB9/UBB/UBE2L6/ANAPC13/HERC6/PSMD13/NMI/IFI27/PRPF19/PSMB10/UBE2R2/RNF114/PSMA2/TNFAIP3/PSME2/PSMA5/PSMA7/DTX3L/WSB1/NEDD4/PSMA4/PSMA3/PSMC2/PPIA/PSMD7/PSMD2/UBE2S/PSMB1/UBE2G2/SASH1/BLMH/PSMD8/PSMD4/UBE2D3	38
POSITIVE_REGULATION_OF_INTRINSIC_APOPTOTIC_SIGNALING_PATHWAY	12/1113	60/17949	0.000266431	0.00290425	0.00215622	RPL26/RPS3/RPS7/RPL11/UBB/NUPR1/RACK1/SOD1/SKIL/PTPN2/BCLAF1/MCL1	12
REGULATION_OF_NIK_NF_KAPPAB_SIGNALING	17/1113	106/17949	0.000270687	0.00294502	0.00218649	RPS3/C1QTNF3/EIF2AK2/APP/NFKBIA/LGALS9/IFI35/NMI/TMSB4X/ILK/IRAK1/EGFR/TSPAN6/SASH1/GREM1/ACTN4/CALR	17
REGULATION_OF_LEUKOCYTE_DIFFERENTIATION	33/1113	279/17949	0.000277277	0.00301097	0.00223545	IRF7/ANXA1/AXL/PNP/NME1/LGALS9/TMEM176B/TGFBR2/GAS6/GNAS/CEBPB/FBN1/ZFP36L2/PIK3R1/JUN/SFRP1/SMAD7/SOD1/AP3D1/BMP4/TRIB1/PRELID1/ZFP36L1/NOTCH2/PTPN2/PRDX2/FSTL3/ZMIZ1/ATP6AP1/MMP14/FGL2/TMEM176A/NFKBIZ	33
RESPONSE_TO_PEPTIDE_HORMONE	46/1113	435/17949	0.000281997	0.0030564	0.00226918	SPARC/TIMP1/RARRES2/STAT1/STAT2/SLC39A14/ANXA1/NFKB1/SOCS3/STAT6/FYN/TGFBR3/FBN1/PID1/PIK3R1/NR4A2/NR4A3/LPL/NR4A1/AKT1/TEK/CPEB2/GHR/ERRFI1/DAG1/EREG/PTK2/COL1A1/BTG2/GNAI2/ZFP36L1/TCIRG1/STAT3/ENPP1/PTPN2/SHC1/JUND/IGFBP5/AHCYL1/BSG/PRKAR1A/FOXO1/ADM/ATP6V0B/ATP6AP1/NFE2L2	46
RESPONSE_TO_OXYGEN_RADICAL	8/1113	29/17949	0.000283365	0.00305959	0.00227155	GCH1/SOD2/SOD1/SOD3/FANCC/PRDX2/NFE2L2/FBLN5	8
POSITIVE_REGULATION_OF_P38MAPK_CASCADE	8/1113	29/17949	0.000283365	0.00305959	0.00227155	XDH/EMC10/PRMT1/GADD45B/GADD45G/GADD45A/SASH1/HAND2	8
INTRINSIC_APOPTOTIC_SIGNALING_PATHWAY_IN_RESPONSE_TO_OXIDATIVE_STRESS	10/1113	44/17949	0.000288696	0.00310538	0.00230555	PINK1/SOD2/HSPB1/AKT1/SOD1/PPIA/GPX1/HIF1A/MCL1/NFE2L2	10
FIBROBLAST_MIGRATION	10/1113	44/17949	0.000288696	0.00310538	0.00230555	FGF2/SDC4/RAC1/AKT1/HAS1/THBS1/DDR2/PTK2/AKAP12/ARID5B	10
PROTEIN_FOLDING_IN_ENDOPLASMIC_RETICULUM	5/1113	11/17949	0.000306291	0.00327611	0.0024323	HSP90B1/DNAJC3/CANX/PDIA3/CALR	5
INTERLEUKIN_27_MEDIATED_SIGNALING_PATHWAY	5/1113	11/17949	0.000306291	0.00327611	0.0024323	STAT1/CANX/STAT3/JAK1/IL6ST	5
INTERLEUKIN_35_MEDIATED_SIGNALING_PATHWAY	5/1113	11/17949	0.000306291	0.00327611	0.0024323	STAT1/CANX/STAT3/JAK1/IL6ST	5
REGULATION_OF_CELL_CELL_ADHESION	46/1113	437/17949	0.000312451	0.00333574	0.00247657	PLPP3/RPS3/ANXA1/CD47/PNP/LGALS9/LGALS1/TGFBR2/MYADM/VCAM1/CEBPB/FYN/SDC4/PIK3R1/NR4A3/CD44/RAC1/RGCC/SMAD7/AKT1/CD81/GPNMB/CDC42/AP3D1/BMP4/PTK2/CCL2/KLF4/RDX/PTPN2/IRAK1/PRDX2/HSPD1/SELENOK/FSTL3/ZMIZ1/IL6/PRKAR1A/JAK1/HES1/PRNP/THY1/TENM3/FGL2/NFKBIZ/IL6ST	46
RESPONSE_TO_CADMIUM_ION	12/1113	61/17949	0.000313229	0.00333779	0.0024781	B2M/SPARC/CYB5A/DAXX/SOD2/JUN/AKT1/SOD1/GSN/EGFR/MAPK3/UBE2D3	12
LEUKOCYTE_DIFFERENTIATION	53/1113	525/17949	0.000319831	0.00340179	0.00252561	B2M/IRF7/RSAD2/RPS6/RPL22/APP/ANXA1/AXL/LEPR/GPC3/PNP/NME1/LGALS9/TMEM176B/LGALS1/TGFBR2/GAS6/VCAM1/GNAS/CEBPB/FBN1/ZFP36L2/PIK3R1/JUN/NKX2-3/SFRP1/SMAD7/CD81/SOD1/CDC42/AP3D1/BMP4/TRIB1/IRF8/PRELID1/JUNB/SBNO2/ZFP36L1/NOTCH2/TCIRG1/STAT3/AZI2/PTPN2/CTSL/PRDX2/FSTL3/ZMIZ1/IL6/ATP6AP1/MMP14/FGL2/TMEM176A/NFKBIZ	53
CELLULAR_RESPONSE_TO_VIRUS	13/1113	70/17949	0.000324254	0.0034424	0.00255577	IRF7/NOP53/PENK/LGALS9/DDX60/IFIH1/ADAR/DDX58/HSP90AA1/BIRC3/IL6/TSPAN6/HIF1A	13
NEGATIVE_REGULATION_OF_LOCOMOTION	41/1113	377/17949	0.000333315	0.00352889	0.00261998	MCC/BST2/APOD/TIMP1/SP100/DCN/COL3A1/SERPINF1/NBL1/FGF2/DPEP1/IFITM1/CLIC4/RAC1/SFRP1/RGCC/DLC1/SMAD7/AKT1/HAS1/PLCB1/THBS1/TRIB1/GADD45A/DAG1/CCL2/KLF4/PTPN2/NISCH/IGFBP5/PODN/RHOB/SERPINE1/CD200/LRP1/ADAM15/FBLN1/THY1/GREM1/NFE2L2/CALR	41
NEGATIVE_REGULATION_OF_BINDING	22/1113	159/17949	0.000333638	0.00352889	0.00261998	B2M/IFIT1/SP100/ACTB/NFKBIA/SRI/MITD1/JUN/TMSB4X/LRPAP1/CDKN1A/RACK1/AKT1/MAPK3/SENP2/ADAM15/TMBIM6/DACT1/PPP3CA/HAND2/ID1/ATP2A2	22
ER_NUCLEUS_SIGNALING_PATHWAY	11/1113	53/17949	0.000339549	0.00358476	0.00266146	HSP90B1/ATF3/PPP1R15A/ATF4/CCL2/PTPN2/MBTPS1/PPP1R15B/NFE2L2/CALR/ATP2A2	11
LEUKOCYTE_CHEMOTAXIS	28/1113	225/17949	0.000343514	0.00361991	0.00268756	RARRES2/RPS19/ANXA1/PPIB/LGMN/LGALS9/NBL1/GAS6/DPEP1/SBDS/RAC1/VEGFD/CCL7/THBS1/CCL11/PTK2/CCL2/PPIA/MAPK3/IL6/BSG/SERPINE1/LBP/GREM1/CXCL1/CYP7B1/CXCL10/CALR	28
NEGATIVE_REGULATION_OF_MONONUCLEAR_CELL_MIGRATION	7/1113	23/17949	0.000351814	0.00369248	0.00274143	APOD/NBL1/AKT1/PLCB1/CCL2/CD200/GREM1	7
CELLULAR_RESPONSE_TO_ALCOHOL	15/1113	89/17949	0.000352065	0.00369248	0.00274143	TNC/KLF9/SOD2/SFRP1/PTCH1/AKT1/CCL7/DAG1/XRN1/KLF4/GNB1/GOLPH3/GRAMD1A/SGK1/ADAM15	15
BONE_DEVELOPMENT	25/1113	192/17949	0.000352343	0.00369248	0.00274143	PPIB/THBS3/TGFBR2/GNAS/FBN1/SERPINH1/SBDS/SULF2/TEK/WASF2/BMP4/LOX/COL1A1/NOTCH2/AKAP13/SKI/DHRS3/LTBP3/RPL13/GLG1/BGN/GREM1/ATP6AP1/MMP14/SFRP4	25
RESPONSE_TO_EXTRACELLULAR_STIMULUS	49/1113	477/17949	0.000356943	0.00373382	0.00277213	SPARC/RARRES2/RPS19/ACSL4/EIF2AK2/AXL/TNC/WIPI1/PENK/TGFBR2/GAS6/VCAM1/POSTN/TSPO/SOD2/LAMP2/ATF3/SLC16A1/NR4A2/JUN/LPL/TNRC6A/SFRP1/KPTN/CDKN1A/AKT1/SOD1/MN1/DAD1/HSPA8/EEF2/GSN/TRIM25/ATF4/GABARAPL1/MBD2/MAP1LC3B/COL1A1/GNAI2/NENF/EGFR/MAPK3/C2/SH3GLB1/FOXO1/PIM1/ADM/NFE2L2/CXCL10	49
POSITIVE_REGULATION_OF_CHEMOTAXIS	20/1113	139/17949	0.000364564	0.00378944	0.00281342	RARRES2/LGMN/LGALS9/FGFR1/FGF2/GAS6/TMSB4X/RAC1/HSPB1/VEGFD/F3/CCL7/THBS1/PTK2/MAPK3/IL6/SERPINE1/LBP/CXCL10/CALR	20
PLACENTA_BLOOD_VESSEL_DEVELOPMENT	8/1113	30/17949	0.000365583	0.00378944	0.00281342	SOCS3/GGNBP2/AKT1/JUNB/NOTCH2/PKD1/PKD2/HES1	8
INTERLEUKIN_6_MEDIATED_SIGNALING_PATHWAY	8/1113	30/17949	0.000365583	0.00378944	0.00281342	STAT1/SOCS3/SMAD4/STAT3/PTPN2/IL6/JAK1/IL6ST	8
CELLULAR_RESPONSE_TO_VITAMIN	8/1113	30/17949	0.000365583	0.00378944	0.00281342	TNC/PENK/GAS6/POSTN/SFRP1/MN1/COL1A1/PIM1	8
POSITIVE_REGULATION_OF_CELL_SUBSTRATE_JUNCTION_ORGANIZATION	8/1113	30/17949	0.000365583	0.00378944	0.00281342	S100A10/SDC4/PIK3R1/RAC1/SFRP1/TEK/COL16A1/THY1	8
CELLULAR_RESPONSE_TO_PEPTIDE	42/1113	391/17949	0.000368067	0.00380424	0.00282441	VIM/RPL23/RARRES2/SLC39A14/APP/NFKB1/LGMN/SOCS3/VCAM1/STAT6/FYN/FBN1/PID1/PIK3R1/KLF3/NR4A2/NR4A3/LPL/NR4A1/AKT1/CPEB2/GHR/ERRFI1/PTK2/GNAI2/ZFP36L1/TCIRG1/STAT3/KLF4/ENPP1/PTPN2/SHC1/AHCYL1/PRKAR1A/CACNA2D1/LRP1/PRNP/FOXO1/ATP6V0B/ATP6AP1/ID1/NFE2L2	42
REGULATION_OF_TRANSLATIONAL_INITIATION	14/1113	80/17949	0.000368346	0.00380424	0.00282441	EIF2AK2/RPL13A/EIF3E/EIF3K/PPP1R15A/DNAJC3/HSPB1/EIF4G3/EIF3H/ATF4/EIF1/NPM1/TPR/PPP1R15B	14
REGULATION_OF_MAP_KINASE_ACTIVITY	35/1113	307/17949	0.000371399	0.00382883	0.00284267	RPS3/IGFBP6/UBA52/UBB/AIDA/DAXX/FGFR1/FGF2/SFRP1/CD81/SOD1/GADD45B/DUSP6/IRAK3/THBS1/GADD45G/GHR/BMP4/TRIB1/FZD4/GADD45A/DUSP5/IRAK1/PPIA/SHC1/RGS2/PRDX2/AKAP13/EGFR/MAPK3/SASH1/HIPK3/MAP2K3/DNAJA1/PPP2CA	35
TYPE_I_INTERFERON_PRODUCTION	19/1113	129/17949	0.000375115	0.00386016	0.00286592	ISG15/IRF7/STAT1/ZBP1/UBE2L6/NFKB1/IFIH1/STAT6/NMI/POLR2L/TNFAIP3/TRIM25/IRF8/DDX58/HSP90AA1/IRAK1/POLR2F/HSPD1/TAX1BP1	19
MULTI_MULTICELLULAR_ORGANISM_PROCESS	26/1113	204/17949	0.000380056	0.00389668	0.00289304	IGFBP7/TIMP1/RPL29/PCSK5/ACSL4/LGALS9/TGFBR2/MMP2/HPGD/AR/AKT1/SOD1/TPPP3/JUNB/COL16A1/CAPN2/RGS2/THBD/MAPK3/IGFBP5/BSG/PAPPA/ADM/HEXB/PAM/CALR	26
T_CELL_RECEPTOR_SIGNALING_PATHWAY	26/1113	204/17949	0.000380056	0.00389668	0.00289304	RPS3/PSMB8/PSME1/PSMB9/NFKB1/PSMD13/FYN/PIK3R1/PSMB10/PSMA2/CD81/PSME2/PSMA5/PSMA7/PSMA4/PSMA3/PSMC2/PTPN2/PSMD7/PSMD2/PSMB1/PRNP/THY1/PSMD8/PSMD4/NFKBIZ	26
REGULATION_OF_LEUKOCYTE_CHEMOTAXIS	18/1113	119/17949	0.000380714	0.00389668	0.00289304	RARRES2/LGMN/LGALS9/NBL1/GAS6/RAC1/VEGFD/CCL7/THBS1/PTK2/CCL2/MAPK3/IL6/SERPINE1/LBP/GREM1/CXCL10/CALR	18
POSITIVE_REGULATION_OF_CELLULAR_PROTEIN_CATABOLIC_PROCESS	21/1113	150/17949	0.000384124	0.00392454	0.00291372	HSPA1B/NOP53/NUPR1/HSPA1A/RACK1/PTTG1IP/SMAD7/AKT1/CD81/TNFAIP3/ELOB/TRIB1/PTK2/HSP90AA1/PSMC2/RDX/KEAP1/LRP1/DACT1/CSNK1A1/NFE2L2	21
RESPONSE_TO_HEAT	22/1113	161/17949	0.000398213	0.00406121	0.00301519	IGFBP7/SCARA5/HSPA1B/DAXX/HSPA1A/CDKN1A/AKT1/SOD1/HSBP1/HSPA8/THBS1/RBBP7/HSP90AA1/IRAK1/YWHAE/MAPK3/DNAJB1/TPR/DNAJA1/CXCL10/DNAJA2/ATP2A2	22
NEGATIVE_REGULATION_OF_NUCLEOBASE_CONTAINING_COMPOUND_METABOLIC_PROCESS	126/1113	1519/17949	0.000403106	0.00410376	0.00304678	IRF7/RPL23/STAT1/RPL10/SP100/AEBP1/RPS3/BHLHE40/RPS14/PARP9/CDKN1C/UBA52/UBB/NOP53/NFKB1/ZNFX1/PARP14/DAXX/NUPR1/DKK3/HOXD9/RPS26/GAS6/ID3/CEBPB/LBH/AR/PARP3/PKIG/SRSF9/PID1/SMAD4/ATF3/RPS13/MAF1/KLF3/IFI27/NR4A2/NR4A3/PEG3/YBX1/OSR1/JUN/FLNA/SFRP1/HSPA1A/NDUFA13/CDKN1A/PABPC1/NFIB/CIR1/PTCH1/SMAD7/MAF/HSBP1/YBX3/PLCB1/HSPA8/SLIRP/EID1/HOXD8/RXRA/PRDX5/NEDD4/LDB1/BMP4/IRF8/GADD45A/NR3C1/SKIL/EREG…	126
REGULATION_OF_PROTEIN_LOCALIZATION_TO_MEMBRANE	25/1113	194/17949	0.000412757	0.00419452	0.00311417	ACTB/TMEM59/GPC3/AR/FYN/CHP1/PID1/PIK3R1/RACK1/AKT1/CD81/SPTBN1/GSN/PPP3R1/DAG1/PICALM/YWHAE/EGFR/MESD/LRP1/CLTC/STOM/PRNP/YWHAZ/MMP14	25
EPITHELIAL_TUBE_MORPHOGENESIS	35/1113	309/17949	0.000419306	0.00425349	0.00315795	RPS7/TNC/GPC3/TGFBR2/FGF2/AR/CTSH/SDC4/CLIC4/SMAD4/PBX1/OSR1/SFRP1/HHIP/DLC1/PTCH1/BMP4/CCL11/DAG1/LMO4/NOTCH2/FZD2/PKD1/PKD2/RDH10/SKI/HIF1A/RHOB/HES1/ADM/GREM1/NTN1/MMP14/HAND2/CXCL10	35
RESPONSE_TO_EPIDERMAL_GROWTH_FACTOR	10/1113	46/17949	0.000423645	0.00428987	0.00318496	ZFP36L2/EEF1A1/AKT1/ERRFI1/COL1A1/ZFP36L1/EGFR/MAPK3/TPR/ID1	10
CENTRAL_NERVOUS_SYSTEM_DEVELOPMENT	87/1113	980/17949	0.000424607	0.00429199	0.00318653	B2M/APOD/VIM/MT-CO1/HSPG2/ACTB/COL3A1/APP/AXL/UBB/VIT/LAMB1/GRN/TIMP2/NME1/MXRA8/TGFBR2/ID3/LAMB2/FYN/DYNLL1/CKB/PBX1/PRPF19/NR4A2/IFNGR1/FLNA/SFRP1/CAPG/UGP2/DLC1/NFIB/PTCH1/AKT1/PLCB1/CDC42/GSN/LDB1/BMP4/FZD4/FANCC/DAG1/HOXD10/LMO4/CALM2/CALM1/PBX3/GLUD1/ATRX/BTG2/HSP90AA1/NDRG2/KDM6B/XRN2/SETD1A/STAT3/PKD1/PKD2/RGS2/DNER/YWHAE/C3/EGFR/MAPK3/ZMIZ1/ANXA3/IL6/SKI/MEIS2/DNAJB1/HIF1A/HES1/TMX2/CDON…	87
RESPIRATORY_BURST_INVOLVED_IN_INFLAMMATORY_RESPONSE	4/1113	7/17949	0.000442356	0.00443992	0.00329636	RPS19/GRN/PRDX2/LBP	4
RELAXATION_OF_VASCULAR_ASSOCIATED_SMOOTH_MUSCLE	4/1113	7/17949	0.000442356	0.00443992	0.00329636	SOD1/KCNMA1/RGS2/GUCY1A1	4
MESONEPHRIC_DUCT_DEVELOPMENT	4/1113	7/17949	0.000442356	0.00443992	0.00329636	GPC3/OSR1/PKD1/PKD2	4
AMYLOID_BETA_CLEARANCE_BY_TRANSCYTOSIS	4/1113	7/17949	0.000442356	0.00443992	0.00329636	LRPAP1/PICALM/LRP1/CLTC	4
MESONEPHROS_DEVELOPMENT	15/1113	91/17949	0.00045051	0.00450589	0.00334534	GPC3/FGF2/SDC4/SMAD4/PBX1/OSR1/SFRP1/PTCH1/SMAD7/BMP4/PKD1/PKD2/HES1/GREM1/BMPER	15
POSITIVE_REGULATION_OF_LEUKOCYTE_CHEMOTAXIS	15/1113	91/17949	0.00045051	0.00450589	0.00334534	RARRES2/LGMN/LGALS9/GAS6/RAC1/VEGFD/CCL7/THBS1/PTK2/MAPK3/IL6/SERPINE1/LBP/CXCL10/CALR	15
REGULATION_OF_WOUND_HEALING	19/1113	131/17949	0.000457026	0.00456305	0.00338778	SERPING1/PLPP3/ANXA1/ACTG1/FGF2/MYLK/F3/TNFAIP3/THBS1/TNFRSF12A/PTK2/PROS1/PRDX2/THBD/CASK/SERPINE1/HBEGF/CADM4/NFE2L2	19
RESPONSE_TO_CORTICOSTEROID	21/1113	152/17949	0.000460229	0.004587	0.00340556	IGFBP7/SPARC/ANXA1/SERPINF1/KLF9/ZFP36L2/CDKN1A/ERRFI1/NR3C1/CALM1/COL1A1/ZFP36L1/EGFR/ANXA3/IL6/SGK1/DDIT4/FOXO1/PAPPA/ADM/PAM	21
MUSCLE_TISSUE_DEVELOPMENT	40/1113	371/17949	0.000466276	0.00463916	0.00344429	MYL6/DCN/HOMER1/NUPR1/HOXD9/TGFBR2/FGF2/TGFBR3/SMAD4/ATF3/OSR1/EFEMP2/MYLK/PTCH1/SMAD7/YBX3/EEF2/CDC42/EMD/BMP4/LOX/HOXD10/BTG2/KDM6B/HEG1/PKD2/RGS2/DNER/GPX1/KCNK2/NR1D2/AKAP13/IGFBP5/SKI/PRKAR1A/CDON/PIM1/GREM1/PPP3CA/CALR	40
REGULATION_OF_OSSIFICATION	17/1113	111/17949	0.000472153	0.00467796	0.00347309	ISG15/ECM1/ATRAID/PBX1/OSR1/MGP/SFRP1/SMAD7/BMP4/DDR2/NBR1/ENPP1/MAPK3/HIF1A/DHRS3/LTBP3/GREM1	17
REGULATION_OF_ANION_TRANSMEMBRANE_TRANSPORT	17/1113	111/17949	0.000472153	0.00467796	0.00347309	GPC3/ARPP19/PID1/PIK3R1/AZIN1/NR4A3/ACSL5/AKT1/THBS1/ARL6IP1/ENPP1/RGS2/C3/PRNP/HK2/NFE2L2/ATP1A2	17
COAGULATION	38/1113	347/17949	0.000473238	0.00467796	0.00347309	SERPING1/ACTB/COL3A1/AXL/ENTPD2/ACTG1/COL1A2/FN1/GAS6/GNAS/FYN/PIK3R1/RAC1/FLNA/HSPB1/DGKB/F3/ILK/CDC42/AK3/THBS1/COL1A1/PROS1/PPIA/PRDX2/MYL12A/GNAQ/GNB1/THBD/MAPK3/IL6/PRKAR1A/SERPINE1/FBLN1/ANXA5/CAPZB/YWHAZ/NFE2L2	38
IMPORT_INTO_NUCLEUS	22/1113	163/17949	0.000473458	0.00467796	0.00347309	APOD/RPL23/NFKBIA/PKIG/CHP1/PIK3R1/FLNA/CDKN1A/PTTG1IP/AKT1/BMP4/STAT3/MBTPS1/KPNB1/TXNIP/SNRPF/PPP1R10/SNRPD1/TARDBP/PPP3CA/TPR/SNRPB	22
POSITIVE_REGULATION_OF_REACTIVE_OXYGEN_SPECIES_BIOSYNTHETIC_PROCESS	11/1113	55/17949	0.000475744	0.00469241	0.00348382	PTX3/MT-CO2/DDAH2/PTGS2/SOD2/NOS1AP/AKT1/HSP90AA1/KLF4/PKD2/DDAH1	11
POSITIVE_REGULATION_OF_TRANSMEMBRANE_TRANSPORT	26/1113	207/17949	0.000476875	0.00469545	0.00348607	GPC3/SRI/PINK1/ARPP19/CHP1/PIK3R1/AZIN1/NR4A3/TMSB4X/FLNA/ACSL5/NOS1AP/AKT1/CALM2/CALM1/ARL6IP1/CCL2/FXYD1/PKD2/C3/CACNA2D1/THY1/PLP1/ACTN4/NFE2L2/CXCL10	26
CELLULAR_COMPONENT_DISASSEMBLY	55/1113	560/17949	0.000488941	0.00480595	0.00356811	RPL23/TIMP1/WIPI1/TIMP2/MMP2/PINK1/TSPO/ADD3/LAMP2/PIK3R1/CD44/CAPNS1/CAPG/BNIP3L/SPTBN1/MRPL30/HSPA8/IRAK3/FUNDC2/CTSK/GSN/FLII/TRMT112/HTRA1/TOMM7/BMP1/DDR2/RB1CC1/ADD1/MMP3/GABARAPL1/LAMC1/MRPS21/MAP1LC3B/CAPN2/FZD2/RDX/CTSL/MRPL33/KPNB1/C3/ADAMTS5/IL6/BSG/ADAMTS4/HIF1A/LRP1/ADAM15/DDIT4/CAPZB/MID1IP1/HK2/CSNK1A1/LIX1L/MMP14	55
CARBOHYDRATE_HOMEOSTASIS	28/1113	230/17949	0.000491436	0.00482216	0.00358015	SLC39A14/RPS6/LEPR/SERPINF1/NME1/LGALS1/SLC29A1/GAS6/SRI/DYNLL1/PIK3R1/SLC16A1/CAMK2N1/RAC1/RACK1/PTCH1/AKT1/STAT3/PTPN2/SELENOT/IGFBP5/IL6/HIF1A/LRP1/ZBTB20/FOXO1/HK2/PPP3CA	28
REGULATION_OF_TYPE_B_PANCREATIC_CELL_PROLIFERATION	5/1113	12/17949	0.000498302	0.00487276	0.00361772	NUPR1/NR4A3/NR4A1/SFRP1/ERRFI1	5
EXTRACELLULAR_REGULATION_OF_SIGNAL_TRANSDUCTION	5/1113	12/17949	0.000498302	0.00487276	0.00361772	NBL1/LTBP1/FBN1/LRPAP1/GREM1	5
MAMMARY_GLAND_DEVELOPMENT	19/1113	132/17949	0.000503498	0.00491514	0.00364918	XDH/MT-CO2/NME1/HOXD9/TGFBR2/SLC29A1/CEBPB/AR/PTCH1/AKT1/BMP4/CCL11/GPX1/IGFBP5/GPAT4/HIF1A/HK2/NTN1/PAM	19
NEGATIVE_REGULATION_OF_MYELOID_CELL_DIFFERENTIATION	15/1113	92/17949	0.000507986	0.0049483	0.0036738	NCAPG2/NFKBIA/NME1/FBN1/PIK3R1/PRMT1/SFRP1/LDB1/TRIB1/ZFP36L1/PTPN2/FSTL3/MEIS2/KLF13/HSPA9	15
DENDRITIC_CELL_DIFFERENTIATION	10/1113	47/17949	0.00050863	0.0049483	0.0036738	AXL/LGALS9/TMEM176B/TGFBR2/GAS6/CEBPB/IRF8/NOTCH2/AZI2/TMEM176A	10
POSITIVE_REGULATION_OF_NITRIC_OXIDE_METABOLIC_PROCESS	9/1113	39/17949	0.00051201	0.00497269	0.00369191	PTX3/DDAH2/PTGS2/NOS1AP/AKT1/HSP90AA1/KLF4/PKD2/DDAH1	9
MOVEMENT_IN_HOST_ENVIRONMENT	23/1113	175/17949	0.000522101	0.00505848	0.0037556	IFITM3/LY6E/HSPA1B/AXL/PTX3/LGALS9/LGALS1/IFITM2/GAS6/IFITM1/HSPA1A/CD81/GSN/TRIM25/ITGAV/DAG1/ITGB5/CTSL/PPIA/SLC1A5/EGFR/BSG/LAMP1	23
CHONDROCYTE_DIFFERENTIATION	16/1113	102/17949	0.000522664	0.00505848	0.0037556	SLC39A14/ECM1/CHST11/TGFBR2/EFEMP1/SERPINH1/OSR1/SULF2/NFIB/SMAD7/MAF/BMP4/LTBP3/LOXL2/GLG1/GREM1	16
REGULATION_OF_ORGANELLE_ORGANIZATION	100/1113	1165/17949	0.000523505	0.00505848	0.0037556	BST2/STAT2/S100A10/RPS3/HSPA1B/DCN/ANXA1/TMSB10/CD47/ACTG1/GRN/PATL2/NUPR1/MYADM/PINK1/ARPC1B/ACAA2/PARP3/TSPO/ADD3/SDC4/PID1/CLIC4/SMAD4/DYNLL1/VAT1/PIK3R1/TMSB4X/RAC1/FLNA/SFRP1/CAPG/HSPA1A/RGCC/DLC1/BNIP3L/AKT1/ARPC4/SPTBN1/PLCB1/TEK/WASF2/IK/CDC42/GSN/FLII/BMP4/KMT2E/SURF4/ADD1/CCL11/PRELID1/PPP3R1/SLC25A5/EREG/RHOC/GLYR1/PTK2/CLIP1/XRN1/ATRX/CCT2/ARL6IP1/CAPN2/RTF1/NOTCH2/MIER1/RDX/PKD1/GPX1…	100
POSITIVE_REGULATION_OF_TRANSCRIPTION_BY_RNA_POLYMERASE_II	101/1113	1180/17949	0.000541492	0.00522343	0.00387806	IRF7/STAT1/PLAC8/UBA52/DCN/APP/UBB/CSRNP1/CHCHD2/NFKBIA/NFKB1/SERTAD1/HOXD9/MED14/FGF2/STAT6/CEBPB/AR/PID1/SMAD4/ATF3/PIK3R1/PBX1/NR4A2/NR4A3/PEG3/YBX1/OSR1/JUN/NKX2-3/FOSL2/NR4A1/RGCC/NFIB/SMAD7/AKT1/CD81/MAF/CCPG1/HELZ2/HOXD8/RXRA/LDB1/AP3D1/BMP4/TCF12/GLMP/IRF8/PPP3R1/JUNB/NR3C1/DDX58/HOXD10/LMO4/ATF4/GLYR1/DRAP1/ATRX/KDM6B/SBNO2/PSMC2/STAT3/KLF4/NAMPT/SMARCA2/EAPP/PKD1/PKD2/BCLAF1/NFIA/NFIC/J…	101
MAINTENANCE_OF_LOCATION_IN_CELL	26/1113	209/17949	0.000552873	0.00532421	0.00395289	FTH1/SP100/HSP90B1/TMSB10/FGF2/SRI/RYR3/PINK1/TSPO/TMSB4X/AKT1/GSN/AP3D1/CALM2/CALM1/OS9/PKD2/DIAPH1/GOLPH3/POLR2M/THY1/KDELR2/HK2/CXCL10/ATP1A2/CALR	26
POSITIVE_REGULATION_OF_LEUKOCYTE_MIGRATION	19/1113	133/17949	0.000554004	0.0053261	0.00395429	RARRES2/APP/LGMN/LGALS9/GAS6/RAC1/VEGFD/CCL7/THBS1/PTK2/SELENOK/MAPK3/IL6/SERPINE1/LBP/THY1/MMP14/CXCL10/CALR	19
POSITIVE_REGULATION_OF_RESPONSE_TO_CYTOKINE_STIMULUS	11/1113	56/17949	0.000559354	0.00536848	0.00398576	IRF7/HSPA1B/ZBP1/PARP9/AXL/PARP14/IFIH1/GAS6/HSPA1A/DDX58/HIF1A	11
ODONTOGENESIS	18/1113	123/17949	0.000572339	0.00548387	0.00407143	TNC/LAMB1/COL1A2/ID3/OSR1/NKX2-3/BMP4/HTRA1/COL1A1/TCIRG1/ADAMTS5/BSG/SERPINE1/ASPN/FOXO1/ADM/HAND2/PAM	18
NEGATIVE_REGULATION_OF_INNATE_IMMUNE_RESPONSE	12/1113	65/17949	0.000576191	0.00551152	0.00409195	SERPING1/RPS19/SAMHD1/GRN/TRAFD1/LGALS9/PARP14/ADAR/NMI/TNFAIP3/IRAK3/PTPN2	12
POSITIVE_REGULATION_OF_ERYTHROCYTE_DIFFERENTIATION	8/1113	32/17949	0.000588175	0.00561673	0.00417006	ISG15/STAT1/HSPA1B/PRMT1/HSPA1A/STAT3/HIF1A/ARNT	8
CELL_MORPHOGENESIS	88/1113	1004/17949	0.000591314	0.00563726	0.00418531	SPARC/S100A10/RPL24/ACTB/APP/ANXA1/AXL/UBB/LAMA2/LAMB1/FN1/NBL1/S100A6/PALM/MYADM/POSTN/LAMB2/AR/FYN/SH3D19/ACTN1/CLIC4/SMAD4/CHL1/PIK3R1/NR4A2/PSMB10/CD44/RAC1/FLNA/ANTXR1/DLC1/NFIB/PTCH1/ILK/SOD1/SPTBN1/TMEM106B/CCL7/METRN/TEK/WASF2/CDC42/NEDD4/ITGAV/FZD4/ADD1/CCL11/SKIL/DAG1/ATF4/RHOC/PTK2/LAMC1/ENPP2/CCL2/HSP90AA1/NOTCH2/HEG1/FLRT2/RDX/SHC1/PICALM/BOC/DIAPH1/EGFR/MAPK3/BSG/RHOB/HES1/SGK1/RHOJ…	88
POSITIVE_REGULATION_OF_CATABOLIC_PROCESS	46/1113	450/17949	0.000593257	0.00564634	0.00419205	HSPA1B/DCN/APP/TMEM59/NOP53/GPC3/NUPR1/PINK1/SH3D19/ZFP36L2/TNRC6A/HSPA1A/NDUFA13/PABPC1/BNIP3L/RACK1/PTTG1IP/SMAD7/AKT1/CD81/TNFAIP3/ELOB/DTX3L/NEDD4/TRIB1/PTK2/TOB1/BTG2/HSP90AA1/PSMC2/ZFP36L1/RDX/KEAP1/MAPK3/IL6/HIF1A/SH3GLB1/LRP1/DAPK1/ZBTB20/FOXO1/DACT1/ARNT/TARDBP/CSNK1A1/NFE2L2	46
REGULATION_OF_T_CELL_ACTIVATION	36/1113	327/17949	0.000597086	0.00567331	0.00421207	RPS3/ANXA1/CD47/PNP/LGALS9/LGALS1/TGFBR2/VCAM1/CEBPB/FYN/SDC4/PIK3R1/RAC1/SMAD7/AKT1/CD81/SOD1/GPNMB/CDC42/AP3D1/BMP4/PRELID1/CCL2/PTPN2/PRDX2/HSPD1/SELENOK/ZMIZ1/IL6/PRKAR1A/HES1/PRNP/THY1/FGL2/NFKBIZ/IL6ST	36
MODULATION_BY_SYMBIONT_OF_ENTRY_INTO_HOST	10/1113	48/17949	0.000607268	0.00575089	0.00426967	IFITM3/LY6E/PTX3/LGALS9/LGALS1/IFITM2/IFITM1/GSN/TRIM25/ITGAV	10
LUNG_MORPHOGENESIS	10/1113	48/17949	0.000607268	0.00575089	0.00426967	TNC/TGFBR2/CTSH/HHIP/NFIB/CDC42/BMP4/DAG1/RDH10/MAPK3	10
POSITIVE_REGULATION_OF_FOCAL_ADHESION_ASSEMBLY	7/1113	25/17949	0.000618503	0.00582824	0.0043271	S100A10/SDC4/RAC1/SFRP1/TEK/COL16A1/THY1	7
REGULATION_OF_RESPONSE_TO_INTERFERON_GAMMA	7/1113	25/17949	0.000618503	0.00582824	0.0043271	STAT1/PARP9/PARP14/SOCS3/IFNGR1/PTPN2/JAK1	7
REGULATION_OF_METALLOPEPTIDASE_ACTIVITY	7/1113	25/17949	0.000618503	0.00582824	0.0043271	TIMP1/TIMP2/ANTXR1/STAT3/PICALM/LRP1/TIMP3	7
NEGATIVE_REGULATION_OF_GROWTH	29/1113	245/17949	0.000624687	0.0058768	0.00436315	BST2/PLAC8/HSPA1B/GPC3/LGMN/TGFBR2/SMAD4/FHL1/SFRP1/HSPA1A/NDUFA13/CDKN1A/RACK1/PTCH1/BMP4/RBBP7/NOTCH2/ENPP1/SMARCA2/RGS2/KCNK2/IGFBP5/JADE1/HIF1A/ADAM15/GREM1/NTN1/MEG3/PPP2CA	29
REGULATION_OF_PHAGOCYTOSIS	15/1113	94/17949	0.000641903	0.0060189	0.00446865	CD47/PTX3/GAS6/MFGE8/RACK1/SOD1/ITGAV/CCL2/C4B/C3/C2/LRP1/LMAN2/SYT11/CALR	15
REGULATION_OF_PROTEIN_TYROSINE_KINASE_ACTIVITY	15/1113	94/17949	0.000641903	0.0060189	0.00446865	NCAPG2/APP/GAS6/FYN/GGNBP2/RACK1/ERRFI1/EREG/ABI1/PTPN2/SHC1/PRNP/THY1/HBEGF/GREM1	15
INTRINSIC_APOPTOTIC_SIGNALING_PATHWAY_BY_P53_CLASS_MEDIATOR	13/1113	75/17949	0.000648947	0.00607496	0.00451027	RPL26/RPS7/SHISA5/RPL11/UBB/NUPR1/HINT1/CD44/CDKN1A/RPS27L/PTTG1IP/PHLDA3/DDIT4	13
REGULATION_OF_SUBSTRATE_ADHESION_DEPENDENT_CELL_SPREADING	11/1113	57/17949	0.000654872	0.00612037	0.00454399	S100A10/MYADM/POSTN/RAC1/FLNA/ILK/CDC42/PTK2/FBLN1/ACTN4/CALR	11
RESPONSE_TO_BMP	22/1113	167/17949	0.000661855	0.00617551	0.00458493	FSTL1/HTRA3/GPC3/NBL1/TGFBR3/FBN1/SMAD4/SFRP1/SMAD7/BMP4/HTRA1/SKIL/TOB1/NOTCH2/FSTL3/MAPK3/SKI/HES1/GREM1/UBE2D3/SFRP4/BMPER	22
LEUKOCYTE_CELL_CELL_ADHESION	39/1113	366/17949	0.00068552	0.00638586	0.0047411	RPS3/ANXA1/CD47/PNP/LGALS9/LGALS1/TGFBR2/VCAM1/CEBPB/FYN/SDC4/PIK3R1/NR4A3/CD44/RAC1/SMAD7/AKT1/CD81/GPNMB/CDC42/AP3D1/BMP4/CCL2/KLF4/PTPN2/IRAK1/PRDX2/HSPD1/SELENOK/GOLPH3/ZMIZ1/IL6/PRKAR1A/HES1/PRNP/THY1/FGL2/NFKBIZ/IL6ST	39
CELLULAR_RESPONSE_TO_EXTRACELLULAR_STIMULUS	28/1113	235/17949	0.000692738	0.00644257	0.0047832	EIF2AK2/AXL/TNC/WIPI1/PENK/GAS6/VCAM1/POSTN/LAMP2/ATF3/NR4A2/JUN/LPL/TNRC6A/SFRP1/KPTN/CDKN1A/MN1/HSPA8/ATF4/GABARAPL1/MAP1LC3B/COL1A1/MAPK3/SH3GLB1/FOXO1/PIM1/NFE2L2	28
CELLULAR_RESPONSE_TO_STEROID_HORMONE_STIMULUS	25/1113	201/17949	0.000701772	0.00651597	0.00483769	ANXA1/ATP1A1/SERPINF1/DAXX/KLF9/AR/ZFP36L2/NR4A3/SFRP1/RXRA/NEDD4/BMP4/ERRFI1/NR3C1/ZFP36L1/EGFR/ZMIZ1/PMEPA1/SGK1/DDIT4/FOXO1/CYP7B1/DNAJA1/ATP1A2/CALR	25
MRNA_PROCESSING	53/1113	543/17949	0.000709493	0.00657694	0.00488296	APP/CELF2/SON/ADAR/NOVA1/SRSF9/PRPF19/YBX1/POLR2L/PABPC1/CIR1/HSPA8/IK/SCAF11/LUC7L2/LUC7L/HNRNPF/UBL5/HNRNPM/THOC7/HNRNPA0/FUS/ZFP36L1/XRN2/DNAJC8/SNRNP27/HNRNPH2/POLR2F/ZMAT2/U2SURP/PRDX6/AHCYL1/SNRPF/PCF11/NSRP1/SNRNP70/THOC2/ZCRB1/PRPF38B/RBM39/TSEN34/SRSF3/SRSF11/SNRPD1/TARDBP/HNRNPA3/SYF2/MBNL2/RALY/SRSF7/SF3B6/SNRPB/RBM8A	53
REGULATION_OF_INTRACELLULAR_PROTEIN_TRANSPORT	29/1113	247/17949	0.00071248	0.00659391	0.00489556	APOD/SP100/GAS6/PINK1/FYN/PKIG/CHP1/PIK3R1/IFI27/FLNA/BNIP3L/CD81/CDC42/EMD/BMP4/TOMM7/PPP3R1/UBL5/SAE1/OS9/YWHAE/UBE2G2/SH3GLB1/STOM/PRNP/TARDBP/YWHAZ/TPR/UBE2D3	29
REGULATION_OF_HORMONE_METABOLIC_PROCESS	8/1113	33/17949	0.000734659	0.00677717	0.00503162	NFKB1/ATP1A1/DKK3/H6PD/RDH10/HIF1A/ARNT/ADM	8
KERATAN_SULFATE_METABOLIC_PROCESS	8/1113	33/17949	0.000734659	0.00677717	0.00503162	GNS/ST3GAL2/HEXA/PRELP/OGN/B4GAT1/HEXB/LUM	8
NEGATIVE_REGULATION_OF_DEFENSE_RESPONSE	28/1113	236/17949	0.000740704	0.0068219	0.00506483	SERPING1/C1QTNF3/RPS19/SAMHD1/NFKB1/GRN/TRAFD1/SERPINF1/LGALS9/PARP14/PTGIS/SOCS3/ADAR/NMI/SOD1/TNFAIP3/TEK/IRAK3/HTRA1/KLF4/PTPN2/METRNL/GPX1/NR1D2/TSPAN6/CD200/SYT11/FGL2	28
CELL_CELL_SIGNALING	135/1113	1672/17949	0.000754655	0.00693918	0.0051519	MCC/PLPP3/CACNA1E/RNF213/PCSK5/LTBP4/PSMB8/PSME1/IGFBP6/PMP22/C1QTNF3/UBA52/RPL22/PSMB9/ACSL4/APP/ANXA1/UBB/TNC/LAMA2/GPC3/PENK/HOMER1/NFKB1/LGMN/DKK3/PSMD13/FGF2/SLC29A1/SRI/PINK1/GNAS/NOVA1/AR/FYN/SMAD4/RSPO3/CSNK1G2/DYNLL1/SLC16A1/NR4A2/PSMB10/PXK/CAMK2N1/RAC1/FLNA/TNRC6A/SLC25A4/SFRP1/SULF2/DGKB/PSMA2/RACK1/AKT1/ILK/GPNMB/AIMP1/TNFAIP3/PSME2/PLCB1/CCL7/PLCB4/HSPA8/PSMA5/TEK/MLLT3/PSMA7/CDC42/…	135
POSITIVE_REGULATION_OF_ATP_METABOLIC_PROCESS	9/1113	41/17949	0.000756998	0.00694951	0.00515957	APP/MT-CO2/NUPR1/PINK1/PID1/TMSB4X/HIF1A/ZBTB20/ARNT	9
POSITIVE_REGULATION_OF_PHAGOCYTOSIS	12/1113	67/17949	0.000765338	0.00697672	0.00517977	CD47/PTX3/GAS6/MFGE8/SOD1/CCL2/C4B/C3/C2/LRP1/LMAN2/CALR	12
POSITIVE_REGULATION_OF_APOPTOTIC_SIGNALING_PATHWAY	18/1113	126/17949	0.000765916	0.00697672	0.00517977	RPL26/RPS3/RPS7/RPL11/UBB/NUPR1/ATF3/SFRP1/RACK1/SOD1/THBS1/SKIL/TNFRSF12A/PTPN2/BCLAF1/PDIA3/MCL1/TIMP3	18
ENDOTHELIAL_CELL_PROLIFERATION	24/1113	191/17949	0.000768339	0.00697672	0.00517977	SPARC/STAT1/XDH/ECM1/FGFR1/FGF2/EMC10/ANG/VEGFD/NR4A1/F3/RGCC/AKT1/AIMP1/TEK/THBS1/BMP4/CCL11/CCL2/HIF1A/LOXL2/ARNT/MMP14/BMPER	24
NEGATIVE_REGULATION_OF_OSTEOBLAST_PROLIFERATION	5/1113	13/17949	0.000768528	0.00697672	0.00517977	EIF2AK2/ATRAID/SFRP1/MN1/GREM1	5
RESPIRATORY_BURST_INVOLVED_IN_DEFENSE_RESPONSE	5/1113	13/17949	0.000768528	0.00697672	0.00517977	RPS19/GRN/PRDX2/SELENOK/LBP	5
NEPHRIC_DUCT_DEVELOPMENT	5/1113	13/17949	0.000768528	0.00697672	0.00517977	GPC3/OSR1/BMP4/PKD1/PKD2	5
POSITIVE_REGULATION_OF_EXTRINSIC_APOPTOTIC_SIGNALING_PATHWAY_VIA_DEATH_DOMAIN_RECEPTORS	5/1113	13/17949	0.000768528	0.00697672	0.00517977	ATF3/SFRP1/THBS1/SKIL/TIMP3	5
AEROBIC_RESPIRATION	14/1113	86/17949	0.000784241	0.00710804	0.00527727	MT-CO1/COX7A2L/NOP53/MT-CO2/COX7C/UQCRB/COX8A/MT-ND1/COX6C/UQCRH/COX5A/SDHB/UQCRC2/HIF1A	14
EPITHELIAL_CELL_APOPTOTIC_PROCESS	17/1113	116/17949	0.000791325	0.00716087	0.00531649	NUPR1/TGFBR2/GAS6/CD248/RGCC/TNFAIP3/TEK/GSN/THBS1/CAST/ANGPTL4/CCL2/ZFP36L1/IL6/SERPINE1/SFRP4/NFE2L2	17
BARBED_END_ACTIN_FILAMENT_CAPPING	7/1113	26/17949	0.000801491	0.0072299	0.00536774	ADD3/CAPG/GSN/FLII/ADD1/RDX/CAPZB	7
RENAL_SYSTEM_VASCULATURE_DEVELOPMENT	7/1113	26/17949	0.000801491	0.0072299	0.00536774	OSR1/TEK/BMP4/NOTCH2/PKD2/HES1/ACTA2	7
NEGATIVE_REGULATION_OF_PROTEIN_BINDING	15/1113	96/17949	0.000804741	0.00724775	0.005381	B2M/IFIT1/ACTB/MITD1/LRPAP1/CDKN1A/RACK1/AKT1/MAPK3/SENP2/ADAM15/TMBIM6/DACT1/ID1/ATP2A2	15
RESPONSE_TO_AXON_INJURY	13/1113	77/17949	0.00083981	0.00755167	0.00560664	APOD/TNC/GRN/LGALS1/LAMB2/TSPO/CHL1/FLNA/SOD1/DAG1/KLF4/KCNK2/LRP1	13
POSITIVE_REGULATION_OF_BINDING	22/1113	170/17949	0.000842942	0.0075679	0.00561868	B2M/S100A10/RPL11/PARP9/APP/RAMP1/EIF3E/NME1/EDF1/DTX3L/BMP4/ADD1/CALM1/MBD2/KLF4/PKD1/SKI/HES1/LRP1/DACT1/HAND2/PPP2CA	22
EMBRYO_IMPLANTATION	10/1113	50/17949	0.00085214	0.00762646	0.00566216	IGFBP7/TIMP1/RPL29/PCSK5/TGFBR2/MMP2/SOD1/TPPP3/BSG/CALR	10
NEGATIVE_REGULATION_OF_OSTEOBLAST_DIFFERENTIATION	10/1113	50/17949	0.00085214	0.00762646	0.00566216	ID3/SFRP1/PTCH1/GDF10/TOB1/NBR1/IGFBP5/SKI/GREM1/HAND2	10
NEPHRON_DEVELOPMENT	19/1113	138/17949	0.000877533	0.00783714	0.00581858	STAT1/NID1/GPC3/FGF2/LAMB2/SMAD4/PBX1/OSR1/SULF2/PTCH1/TEK/BMP4/MPV17/NOTCH2/PKD1/PKD2/HES1/ACTA2/GREM1	19
REGULATION_OF_PEPTIDYL_TYROSINE_PHOSPHORYLATION	30/1113	262/17949	0.000878431	0.00783714	0.00581858	NCAPG2/PARP9/APP/PARP14/SOCS3/GAS6/FYN/CD44/GGNBP2/SFRP1/RACK1/CD81/GHR/ERRFI1/EREG/ENPP2/STAT3/ABI1/PTPN2/SHC1/EGFR/IL6/HES1/PRNP/THY1/HBEGF/GREM1/CADM4/PPP2CA/IL6ST	30
HINDLIMB_MORPHOGENESIS	8/1113	34/17949	0.000909115	0.00807868	0.00599791	GPC3/HOXD9/GNAS/OSR1/PTCH1/BMP4/HOXD10/AFF3	8
ASTROCYTE_DEVELOPMENT	9/1113	42/17949	0.000911172	0.00807868	0.00599791	VIM/APP/GRN/LAMB2/IFNGR1/EGFR/IL6/LRP1/PLP1	9
CELLULAR_RESPONSE_TO_NUTRIENT	9/1113	42/17949	0.000911172	0.00807868	0.00599791	TNC/PENK/GAS6/POSTN/LPL/SFRP1/MN1/COL1A1/PIM1	9
RESPONSE_TO_COPPER_ION	9/1113	42/17949	0.000911172	0.00807868	0.00599791	MT-CO1/APP/DAXX/SOD1/SOD3/LOXL2/PRNP/NFE2L2/PAM	9
PEPTIDYL_AMINO_ACID_MODIFICATION	106/1113	1269/17949	0.000927433	0.00821008	0.00609547	PRMT3/NCAPG2/PARP9/DCN/EIF2AK2/APP/PPIB/AXL/PARP14/SOCS3/FGFR1/IFIH1/TGFBR2/EFEMP1/GAS6/PINK1/FYN/QPCT/SMAD4/CSNK1G2/CD44/PRMT1/RAB3D/TGM2/GGNBP2/SFRP1/NOS1AP/RACK1/SMAD7/AKT1/CD81/BAZ1A/DPM3/DAD1/TEK/MSL1/EID1/TRMT112/FKBP10/LDB1/GHR/KMT2E/DDR2/ERRFI1/GADD45A/LOX/EREG/CALM2/CALM1/GLYR1/PTK2/ATRX/ENPP2/SETD7/HSP90AA1/PPIG/ART3/P3H4/RTF1/SETD1A/STAT3/SAE1/ABI1/PTPN2/RPN1/PKD1/PPIA/SHC1/P3H2/EGFR/M…	106
APOPTOTIC_MITOCHONDRIAL_CHANGES	17/1113	118/17949	0.000962887	0.00851073	0.00631867	PINK1/ACAA2/SOD2/JUN/SLC25A4/HSPA1A/BNIP3L/AKT1/PRELID1/PPP3R1/SLC25A5/GPX1/HSPD1/FAM162A/YWHAE/HK2/YWHAZ	17
EXTRINSIC_APOPTOTIC_SIGNALING_PATHWAY	26/1113	217/17949	0.000973125	0.0085879	0.00637597	SP100/HSPA1B/DAXX/FGFR1/AR/FYN/ATF3/PIK3R1/IFI27/SFRP1/HSPA1A/FEM1B/AKT1/TNFAIP3/THBS1/BMP4/ITGAV/RB1CC1/SKIL/TNFRSF12A/PRDX2/GPX1/SERPINE1/PDIA3/MCL1/TIMP3	26
NEGATIVE_REGULATION_OF_CATABOLIC_PROCESS	34/1113	312/17949	0.000998339	0.0087968	0.00653107	RPL23/TIMP1/RPL5/RPS7/RPL11/LEPR/NOP53/TIMP2/NUPR1/PINK1/ATRAID/FYN/TSPO/AZIN1/YBX1/FLNA/USP25/PABPC1/AKT1/YBX3/SLIRP/IRAK3/EIF3H/TOB1/HNRNPA0/FUS/STAT3/EGFR/SNRNP70/QSOX1/DDIT4/MCL1/TARDBP/TIMP3	34
POSITIVE_REGULATION_OF_CELL_CELL_ADHESION	31/1113	276/17949	0.00100084	0.00880527	0.00653736	PLPP3/RPS3/ANXA1/CD47/PNP/LGALS9/LGALS1/TGFBR2/VCAM1/FYN/PIK3R1/NR4A3/CD44/RAC1/SMAD7/AKT1/CD81/CDC42/AP3D1/CCL2/IRAK1/HSPD1/SELENOK/FSTL3/ZMIZ1/IL6/JAK1/HES1/THY1/NFKBIZ/IL6ST	31
ACTIN_FILAMENT_BASED_PROCESS	71/1113	790/17949	0.00101754	0.00893112	0.00663079	BST2/VIM/MYL6/S100A10/TNXB/HSP90B1/ACTB/ANXA1/TMSB10/CD47/ACTG1/ATP1A1/MYADM/SRI/ARPC1B/ADD3/SDC4/ACTN1/SMAD4/ANG/PIK3R1/THSD7A/TMSB4X/RAC1/FLNA/ANTXR1/SFRP1/CAPG/KPTN/RGCC/DLC1/NOS1AP/ARPC4/SPTBN1/TEK/WASF2/CDC42/GSN/FLII/ADD1/CCL11/EHBP1/RHOC/ITGB5/ZYX/NOTCH2/RDX/ABI1/AMOTL2/SHC1/NISCH/DIAPH1/AKAP13/COTL1/PRKAR1A/CACNA2D1/RHOB/FRMD6/RHOJ/LRP1/CAPZB/CXCL1/ARHGDIA/ACTN4/ID1/PAM/ATP1A2/CALR/ATP2A2…	71
TYPE_B_PANCREATIC_CELL_PROLIFERATION	6/1113	20/17949	0.00102292	0.00893112	0.00663079	NUPR1/NR4A3/NR4A1/SFRP1/ERRFI1/IGFBP5	6
TRANSCYTOSIS	6/1113	20/17949	0.00102292	0.00893112	0.00663079	FCGRT/LRPAP1/PICALM/PIGR/LRP1/CLTC	6
INTEGRATED_STRESS_RESPONSE_SIGNALING	7/1113	27/17949	0.0010247	0.00893112	0.00663079	ATF3/PPP1R15A/ATF4/CCL2/PTPN2/PPP1R15B/NFE2L2	7
NEGATIVE_REGULATION_OF_PROTEIN_MATURATION	7/1113	27/17949	0.0010247	0.00893112	0.00663079	TMEM59/THBS1/CAST/GAS1/SERPINE1/PRNP/GLG1	7
NEURAL_NUCLEUS_DEVELOPMENT	11/1113	60/17949	0.00102612	0.00893112	0.00663079	ACTB/DYNLL1/CKB/NFIB/CDC42/CALM2/CALM1/GLUD1/NDRG2/YWHAE/PLP1	11
CELLULAR_RESPONSE_TO_CORTICOSTEROID_STIMULUS	11/1113	60/17949	0.00102612	0.00893112	0.00663079	ANXA1/SERPINF1/KLF9/ZFP36L2/ERRFI1/NR3C1/ZFP36L1/EGFR/SGK1/DDIT4/FOXO1	11
REGULATION_OF_TRANSMEMBRANE_TRANSPORT	54/1113	565/17949	0.00103145	0.00896383	0.00665508	CACNA1E/AHNAK/ACTB/APP/GPC3/HOMER1/SRI/PINK1/FYN/ARPP19/CHP1/PID1/CLIC4/FHL1/PIK3R1/AZIN1/NR4A3/OSR1/TMSB4X/FLNA/ACSL5/NOS1AP/AKT1/THBS1/NEDD4/KCNMA1/CALM2/CALM1/TACO1/CD63/ARL6IP1/CCL2/FXYD1/TCIRG1/ENPP1/PKD2/RGS2/DIAPH1/YWHAE/C3/AHCYL1/CACNA2D1/DAPK1/STOM/PRNP/THY1/PIM1/HK2/PLP1/ACTN4/NFE2L2/CXCL10/ATP1A2/FXYD6	54
INTERLEUKIN_6_PRODUCTION	21/1113	162/17949	0.00107035	0.00928781	0.00689561	C1QTNF3/APP/CD47/LGALS9/IFIH1/GAS6/CEBPB/LPL/TNFAIP3/IRAK3/EREG/DDX58/CAPN2/STAT3/HSPD1/SELENOK/IL6/RAB7B/CD200/LBP/SYT11	21
EPITHELIAL_CELL_DEVELOPMENT	25/1113	207/17949	0.00107645	0.00932653	0.00692436	VIM/MYADM/LAMB2/AR/CLIC4/ADAMTSL4/FLNA/FOSL2/CDKN1A/FEM1B/SOD1/PLCB1/BMP4/ADD1/ATF4/ATRX/NOTCH2/HEG1/RDX/GPX1/GPAT4/HIF1A/ACTA2/HSD17B4/IL6ST	25
DE_NOVO_PROTEIN_FOLDING	9/1113	43/17949	0.00108988	0.00942853	0.00700009	HSPA1B/HSPA1A/HSPA8/HSPE1/CCT2/HSPD1/DNAJB1/SELENOF/HSPA9	9
MULTICELLULAR_ORGANISM_GROWTH	18/1113	130/17949	0.00110932	0.00956388	0.00710058	PLAC8/APP/PPIB/LGMN/GNAS/AR/CLIC4/PTCH1/SOD1/GHR/ADD1/ATRX/ZFP36L1/NOTCH2/HEG1/ARID5B/GPAT4/ATF5	18
NEGATIVE_REGULATION_OF_VIRAL_PROCESS	14/1113	89/17949	0.00110978	0.00956388	0.00710058	IFITM3/LY6E/BST2/ISG15/STAT1/IFIT1/RSAD2/EIF2AK2/PTX3/IFITM2/IFITM1/GSN/TRIM25/PPIA	14
CELLULAR_KETONE_METABOLIC_PROCESS	29/1113	254/17949	0.00111056	0.00956388	0.00710058	PSMB8/PSME1/PSMB9/ANXA1/DKK3/PSMD13/ODC1/PTGS2/AZIN1/PSMB10/NR4A3/CBR3/PSMA2/AKT1/PSME2/PSMA5/PSMA7/PSMA4/PSMA3/PSMC2/H6PD/RDH10/PSMD7/PSMD2/PSMB1/ADM/MID1IP1/PSMD8/PSMD4	29
INSULIN_LIKE_GROWTH_FACTOR_RECEPTOR_SIGNALING_PATHWAY	8/1113	35/17949	0.00111525	0.0095898	0.00711982	IGFBP6/AR/PIK3R1/AKT1/PLCB1/GHR/CILP/IGFBP5	8
NAD_BIOSYNTHESIS_VIA_NICOTINAMIDE_RIBOSIDE_SALVAGE_PATHWAY	5/1113	14/17949	0.00113474	0.0096699	0.00717929	PARP9/PTGIS/PTGS2/NAMPT/NNMT	5
NEGATIVE_REGULATION_OF_SMOOTH_MUSCLE_CONTRACTION	5/1113	14/17949	0.00113474	0.0096699	0.00717929	SOD1/KCNMA1/ARHGAP42/RGS2/GUCY1A1	5
RESPONSE_TO_UV_A	5/1113	14/17949	0.00113474	0.0096699	0.00717929	TIMP1/MMP2/AKT1/MMP3/EGFR	5
RESPONSE_TO_INTERLEUKIN_15	5/1113	14/17949	0.00113474	0.0096699	0.00717929	ACSL4/PLCB1/STAT3/SHC1/JAK1	5
REGULATION_OF_CELLULAR_RESPONSE_TO_HYPOXIA	5/1113	14/17949	0.00113474	0.0096699	0.00717929	CHCHD2/PINK1/KCNK2/DDAH1/TMBIM6	5
NEGATIVE_REGULATION_OF_METALLOPEPTIDASE_ACTIVITY	5/1113	14/17949	0.00113474	0.0096699	0.00717929	TIMP1/TIMP2/PICALM/LRP1/TIMP3	5
MESENCHYMAL_CELL_DIFFERENTIATION	27/1113	231/17949	0.00114335	0.00972874	0.00722297	STAT1/FN1/FGFR1/TGFBR2/MCRIP1/TGFBR3/SMAD4/OSR1/FLNA/SFRP1/RGCC/SMAD7/BMP4/S100A4/VASN/DAG1/COL1A1/RDH10/MAPK3/IL6/HIF1A/HES1/LOXL2/ADAM15/GREM1/HAND2/PPP2CA	27
PROTEIN_MODIFICATION_BY_SMALL_PROTEIN_CONJUGATION	83/1113	957/17949	0.00114671	0.00974273	0.00723336	PRMT3/ISG15/RPL23/RNF213/RPL5/RPS3/RPS7/PSMB8/PSME1/RPS2/HSPA1B/RPL11/UBA52/PSMB9/UBB/UBE2L6/DAXX/SOCS3/IFIH1/ANAPC13/HERC6/PSMD13/PINK1/FYN/TSPO/NMI/CHP1/IFI27/PRPF19/PSMB10/UBE2R2/HSPA1A/RNF114/PSMA2/FEM1B/RACK1/PTTG1IP/SMAD7/AKT1/TNFAIP3/ELOB/PSME2/PSMA5/PSMA7/DTX3L/CDC42/TRIM25/WSB1/NEDD4/PSMA4/PSMA3/HSP90AA1/KLHL13/RNF181/PSMC2/VCPIP1/RTF1/SAE1/OS9/SEL1L/PPIA/PSMD7/PSMD2/BIRC3/KEAP1/IVNS1ABP…	83
REGULATION_OF_BODY_FLUID_LEVELS	49/1113	503/17949	0.00115566	0.00980417	0.00727898	SERPING1/XDH/ACTB/COL3A1/AXL/ENTPD2/ACTG1/MT-CO2/COL1A2/NME1/FN1/SLC29A1/GAS6/GNAS/FYN/PIK3R1/RAC1/FLNA/HSPB1/DGKB/F3/ILK/CDC42/AK3/THBS1/COL1A1/GNAI2/HEG1/PROS1/PPIA/PRDX2/MYL12A/GNAQ/GNB1/THBD/MAPK3/IL6/PRKAR1A/GPAT4/HIF1A/SERPINE1/FBLN1/ANXA5/CAPZB/ADM/HK2/YWHAZ/NFE2L2/PAM	49
POSITIVE_REGULATION_OF_CELLULAR_AMIDE_METABOLIC_PROCESS	21/1113	163/17949	0.00115863	0.00981476	0.00728684	VIM/RPL26/RPL5/RPL30/EIF3E/RPS4X/PINK1/PPP1R15A/DNAJC3/IFNGR1/RPS27L/PABPC1/RACK1/YBX3/EEF2/THBS1/PICALM/MAPK3/IL6/NPM1/NFE2L2	21
CELLULAR_RESPONSE_TO_HEAT	17/1113	120/17949	0.00116513	0.00985517	0.00731684	SCARA5/HSPA1B/DAXX/HSPA1A/CDKN1A/HSBP1/HSPA8/THBS1/RBBP7/HSP90AA1/IRAK1/YWHAE/MAPK3/DNAJB1/TPR/CXCL10/ATP2A2	17
REGULATION_OF_NITRIC_OXIDE_SYNTHASE_ACTIVITY	10/1113	52/17949	0.00117275	0.00990498	0.00735382	GCH1/DDAH2/CYGB/NOS1AP/AKT1/CALM1/HSP90AA1/EGFR/HIF1A/DDAH1	10
CARBOHYDRATE_DERIVATIVE_CATABOLIC_PROCESS	24/1113	197/17949	0.00118853	0.0100234	0.00744174	HSPG2/XDH/SAMHD1/DCN/GPC3/PNP/FGF2/HINT1/SDC4/CHP1/GNS/CD44/HEXA/SDC3/PRELP/CTSL/OGN/ACAT1/FUCA1/STT3B/HEXB/BGN/SDC2/LUM	24
FIBROBLAST_PROLIFERATION	13/1113	80/17949	0.00121292	0.0102015	0.00757396	FTH1/NUPR1/FN1/S100A6/GAS6/FOSL2/SFRP1/CDKN1A/EMD/DDR2/EREG/ZMIZ1/SKI	13
KIDNEY_EPITHELIUM_DEVELOPMENT	18/1113	131/17949	0.00121323	0.0102015	0.00757396	STAT1/GPC3/FGF2/LAMB2/SDC4/SMAD4/PBX1/OSR1/SFRP1/PTCH1/SMAD7/BMP4/NOTCH2/PKD1/PKD2/HES1/GREM1/BMPER	18
CELLULAR_RESPONSE_TO_HYDROGEN_PEROXIDE	14/1113	90/17949	0.00124077	0.0104177	0.00773452	RPS3/ANXA1/AXL/PINK1/NR4A3/RACK1/TNFAIP3/SIGMAR1/KDM6B/KLF4/IL6/RHOB/FOXO1/NFE2L2	14
EPITHELIAL_TO_MESENCHYMAL_TRANSITION	20/1113	153/17949	0.00125453	0.0105177	0.00780874	FGFR1/TGFBR2/MCRIP1/TGFBR3/SMAD4/FLNA/SFRP1/RGCC/SMAD7/BMP4/S100A4/VASN/DAG1/COL1A1/IL6/HIF1A/LOXL2/ADAM15/GREM1/PPP2CA	20
NEURON_DEATH	36/1113	341/17949	0.00127471	0.0106713	0.00792274	APP/AXL/UBB/GRN/LGMN/SERPINF1/DAXX/NUPR1/PINK1/CEBPB/FYN/SOD2/CHP1/NR4A2/NR4A3/JUN/RACK1/AKT1/SOD1/GPNMB/CDC42/ATF4/SIGMAR1/CCL2/BTG2/CAPN2/NENF/PICALM/FAM162A/HIF1A/CD200/LRP1/DDIT4/PRNP/INPP5A/MCL1	36
NEGATIVE_REGULATION_OF_PROTEIN_CATABOLIC_PROCESS	17/1113	121/17949	0.00127906	0.010692	0.00793811	RPL23/TIMP1/RPL5/RPS7/RPL11/NOP53/TIMP2/ATRAID/FYN/AZIN1/FLNA/USP25/IRAK3/EIF3H/EGFR/SNRNP70/TIMP3	17
LABYRINTHINE_LAYER_DEVELOPMENT	9/1113	44/17949	0.0012959	0.0108169	0.00803083	SOCS3/RSPO3/GGNBP2/AKT1/JUNB/ZFP36L1/SENP2/HES1/ADM	9
SOMATIC_STEM_CELL_POPULATION_MAINTENANCE	12/1113	71/17949	0.00130086	0.0108265	0.00803802	FGF2/ZFP36L2/SMAD4/PBX1/POLR2L/SFRP1/LDB1/STAT3/KLF4/POLR2F/SKI/HES1	12
NEPHRON_MORPHOGENESIS	12/1113	71/17949	0.00130086	0.0108265	0.00803802	STAT1/GPC3/FGF2/SMAD4/PBX1/OSR1/PTCH1/BMP4/PKD1/PKD2/HES1/GREM1	12
GLIAL_CELL_DIFFERENTIATION	25/1113	210/17949	0.00132144	0.0109818	0.00815331	VIM/APP/LAMA2/GRN/MXRA8/LAMB2/PRPF19/IFNGR1/NFIB/AKT1/SOD1/METRN/GSN/DAG1/STAT3/DNER/NDRG1/EGFR/MAPK3/IL6/SKI/HES1/LRP1/PLP1/IL6ST	25
BRANCHING_MORPHOGENESIS_OF_AN_EPITHELIAL_TUBE	19/1113	143/17949	0.00135119	0.0112127	0.00832473	TNC/GPC3/TGFBR2/FGF2/AR/CTSH/CLIC4/SMAD4/PBX1/HHIP/PTCH1/BMP4/CCL11/DAG1/PKD1/PKD2/RDH10/GREM1/MMP14	19
REGULATION_OF_TRANSLATION_IN_RESPONSE_TO_STRESS	6/1113	21/17949	0.00135763	0.0112334	0.00834011	EIF2AK2/PPP1R15A/DNAJC3/ATF4/NPM1/PPP1R15B	6
SMOOTH_MUSCLE_TISSUE_DEVELOPMENT	6/1113	21/17949	0.00135763	0.0112334	0.00834011	OSR1/EFEMP2/MYLK/PTCH1/BMP4/PKD2	6
REGULATION_OF_RESPONSE_TO_ENDOPLASMIC_RETICULUM_STRESS	13/1113	81/17949	0.00136444	0.0112734	0.0083698	NUPR1/GRINA/MANF/PIK3R1/PPP1R15A/DNAJC3/USP25/HSPA1A/RACK1/PTPN2/TMBIM6/PPP1R15B/NFE2L2	13
REGULATION_OF_UBIQUITIN_PROTEIN_TRANSFERASE_ACTIVITY	10/1113	53/17949	0.00136652	0.0112743	0.00837045	RPL23/RPL5/RPS7/RPS2/RPL11/PINK1/FEM1B/SMAD7/DTX3L/UBE2S	10
POSITIVE_REGULATION_OF_LEUKOCYTE_CELL_CELL_ADHESION	27/1113	234/17949	0.00138524	0.0114122	0.00847287	RPS3/ANXA1/CD47/PNP/LGALS9/LGALS1/TGFBR2/VCAM1/FYN/PIK3R1/NR4A3/CD44/RAC1/AKT1/CD81/CDC42/AP3D1/CCL2/IRAK1/HSPD1/SELENOK/ZMIZ1/IL6/HES1/THY1/NFKBIZ/IL6ST	27
REGULATION_OF_NITRIC_OXIDE_MEDIATED_SIGNAL_TRANSDUCTION	4/1113	9/17949	0.00144004	0.0117617	0.00873231	NOS1AP/THBS1/EGFR/GUCY1A1	4
PEPTIDYL_LYSINE_HYDROXYLATION	4/1113	9/17949	0.00144004	0.0117617	0.00873231	FKBP10/P3H4/PLOD1/PLOD2	4
RELAXATION_OF_SMOOTH_MUSCLE	4/1113	9/17949	0.00144004	0.0117617	0.00873231	SOD1/KCNMA1/RGS2/GUCY1A1	4
NEGATIVE_REGULATION_OF_UBIQUITIN_PROTEIN_LIGASE_ACTIVITY	4/1113	9/17949	0.00144004	0.0117617	0.00873231	RPL23/RPL5/RPS7/RPL11	4
POSITIVE_REGULATION_OF_WNT_SIGNALING_PATHWAY_PLANAR_CELL_POLARITY_PATHWAY	4/1113	9/17949	0.00144004	0.0117617	0.00873231	GPC3/RSPO3/MLLT3/PLEKHA4	4
REGULATION_OF_APOPTOTIC_CELL_CLEARANCE	4/1113	9/17949	0.00144004	0.0117617	0.00873231	CCL2/C4B/C3/C2	4
GLIAL_CELL_DEVELOPMENT	16/1113	112/17949	0.00146841	0.0119498	0.00887197	VIM/APP/GRN/MXRA8/LAMB2/IFNGR1/AKT1/SOD1/GSN/DAG1/NDRG1/EGFR/IL6/SKI/LRP1/PLP1	16
EMBRYONIC_APPENDAGE_MORPHOGENESIS	16/1113	112/17949	0.00146841	0.0119498	0.00887197	GPC3/HOXD9/CHST11/GNAS/SMAD4/PBX1/OSR1/PTCH1/BMP4/HOXD10/AFF3/NOTCH2/RDH10/SKI/GREM1/HAND2	16
POSITIVE_REGULATION_OF_CELLULAR_COMPONENT_ORGANIZATION	94/1113	1118/17949	0.00146936	0.0119498	0.00887197	B2M/S100A10/RPS3/HSPA1B/USP50/DCN/APP/ANXA1/AXL/CD47/GPC3/GRN/SERPINF1/NME1/FN1/PALM/PINK1/ARPC1B/AR/FYN/SDC4/SMAD4/DYNLL1/PIK3R1/PPP1R15A/RAC1/FLNA/EFEMP2/SFRP1/HSPA1A/RGCC/RACK1/ARPC4/PLCB1/METRN/TEK/WASF2/TPPP3/CDC42/GSN/KMT2E/SURF4/FZD4/DDR2/ADD1/CCL11/PPP3R1/SKIL/DAG1/EREG/MMP3/RHOC/NEGR1/CD63/GLYR1/CLIP1/ATRX/CCT2/ENPP2/COL16A1/HSP90AA1/PSMC2/CAPN2/RTF1/MIER1/FLRT2/RGS2/GPX1/FAM162A/YWHAE/C…	94
CELLULAR_RESPONSE_TO_VASCULAR_ENDOTHELIAL_GROWTH_FACTOR_STIMULUS	12/1113	72/17949	0.00147467	0.0119759	0.00889136	XDH/DCN/ANXA1/VCAM1/HSPB1/VEGFD/NR4A1/AKT1/GAS1/CD63/CADM4/MAP2K3	12
NEGATIVE_REGULATION_OF_RESPONSE_TO_EXTERNAL_STIMULUS	40/1113	394/17949	0.00148924	0.012077	0.00896642	SERPING1/C1QTNF3/RPS19/SAMHD1/NFKB1/GRN/TRAFD1/SERPINF1/LGALS9/PARP14/PTGIS/SOCS3/NBL1/ADAR/FGF2/NMI/SOD1/TNFAIP3/TEK/IRAK3/THBS1/TRIB1/HTRA1/CCL2/NENF/KLF4/PTPN2/METRNL/PROS1/PRDX2/GPX1/THBD/NR1D2/CASK/TSPAN6/SERPINE1/CD200/GREM1/SYT11/FGL2	40
REGULATION_OF_ACTIN_FILAMENT_BUNDLE_ASSEMBLY	15/1113	102/17949	0.00151753	0.0122715	0.00911084	S100A10/CD47/ACTG1/SDC4/PIK3R1/RAC1/FLNA/SFRP1/RGCC/DLC1/WASF2/CDC42/RHOC/RDX/ID1	15
POSITIVE_REGULATION_OF_MYELOID_CELL_DIFFERENTIATION	15/1113	102/17949	0.00151753	0.0122715	0.00911084	ISG15/STAT1/HSPA1B/GNAS/JUN/PRMT1/HSPA1A/TRIB1/ZFP36L1/NOTCH2/STAT3/RAB7B/HIF1A/ARNT/ATP6AP1	15
IMMUNE_RESPONSE_REGULATING_SIGNALING_PATHWAY	49/1113	510/17949	0.00154642	0.0124875	0.00927114	IGLC1/RPS3/PSMB8/PSME1/PSMB9/ACTB/CD47/ACTG1/NFKB1/PSMD13/ARPC1B/FYN/CTSH/PIK3R1/PSMB10/NR4A3/JUN/RAC1/PSMA2/CD81/ARPC4/PSME2/PSMA5/WASF2/PSMA7/CDC42/PSMA4/PPP3R1/PSMA3/CALM1/PTK2/HSP90AA1/PSMC2/ABI1/PTPN2/SHC1/PSMD7/PSMD2/MAPK3/PSMB1/PIGR/IGKC/PRNP/THY1/PSMD8/PSMD4/PPP3CA/ARPC3/NFKBIZ	49
NEGATIVE_REGULATION_OF_SMOOTH_MUSCLE_CELL_PROLIFERATION	11/1113	63/17949	0.00155593	0.0125465	0.00931498	APOD/SOD2/ANG/EFEMP2/CDKN1A/TNFAIP3/TRIB1/NDRG2/KLF4/OGN/IGFBP5	11
MODIFICATION_DEPENDENT_MACROMOLECULE_CATABOLIC_PROCESS	60/1113	655/17949	0.00156316	0.012587	0.00934504	ISG15/RPL23/RNF213/RPL5/RPS7/PSMB8/PSME1/HSP90B1/HSPA1B/RPL11/UBA52/USP50/PSMB9/UBB/UBE2L6/NOP53/USP18/PSMD13/PINK1/IFI27/PSMB10/USP25/UBE2R2/HSPA1A/RNF114/PSMA2/RACK1/SMAD7/AKT1/TNFAIP3/ELOB/PSME2/PSMA5/PSMA7/DTX3L/TRIM25/EIF3H/NEDD4/TRIB1/PSMA4/PSMA3/PTK2/PSMC2/NEMF/OS9/SEL1L/PSMD7/PSMD2/KEAP1/PTTG1/UBE2S/PSMB1/UBE2G2/STT3B/PSMD8/CSNK1A1/PSMD4/UBE2D3/SEC61B/NFE2L2	60
APPENDAGE_MORPHOGENESIS	18/1113	134/17949	0.00157592	0.0126718	0.00940804	PCSK5/GPC3/HOXD9/CHST11/GNAS/SMAD4/PBX1/OSR1/PTCH1/BMP4/HOXD10/ATRX/AFF3/NOTCH2/RDH10/SKI/GREM1/HAND2	18
POSITIVE_REGULATION_OF_CELL_MATRIX_ADHESION	10/1113	54/17949	0.00158554	0.0127312	0.00945211	S100A10/SDC4/RAC1/EFEMP2/SFRP1/TEK/DAG1/COL16A1/RIN2/THY1	10
CELLULAR_GLUCOSE_HOMEOSTASIS	19/1113	145/17949	0.00159392	0.0127625	0.00947537	SLC39A14/SERPINF1/NME1/LGALS1/SLC29A1/GAS6/SRI/DYNLL1/PIK3R1/CAMK2N1/RAC1/RACK1/SELENOT/HIF1A/LRP1/ZBTB20/FOXO1/HK2/PPP3CA	19
NEGATIVE_REGULATION_OF_PROTEIN_SERINE_THREONINE_KINASE_ACTIVITY	19/1113	145/17949	0.00159392	0.0127625	0.00947537	CDKN1C/AIDA/PKIG/HSPB1/SFRP1/CDKN1A/AKT1/TNFAIP3/DUSP6/IRAK3/BMP4/GADD45A/HEG1/DUSP5/RGS2/PRKAR1A/HIPK3/DNAJA1/PPP2CA	19
TOXIN_METABOLIC_PROCESS	5/1113	15/17949	0.00161577	0.0128652	0.00955161	FMO2/FMO1/ARL1/NFE2L2/PAM	5
POSITIVE_REGULATION_OF_FIBROBLAST_MIGRATION	5/1113	15/17949	0.00161577	0.0128652	0.00955161	AKT1/THBS1/DDR2/PTK2/AKAP12	5
POSITIVE_REGULATION_OF_NON_CANONICAL_WNT_SIGNALING_PATHWAY	5/1113	15/17949	0.00161577	0.0128652	0.00955161	GPC3/RSPO3/SFRP1/MLLT3/PLEKHA4	5
POSITIVE_REGULATION_OF_ENDOTHELIAL_CELL_CHEMOTAXIS	5/1113	15/17949	0.00161577	0.0128652	0.00955161	LGMN/FGFR1/FGF2/TMSB4X/HSPB1	5
HEAD_DEVELOPMENT	67/1113	750/17949	0.00162372	0.0129105	0.00958522	B2M/APOD/MT-CO1/HSPG2/ACTB/COL3A1/APP/AXL/UBB/CSRNP1/LAMB1/NME1/TGFBR2/MMP2/FYN/DYNLL1/CKB/PBX1/NR4A2/FLNA/SFRP1/UGP2/DLC1/NFIB/PTCH1/PLCB1/CDC42/LDB1/BMP4/FZD4/FANCC/CALM2/CALM1/PBX3/GLUD1/ATRX/COL1A1/BTG2/NDRG2/KDM6B/XRN2/SETD1A/ARID5B/RGS2/YWHAE/MAPK3/ZMIZ1/ANXA3/SKI/MEIS2/DNAJB1/HIF1A/HES1/TMX2/CDON/LRP1/SDF4/DDIT4/BPTF/DCLK1/PPP3CA/PLP1/SNRPB/MMP14/ATF5/ID1/ATP1A2	67
POSITIVE_REGULATION_OF_PROTEIN_CATABOLIC_PROCESS	26/1113	225/17949	0.00164679	0.0130757	0.00970788	HSPA1B/NOP53/GPC3/NUPR1/SH3D19/HSPA1A/NDUFA13/RACK1/PTTG1IP/SMAD7/AKT1/CD81/TNFAIP3/ELOB/NEDD4/TRIB1/PTK2/HSP90AA1/PSMC2/RDX/KEAP1/LRP1/FOXO1/DACT1/CSNK1A1/NFE2L2	26
TISSUE_REGENERATION	12/1113	73/17949	0.00166719	0.0132193	0.00981448	APOD/ANXA1/TGFBR2/POSTN/CDKN1A/CD81/CPQ/GSN/DAG1/GPX1/ADAM15/PPP3CA	12
REGULATION_OF_NUCLEOCYTOPLASMIC_TRANSPORT	15/1113	103/17949	0.00167668	0.0132721	0.00985366	APOD/SP100/GAS6/PKIG/CHP1/PIK3R1/IFI27/FLNA/EMD/NEDD4/BMP4/PPP1CC/YWHAE/TARDBP/TPR	15
POSITIVE_REGULATION_OF_IMMUNE_RESPONSE	67/1113	751/17949	0.0016785	0.0132721	0.00985366	B2M/SERPING1/IRF7/IGLC1/RPS3/PSMB8/PSME1/RSAD2/ZBP1/PARP9/RPS19/PSMB9/ACTB/ANXA1/CD47/ACTG1/NFKB1/LGALS9/IFI35/CFH/PSMD13/ARPC1B/FYN/NMI/PIK3R1/PSMB10/NR4A3/RAC1/RGCC/PSMA2/CD81/ARPC4/PSME2/PSMA5/WASF2/PSMA7/CFB/CDC42/PSMA4/EREG/PSMA3/PTK2/HSP90AA1/PSMC2/C4B/ABI1/PTPN2/MFAP4/PROS1/PSMD7/PSMD2/HSPD1/C3/MAPK3/PSMB1/IL6/C2/LBP/IGKC/PRNP/THY1/PSMD8/LAMP1/PSMD4/ARPC3/NFKBIZ/IL6ST	67
REGULATION_OF_ACTIN_FILAMENT_ORGANIZATION	30/1113	273/17949	0.00168741	0.013324	0.00989222	S100A10/TMSB10/CD47/ACTG1/MYADM/ARPC1B/ADD3/SDC4/PIK3R1/TMSB4X/RAC1/FLNA/SFRP1/CAPG/RGCC/DLC1/ARPC4/SPTBN1/WASF2/CDC42/GSN/FLII/ADD1/CCL11/RHOC/RDX/COTL1/CAPZB/ID1/ARPC3	30
TOLL_LIKE_RECEPTOR_SIGNALING_PATHWAY	20/1113	157/17949	0.00172198	0.0135594	0.010067	IRF7/HSP90B1/RSAD2/UBA52/UBB/NFKBIA/LGMN/IFI35/NMI/TNFAIP3/IRAK3/CTSK/CTSL/IRAK1/HSPD1/BIRC3/RAB7B/LBP/COLEC12/UBE2D3	20
ACTIN_FILAMENT_BUNDLE_ORGANIZATION	20/1113	157/17949	0.00172198	0.0135594	0.010067	S100A10/HSP90B1/CD47/ACTG1/SDC4/ACTN1/PIK3R1/RAC1/FLNA/SFRP1/RGCC/DLC1/WASF2/CDC42/ADD1/RHOC/ITGB5/ZYX/RDX/ID1	20
CELLULAR_RESPONSE_TO_DSRNA	6/1113	22/17949	0.0017698	0.0138785	0.0103039	IFIT1/NFKB1/IFIH1/DDX58/NPM1/COLEC12	6
POSITIVE_REGULATION_OF_SIGNAL_TRANSDUCTION_BY_P53_CLASS_MEDIATOR	6/1113	22/17949	0.0017698	0.0138785	0.0103039	RPL23/RPL26/RPS7/RPL11/UBB/EEF1E1	6
REGULATION_OF_OXIDATIVE_STRESS_INDUCED_NEURON_DEATH	6/1113	22/17949	0.0017698	0.0138785	0.0103039	PINK1/NR4A3/RACK1/ATF4/HIF1A/MCL1	6
NEGATIVE_REGULATION_OF_ACTIN_FILAMENT_POLYMERIZATION	11/1113	64/17949	0.00177562	0.0138859	0.0103094	TMSB10/MYADM/ADD3/TMSB4X/CAPG/SPTBN1/GSN/FLII/ADD1/RDX/CAPZB	11
MAINTENANCE_OF_PROTEIN_LOCATION_IN_CELL	11/1113	64/17949	0.00177562	0.0138859	0.0103094	SP100/TMSB10/PINK1/TSPO/TMSB4X/AKT1/GSN/OS9/GOLPH3/KDELR2/HK2	11
BODY_MORPHOGENESIS	9/1113	46/17949	0.00180182	0.0140522	0.0104329	CSRNP1/GPC3/MMP2/GNAS/DAG1/COL1A1/ARID5B/SKI/CDON	9
NEGATIVE_REGULATION_OF_MITOCHONDRION_ORGANIZATION	9/1113	46/17949	0.00180182	0.0140522	0.0104329	PINK1/ACAA2/TSPO/VAT1/HSPA1A/AKT1/PRELID1/SLC25A5/GPX1	9
REGULATION_OF_LYMPHOCYTE_ACTIVATION	48/1113	501/17949	0.00181917	0.0141549	0.0105091	IGLC1/RPS3/ANXA1/AXL/CD47/PNP/LGALS9/LGALS1/TGFBR2/GAS6/VCAM1/CEBPB/PARP3/FYN/SDC4/ZFP36L2/PIK3R1/RAC1/SFRP1/CDKN1A/SMAD7/AKT1/CD81/SOD1/GPNMB/TNFAIP3/CDC42/AP3D1/BMP4/PRELID1/CCL2/ZFP36L1/PTPN2/PRDX2/HSPD1/SELENOK/ZMIZ1/IL6/PRKAR1A/HES1/IGKC/PRNP/THY1/LAMP1/MMP14/FGL2/NFKBIZ/IL6ST	48
MONONUCLEAR_CELL_DIFFERENTIATION	41/1113	411/17949	0.00181996	0.0141549	0.0105091	B2M/IRF7/RSAD2/RPS6/RPL22/ANXA1/AXL/LEPR/PNP/LGALS9/TMEM176B/LGALS1/TGFBR2/GAS6/VCAM1/CEBPB/ZFP36L2/PIK3R1/JUN/NKX2-3/SFRP1/SMAD7/SOD1/AP3D1/BMP4/IRF8/PRELID1/ZFP36L1/NOTCH2/TCIRG1/STAT3/AZI2/PTPN2/CTSL/PRDX2/ZMIZ1/IL6/MMP14/FGL2/TMEM176A/NFKBIZ	41
POSITIVE_REGULATION_OF_PROTEIN_SERINE_THREONINE_KINASE_ACTIVITY	33/1113	311/17949	0.00182847	0.0142018	0.0105439	RPS3/IGFBP6/UBA52/UBB/DAXX/FGFR1/FGF2/RGCC/AKT1/CD81/SOD1/GADD45B/DUSP6/THBS1/GADD45G/GHR/FZD4/GADD45A/CALM2/CALM1/DUSP5/IRAK1/PKD1/PKD2/PPIA/SHC1/PRDX2/AKAP13/EGFR/MAPK3/SASH1/MAP2K3/PPP2CA	33
MYELOID_LEUKOCYTE_DIFFERENTIATION	24/1113	204/17949	0.00191639	0.0148644	0.0110359	IRF7/APP/GPC3/NME1/TGFBR2/GNAS/CEBPB/FBN1/PIK3R1/JUN/NKX2-3/SFRP1/CD81/CDC42/BMP4/TRIB1/JUNB/SBNO2/ZFP36L1/NOTCH2/TCIRG1/PTPN2/FSTL3/ATP6AP1	24
WNT_SIGNALING_PATHWAY_CALCIUM_MODULATING_PATHWAY	8/1113	38/17949	0.00196455	0.0151966	0.0112825	TNRC6A/PLCB1/FZD4/PPP3R1/CALM1/FZD2/GNB1/PPP3CA	8
CELLULAR_RESPONSE_TO_CADMIUM_ION	8/1113	38/17949	0.00196455	0.0151966	0.0112825	DAXX/JUN/AKT1/SOD1/GSN/EGFR/MAPK3/UBE2D3	8
NEGATIVE_REGULATION_OF_BIOMINERALIZATION	7/1113	30/17949	0.00199593	0.0154184	0.0114472	ECM1/GAS6/ENPP1/HIF1A/LTBP3/ASPN/GREM1	7
REGULATION_OF_MONOOXYGENASE_ACTIVITY	11/1113	65/17949	0.00201995	0.0155829	0.0115693	NFKB1/GCH1/DDAH2/CYGB/NOS1AP/AKT1/CALM1/HSP90AA1/EGFR/HIF1A/DDAH1	11
REGULATION_OF_VIRAL_LIFE_CYCLE	19/1113	148/17949	0.00202674	0.0156141	0.0115925	IFITM3/LY6E/BST2/ISG15/IFIT1/RSAD2/EIF2AK2/AXL/PTX3/LGALS9/LGALS1/ADAR/IFITM2/IFITM1/PABPC1/GSN/TRIM25/PPIA/PKN2	19
NEGATIVE_REGULATION_OF_HEMOPOIESIS	15/1113	105/17949	0.00203697	0.0156717	0.0116353	ANXA1/NME1/TMEM176B/FBN1/PIK3R1/SFRP1/SMAD7/BMP4/TRIB1/PTPN2/PRDX2/FSTL3/HSPA9/FGL2/TMEM176A	15
REGULATION_OF_LIPID_METABOLIC_PROCESS	40/1113	401/17949	0.00205711	0.0158006	0.0117309	APOD/IGFBP7/RARRES2/NPC2/HMGCS2/ANXA1/NFKB1/ATP1A1/DKK3/FGF2/PTGS2/TSPO/CHP1/NR4A3/EDF1/PIK3IP1/RACK1/CCDC3/AKT1/CD81/SOD1/TEK/HELZ2/CDC42/RXRA/DNAJC19/PTK2/ANGPTL4/CAPN2/H6PD/TXNRD1/PSAP/MBTPS1/RDH10/KPNB1/C3/NR1D2/ZBTB20/ADM/MID1IP1	40
REGULATION_OF_PROTEASOMAL_PROTEIN_CATABOLIC_PROCESS	22/1113	182/17949	0.00205926	0.0158006	0.0117309	PSME1/HSPA1B/RPL11/UBB/NOP53/NUPR1/PINK1/USP25/HSPA1A/RACK1/SMAD7/AKT1/ELOB/PSME2/EIF3H/TRIB1/PSMC2/PKD1/GPX1/KEAP1/CSNK1A1/NFE2L2	22
CELL_CYCLE_PROCESS	114/1113	1415/17949	0.00210805	0.0161366	0.0119804	RPL23/NCAPG2/RPL26/RPS3/PSMB8/PSME1/HSPA1B/CDKN1C/RPS6/RPL24/PSMB9/APP/ANXA1/UBB/NOP53/SON/TUBA1A/PSMD13/NABP1/PARP3/ZFP36L2/ARPP19/FHL1/DYNLL1/PPP1R15A/PBX1/SLC16A1/SBDS/MITD1/PSMB10/PRMT1/FLNA/SFRP1/HSPA1A/RGCC/CDKN1A/RPS27L/PSMA2/AKT1/MN1/GPNMB/SPTBN1/PSME2/PLCB1/TUBB4B/PSMA5/PSMA7/IK/CDC42/THBS1/EMD/BMP4/KMT2E/PSMA4/GADD45A/GAS1/SKIL/EREG/CALM2/PSMA3/CALM1/RHOC/POLE4/ATRX/RBBP7/CCL2/BTG2/HSP9…	114
REGULATION_OF_BONE_MINERALIZATION	12/1113	75/17949	0.00211438	0.0161366	0.0119804	ISG15/ECM1/ATRAID/OSR1/MGP/BMP4/DDR2/NBR1/ENPP1/HIF1A/LTBP3/GREM1	12
POSITIVE_REGULATION_OF_BLOOD_VESSEL_ENDOTHELIAL_CELL_MIGRATION	12/1113	75/17949	0.00211438	0.0161366	0.0119804	ANXA1/FGFR1/FGF2/PTGS2/TMSB4X/HSPB1/AKT1/THBS1/HIF1A/RHOJ/MAP2K3/NFE2L2	12
AUTOPHAGY_OF_MITOCHONDRION	12/1113	75/17949	0.00211438	0.0161366	0.0119804	WIPI1/PINK1/TSPO/BNIP3L/FUNDC2/CTSK/TOMM7/RB1CC1/GABARAPL1/MAP1LC3B/HIF1A/HK2	12
HOMOTYPIC_CELL_CELL_ADHESION	13/1113	85/17949	0.00213657	0.0162689	0.0120786	PLPP3/ACTB/ACTG1/FN1/LGALS1/GNAS/FLNA/HSPB1/ILK/RDX/PPIA/MYL12A/JAK1	13
POSITIVE_REGULATION_OF_NITRIC_OXIDE_MEDIATED_SIGNAL_TRANSDUCTION	3/1113	5/17949	0.0021631	0.0162689	0.0120786	NOS1AP/EGFR/GUCY1A1	3
NEURON_DEATH_IN_RESPONSE_TO_HYDROGEN_PEROXIDE	3/1113	5/17949	0.0021631	0.0162689	0.0120786	PINK1/NR4A3/RACK1	3
RESPONSE_TO_CORTICOTROPIN_RELEASING_HORMONE	3/1113	5/17949	0.0021631	0.0162689	0.0120786	NR4A2/NR4A3/NR4A1	3
REGULATION_OF_HEMOGLOBIN_BIOSYNTHETIC_PROCESS	3/1113	5/17949	0.0021631	0.0162689	0.0120786	PRMT1/LDB1/KLF4	3
POST_EMBRYONIC_EYE_MORPHOGENESIS	3/1113	5/17949	0.0021631	0.0162689	0.0120786	EFEMP1/FBN1/MFAP2	3
NEGATIVE_REGULATION_OF_LIPOPROTEIN_METABOLIC_PROCESS	3/1113	5/17949	0.0021631	0.0162689	0.0120786	APOD/ITGAV/DBI	3
POSITIVE_REGULATION_OF_CYCLIC_NUCLEOTIDE_PHOSPHODIESTERASE_ACTIVITY	3/1113	5/17949	0.0021631	0.0162689	0.0120786	RACK1/CALM2/CALM1	3
TRACHEA_FORMATION	3/1113	5/17949	0.0021631	0.0162689	0.0120786	TGFBR2/BMP4/MAPK3	3
REGULATION_OF_SODIUM_DEPENDENT_PHOSPHATE_TRANSPORT	3/1113	5/17949	0.0021631	0.0162689	0.0120786	CEBPB/ATF4/SFRP4	3
POSITIVE_REGULATION_OF_CD4_POSITIVE_ALPHA_BETA_T_CELL_PROLIFERATION	3/1113	5/17949	0.0021631	0.0162689	0.0120786	LGALS9/TGFBR2/CD81	3
NEGATIVE_REGULATION_OF_PROTEIN_CONTAINING_COMPLEX_ASSEMBLY	18/1113	138/17949	0.00219864	0.0164927	0.0122448	RPL13A/TMSB10/NOP53/AIDA/MYADM/ADD3/TMSB4X/CAPG/SPTBN1/CDC42/GSN/FLII/ADD1/LMO4/RDX/PMEPA1/DACT1/CAPZB	18
CELLULAR_RESPONSE_TO_CARBOHYDRATE_STIMULUS	18/1113	138/17949	0.00219864	0.0164927	0.0122448	SLC39A14/SERPINF1/NME1/LGALS1/SLC29A1/GAS6/SRI/DYNLL1/CAMK2N1/RAC1/RACK1/ZFP36L1/SELENOT/HIF1A/LRP1/COLEC12/ZBTB20/PPP3CA	18
FORMATION_OF_CYTOPLASMIC_TRANSLATION_INITIATION_COMPLEX	5/1113	16/17949	0.00223119	0.0166057	0.0123287	EIF3E/EIF3K/EIF3M/EIF3H/EIF3F	5
HEMOGLOBIN_METABOLIC_PROCESS	5/1113	16/17949	0.00223119	0.0166057	0.0123287	PRMT1/LDB1/ADD1/KLF4/HIF1A	5
REGULATION_OF_RESPIRATORY_BURST	5/1113	16/17949	0.00223119	0.0166057	0.0123287	RPS19/GRN/JCHAIN/RAC1/LBP	5
CELL_PROLIFERATION_INVOLVED_IN_HEART_MORPHOGENESIS	5/1113	16/17949	0.00223119	0.0166057	0.0123287	SMAD4/BMP4/HES1/PIM1/HAND2	5
CHAPERONE_MEDIATED_AUTOPHAGY	5/1113	16/17949	0.00223119	0.0166057	0.0123287	LAMP2/EEF1A1/HSPA8/HSP90AA1/SNRNP70	5
NEGATIVE_REGULATION_OF_OXIDATIVE_STRESS_INDUCED_NEURON_DEATH	5/1113	16/17949	0.00223119	0.0166057	0.0123287	PINK1/NR4A3/RACK1/ATF4/HIF1A	5
POSITIVE_REGULATION_OF_MAP_KINASE_ACTIVITY	26/1113	230/17949	0.00224569	0.0166919	0.0123926	RPS3/IGFBP6/UBA52/UBB/DAXX/FGFR1/FGF2/CD81/SOD1/GADD45B/DUSP6/THBS1/GADD45G/GHR/FZD4/GADD45A/DUSP5/IRAK1/PPIA/SHC1/PRDX2/AKAP13/EGFR/MAPK3/SASH1/MAP2K3	26
POSITIVE_REGULATION_OF_HYDROLASE_ACTIVITY	68/1113	774/17949	0.00227791	0.0168352	0.0124991	PCOLCE2/S100A10/RPS3/PSME1/XDH/USP50/APP/GRN/LGMN/LGALS9/FN1/TOR1AIP1/FGFR1/FGF2/PINK1/FYN/CTSH/RALBP1/DYNLL1/ANG/PPP1R15A/JUN/TOR1AIP2/ANTXR1/SFRP1/F3/HSPA1A/NDUFA13/DLC1/RPS27L/RACK1/AKT1/PSME2/PLCB1/CCL7/GSN/ARHGAP42/CCL11/ERRFI1/PRELID1/DNAJC19/CALM2/CALM1/RHOC/HSPE1/CCL2/STAT3/ARL1/RGS2/HSPD1/ARHGAP10/PICALM/GNAQ/FAM162A/SNX18/EGFR/RIN2/DNAJB1/CD200/DAPK1/FBLN1/THY1/BNIP2/PPP1R15B/ARHGDIA/DN…	68
REGULATION_OF_TRANSLATIONAL_INITIATION_BY_EIF2_ALPHA_PHOSPHORYLATION	4/1113	10/17949	0.00228269	0.0168352	0.0124991	EIF2AK2/DNAJC3/NPM1/PPP1R15B	4
SEQUESTERING_OF_EXTRACELLULAR_LIGAND_FROM_RECEPTOR	4/1113	10/17949	0.00228269	0.0168352	0.0124991	NBL1/LTBP1/FBN1/GREM1	4
REGULATION_OF_CYCLIC_NUCLEOTIDE_PHOSPHODIESTERASE_ACTIVITY	4/1113	10/17949	0.00228269	0.0168352	0.0124991	SLC39A14/RACK1/CALM2/CALM1	4
CELL_PROLIFERATION_INVOLVED_IN_METANEPHROS_DEVELOPMENT	4/1113	10/17949	0.00228269	0.0168352	0.0124991	STAT1/GPC3/OSR1/PTCH1	4
REGULATION_OF_PROTEIN_NEDDYLATION	4/1113	10/17949	0.00228269	0.0168352	0.0124991	RPL5/RPL11/HIF1A/COPS9	4
POSITIVE_REGULATION_OF_FAT_CELL_DIFFERENTIATION	11/1113	66/17949	0.00229091	0.016874	0.0125279	RARRES2/PTGS2/CEBPB/LPL/SFRP1/CCDC3/AKT1/ZFP36L1/METRNL/MEDAG/PIM1	11
METANEPHRIC_NEPHRON_DEVELOPMENT	8/1113	39/17949	0.0023394	0.0172089	0.0127765	STAT1/LAMB2/OSR1/BMP4/PKD1/PKD2/HES1/GREM1	8
MIDBRAIN_DEVELOPMENT	13/1113	86/17949	0.00237739	0.0174659	0.0129673	ACTB/DYNLL1/CKB/NR4A2/SFRP1/CDC42/CALM2/CALM1/GLUD1/NDRG2/YWHAE/HES1/PLP1	13
SENSORY_ORGAN_DEVELOPMENT	50/1113	534/17949	0.00238255	0.0174812	0.0129787	VIM/SPARC/RPL24/MFAP5/SERPINF1/TGFBR2/EFEMP1/FGF2/LAMB2/SDC4/FBN1/CLIC4/COL8A1/PBX1/OSR1/COL5A2/SOD1/MAF/LRP10/BMP4/FZD4/SKIL/ATF4/PBX3/MPV17/NOTCH2/XRN2/TCIRG1/STAT3/FZD2/KLF4/RDH10/KCNK2/GNB1/EGFR/MAPK3/MFAP2/TSHZ1/SKI/MEIS2/HIF1A/HES1/RHOJ/CDON/THY1/ATP8B1/TENM3/NTN1/HAND2/BMPER	50
NEGATIVE_REGULATION_OF_CELLULAR_CATABOLIC_PROCESS	28/1113	255/17949	0.00239003	0.0175136	0.0130027	RPL23/TIMP1/RPL5/RPS7/RPL11/LEPR/NOP53/TIMP2/NUPR1/PINK1/ATRAID/TSPO/YBX1/USP25/PABPC1/AKT1/YBX3/SLIRP/EIF3H/TOB1/HNRNPA0/FUS/STAT3/SNRNP70/QSOX1/MCL1/TARDBP/TIMP3	28
RESPONSE_TO_MONOSACCHARIDE	23/1113	196/17949	0.00243281	0.0177928	0.01321	SPARC/SLC39A14/SERPINF1/NME1/LGALS1/TGFBR2/SLC29A1/GAS6/SRI/COL6A2/SOD2/DYNLL1/CAMK2N1/RAC1/LPL/RACK1/THBS1/SELENOT/TXNIP/HIF1A/LRP1/ZBTB20/PPP3CA	23
CELLULAR_RESPONSE_TO_ABIOTIC_STIMULUS	34/1113	329/17949	0.00243438	0.0177928	0.01321	TIMP1/RPL26/NFKB1/ATP1A1/MMP2/PALM/TSPO/CHP1/PIK3R1/RAC1/MYLK/SFRP1/CDKN1A/AKT1/YBX3/NEDD4/ERRFI1/GADD45A/DAG1/MMP3/ATF4/CALM1/EEF1D/COL1A1/ZFP36L1/MFAP4/PKD2/GNB1/EGFR/MAPK3/NPM1/RHOB/COPS9/ATP1A2	34
REGULATION_OF_CELL_MORPHOGENESIS	32/1113	305/17949	0.00253903	0.018534	0.0137603	SPARC/S100A10/ANXA1/FN1/PALM/MYADM/POSTN/FYN/SH3D19/CD44/RAC1/FLNA/DLC1/ILK/CCL7/CDC42/FZD4/CCL11/DAG1/RHOC/PTK2/ENPP2/CCL2/RDX/DIAPH1/RHOB/RHOJ/FBLN1/CAPZB/HEXB/ACTN4/CALR	32
REGULATION_OF_MITOCHONDRION_ORGANIZATION	19/1113	151/17949	0.00255469	0.0186244	0.0138274	STAT2/DCN/PINK1/ACAA2/TSPO/PID1/VAT1/HSPA1A/BNIP3L/AKT1/PRELID1/PPP3R1/SLC25A5/GPX1/FAM162A/YWHAE/GOLPH3/HIF1A/YWHAZ	19
MONOCYTE_CHEMOTAXIS	11/1113	67/17949	0.00259057	0.0188619	0.0140038	RPS19/ANXA1/LGMN/NBL1/CCL7/CCL11/CCL2/IL6/SERPINE1/GREM1/CXCL10	11
REGULATION_OF_BIOLOGICAL_PROCESS_INVOLVED_IN_SYMBIOTIC_INTERACTION	23/1113	197/17949	0.00259728	0.0188866	0.0140221	IFITM3/LY6E/BST2/ISG15/STAT1/IFIT1/RSAD2/EIF2AK2/AXL/PTX3/LGALS9/LGALS1/ADAR/IFITM2/IFITM1/POLR2L/PABPC1/GSN/TRIM25/ITGAV/PPIA/POLR2F/PKN2	23
ACTIVATION_OF_IMMUNE_RESPONSE	52/1113	563/17949	0.00262558	0.019068	0.0141568	SERPING1/IGLC1/RPS3/PSMB8/PSME1/ZBP1/PSMB9/ACTB/CD47/ACTG1/NFKB1/CFH/PSMD13/ARPC1B/FYN/PIK3R1/PSMB10/NR4A3/RAC1/RGCC/PSMA2/CD81/ARPC4/PSME2/PSMA5/WASF2/PSMA7/CFB/CDC42/PSMA4/PSMA3/PTK2/HSP90AA1/PSMC2/C4B/ABI1/PTPN2/MFAP4/PROS1/PSMD7/PSMD2/C3/MAPK3/PSMB1/C2/IGKC/PRNP/THY1/PSMD8/PSMD4/ARPC3/NFKBIZ	52
POSITIVE_REGULATION_OF_TYPE_I_INTERFERON_PRODUCTION	12/1113	77/17949	0.00265513	0.0192581	0.0142979	IRF7/STAT1/ZBP1/NFKB1/IFIH1/STAT6/POLR2L/DDX58/HSP90AA1/IRAK1/POLR2F/HSPD1	12
RESPONSE_TO_CARBOHYDRATE	25/1113	221/17949	0.00267368	0.019368	0.0143795	SPARC/SLC39A14/SERPINF1/NME1/LGALS1/TGFBR2/SLC29A1/GAS6/SRI/COL6A2/SOD2/DYNLL1/CAMK2N1/RAC1/LPL/RACK1/THBS1/ZFP36L1/SELENOT/TXNIP/HIF1A/LRP1/COLEC12/ZBTB20/PPP3CA	25
CELLULAR_AMINO_ACID_METABOLIC_PROCESS	34/1113	331/17949	0.00268543	0.0194285	0.0144244	PSMB8/PSME1/PSMB9/PSMD13/ODC1/DDAH2/DPEP1/GLUL/NAALAD2/AZIN1/PSMB10/GFPT2/PSMA2/AIMP1/PSME2/PSMA5/PSMA7/PSMA4/EEF1E1/ATF4/PSMA3/GLUD1/PSMC2/ACAT1/PSMD7/PSMD2/PSMB1/GGT5/DDAH1/PLOD2/BLMH/PSMD8/OAT/PSMD4	34
NEUROGENESIS	127/1113	1613/17949	0.00269957	0.019506	0.014482	B2M/APOD/VIM/BHLHE40/RPL24/ACTB/ACSL4/COL3A1/APP/ANXA1/AXL/UBB/LEPR/TNC/LAMA2/LAMB1/PENK/GRN/TIMP2/SERPINF1/NME1/MXRA8/FN1/FGFR1/NBL1/LGALS1/HOXD9/S100A6/GAS6/VCAM1/ID3/IGSF10/CEBPB/POSTN/LAMB2/FYN/TSPO/SDC4/SMAD4/CHL1/NAV1/MANF/PIK3R1/PBX1/PRPF19/NR4A2/IFNGR1/PRMT1/RAC1/FLNA/VEGFD/SFRP1/HHIP/NFIB/PTCH1/AKT1/SOD1/SPTBN1/TMEM106B/METRN/EEF2/CDC42/GSN/NEDD4/LDB1/BMP4/TCF12/FZD4/CCL11/SKIL/DAG1/HOXD…	127
LIPOPOLYSACCHARIDE_MEDIATED_SIGNALING_PATHWAY	10/1113	58/17949	0.00276293	0.0199134	0.0147844	NFKBIA/AKT1/TNFAIP3/TRIB1/CCL2/IRAK1/PRDX2/MAPK3/SASH1/LBP	10
NEGATIVE_REGULATION_OF_PEPTIDYL_TYROSINE_PHOSPHORYLATION	10/1113	58/17949	0.00276293	0.0199134	0.0147844	PARP14/SOCS3/GGNBP2/SFRP1/RACK1/ERRFI1/PTPN2/THY1/CADM4/PPP2CA	10
RECEPTOR_SIGNALING_PATHWAY_VIA_STAT	21/1113	175/17949	0.00280738	0.0201855	0.0149864	STAT1/STAT2/PARP9/PARP14/SOCS3/STAT6/FYN/NMI/GGNBP2/GHR/GADD45A/CCL2/STAT3/PTPN2/PKD1/PKD2/IL6/HES1/IFNAR2/PPP2CA/IL6ST	21
CELL_JUNCTION_ORGANIZATION	62/1113	699/17949	0.00280776	0.0201855	0.0149864	APOD/PLEKHA7/SPARC/S100A10/ACTB/APP/ACTG1/TNC/HOMER1/LGMN/TUBA1A/FN1/PALM/LAMB2/FYN/SDC4/ACTN1/ANG/PIK3R1/LGI2/RAC1/FLNA/SFRP1/DGKB/DLC1/NOS1AP/SMAD7/ILK/HSPA8/TEK/WASF2/CDC42/THBS1/CAST/NEDD4/LDB1/ADD1/DAG1/RHOC/DST/PTK2/LAMC1/COL16A1/HEG1/FLRT2/RDX/DNER/NFIA/NDRG1/C3/PKN2/FLNC/MESD/LRP1/PRNP/THY1/PPFIBP1/PEAK1/YWHAZ/GREM1/NTN1/MMP14	62
REGULATION_OF_ACTOMYOSIN_STRUCTURE_ORGANIZATION	14/1113	98/17949	0.00282991	0.020319	0.0150856	S100A10/CD47/ACTG1/SDC4/SMAD4/PIK3R1/RAC1/SFRP1/RGCC/DLC1/WASF2/CDC42/RHOC/AKAP13	14
NEGATIVE_REGULATION_OF_STRESS_ACTIVATED_PROTEIN_KINASE_SIGNALING_CASCADE	9/1113	49/17949	0.00284442	0.0203976	0.0151439	AIDA/PINK1/SFRP1/AKT1/PPIA/HIPK3/FOXO1/DACT1/DNAJA1	9
POSITIVE_REGULATION_OF_COAGULATION	6/1113	24/17949	0.00287027	0.0205312	0.0152431	F3/THBS1/PRDX2/THBD/SERPINE1/NFE2L2	6
REGULATION_OF_ENDOTHELIAL_CELL_CHEMOTAXIS	6/1113	24/17949	0.00287027	0.0205312	0.0152431	LGMN/FGFR1/FGF2/TMSB4X/HSPB1/THBS1	6
NEGATIVE_REGULATION_OF_ORGANELLE_ORGANIZATION	35/1113	345/17949	0.00287872	0.0205659	0.0152689	TMSB10/PATL2/NUPR1/MYADM/PINK1/ACAA2/TSPO/ADD3/SMAD4/VAT1/PIK3R1/TMSB4X/CAPG/HSPA1A/DLC1/AKT1/SPTBN1/WASF2/IK/GSN/FLII/BMP4/ADD1/PRELID1/SLC25A5/XRN1/ATRX/RDX/GPX1/PTTG1/PRKAR1A/NPM1/CAPZB/MID1IP1/TPR	35
OSTEOBLAST_PROLIFERATION	7/1113	32/17949	0.0029612	0.0210756	0.0156473	EIF2AK2/ATRAID/SFRP1/MN1/ITGAV/JUNB/GREM1	7
ENDOTHELIAL_CELL_CHEMOTAXIS	7/1113	32/17949	0.0029612	0.0210756	0.0156473	LGMN/FGFR1/FGF2/TMSB4X/HSPB1/NR4A1/THBS1	7
CYTOPLASMIC_PATTERN_RECOGNITION_RECEPTOR_SIGNALING_PATHWAY_IN_RESPONSE_TO_VIRUS	7/1113	32/17949	0.0029612	0.0210756	0.0156473	IRF7/NOP53/DDX60/IFIH1/DDX58/BIRC3/TSPAN6	7
VASCULOGENESIS	12/1113	78/17949	0.00296485	0.0210756	0.0156473	XDH/TGFBR2/TGFBR3/ACKR3/ITGAV/FZD4/JUNB/ZFP36L1/HEG1/RIN2/ZMIZ1/ADM	12
NEGATIVE_REGULATION_OF_CALCIUM_ION_TRANSPORT_INTO_CYTOSOL	5/1113	17/17949	0.00300105	0.0211745	0.0157207	SRI/CALM2/CALM1/PKD2/TMBIM6	5
RESPONSE_TO_HYDROPEROXIDE	5/1113	17/17949	0.00300105	0.0211745	0.0157207	MGST1/GPX3/MT-ND1/GPX1/DAPK1	5
NEGATIVE_REGULATION_OF_TYROSINE_PHOSPHORYLATION_OF_STAT_PROTEIN	5/1113	17/17949	0.00300105	0.0211745	0.0157207	PARP14/SOCS3/GGNBP2/PTPN2/PPP2CA	5
RELAXATION_OF_CARDIAC_MUSCLE	5/1113	17/17949	0.00300105	0.0211745	0.0157207	ATP1A1/GSN/RGS2/ATP1A2/ATP2A2	5
PROTEIN_TRIMERIZATION	5/1113	17/17949	0.00300105	0.0211745	0.0157207	SCARA5/COL1A2/SIGMAR1/STEAP4/SLC1A5	5
NUCLEAR_MEMBRANE_ORGANIZATION	5/1113	17/17949	0.00300105	0.0211745	0.0157207	TOR1AIP1/EMD/REEP3/TARDBP/PPP2CA	5
MESONEPHRIC_TUBULE_MORPHOGENESIS	10/1113	59/17949	0.00314581	0.022141	0.0164383	GPC3/FGF2/SMAD4/PBX1/OSR1/PTCH1/BMP4/PKD2/HES1/GREM1	10
REGULATION_OF_EXTRINSIC_APOPTOTIC_SIGNALING_PATHWAY_VIA_DEATH_DOMAIN_RECEPTORS	10/1113	59/17949	0.00314581	0.022141	0.0164383	SP100/ATF3/SFRP1/FEM1B/TNFAIP3/THBS1/SKIL/GPX1/SERPINE1/TIMP3	10
REGULATION_OF_BLOOD_PRESSURE	21/1113	177/17949	0.00321769	0.022619	0.0167932	RARRES2/PCSK5/SCPEP1/COL1A2/ATP1A1/GCH1/GAS6/PTGS2/POSTN/AR/SOD2/CAMK2N1/SOD1/ARHGAP42/NISCH/GUCY1A1/SGK1/DDAH1/ACTA2/ADM/ATP1A2	21
BONE_REMODELING	13/1113	89/17949	0.0032366	0.0227239	0.0168711	LEPR/RAC1/RAB3D/SFRP1/TNFAIP3/P3H4/NOTCH2/TCIRG1/EGFR/IL6/LTBP3/GREM1/ATP6AP1	13
CELL_FATE_DETERMINATION	8/1113	41/17949	0.00325558	0.0228011	0.0169284	IFRD1/PTCH1/CDC42/BMP4/NOTCH2/KLF4/HES1/MCL1	8
NUCLEOTIDE_BINDING_DOMAIN_LEUCINE_RICH_REPEAT_CONTAINING_RECEPTOR_SIGNALING_PATHWAY	8/1113	41/17949	0.00325558	0.0228011	0.0169284	HSPA1B/UBA52/UBB/NFKBIA/HSPA1A/TNFAIP3/IRAK1/BIRC3	8
REGULATION_OF_DEFENSE_RESPONSE_TO_VIRUS	11/1113	69/17949	0.00328474	0.0229489	0.0170381	STAT1/IFIT1/PARP9/TNFAIP3/DTX3L/HTRA1/DDX58/HSP90AA1/SELENOK/TSPAN6/FGL2	11
CELLULAR_RESPONSE_TO_ACID_CHEMICAL	11/1113	69/17949	0.00328474	0.0229489	0.0170381	COL6A1/COL1A2/MMP2/CEBPB/FYN/COL5A2/COL1A1/COL16A1/CAPN2/PKD2/LAMTOR4	11
LEUKOCYTE_HOMEOSTASIS	12/1113	79/17949	0.00330322	0.0230497	0.017113	RPS6/ANXA1/AXL/LGALS9/NKX2-3/AKT1/TNFAIP3/TSC22D3/SKIL/TCIRG1/IL6/HIF1A	12
REGULATION_OF_PROTEIN_POLYMERIZATION	25/1113	225/17949	0.0033955	0.0234763	0.0174297	RPS3/HSPA1B/TMSB10/MYADM/PINK1/ARPC1B/ADD3/TMSB4X/RAC1/CAPG/HSPA1A/ARPC4/SPTBN1/WASF2/TPPP3/GSN/FLII/ADD1/CCL11/CLIP1/HSP90AA1/RDX/COTL1/CAPZB/ARPC3	25
ION_HOMEOSTASIS	68/1113	787/17949	0.00340192	0.0234763	0.0174297	B2M/FTH1/SLC39A14/SCARA5/HSP90B1/ACKR4/DCN/APP/GRN/ATP1A1/FGF2/SRI/RYR3/FYN/TSPO/CHP1/CLIC4/SMAD4/FHL1/GRINA/CKB/TPT1/CAMK2N1/ACKR3/TGM2/RACK1/SMAD7/SOD1/CCL7/RAB20/AP3D1/KCNMA1/ITGAV/CCL11/CALM2/ATF4/CALM1/STEAP4/GNAI2/TCIRG1/ENPP1/PKD1/PKD2/SELENOK/PICALM/GNB1/SELENOT/DIAPH1/YWHAE/EGFR/MAPK3/CACNA2D1/HIF1A/LRP1/PRNP/THY1/ATOX1/TMBIM6/ADM/HEXB/SLC39A7/ATP6V0B/ATP6AP1/SFRP4/CXCL10/ATP1A2/CALR/ATP…	68
GLOMERULAR_BASEMENT_MEMBRANE_DEVELOPMENT	4/1113	11/17949	0.00341206	0.0234763	0.0174297	NID1/LAMB2/SULF2/MPV17	4
CELLULAR_RESPONSE_TO_INTERFERON_ALPHA	4/1113	11/17949	0.00341206	0.0234763	0.0174297	IFIT3/AXL/GAS6/TPR	4
HEMOGLOBIN_BIOSYNTHETIC_PROCESS	4/1113	11/17949	0.00341206	0.0234763	0.0174297	PRMT1/LDB1/KLF4/HIF1A	4
REGULATION_OF_TRANSCRIPTION_FROM_RNA_POLYMERASE_II_PROMOTER_IN_RESPONSE_TO_OXIDATIVE_STRESS	4/1113	11/17949	0.00341206	0.0234763	0.0174297	ATF4/HIF1A/ARNT/NFE2L2	4
NEGATIVE_REGULATION_OF_RYANODINE_SENSITIVE_CALCIUM_RELEASE_CHANNEL_ACTIVITY	4/1113	11/17949	0.00341206	0.0234763	0.0174297	SRI/CALM2/CALM1/PKD2	4
CARDIAC_NEURAL_CREST_CELL_DIFFERENTIATION_INVOLVED_IN_HEART_DEVELOPMENT	4/1113	11/17949	0.00341206	0.0234763	0.0174297	BMP4/MAPK3/HES1/HAND2	4
POSTSYNAPTIC_ACTIN_CYTOSKELETON_ORGANIZATION	4/1113	11/17949	0.00341206	0.0234763	0.0174297	ACTB/ACTG1/NOS1AP/WASF2	4
INTRINSIC_APOPTOTIC_SIGNALING_PATHWAY_IN_RESPONSE_TO_DNA_DAMAGE	14/1113	100/17949	0.00341788	0.0234763	0.0174297	RPL26/RPS3/SHISA5/NUPR1/PIK3R1/TPT1/CD44/ACKR3/CDKN1A/RPS27L/PHLDA3/SKIL/DDIT4/MCL1	14
REGULATION_OF_EPITHELIAL_TO_MESENCHYMAL_TRANSITION	14/1113	100/17949	0.00341788	0.0234763	0.0174297	TGFBR2/MCRIP1/SMAD4/SFRP1/RGCC/SMAD7/BMP4/VASN/DAG1/COL1A1/IL6/LOXL2/GREM1/PPP2CA	14
REGULATION_OF_MRNA_SPLICING_VIA_SPLICEOSOME	14/1113	100/17949	0.00341788	0.0234763	0.0174297	CELF2/SON/NOVA1/SRSF9/PRPF19/HSPA8/PRDX6/NSRP1/SNRNP70/RBM39/SRSF3/MBNL2/SRSF7/RBM8A	14
PROTEIN_TARGETING_TO_MITOCHONDRION	14/1113	100/17949	0.00341788	0.0234763	0.0174297	PINK1/TSPO/NDUFA13/BNIP3L/TOMM7/UBL5/DNAJC19/HSP90AA1/SAE1/HSPD1/TIMM13/SH3GLB1/UBE2D3/ROMO1	14
POSITIVE_REGULATION_OF_INTRACELLULAR_PROTEIN_TRANSPORT	21/1113	178/17949	0.00344097	0.0236065	0.0175263	GAS6/PINK1/FYN/CHP1/PIK3R1/FLNA/CD81/CDC42/EMD/TOMM7/PPP3R1/UBL5/SAE1/YWHAE/SH3GLB1/STOM/PRNP/TARDBP/YWHAZ/TPR/UBE2D3	21
REGULATION_OF_INTRACELLULAR_TRANSPORT	35/1113	349/17949	0.00346949	0.0237735	0.0176503	APOD/SP100/GAS6/PINK1/FYN/PKIG/CHP1/PIK3R1/IFI27/FLNA/BNIP3L/CD81/CDC42/EMD/NEDD4/BMP4/TOMM7/GAS1/PPP3R1/UBL5/SAE1/RDX/OS9/PPP1CC/YWHAE/MAPK3/UBE2G2/SH3GLB1/STOM/PRNP/TARDBP/YWHAZ/LAMP1/TPR/UBE2D3	35
FC_RECEPTOR_MEDIATED_STIMULATORY_SIGNALING_PATHWAY	18/1113	144/17949	0.00351086	0.0240281	0.0178393	IGLC1/ACTB/CD47/ACTG1/ARPC1B/FYN/PIK3R1/NR4A3/RAC1/ARPC4/WASF2/CDC42/PTK2/HSP90AA1/ABI1/MAPK3/IGKC/ARPC3	18
SEX_DIFFERENTIATION	28/1113	262/17949	0.00351985	0.0240524	0.0178574	MGST1/AXL/UBB/PTX3/NUPR1/CEBPB/AR/SMAD4/ANG/PBX1/OSR1/FLNA/SFRP1/SOD1/YBX3/FZD4/DNAJC19/EREG/ATRX/PKD1/ARID5B/RDH10/FSTL3/PRDX4/ADAMTS1/ADAM15/HSD17B4/MMP14	28
LYSOSOMAL_TRANSPORT	15/1113	111/17949	0.00352285	0.0240524	0.0178574	GRN/USE1/PINK1/LAMP2/HSPA1A/TMEM106B/HSPA8/DTX3L/NEDD4/AP3D1/PSAP/RAB7B/RHOB/LRP1/LAMP1	15
POSITIVE_REGULATION_OF_TRANSLATION	17/1113	133/17949	0.00355773	0.0241339	0.0179179	VIM/RPL26/RPL5/RPL30/EIF3E/RPS4X/PINK1/PPP1R15A/DNAJC3/RPS27L/PABPC1/YBX3/EEF2/THBS1/MAPK3/IL6/NPM1	17
POSITIVE_REGULATION_OF_CHEMOKINE_PRODUCTION	10/1113	60/17949	0.00356974	0.0241339	0.0179179	EIF2AK2/APP/LGALS9/POSTN/LPL/SELENOK/IL6/HIF1A/LRP1/LBP	10
APPENDAGE_DEVELOPMENT	20/1113	167/17949	0.00357304	0.0241339	0.0179179	PCSK5/GPC3/HOXD9/CHST11/GNAS/SMAD4/PBX1/OSR1/PTCH1/BMP4/SLC39A1/HOXD10/ATRX/AFF3/NOTCH2/RDH10/SKI/GREM1/HAND2/PAM	20
TUMOR_NECROSIS_FACTOR_SUPERFAMILY_CYTOKINE_PRODUCTION	20/1113	167/17949	0.00357304	0.0241339	0.0179179	APP/AXL/CD47/LGALS9/IFIH1/GAS6/TSPO/PIK3R1/IFNGR1/HSPB1/LPL/TNFAIP3/IRAK3/THBS1/DDX58/STAT3/SELENOK/IL6/LBP/SYT11	20
BONE_MORPHOGENESIS	13/1113	90/17949	0.00357355	0.0241339	0.0179179	THBS3/TGFBR2/GNAS/SERPINH1/TEK/BMP4/COL1A1/SKI/DHRS3/LTBP3/GLG1/MMP14/SFRP4	13
RENAL_TUBULE_DEVELOPMENT	13/1113	90/17949	0.00357355	0.0241339	0.0179179	STAT1/GPC3/FGF2/SMAD4/PBX1/OSR1/PTCH1/BMP4/NOTCH2/PKD1/PKD2/HES1/GREM1	13
POSITIVE_REGULATION_OF_TUMOR_NECROSIS_FACTOR_SUPERFAMILY_CYTOKINE_PRODUCTION	13/1113	90/17949	0.00357355	0.0241339	0.0179179	APP/LGALS9/IFIH1/PIK3R1/IFNGR1/HSPB1/LPL/THBS1/DDX58/STAT3/SELENOK/IL6/LBP	13
ENDOPLASMIC_RETICULUM_CALCIUM_ION_HOMEOSTASIS	6/1113	25/17949	0.00358135	0.0241339	0.0179179	APP/GRINA/TGM2/SELENOK/TMBIM6/ATP2A2	6
ASTROCYTE_ACTIVATION	6/1113	25/17949	0.00358135	0.0241339	0.0179179	APP/GRN/IFNGR1/EGFR/IL6/LRP1	6
METANEPHRIC_EPITHELIUM_DEVELOPMENT	6/1113	25/17949	0.00358135	0.0241339	0.0179179	STAT1/LAMB2/OSR1/PKD1/PKD2/HES1	6
METANEPHRIC_NEPHRON_MORPHOGENESIS	6/1113	25/17949	0.00358135	0.0241339	0.0179179	STAT1/BMP4/PKD1/PKD2/HES1/GREM1	6
MESENCHYME_DEVELOPMENT	30/1113	287/17949	0.00358702	0.0241436	0.0179251	STAT1/FN1/FGFR1/TGFBR2/MCRIP1/TGFBR3/SMAD4/OSR1/FLNA/SFRP1/RGCC/SMAD7/BMP4/S100A4/VASN/DAG1/COL1A1/ZFP36L1/PKD2/RDH10/MAPK3/IL6/HIF1A/HES1/LOXL2/ADAM15/ACTA2/GREM1/HAND2/PPP2CA	30
REGULATION_OF_CELL_ACTIVATION	56/1113	626/17949	0.0036691	0.0246669	0.0183136	IGLC1/RPS3/ANXA1/AXL/CD47/PNP/GRN/LGALS9/LGALS1/TGFBR2/GAS6/VCAM1/CEBPB/PARP3/FYN/SDC4/ZFP36L2/PIK3R1/NR4A3/RAC1/SFRP1/CDKN1A/SMAD7/AKT1/CD81/SOD1/GPNMB/TNFAIP3/CDC42/THBS1/AP3D1/BMP4/PRELID1/LMO4/CCL2/ZFP36L1/PTPN2/PRDX2/HSPD1/SELENOK/THBD/ZMIZ1/IL6/PRKAR1A/HES1/CD200/LBP/IGKC/PRNP/THY1/LAMP1/MMP14/SYT11/FGL2/NFKBIZ/IL6ST	56
ARTERY_MORPHOGENESIS	11/1113	70/17949	0.0036838	0.0247366	0.0183653	HPGD/EFEMP2/MYLK/SMAD7/FKBP10/BMP4/PKD2/ZMIZ1/HES1/LRP1/HAND2	11
RESPONSE_TO_AMYLOID_BETA	9/1113	51/17949	0.00377027	0.0252874	0.0187743	APP/LGMN/MMP2/VCAM1/FYN/MMP3/CACNA2D1/LRP1/PRNP	9
GRANULOCYTE_CHEMOTAXIS	16/1113	123/17949	0.00386886	0.0259182	0.0192426	RARRES2/ANXA1/PPIB/DPEP1/RAC1/CCL7/THBS1/CCL11/PTK2/CCL2/PPIA/MAPK3/BSG/LBP/CXCL1/CXCL10	16
CELL_MORPHOGENESIS_INVOLVED_IN_DIFFERENTIATION	63/1113	723/17949	0.00390616	0.0261373	0.0194053	S100A10/RPL24/ACTB/APP/AXL/LAMA2/LAMB1/FN1/S100A6/MYADM/POSTN/LAMB2/AR/FYN/ACTN1/CLIC4/SMAD4/CHL1/PIK3R1/NR4A2/RAC1/FLNA/ANTXR1/NFIB/PTCH1/ILK/SOD1/SPTBN1/TMEM106B/METRN/TEK/CDC42/NEDD4/ITGAV/FZD4/SKIL/DAG1/ATF4/PTK2/LAMC1/HSP90AA1/NOTCH2/HEG1/FLRT2/SHC1/PICALM/BOC/MAPK3/BSG/HES1/LRP1/FBLN1/THY1/DCLK1/PEAK1/PPP3CA/ARHGDIA/ACTN4/NTN1/SDC2/ID1/CALR/MEGF9	63
HYALURONAN_CATABOLIC_PROCESS	5/1113	18/17949	0.00394558	0.0263085	0.0195324	FGF2/CHP1/CD44/HEXA/HEXB	5
MACROPHAGE_ACTIVATION_INVOLVED_IN_IMMUNE_RESPONSE	5/1113	18/17949	0.00394558	0.0263085	0.0195324	GRN/IFI35/NMI/SBNO2/LBP	5
NEGATIVE_REGULATION_OF_CELL_SUBSTRATE_JUNCTION_ORGANIZATION	5/1113	18/17949	0.00394558	0.0263085	0.0195324	APOD/DLC1/THBS1/LRP1/MMP14	5
PROTON_TRANSMEMBRANE_TRANSPORT	19/1113	157/17949	0.00395987	0.0263729	0.0195802	MT-ATP6/MT-CO1/CYB5A/COX7A2L/MT-CO2/ATP1A1/COX7C/COX8A/CHP1/COX6C/TMSB4X/COX5A/TACO1/TCIRG1/ACTN4/ATP6V0B/ATP6AP1/ATP1A2/ATP2A2	19
POSITIVE_REGULATION_OF_ANION_TRANSMEMBRANE_TRANSPORT	10/1113	61/17949	0.00403774	0.0268602	0.019942	GPC3/ARPP19/PIK3R1/AZIN1/NR4A3/ACSL5/AKT1/ARL6IP1/C3/NFE2L2	10
LEUKOCYTE_APOPTOTIC_PROCESS	14/1113	102/17949	0.00410195	0.0270113	0.0200542	IRF7/RPS6/ANXA1/AXL/LGALS9/GAS6/AKT1/TSC22D3/BMP4/PRELID1/CTSL/IL6/HIF1A/PLEKHO2	14
REGULATION_OF_CATION_TRANSMEMBRANE_TRANSPORT	34/1113	340/17949	0.00410869	0.0270113	0.0200542	AHNAK/APP/HOMER1/SRI/PINK1/FYN/CHP1/FHL1/OSR1/TMSB4X/FLNA/NOS1AP/NEDD4/CALM2/CALM1/TACO1/CD63/CCL2/FXYD1/TCIRG1/PKD2/RGS2/DIAPH1/YWHAE/CACNA2D1/DAPK1/STOM/PRNP/THY1/PLP1/ACTN4/CXCL10/ATP1A2/FXYD6	34
REGULATION_OF_LONG_CHAIN_FATTY_ACID_IMPORT_ACROSS_PLASMA_MEMBRANE	3/1113	6/17949	0.00412679	0.0270113	0.0200542	ACSL5/AKT1/THBS1	3
NEGATIVE_REGULATION_OF_TRANSCRIPTION_BY_RNA_POLYMERASE_I	3/1113	6/17949	0.00412679	0.0270113	0.0200542	NOP53/MAF1/FLNA	3
DIRECT_OSSIFICATION	3/1113	6/17949	0.00412679	0.0270113	0.0200542	MMP2/MN1/COL1A1	3
ASTROCYTE_CELL_MIGRATION	3/1113	6/17949	0.00412679	0.0270113	0.0200542	CCL2/HEXB/MMP14	3
TOOTH_ERUPTION	3/1113	6/17949	0.00412679	0.0270113	0.0200542	COL1A1/TCIRG1/ADAMTS5	3
SMOOTH_MUSCLE_CELL_MATRIX_ADHESION	3/1113	6/17949	0.00412679	0.0270113	0.0200542	APOD/EFEMP2/SERPINE1	3
RENAL_SYSTEM_VASCULATURE_MORPHOGENESIS	3/1113	6/17949	0.00412679	0.0270113	0.0200542	BMP4/NOTCH2/PKD2	3
DENTINOGENESIS	3/1113	6/17949	0.00412679	0.0270113	0.0200542	HTRA1/TCIRG1/SERPINE1	3
KERATINOCYTE_APOPTOTIC_PROCESS	3/1113	6/17949	0.00412679	0.0270113	0.0200542	GSN/ZFP36L1/SFRP4	3
POSITIVE_REGULATION_OF_INTRINSIC_APOPTOTIC_SIGNALING_PATHWAY_IN_RESPONSE_TO_DNA_DAMAGE	3/1113	6/17949	0.00412679	0.0270113	0.0200542	RPL26/RPS3/SKIL	3
NEGATIVE_REGULATION_OF_NON_CANONICAL_WNT_SIGNALING_PATHWAY	3/1113	6/17949	0.00412679	0.0270113	0.0200542	RNF213/SFRP1/SFRP4	3
POSITIVE_REGULATION_OF_CELL_PROLIFERATION_INVOLVED_IN_HEART_MORPHOGENESIS	3/1113	6/17949	0.00412679	0.0270113	0.0200542	SMAD4/BMP4/PIM1	3
TRANSMEMBRANE_TRANSPORT	125/1113	1605/17949	0.00420648	0.0275013	0.020418	CACNA1E/MT-ATP6/SLC39A14/MT-CO1/SLC43A3/SCARA5/CYB5A/PSMB8/PSME1/AHNAK/UBA52/PSMB9/ACTB/APP/TAP1/COX7A2L/UBB/GPC3/MT-CO2/HOMER1/ATP1A1/COX7C/COX8A/S100A6/PSMD13/FGF2/SLC29A1/GAS6/SRI/RYR3/PINK1/FYN/ADD3/ARPP19/CHP1/PID1/CLIC4/FHL1/RALBP1/COX6C/PIK3R1/AZIN1/SLC16A1/PSMB10/NR4A3/OSR1/TMSB4X/FLNA/SLC25A4/ACSL5/NOS1AP/PSMA2/AKT1/COX5A/PSME2/HSPA8/PSMA5/PSMA7/THBS1/TSC22D3/NEDD4/KCNMA1/TOMM7/ITGAV/PSM…	125
RESPONSE_TO_VITAMIN_D	7/1113	34/17949	0.00424809	0.0277415	0.0205963	TNC/PENK/SFRP1/MN1/TRIM25/PIM1/CXCL10	7
REGULATION_OF_GROWTH	57/1113	644/17949	0.00425477	0.0277534	0.0206051	BST2/IGFBP7/PLAC8/LTBP4/HSPA1B/APP/PPIB/GPC3/LGMN/SOCS3/FN1/TGFBR2/FGF2/GAS6/AR/TGFBR3/SMAD4/FHL1/OGFR/SFRP1/HSPA1A/NDUFA13/CDKN1A/RACK1/PTCH1/SMAD7/AKT1/SOD1/YBX3/PLCB1/DUSP6/CDC42/EXTL3/GHR/BMP4/RBBP7/NOTCH2/ENPP1/SMARCA2/SHC1/RGS2/KCNK2/EGFR/IGFBP5/JADE1/GPAT4/HIF1A/SGK1/LRP1/ADAM15/PIM1/HBEGF/GREM1/NTN1/MMP14/MEG3/PPP2CA	57
DEVELOPMENT_OF_PRIMARY_SEXUAL_CHARACTERISTICS	24/1113	217/17949	0.00429057	0.0279549	0.0207548	MGST1/UBB/PTX3/NUPR1/CEBPB/AR/SMAD4/ANG/OSR1/FLNA/SFRP1/SOD1/YBX3/FZD4/EREG/ATRX/ARID5B/RDH10/FSTL3/PRDX4/ADAMTS1/ADAM15/HSD17B4/MMP14	24
PRI_MIRNA_TRANSCRIPTION_BY_RNA_POLYMERASE_II	9/1113	52/17949	0.00431394	0.0280751	0.020844	FGF2/SMAD4/JUN/NFIB/BMP4/NR3C1/STAT3/KLF4/HIF1A	9
PROTEIN_MODIFICATION_BY_SMALL_PROTEIN_CONJUGATION_OR_REMOVAL	94/1113	1160/17949	0.00432697	0.0281015	0.0208636	PRMT3/ISG15/RPL23/RNF213/RPL5/RPS3/RPS7/PSMB8/PSME1/RPS2/HSPA1B/RPL11/UBA52/USP50/PSMB9/ACTB/UBB/UBE2L6/NOP53/NFKBIA/USP18/DAXX/SOCS3/IFIH1/ANAPC13/HERC6/PSMD13/PINK1/AR/FYN/TSPO/NMI/CHP1/SMAD4/IFI27/PRPF19/PSMB10/USP25/UBE2R2/HSPA1A/RNF114/PSMA2/FEM1B/RACK1/PTTG1IP/SMAD7/AKT1/TNFAIP3/ELOB/PSME2/PSMA5/PSMA7/DTX3L/CDC42/TRIM25/WSB1/NEDD4/PSMA4/DDX58/PSMA3/HSP90AA1/KLHL13/RNF181/EIF3F/PSMC2/VCPIP1/…	94
BLASTOCYST_DEVELOPMENT	13/1113	92/17949	0.00433278	0.0281015	0.0208636	NCAPG2/SBDS/PRPF19/DAD1/SMIM14/JUNB/SKIL/CAPN2/RTF1/KLF4/RPL13/SF3B6/NDUFA2	13
OSTEOCLAST_DIFFERENTIATION	13/1113	92/17949	0.00433278	0.0281015	0.0208636	GPC3/GNAS/CEBPB/FBN1/PIK3R1/SFRP1/CD81/JUNB/SBNO2/NOTCH2/TCIRG1/FSTL3/ATP6AP1	13
NEURON_DEATH_IN_RESPONSE_TO_OXIDATIVE_STRESS	6/1113	26/17949	0.00441531	0.0286042	0.0212368	PINK1/NR4A3/RACK1/ATF4/HIF1A/MCL1	6
CELL_REDOX_HOMEOSTASIS	8/1113	43/17949	0.00442831	0.0286559	0.0212752	PRDX5/TXNRD1/PRDX2/GPX1/SELENOT/PRDX6/PRDX4/NFE2L2	8
REGULATION_OF_FAT_CELL_DIFFERENTIATION	17/1113	136/17949	0.00447929	0.028947	0.0214913	RARRES2/PTGS2/CEBPB/ZFP36L2/LPL/SFRP1/CCDC3/AKT1/ZFP36L1/ENPP1/METRNL/ZADH2/MEDAG/IL6/HES1/FOXO1/PIM1	17
NEGATIVE_REGULATION_OF_EXTRINSIC_APOPTOTIC_SIGNALING_PATHWAY	14/1113	103/17949	0.00448346	0.028947	0.0214913	HSPA1B/AR/FYN/HSPA1A/AKT1/TNFAIP3/THBS1/BMP4/ITGAV/RB1CC1/PRDX2/GPX1/SERPINE1/MCL1	14
RESPONSE_TO_ESTRADIOL	16/1113	125/17949	0.00453964	0.0292627	0.0217257	ANXA1/PENK/ARPC1B/HPGD/POSTN/SFRP1/PTCH1/EEF2/MBD2/COL1A1/STAT3/TXNIP/EGFR/GGT5/PAM/CALR	16
POSITIVE_REGULATION_OF_NF_KAPPAB_TRANSCRIPTION_FACTOR_ACTIVITY	19/1113	159/17949	0.00455103	0.0292627	0.0217257	RPS3/HSPA1B/UBA52/EIF2AK2/APP/UBB/NFKB1/LGALS9/AR/HSPA1A/IRAK3/TRIM25/SLCO3A1/STAT3/IRAK1/PPIA/RAB7B/NPM1/GREM1	19
POSITIVE_REGULATION_OF_ACTIN_FILAMENT_BUNDLE_ASSEMBLY	10/1113	62/17949	0.00455289	0.0292627	0.0217257	S100A10/CD47/SDC4/RAC1/FLNA/SFRP1/RGCC/CDC42/RHOC/ID1	10
GLOMERULUS_DEVELOPMENT	10/1113	62/17949	0.00455289	0.0292627	0.0217257	NID1/LAMB2/OSR1/SULF2/TEK/BMP4/MPV17/NOTCH2/HES1/ACTA2	10
REGULATION_OF_ESTABLISHMENT_OF_PROTEIN_LOCALIZATION_TO_MITOCHONDRION	11/1113	72/17949	0.00459783	0.0295182	0.0219154	PINK1/BNIP3L/TOMM7/PPP3R1/UBL5/SAE1/YWHAE/SH3GLB1/YWHAZ/UBE2D3/DNAJA1	11
MAINTENANCE_OF_CELL_NUMBER	18/1113	148/17949	0.00470379	0.0301645	0.0223953	MED14/FGF2/ZFP36L2/SMAD4/PBX1/POLR2L/SFRP1/LDB1/FANCC/RTF1/NOTCH2/STAT3/KLF4/POLR2F/SKI/HES1/LOXL2/SMC3	18
RESPONSE_TO_CAMP	13/1113	93/17949	0.00475839	0.0304804	0.0226298	SPARC/STAT1/APP/PENK/NME1/JUN/TEK/COL1A1/ZFP36L1/PKD2/THBD/IGFBP5/BSG	13
NEGATIVE_REGULATION_OF_NEURON_DEATH	22/1113	195/17949	0.00480874	0.0307684	0.0228436	AXL/GRN/LGMN/SERPINF1/PINK1/CEBPB/FYN/SOD2/NR4A2/NR4A3/RACK1/AKT1/SOD1/GPNMB/ATF4/CCL2/BTG2/NENF/HIF1A/CD200/LRP1/INPP5A	22
POSITIVE_REGULATION_OF_HORMONE_METABOLIC_PROCESS	4/1113	12/17949	0.00486895	0.0309108	0.0229493	RDH10/HIF1A/ARNT/ADM	4
REGULATION_OF_PHOSPHOLIPASE_A2_ACTIVITY	4/1113	12/17949	0.00486895	0.0309108	0.0229493	ANXA1/ANG/EGFR/LRP1	4
ENDOTHELIAL_CELL_ACTIVATION	4/1113	12/17949	0.00486895	0.0309108	0.0229493	SMAD4/PPIA/CXCL10/BMPER	4
SEMINIFEROUS_TUBULE_DEVELOPMENT	4/1113	12/17949	0.00486895	0.0309108	0.0229493	UBB/AR/SMAD4/ATRX	4
NEGATIVE_REGULATION_OF_TRANSCRIPTION_FROM_RNA_POLYMERASE_II_PROMOTER_IN_RESPONSE_TO_STRESS	4/1113	12/17949	0.00486895	0.0309108	0.0229493	JUN/HSPA1A/DNAJB1/TMBIM6	4
PROTEIN_MONO_ADP_RIBOSYLATION	4/1113	12/17949	0.00486895	0.0309108	0.0229493	PARP9/PARP12/PARP14/PARP3	4
POSITIVE_REGULATION_OF_ATP_BIOSYNTHETIC_PROCESS	4/1113	12/17949	0.00486895	0.0309108	0.0229493	MT-CO2/PINK1/PID1/TMSB4X	4
STRESS_FIBER_ASSEMBLY	14/1113	104/17949	0.00489318	0.0310301	0.0230379	S100A10/CD47/ACTG1/SDC4/PIK3R1/RAC1/SFRP1/RGCC/DLC1/WASF2/CDC42/RHOC/ITGB5/ZYX	14
RESPONSE_TO_ETHANOL	16/1113	126/17949	0.00490901	0.0310958	0.0230867	SPARC/RPL15/TNC/RPS4X/PENK/VCAM1/HPGD/FYN/SOD2/SOD1/CCL7/EEF2/GSN/SETD7/RGS2/SDF4	16
REGULATION_OF_VIRAL_GENOME_REPLICATION	12/1113	83/17949	0.00498149	0.0315199	0.0234016	IFITM3/BST2/ISG15/IFIT1/RSAD2/EIF2AK2/ADAR/IFITM2/IFITM1/PABPC1/PPIA/PKN2	12
LYMPHOCYTE_ACTIVATION	64/1113	745/17949	0.00501805	0.0316245	0.0234792	B2M/BST2/IGLC1/RPS3/RSAD2/RPS6/RPL22/ANXA1/AXL/CD47/LEPR/PNP/LGALS9/LGALS1/TGFBR2/GAS6/VCAM1/CEBPB/PARP3/FYN/SDC4/ZFP36L2/PIK3R1/PSMB10/CD44/RAC1/NKX2-3/SFRP1/CDKN1A/SMAD7/AKT1/CD81/SOD1/GPNMB/TNFAIP3/CDC42/GSN/AP3D1/BMP4/PRELID1/CCL2/ZFP36L1/NOTCH2/TCIRG1/STAT3/AZI2/PTPN2/CTSL/PRDX2/HSPD1/SELENOK/ZMIZ1/IL6/PRKAR1A/HES1/IGKC/PRNP/THY1/LAMP1/PPP3CA/MMP14/FGL2/NFKBIZ/IL6ST	64
NEGATIVE_REGULATION_OF_ION_TRANSPORT	32/1113	319/17949	0.00502276	0.0316245	0.0234792	APOD/SP100/RSAD2/ANXA1/NFKB1/SRI/PKIG/CHP1/PID1/PXK/OSR1/SFRP1/AKT1/THBS1/NEDD4/ITGAV/CALM2/ATF4/CALM1/OS9/ENPP1/PKD2/RGS2/YWHAE/UBE2G2/CD200/TMBIM6/PPP3CA/TPR/SFRP4/SYT11/ATP1A2	32
PEPTIDE_CROSS_LINKING	7/1113	35/17949	0.00503129	0.0316245	0.0234792	DCN/COL3A1/ANXA1/FN1/TGM2/THBS1/BGN	7
REGULATION_OF_TYPE_I_INTERFERON_MEDIATED_SIGNALING_PATHWAY	7/1113	35/17949	0.00503129	0.0316245	0.0234792	IRF7/ZBP1/SAMHD1/USP18/ADAR/PTPN2/IFNAR2	7
RESPONSE_TO_INTERLEUKIN_4	7/1113	35/17949	0.00503129	0.0316245	0.0234792	RPLP0/PARP14/STAT6/CCL11/PTPN2/RPL3/KEAP1	7
ENERGY_HOMEOSTASIS	7/1113	35/17949	0.00503129	0.0316245	0.0234792	UBB/LEPR/NR4A3/STAT3/METRNL/NR1D2/FOXO1	7
DEFINITIVE_HEMOPOIESIS	5/1113	19/17949	0.00508494	0.0318563	0.0236513	MFAP5/ADAR/TGFBR3/ZFP36L2/TEK	5
PEPTIDYL_SERINE_DEPHOSPHORYLATION	5/1113	19/17949	0.00508494	0.0318563	0.0236513	PPP1R15A/YWHAE/PPP3CA/PPP1R15B/PPP2CA	5
KIDNEY_MESENCHYME_DEVELOPMENT	5/1113	19/17949	0.00508494	0.0318563	0.0236513	STAT1/SMAD4/OSR1/BMP4/PKD2	5
CHAPERONE_MEDIATED_PROTEIN_FOLDING	10/1113	63/17949	0.00511835	0.0319631	0.0237306	HSPA1B/PPIB/HSPB1/HSPA1A/HSPA8/HSPE1/CCT2/DNAJB1/FKBP5/HSPA9	10
REGULATION_OF_PROTEIN_MATURATION	10/1113	63/17949	0.00511835	0.0319631	0.0237306	CLEC3B/TMEM59/GSN/THBS1/CAST/GAS1/SERPINE1/PRNP/GLG1/MMP14	10
INTRINSIC_APOPTOTIC_SIGNALING_PATHWAY_IN_RESPONSE_TO_DNA_DAMAGE_BY_P53_CLASS_MEDIATOR	8/1113	44/17949	0.00512441	0.0319631	0.0237306	RPL26/SHISA5/NUPR1/CD44/CDKN1A/RPS27L/PHLDA3/DDIT4	8
NEGATIVE_REGULATION_OF_RESPONSE_TO_ENDOPLASMIC_RETICULUM_STRESS	8/1113	44/17949	0.00512441	0.0319631	0.0237306	GRINA/PPP1R15A/DNAJC3/USP25/HSPA1A/RACK1/TMBIM6/PPP1R15B	8
POSITIVE_REGULATION_OF_CELLULAR_PROTEIN_LOCALIZATION	30/1113	295/17949	0.00532757	0.0331862	0.0246387	PARP9/PINK1/FYN/CHP1/PIK3R1/FLNA/RACK1/AKT1/CD81/SPTBN1/DTX3L/TOMM7/PPP3R1/UBL5/CCT2/SAE1/RDX/YWHAE/EGFR/MESD/CCT8/SH3GLB1/LRP1/STOM/PRNP/TARDBP/YWHAZ/TPR/UBE2D3/SYT11	30
REGULATION_OF_CYCLIN_DEPENDENT_PROTEIN_KINASE_ACTIVITY	14/1113	105/17949	0.0053326	0.0331862	0.0246387	CDKN1C/ACTB/SERTAD1/CCNL2/CAMK2N1/RGCC/CDKN1A/AKT1/TNFAIP3/GADD45A/PKD1/PKD2/BCCIP/EGFR	14
CELLULAR_RESPONSE_TO_BIOTIC_STIMULUS	25/1113	233/17949	0.00533797	0.0331862	0.0246387	VIM/CMPK2/AXL/NFKBIA/NFKB1/CEBPB/TSPO/AKT1/TNFAIP3/TRIB1/IRF8/CCL2/SBNO2/CAPN2/IRAK1/PRDX2/TXNIP/MAPK3/IL6/SASH1/SERPINE1/LBP/CXCL1/PPP1R15B/CXCL10	25
NITRIC_OXIDE_MEDIATED_SIGNAL_TRANSDUCTION	6/1113	27/17949	0.00538405	0.0332912	0.0247166	DDAH2/NOS1AP/THBS1/EGFR/GUCY1A1/DDAH1	6
PROTEIN_HYDROXYLATION	6/1113	27/17949	0.00538405	0.0332912	0.0247166	FKBP10/P3H4/P3H2/PRDX4/PLOD1/PLOD2	6
REGULATION_OF_OSTEOBLAST_PROLIFERATION	6/1113	27/17949	0.00538405	0.0332912	0.0247166	EIF2AK2/ATRAID/SFRP1/MN1/ITGAV/GREM1	6
EPITHELIAL_TUBE_BRANCHING_INVOLVED_IN_LUNG_MORPHOGENESIS	6/1113	27/17949	0.00538405	0.0332912	0.0247166	TNC/CTSH/HHIP/BMP4/DAG1/RDH10	6
PROSTATE_GLAND_MORPHOGENESIS	6/1113	27/17949	0.00538405	0.0332912	0.0247166	TNC/AR/SFRP1/FEM1B/BMP4/CYP7B1	6
NEGATIVE_REGULATION_OF_IMMUNE_RESPONSE	18/1113	150/17949	0.00541469	0.0334444	0.0248303	SERPING1/RPS19/SAMHD1/COL3A1/ANXA1/GRN/TRAFD1/LGALS9/PARP14/ADAR/PARP3/NMI/SMAD7/TNFAIP3/IRAK3/PTPN2/GPX1/FGL2	18
CELLULAR_RESPONSE_TO_MOLECULE_OF_BACTERIAL_ORIGIN	23/1113	209/17949	0.00542231	0.0334552	0.0248384	VIM/CMPK2/AXL/NFKBIA/NFKB1/CEBPB/TSPO/AKT1/TNFAIP3/TRIB1/IRF8/CCL2/SBNO2/CAPN2/IRAK1/PRDX2/MAPK3/IL6/SASH1/SERPINE1/LBP/CXCL1/CXCL10	23
REGULATION_OF_CELLULAR_COMPONENT_BIOGENESIS	79/1113	957/17949	0.00545371	0.0336125	0.0249552	APOD/S100A10/RPS3/HSPA1B/USP50/EIF2AK2/APP/RPL13A/TMSB10/CD47/ACTG1/NOP53/AIDA/PATL2/NUPR1/PALM/MYADM/MALSU1/PINK1/ARPC1B/ADD3/SDC4/SMAD4/DYNLL1/PIK3R1/TMSB4X/RAC1/FLNA/ANTXR1/SFRP1/CAPG/HSPA1A/RGCC/DLC1/HJURP/RACK1/ARPC4/SPTBN1/HSPA8/TEK/WASF2/TPPP3/CDC42/GSN/THBS1/FLII/LDB1/ADD1/CCL11/DAG1/LMO4/MMP3/RHOC/PTK2/CLIP1/COL16A1/HSP90AA1/PSMC2/FLRT2/RDX/COTL1/NPM1/PMEPA1/DNAJB1/SH3GLB1/LRP1/G3BP2/THY…	79
REGULATION_OF_TRANSPORTER_ACTIVITY	29/1113	283/17949	0.00547209	0.0336894	0.0250122	AHNAK/ACTB/APP/HOMER1/SRI/PINK1/CHP1/FHL1/OSR1/TMSB4X/NOS1AP/NEDD4/CALM2/CALM1/TACO1/CCL2/FXYD1/PKD2/YWHAE/AHCYL1/CACNA2D1/SGK1/DAPK1/STOM/PRNP/PIM1/ACTN4/ATP1A2/FXYD6	29
EXTRINSIC_APOPTOTIC_SIGNALING_PATHWAY_VIA_DEATH_DOMAIN_RECEPTORS	12/1113	84/17949	0.00549237	0.0337778	0.0250779	SP100/DAXX/ATF3/PIK3R1/SFRP1/FEM1B/TNFAIP3/THBS1/SKIL/GPX1/SERPINE1/TIMP3	12
T_CELL_DIFFERENTIATION	26/1113	246/17949	0.0055504	0.0340979	0.0253155	B2M/RSAD2/RPS6/RPL22/ANXA1/LEPR/PNP/LGALS9/TGFBR2/ZFP36L2/NKX2-3/SMAD7/SOD1/AP3D1/BMP4/PRELID1/ZFP36L1/TCIRG1/STAT3/PTPN2/CTSL/PRDX2/ZMIZ1/IL6/FGL2/NFKBIZ	26
RESPONSE_TO_DSRNA	9/1113	54/17949	0.00558308	0.0342617	0.0254371	IFIT1/NFKBIA/NFKB1/IFIH1/IRAK3/DDX58/MAPK3/NPM1/COLEC12	9
NEGATIVE_REGULATION_OF_CELLULAR_AMIDE_METABOLIC_PROCESS	25/1113	234/17949	0.00563555	0.0345465	0.0256486	RPS3/EIF2AK2/RPL13A/EIF3E/PATL2/MALSU1/ZFP36L2/ANG/YBX1/TNRC6A/RACK1/CPEB2/ATF4/TOB1/XRN1/BTG2/ZFP36L1/STAT3/RGS2/IGFBP5/DAPK1/PRNP/TARDBP/TPR/CALR	25
PERIPHERAL_NERVOUS_SYSTEM_DEVELOPMENT	11/1113	74/17949	0.00568312	0.0348007	0.0258373	PMP22/LAMA2/HOXD9/LAMB2/AKT1/SOD1/DAG1/HOXD10/NDRG1/SKI/HAND2	11
CHEMOKINE_PRODUCTION	13/1113	95/17949	0.00571021	0.0349291	0.0259326	APOD/C1QTNF3/EIF2AK2/APP/LGALS9/POSTN/LPL/KLF4/SELENOK/IL6/HIF1A/LRP1/LBP	13
ENDOTHELIAL_CELL_APOPTOTIC_PROCESS	10/1113	64/17949	0.00573737	0.0350576	0.0260281	GAS6/CD248/RGCC/TNFAIP3/TEK/THBS1/ANGPTL4/CCL2/SERPINE1/NFE2L2	10
NEPHRON_EPITHELIUM_DEVELOPMENT	14/1113	106/17949	0.00580322	0.035422	0.0262986	STAT1/GPC3/FGF2/LAMB2/SMAD4/PBX1/OSR1/PTCH1/BMP4/NOTCH2/PKD1/PKD2/HES1/GREM1	14
NEGATIVE_REGULATION_OF_ACTIN_FILAMENT_DEPOLYMERIZATION	8/1113	45/17949	0.00590111	0.0358932	0.0266484	ADD3/CAPG/SPTBN1/GSN/FLII/ADD1/RDX/CAPZB	8
POSITIVE_REGULATION_OF_NUCLEOTIDE_METABOLIC_PROCESS	8/1113	45/17949	0.00590111	0.0358932	0.0266484	APP/MT-CO2/PINK1/PID1/TMSB4X/HIF1A/ZBTB20/ARNT	8
POSITIVE_REGULATION_OF_G1_S_TRANSITION_OF_MITOTIC_CELL_CYCLE	8/1113	45/17949	0.00590111	0.0358932	0.0266484	ANXA1/RGCC/AKT1/PLCB1/KMT2E/RDX/EGFR/ADAMTS1	8
SCHWANN_CELL_DIFFERENTIATION	7/1113	36/17949	0.00591819	0.0358932	0.0266484	LAMA2/LAMB2/AKT1/SOD1/DAG1/NDRG1/SKI	7
VASODILATION	7/1113	36/17949	0.00591819	0.0358932	0.0266484	GCH1/SOD2/SOD1/KCNMA1/RGS2/GPX1/GUCY1A1	7
RESPIRATORY_BURST	7/1113	36/17949	0.00591819	0.0358932	0.0266484	RPS19/GRN/JCHAIN/RAC1/PRDX2/SELENOK/LBP	7
POSITIVE_REGULATION_OF_SMALL_MOLECULE_METABOLIC_PROCESS	17/1113	140/17949	0.00600372	0.0363732	0.0270048	APP/ANXA1/MT-CO2/PINK1/PTGS2/ARPP19/PID1/NR4A3/TMSB4X/AKT1/PTPN2/RDH10/HIF1A/ZBTB20/ARNT/ADM/MID1IP1	17
REGULATION_OF_LYMPHOCYTE_DIFFERENTIATION	20/1113	175/17949	0.00604809	0.0366032	0.0271755	ANXA1/AXL/PNP/LGALS9/TGFBR2/GAS6/ZFP36L2/SFRP1/SMAD7/SOD1/AP3D1/BMP4/PRELID1/ZFP36L1/PTPN2/PRDX2/ZMIZ1/MMP14/FGL2/NFKBIZ	20
PROTEIN_KINASE_B_SIGNALING	28/1113	273/17949	0.00619197	0.0374342	0.0277925	XDH/AXL/NOP53/FGFR1/FGF2/GAS6/PINK1/FYN/PIK3R1/RAC1/F3/RACK1/AKT1/PHLDA3/TEK/THBS1/LOX/DAG1/EREG/PTK2/CCL2/HSP90AA1/ZFP36L1/KLF4/GPX1/EGFR/IGFBP5/HBEGF	28
POSITIVE_REGULATION_OF_MITOTIC_CELL_CYCLE	15/1113	118/17949	0.00627381	0.0378888	0.02813	APP/ANXA1/LGMN/PBX1/RGCC/AKT1/PLCB1/KMT2E/RDX/EGFR/MEIS2/PKN2/PPP1R10/HES1/ADAMTS1	15
REGULATION_OF_CHEMOTAXIS	24/1113	224/17949	0.00636372	0.0383911	0.0285029	RARRES2/LGMN/LGALS9/FGFR1/NBL1/FGF2/GAS6/TMSB4X/RAC1/HSPB1/VEGFD/F3/CCL7/THBS1/PTK2/CCL2/PTPN2/MAPK3/IL6/SERPINE1/LBP/GREM1/CXCL10/CALR	24
NEGATIVE_REGULATION_OF_BONE_MINERALIZATION	5/1113	20/17949	0.00643894	0.038722	0.0287486	ECM1/ENPP1/HIF1A/LTBP3/GREM1	5
NEGATIVE_REGULATION_OF_NUCLEOCYTOPLASMIC_TRANSPORT	5/1113	20/17949	0.00643894	0.038722	0.0287486	APOD/SP100/PKIG/CHP1/TPR	5
INFLAMMATORY_CELL_APOPTOTIC_PROCESS	5/1113	20/17949	0.00643894	0.038722	0.0287486	IRF7/ANXA1/CTSL/IL6/PLEKHO2	5
SCHWANN_CELL_DEVELOPMENT	6/1113	28/17949	0.00649953	0.0389221	0.0288972	LAMB2/AKT1/SOD1/DAG1/NDRG1/SKI	6
CHONDROCYTE_DEVELOPMENT	6/1113	28/17949	0.00649953	0.0389221	0.0288972	ECM1/CHST11/TGFBR2/SERPINH1/SULF2/SMAD7	6
INTERFERON_ALPHA_PRODUCTION	6/1113	28/17949	0.00649953	0.0389221	0.0288972	IRF7/STAT1/IFIH1/NMI/DDX58/HSPD1	6
REGULATION_OF_INTRINSIC_APOPTOTIC_SIGNALING_PATHWAY_BY_P53_CLASS_MEDIATOR	6/1113	28/17949	0.00649953	0.0389221	0.0288972	RPL26/RPS7/RPL11/UBB/CD44/PTTG1IP	6
CYTOSKELETON_ORGANIZATION	108/1113	1380/17949	0.00662473	0.0395079	0.0293321	BST2/VIM/S100A10/TNXB/RPS3/HSP90B1/HSPA1B/ACTB/ANXA1/TMSB10/CD47/ACTG1/ABLIM1/SON/TUBA1A/PALM/MYADM/ARPC1B/PARP3/ADD3/SH3D19/SDC4/ACTN1/CHP1/CLIC4/SMAD4/ANG/NAV1/PIK3R1/SLC16A1/SBDS/THSD7A/TMSB4X/RAC1/FLNA/ANTXR1/SFRP1/CAPG/HSPA1A/KPTN/RGCC/DLC1/NOS1AP/SOD1/ARPC4/SPTBN1/TNFAIP3/TUBB4B/CCL7/TEK/WASF2/TPPP3/CDC42/GSN/FLII/ADD1/CCL11/GADD45A/DAG1/EHBP1/RHOC/DST/ITGB5/PTK2/CLIP1/ATRX/ZYX/CCL2/CAPN2/N…	108
POSITIVE_REGULATION_OF_INTERLEUKIN_6_PRODUCTION	12/1113	86/17949	0.0066386	0.0395079	0.0293321	APP/LGALS9/IFIH1/LPL/EREG/DDX58/STAT3/HSPD1/SELENOK/IL6/RAB7B/LBP	12
REGULATION_OF_TISSUE_REMODELING	12/1113	86/17949	0.0066386	0.0395079	0.0293321	LEPR/SFRP1/GPNMB/TNFAIP3/DDR2/EGFR/IL6/LTBP3/GREM1/PPP3CA/ATP6AP1/HAND2	12
EPHRIN_RECEPTOR_SIGNALING_PATHWAY	12/1113	86/17949	0.0066386	0.0395079	0.0293321	ACTB/ACTG1/MMP2/ARPC1B/FYN/RAC1/ARPC4/ANKS1B/CDC42/PTK2/SDC2/ARPC3	12
RESPONSE_TO_ORGANOPHOSPHORUS	16/1113	130/17949	0.00663893	0.0395079	0.0293321	SPARC/STAT1/HSP90B1/APP/PENK/NME1/RYR3/JUN/SOD1/TEK/COL1A1/ZFP36L1/PKD2/THBD/IGFBP5/BSG	16
REGULATION_OF_PROTEIN_LOCALIZATION_TO_NUCLEUS	16/1113	130/17949	0.00663893	0.0395079	0.0293321	APOD/PARP9/GLUL/FYN/PKIG/CHP1/PIK3R1/FLNA/AKT1/DTX3L/BMP4/CCT2/CCT8/DCLK1/TARDBP/TPR	16
NEGATIVE_REGULATION_OF_MUSCLE_ADAPTATION	4/1113	13/17949	0.00669135	0.0396543	0.0294408	ERRFI1/KLF4/IGFBP5/FOXO1	4
REGULATION_OF_NUCLEOTIDE_BINDING_OLIGOMERIZATION_DOMAIN_CONTAINING_SIGNALING_PATHWAY	4/1113	13/17949	0.00669135	0.0396543	0.0294408	HSPA1B/HSPA1A/TNFAIP3/BIRC3	4
POSTSYNAPTIC_CYTOSKELETON_ORGANIZATION	4/1113	13/17949	0.00669135	0.0396543	0.0294408	ACTB/ACTG1/NOS1AP/WASF2	4
REGULATION_OF_DENDRITIC_CELL_DIFFERENTIATION	4/1113	13/17949	0.00669135	0.0396543	0.0294408	LGALS9/TMEM176B/CEBPB/TMEM176A	4
LACTATION	8/1113	46/17949	0.00676412	0.0399113	0.0296316	XDH/MT-CO2/NME1/SLC29A1/GPAT4/HIF1A/HK2/PAM	8
POSITIVE_REGULATION_OF_FIBROBLAST_PROLIFERATION	8/1113	46/17949	0.00676412	0.0399113	0.0296316	FN1/S100A6/GAS6/FOSL2/CDKN1A/DDR2/EREG/ZMIZ1	8
PROTEIN_LOCALIZATION_TO_LYSOSOME	8/1113	46/17949	0.00676412	0.0399113	0.0296316	LAMP2/KPTN/CD81/HSPA8/NEDD4/AP3D1/GLMP/LAMTOR4	8
DEVELOPMENT_OF_PRIMARY_FEMALE_SEXUAL_CHARACTERISTICS	13/1113	97/17949	0.00680819	0.0399113	0.0296316	UBB/PTX3/NUPR1/CEBPB/SMAD4/ANG/SFRP1/SOD1/FZD4/EREG/ARID5B/ADAMTS1/MMP14	13
REGULATION_OF_LIPASE_ACTIVITY	13/1113	97/17949	0.00680819	0.0399113	0.0296316	PCSK5/ANXA1/FGFR1/FGF2/ANG/LPL/RHOC/ANGPTL4/ARL1/RGS2/GNAQ/EGFR/LRP1	13
POSITIVE_REGULATION_OF_ENDOTHELIAL_CELL_PROLIFERATION	14/1113	108/17949	0.00684428	0.0399113	0.0296316	ECM1/FGFR1/FGF2/EMC10/ANG/VEGFD/NR4A1/F3/AKT1/TEK/BMP4/CCL11/HIF1A/ARNT	14
NUCLEAR_EXPORT	22/1113	201/17949	0.0068536	0.0399113	0.0296316	SP100/RPS15/GAS6/CHP1/SRSF9/IFI27/EMD/THOC7/NEMF/PKD1/YWHAE/AKAP13/AHCYL1/NPM1/THOC2/SRSF3/SRSF11/HSPA9/SRSF7/TPR/RBM8A/CALR	22
DNA_BIOSYNTHETIC_PROCESS	21/1113	189/17949	0.00687183	0.0399113	0.0296316	ISG15/UBA52/UBB/UBE2L6/FGF2/PARP3/RGCC/CDKN1A/TRIM25/LOX/POLE4/XRN1/CCT2/HSP90AA1/KLF4/PPIA/KCNK2/MAPK3/NEK7/CCT8/GREM1	21
REGULATION_OF_PHOSPHATE_TRANSPORT	3/1113	7/17949	0.00689012	0.0399113	0.0296316	CEBPB/ATF4/SFRP4	3
MAMMALIAN_OOGENESIS_STAGE	3/1113	7/17949	0.00689012	0.0399113	0.0296316	RPS6/PTX3/EREG	3
COLUMNAR_CUBOIDAL_EPITHELIAL_CELL_MATURATION	3/1113	7/17949	0.00689012	0.0399113	0.0296316	CDKN1A/GPAT4/HIF1A	3
INTERLEUKIN_4_MEDIATED_SIGNALING_PATHWAY	3/1113	7/17949	0.00689012	0.0399113	0.0296316	PARP14/STAT6/PTPN2	3
MHC_PROTEIN_COMPLEX_ASSEMBLY	3/1113	7/17949	0.00689012	0.0399113	0.0296316	TAPBPL/TAPBP/CALR	3
SODIUM_DEPENDENT_PHOSPHATE_TRANSPORT	3/1113	7/17949	0.00689012	0.0399113	0.0296316	CEBPB/ATF4/SFRP4	3
POSITIVE_REGULATION_BY_HOST_OF_VIRAL_GENOME_REPLICATION	3/1113	7/17949	0.00689012	0.0399113	0.0296316	PPIB/HSPA8/STOM	3
GLYCOLIPID_TRANSPORT	3/1113	7/17949	0.00689012	0.0399113	0.0296316	NPC2/PLTP/PSAP	3
POSITIVE_REGULATION_OF_HORMONE_BIOSYNTHETIC_PROCESS	3/1113	7/17949	0.00689012	0.0399113	0.0296316	HIF1A/ARNT/ADM	3
POST_EMBRYONIC_ANIMAL_ORGAN_MORPHOGENESIS	3/1113	7/17949	0.00689012	0.0399113	0.0296316	EFEMP1/FBN1/MFAP2	3
MEMBRANOUS_SEPTUM_MORPHOGENESIS	3/1113	7/17949	0.00689012	0.0399113	0.0296316	TGFBR2/BMP4/FZD2	3
MAINTENANCE_OF_PROTEIN_LOCATION_IN_EXTRACELLULAR_REGION	3/1113	7/17949	0.00689012	0.0399113	0.0296316	NBL1/LTBP1/FBN1	3
NEGATIVE_REGULATION_OF_CELLULAR_RESPONSE_TO_HYPOXIA	3/1113	7/17949	0.00689012	0.0399113	0.0296316	PINK1/DDAH1/TMBIM6	3
POSITIVE_REGULATION_OF_T_HELPER_2_CELL_CYTOKINE_PRODUCTION	3/1113	7/17949	0.00689012	0.0399113	0.0296316	RSAD2/CD81/IL6	3
REGULATION_OF_PROTEIN_DEPHOSPHORYLATION	17/1113	142/17949	0.00691042	0.0399113	0.0296316	HSP90B1/EIF2AK2/PINK1/PPP1R2/ARPP19/PPP1R15A/DLC1/PPP3R1/CALM2/CALM1/GNAI2/PPIA/YWHAE/PPP6R3/RCAN1/PPP1R10/PPP1R15B	17
NEGATIVE_REGULATION_OF_OSSIFICATION	7/1113	37/17949	0.00691675	0.0399113	0.0296316	ECM1/SFRP1/SMAD7/ENPP1/HIF1A/LTBP3/GREM1	7
NEGATIVE_REGULATION_OF_JNK_CASCADE	7/1113	37/17949	0.00691675	0.0399113	0.0296316	AIDA/PINK1/SFRP1/AKT1/HIPK3/DACT1/DNAJA1	7
VENTRICULAR_SEPTUM_MORPHOGENESIS	7/1113	37/17949	0.00691675	0.0399113	0.0296316	TGFBR2/TGFBR3/SMAD4/SMAD7/BMP4/FZD2/HES1	7
SULFUR_COMPOUND_METABOLIC_PROCESS	36/1113	378/17949	0.0069725	0.0401923	0.0298403	GSTM1/HMGCS2/MGST1/ACSL4/DCN/GSTA3/CHST11/DPEP1/EEF1G/GNS/ACSL5/CHPF/SOD1/GHR/ST3GAL2/HEXA/PRELP/MAT2A/DBI/ENPP1/OGN/ACAT1/GPX1/GLRX5/AHCYL1/GPAT4/B4GAT1/GGT5/HEXB/SQOR/BLMH/HSPA9/BGN/HSD17B4/NFE2L2/LUM	36
SIGNAL_TRANSDUCTION_BY_P53_CLASS_MEDIATOR	27/1113	263/17949	0.00700827	0.0403577	0.0299631	RPL23/RPL26/SP100/RPL5/RPS7/SHISA5/RPL11/UBB/NOP53/NUPR1/HINT1/CD44/PRMT1/RGCC/CDKN1A/RPS27L/PTTG1IP/AKT1/PHLDA3/GADD45A/EEF1E1/ATRX/RBBP7/BTG2/NDRG1/DDIT4/CHD4	27
MATERNAL_PROCESS_INVOLVED_IN_FEMALE_PREGNANCY	9/1113	56/17949	0.00712276	0.0409756	0.0304218	LGALS9/AR/AKT1/TPPP3/JUNB/RGS2/MAPK3/BSG/PAM	9
POSITIVE_REGULATION_OF_OSTEOBLAST_DIFFERENTIATION	10/1113	66/17949	0.00714941	0.0410875	0.0305048	GNAS/CEBPB/ATRAID/IFITM1/BMP4/DDR2/JUND/IL6/ATP6AP1/IL6ST	10
ORGAN_GROWTH	19/1113	166/17949	0.00721987	0.0414506	0.0307745	LEPR/ECM1/THBS3/TGFBR2/FGF2/AR/TGFBR3/AKT1/SOD1/YBX3/DUSP6/DDR2/HEG1/PSAP/RGS2/KCNK2/AKAP13/PRKAR1A/PIM1	19
REGULATION_OF_SODIUM_ION_TRANSPORT	12/1113	87/17949	0.00727837	0.0416606	0.0309304	NKAIN2/ATP1A1/CHP1/OSR1/AKT1/NEDD4/FXYD1/AHCYL1/STOM/ACTN4/ATP1A2/FXYD6	12
ENERGY_RESERVE_METABOLIC_PROCESS	12/1113	87/17949	0.00727837	0.0416606	0.0309304	LEPR/GNAS/PPP1R2/PID1/GFPT2/UGP2/AKT1/RB1CC1/CALM1/ENPP1/PPP1CC/IL6ST	12
RETROGRADE_VESICLE_MEDIATED_TRANSPORT_GOLGI_TO_ENDOPLASMIC_RETICULUM	12/1113	87/17949	0.00727837	0.0416606	0.0309304	PLPP3/ARF5/USE1/SURF4/TAPBP/COPZ1/GOLPH3/ATP9A/KDELR2/TMED10/LMAN2/TMED3	12
REGULATION_OF_PROTEIN_CONTAINING_COMPLEX_ASSEMBLY	41/1113	445/17949	0.00731956	0.0418544	0.0310742	RPS3/HSPA1B/USP50/EIF2AK2/RPL13A/TMSB10/NOP53/AIDA/MYADM/PINK1/ARPC1B/ADD3/TMSB4X/RAC1/CAPG/HSPA1A/HJURP/RACK1/ARPC4/SPTBN1/HSPA8/WASF2/TPPP3/CDC42/GSN/FLII/ADD1/CCL11/LMO4/MMP3/RHOC/CLIP1/HSP90AA1/PSMC2/RDX/COTL1/PMEPA1/SH3GLB1/DACT1/CAPZB/ARPC3	41
ACTIVATION_OF_PROTEIN_KINASE_ACTIVITY	32/1113	328/17949	0.00751596	0.0429344	0.031876	IGFBP6/UBA52/EIF2AK2/UBB/DAXX/TGFBR2/FGF2/GAS6/PINK1/ANG/RGCC/AKT1/CD81/SOD1/GADD45B/DUSP6/THBS1/GADD45G/GHR/BMP4/GADD45A/DUSP5/IRAK1/PPIA/SHC1/PRDX2/EGFR/MAPK3/PRKAR1A/RPLP1/GREM1/MAP2K3	32
PROTEIN_INSERTION_INTO_MEMBRANE	11/1113	77/17949	0.00767818	0.0438171	0.0325314	RTP4/EMC10/NDUFA13/EMC7/PPP3R1/HSP90AA1/TIMM13/YWHAE/EGFR/YWHAZ/ROMO1	11
SMALL_MOLECULE_METABOLIC_PROCESS	142/1113	1886/17949	0.00768653	0.0438209	0.0325342	FMO2/APOD/PLPP3/NPC2/GSTM1/MT-ATP6/HMGCS2/SLC39A14/CMPK2/CYB5A/PSMB8/PSME1/C1QTNF3/PARP9/PLTP/XDH/UGT1A10/PSMB9/ACSL4/SAMHD1/APP/ANXA1/FMO1/ALDH2/ENTPD2/LEPR/SCPEP1/MT-CO2/NFKB1/PNP/LGMN/NME1/PTGIS/NUPR1/DKK3/GCH1/PSMD13/FGF2/ODC1/PINK1/DDAH2/PTGS2/HPGD/DPEP1/ACAA2/HINT1/GLUL/ARPP19/PID1/ATF3/PAICS/CKB/NAALAD2/AZIN1/SLC16A1/PSMB10/NR4A3/TMSB4X/LPL/GFPT2/CBR3/ACSL5/UGP2/PSMA2/AKT1/SOD1/AIMP1/PSME2…	142
NEGATIVE_REGULATION_OF_TYPE_I_INTERFERON_PRODUCTION	8/1113	47/17949	0.0077192	0.0438755	0.0325748	ISG15/UBE2L6/IFIH1/NMI/TNFAIP3/TRIM25/DDX58/TAX1BP1	8
REGULATION_OF_EXTRACELLULAR_MATRIX_ORGANIZATION	8/1113	47/17949	0.0077192	0.0438755	0.0325748	AEBP1/EFEMP2/ANTXR1/RGCC/DDR2/DAG1/IL6/LRP1	8
POSITIVE_REGULATION_OF_VASCULAR_ASSOCIATED_SMOOTH_MUSCLE_CELL_PROLIFERATION	8/1113	47/17949	0.0077192	0.0438755	0.0325748	FGF2/MMP2/HPGD/NR4A3/JUN/GNAI2/IGFBP5/ADAMTS1	8
CELLULAR_RESPONSE_TO_DEXAMETHASONE_STIMULUS	6/1113	29/17949	0.00777363	0.0441409	0.0327718	SERPINF1/ERRFI1/NR3C1/EGFR/DDIT4/FOXO1	6
RESPONSE_TO_PURINE_CONTAINING_COMPOUND	17/1113	144/17949	0.00792461	0.0449534	0.0333751	SPARC/STAT1/HSP90B1/APP/PENK/NME1/RYR3/JUN/SOD1/TEK/XRN1/COL1A1/ZFP36L1/PKD2/THBD/IGFBP5/BSG	17
TYROSINE_PHOSPHORYLATION_OF_STAT_PROTEIN	12/1113	88/17949	0.0079656	0.0450861	0.0334736	PARP9/PARP14/SOCS3/FYN/GGNBP2/GHR/STAT3/PTPN2/IL6/HES1/PPP2CA/IL6ST	12
KIDNEY_MORPHOGENESIS	12/1113	88/17949	0.0079656	0.0450861	0.0334736	STAT1/GPC3/FGF2/SMAD4/PBX1/OSR1/PTCH1/BMP4/PKD1/PKD2/HES1/GREM1	12
POSITIVE_REGULATION_OF_INTERLEUKIN_8_PRODUCTION	9/1113	57/17949	0.00800486	0.0450861	0.0334736	HSPA1B/LGALS9/F3/HSPA1A/DDX58/STAT3/IL6/SERPINE1/LBP	9
PLATELET_DERIVED_GROWTH_FACTOR_RECEPTOR_SIGNALING_PATHWAY	9/1113	57/17949	0.00800486	0.0450861	0.0334736	APOD/CSRNP1/NR4A3/F3/LOX/PTPN2/ARID5B/TXNIP/LRP1	9
NEGATIVE_REGULATION_OF_PEPTIDYL_THREONINE_PHOSPHORYLATION	5/1113	21/17949	0.00802686	0.0450861	0.0334736	SMAD7/CALM2/CALM1/DDIT4/CADM4	5
ADRENAL_GLAND_DEVELOPMENT	5/1113	21/17949	0.00802686	0.0450861	0.0334736	DKK3/TSPO/PBX1/ARID5B/FSTL3	5
POSITIVE_REGULATION_OF_TRANSFORMING_GROWTH_FACTOR_BETA_PRODUCTION	5/1113	21/17949	0.00802686	0.0450861	0.0334736	LGALS9/PTGS2/THBS1/CD200/LUM	5
CELL_PROLIFERATION_INVOLVED_IN_KIDNEY_DEVELOPMENT	5/1113	21/17949	0.00802686	0.0450861	0.0334736	STAT1/GPC3/OSR1/PTCH1/BMP4	5
METANEPHRIC_TUBULE_DEVELOPMENT	5/1113	21/17949	0.00802686	0.0450861	0.0334736	STAT1/OSR1/PKD1/PKD2/HES1	5
REGULATION_OF_OXIDOREDUCTASE_ACTIVITY	14/1113	110/17949	0.00802906	0.0450861	0.0334736	NFKB1/GCH1/DDAH2/CYGB/NOS1AP/AKT1/AOC3/CALM1/TACO1/HSP90AA1/GNAI2/EGFR/HIF1A/DDAH1	14
MESENCHYMAL_CELL_PROLIFERATION	7/1113	38/17949	0.00803499	0.0450861	0.0334736	STAT1/GPC3/TGFBR2/OSR1/NFIB/BMP4/HAND2	7
REGULATION_OF_EPITHELIAL_CELL_DIFFERENTIATION	18/1113	156/17949	0.0080898	0.045349	0.0336688	STAT1/XDH/FGF2/CEBPB/OSR1/PTCH1/PLCB1/CTSK/BMP4/ADD1/ERRFI1/ZFP36L1/CTSL/KEAP1/HES1/SERPINE1/SFRP4/ID1	18
SENSORY_SYSTEM_DEVELOPMENT	35/1113	369/17949	0.00820888	0.0459713	0.0341308	VIM/RPL24/MFAP5/SERPINF1/TGFBR2/EFEMP1/FGF2/LAMB2/FBN1/CLIC4/COL8A1/PBX1/COL5A2/MAF/BMP4/FZD4/SKIL/ATF4/PBX3/NOTCH2/XRN2/TCIRG1/STAT3/KLF4/RDH10/GNB1/C3/MFAP2/SKI/MEIS2/HIF1A/RHOJ/CDON/THY1/TENM3	35
NEGATIVE_REGULATION_OF_PROTEIN_POLYMERIZATION	11/1113	78/17949	0.00845201	0.0472865	0.0351072	TMSB10/MYADM/ADD3/TMSB4X/CAPG/SPTBN1/GSN/FLII/ADD1/RDX/CAPZB	11
CELLULAR_RESPONSE_TO_STARVATION	18/1113	157/17949	0.00862461	0.0481576	0.035754	EIF2AK2/WIPI1/GAS6/LAMP2/ATF3/JUN/TNRC6A/SFRP1/KPTN/CDKN1A/HSPA8/ATF4/GABARAPL1/MAP1LC3B/MAPK3/SH3GLB1/FOXO1/NFE2L2	18
SKELETAL_MUSCLE_ORGAN_DEVELOPMENT	18/1113	157/17949	0.00862461	0.0481576	0.035754	MYL6/DCN/HOMER1/NUPR1/HOXD9/ATF3/YBX3/EEF2/EMD/DAG1/HOXD10/BTG2/DNER/GPX1/NR1D2/SKI/CDON/PPP3CA	18
FEMALE_SEX_DIFFERENTIATION	14/1113	111/17949	0.00867944	0.0484163	0.0359461	AXL/UBB/PTX3/NUPR1/CEBPB/SMAD4/ANG/SFRP1/SOD1/FZD4/EREG/ARID5B/ADAMTS1/MMP14	14
REGULATION_OF_PROTEIN_LOCALIZATION_TO_PLASMA_MEMBRANE	13/1113	100/17949	0.00876199	0.0487903	0.0362237	ACTB/TMEM59/AR/PID1/PIK3R1/RACK1/AKT1/SPTBN1/PICALM/EGFR/LRP1/CLTC/MMP14	13
GLIAL_CELL_PROLIFERATION	8/1113	48/17949	0.00877215	0.0487903	0.0362237	LEPR/PENK/TSPO/EEF2/PPP1CC/IL6/SKI/HES1	8
REGULATION_OF_CHONDROCYTE_DIFFERENTIATION	8/1113	48/17949	0.00877215	0.0487903	0.0362237	EFEMP1/SMAD7/MAF/BMP4/LTBP3/LOXL2/GLG1/GREM1	8
CHONDROITIN_SULFATE_CATABOLIC_PROCESS	4/1113	14/17949	0.008914	0.0492955	0.0365988	DCN/HEXA/HEXB/BGN	4
POST_EMBRYONIC_ANIMAL_ORGAN_DEVELOPMENT	4/1113	14/17949	0.008914	0.0492955	0.0365988	EFEMP1/FBN1/KLF4/MFAP2	4
MAMMARY_GLAND_EPITHELIAL_CELL_DIFFERENTIATION	4/1113	14/17949	0.008914	0.0492955	0.0365988	CEBPB/PTCH1/AKT1/HIF1A	4
REGULATION_OF_HIGH_VOLTAGE_GATED_CALCIUM_CHANNEL_ACTIVITY	4/1113	14/17949	0.008914	0.0492955	0.0365988	SRI/NOS1AP/CALM1/CACNA2D1	4
MITOCHONDRIAL_ELECTRON_TRANSPORT_UBIQUINOL_TO_CYTOCHROME_C	4/1113	14/17949	0.008914	0.0492955	0.0365988	UQCRB/UQCRH/UQCRC2/UQCRFS1	4
POSITIVE_REGULATION_OF_INTRACELLULAR_TRANSPORT	23/1113	218/17949	0.00891487	0.0492955	0.0365988	GAS6/PINK1/FYN/CHP1/PIK3R1/FLNA/CD81/CDC42/EMD/NEDD4/TOMM7/PPP3R1/UBL5/SAE1/RDX/YWHAE/SH3GLB1/STOM/PRNP/TARDBP/YWHAZ/TPR/UBE2D3	23
CELL_DIFFERENTIATION_INVOLVED_IN_KIDNEY_DEVELOPMENT	9/1113	58/17949	0.00896766	0.0494914	0.0367442	STAT1/LAMB2/OSR1/PTCH1/BMP4/NOTCH2/HES1/ACTA2/GREM1	9
POSITIVE_REGULATION_OF_ESTABLISHMENT_OF_PROTEIN_LOCALIZATION_TO_MITOCHONDRION	9/1113	58/17949	0.00896766	0.0494914	0.0367442	PINK1/TOMM7/PPP3R1/UBL5/SAE1/YWHAE/SH3GLB1/YWHAZ/UBE2D3	9
PROTEIN_POLYMERIZATION	29/1113	294/17949	0.0091534	0.0504676	0.037469	RPS3/HSPA1B/TMSB10/MYADM/PINK1/ARPC1B/ADD3/ANG/TMSB4X/RAC1/CAPG/HSPA1A/ARPC4/SPTBN1/WASF2/TPPP3/GSN/FLII/ADD1/CCL11/CLIP1/HSP90AA1/RDX/DIAPH1/UBE2S/COTL1/CAPZB/MID1IP1/ARPC3	29
NEGATIVE_REGULATION_OF_TRANSPORT	40/1113	438/17949	0.00921222	0.050726	0.0376608	BST2/APOD/SP100/RSAD2/ANXA1/CD47/NFKB1/LGALS9/SRI/PKIG/CHP1/PID1/PXK/OSR1/RAC1/SFRP1/LRPAP1/RACK1/AKT1/THBS1/NEDD4/ITGAV/CALM2/ATF4/CALM1/GNAI2/OS9/ENPP1/PKD2/RGS2/PICALM/YWHAE/UBE2G2/CD200/TMBIM6/PPP3CA/TPR/SFRP4/SYT11/ATP1A2	40
RESPONSE_TO_ARSENIC_CONTAINING_SUBSTANCE	6/1113	30/17949	0.00921805	0.050726	0.0376608	SERPINF1/DAXX/ATF3/CDKN1A/CPEB2/ATF4	6
RESPONSE_TO_GROWTH_HORMONE	7/1113	39/17949	0.0092809	0.0509734	0.0378445	STAT6/PIK3R1/AKT1/GHR/PTK2/STAT3/IGFBP5	7
REGULATION_OF_MACROPHAGE_MIGRATION	7/1113	39/17949	0.0092809	0.0509734	0.0378445	RARRES2/CD81/THBS1/PTK2/MAPK3/CD200/MMP14	7
T_CELL_PROLIFERATION	21/1113	195/17949	0.00969281	0.0531845	0.0394862	RPS3/RPS6/ANXA1/PNP/LGALS9/TGFBR2/VCAM1/CEBPB/FYN/SDC4/PSMB10/CD81/GPNMB/BMP4/PRDX2/SELENOK/IL6/PRKAR1A/HES1/PRNP/IL6ST	21
MUSCLE_SYSTEM_PROCESS	41/1113	453/17949	0.00976919	0.0535521	0.039759	VIM/MYL6/HOMER1/ATP1A1/SRI/SMAD4/NR4A3/FLNA/MYLK/SULF2/NOS1AP/SMAD7/SOD1/SSPN/HSBP1/EEF2/GSN/EMD/KCNMA1/ARHGAP42/ERRFI1/DAG1/CALM2/CALM1/ITGB5/FXYD1/KLF4/RGS2/MYL12A/AKAP13/IGFBP5/CACNA2D1/GUCY1A1/ACTA2/FOXO1/PPP3CA/MAP2K3/HAND2/ATP1A2/ATP2A2/IL6ST	41
REGULATION_OF_NUCLEASE_ACTIVITY	5/1113	22/17949	0.00986716	0.0538819	0.0400039	RPS3/HSPA1A/AKT1/NPM1/TMBIM6	5
POSITIVE_REGULATION_OF_INTERFERON_ALPHA_PRODUCTION	5/1113	22/17949	0.00986716	0.0538819	0.0400039	IRF7/STAT1/IFIH1/DDX58/HSPD1	5
CELLULAR_RESPONSE_TO_VITAMIN_D	5/1113	22/17949	0.00986716	0.0538819	0.0400039	TNC/PENK/SFRP1/MN1/PIM1	5
LIVER_MORPHOGENESIS	5/1113	22/17949	0.00986716	0.0538819	0.0400039	CEBPB/SULF2/TNFAIP3/NOTCH2/IL6	5
ORGANIC_ACID_METABOLIC_PROCESS	85/1113	1067/17949	0.00992761	0.0541601	0.0402104	FMO2/GSTM1/CYB5A/PSMB8/PSME1/UGT1A10/PSMB9/ACSL4/APP/ANXA1/FMO1/SCPEP1/PNP/PTGIS/NUPR1/PSMD13/ODC1/DDAH2/PTGS2/HPGD/DPEP1/ACAA2/GLUL/CKB/NAALAD2/AZIN1/SLC16A1/PSMB10/NR4A3/LPL/GFPT2/ACSL5/UGP2/PSMA2/AKT1/AIMP1/PSME2/PSMA5/SDHB/PSMA7/ECI2/GHR/PSMA4/EEF1E1/ATF4/PSMA3/ETFA/GLUD1/PSMC2/ENPP1/GALK1/ACAT1/RDH10/GPX1/PSMD7/PSMD2/RBP1/ZADH2/C3/MAPK3/PSMB1/BSG/GPAT4/HIF1A/GGT5/DDAH1/PLOD2/DDIT4/ATP8B1/ZBT…	85
REGULATION_OF_PROTEIN_IMPORT	9/1113	59/17949	0.0100156	0.0545879	0.040528	APOD/PKIG/CHP1/PIK3R1/FLNA/HSPA8/BMP4/TARDBP/TPR	9
NEURON_DIFFERENTIATION	105/1113	1357/17949	0.0101177	0.0550915	0.0409019	B2M/APOD/VIM/RPL24/ACTB/ACSL4/APP/UBB/TNC/LAMA2/LAMB1/GRN/TIMP2/SERPINF1/NME1/FN1/FGFR1/NBL1/LGALS1/HOXD9/S100A6/VCAM1/ID3/CEBPB/POSTN/LAMB2/FYN/TSPO/SDC4/SMAD4/CHL1/MANF/PIK3R1/PBX1/PRPF19/NR4A2/PRMT1/RAC1/FLNA/VEGFD/SFRP1/NFIB/PTCH1/AKT1/SOD1/SPTBN1/TMEM106B/METRN/CDC42/NEDD4/LDB1/BMP4/TCF12/FZD4/SKIL/DAG1/HOXD10/LMO4/ATF4/PBX3/NEGR1/PTK2/BTG2/HSP90AA1/NOTCH2/XRN2/HS6ST1/STAT3/FZD2/FLRT2/KLF4/S…	105
NEGATIVE_REGULATION_OF_CYSTEINE_TYPE_ENDOPEPTIDASE_ACTIVITY	11/1113	80/17949	0.0101797	0.0553764	0.0411135	GAS6/DPEP1/CD44/AKT1/THBS1/CAST/PRDX5/ARL6IP1/KLF4/GPX1/YWHAE	11
CYTOPLASMIC_SEQUESTERING_OF_NF_KAPPAB	3/1113	8/17949	0.0105194	0.056048	0.0416121	NFKBIA/TMSB4X/G3BP2	3
NEGATIVE_REGULATION_OF_FIBROBLAST_MIGRATION	3/1113	8/17949	0.0105194	0.056048	0.0416121	FGF2/RAC1/HAS1	3
REGULATION_OF_GLUCOCORTICOID_BIOSYNTHETIC_PROCESS	3/1113	8/17949	0.0105194	0.056048	0.0416121	ATP1A1/DKK3/H6PD	3
REGULATION_OF_ENDODEOXYRIBONUCLEASE_ACTIVITY	3/1113	8/17949	0.0105194	0.056048	0.0416121	RPS3/AKT1/NPM1	3
POSITIVE_REGULATION_OF_NUCLEASE_ACTIVITY	3/1113	8/17949	0.0105194	0.056048	0.0416121	RPS3/HSPA1A/AKT1	3
PERIPHERAL_NERVOUS_SYSTEM_MYELIN_MAINTENANCE	3/1113	8/17949	0.0105194	0.056048	0.0416121	AKT1/SOD1/NDRG1	3
OSTEOCLAST_PROLIFERATION	3/1113	8/17949	0.0105194	0.056048	0.0416121	TNFAIP3/TCIRG1/GREM1	3
NEURON_INTRINSIC_APOPTOTIC_SIGNALING_PATHWAY_IN_RESPONSE_TO_OXIDATIVE_STRESS	3/1113	8/17949	0.0105194	0.056048	0.0416121	PINK1/HIF1A/MCL1	3
REGULATION_OF_TRANSLATION_INITIATION_IN_RESPONSE_TO_ENDOPLASMIC_RETICULUM_STRESS	3/1113	8/17949	0.0105194	0.056048	0.0416121	PPP1R15A/DNAJC3/PPP1R15B	3
INTERLEUKIN_21_MEDIATED_SIGNALING_PATHWAY	3/1113	8/17949	0.0105194	0.056048	0.0416121	STAT1/STAT3/JAK1	3
MULTI_ORGANISM_MEMBRANE_FUSION	3/1113	8/17949	0.0105194	0.056048	0.0416121	GAS6/CTSL/PPIA	3
DETERMINATION_OF_DORSAL_VENTRAL_ASYMMETRY	3/1113	8/17949	0.0105194	0.056048	0.0416121	AIDA/NBL1/GREM1	3
MESENDODERM_DEVELOPMENT	3/1113	8/17949	0.0105194	0.056048	0.0416121	SMAD4/LDB1/ZFP36L1	3
NEGATIVE_REGULATION_OF_MEMBRANE_PROTEIN_ECTODOMAIN_PROTEOLYSIS	3/1113	8/17949	0.0105194	0.056048	0.0416121	TIMP1/TIMP2/TIMP3	3
REGULATION_OF_NUCLEOTIDE_BINDING_OLIGOMERIZATION_DOMAIN_CONTAINING_2_SIGNALING_PATHWAY	3/1113	8/17949	0.0105194	0.056048	0.0416121	HSPA1B/HSPA1A/TNFAIP3	3
CARDIOBLAST_PROLIFERATION	3/1113	8/17949	0.0105194	0.056048	0.0416121	HES1/PIM1/HAND2	3
S_SHAPED_BODY_MORPHOGENESIS	3/1113	8/17949	0.0105194	0.056048	0.0416121	BMP4/PKD2/HES1	3
MESENCHYMAL_CELL_DIFFERENTIATION_INVOLVED_IN_KIDNEY_DEVELOPMENT	3/1113	8/17949	0.0105194	0.056048	0.0416121	STAT1/OSR1/BMP4	3
REGULATION_OF_LONG_CHAIN_FATTY_ACID_IMPORT_INTO_CELL	3/1113	8/17949	0.0105194	0.056048	0.0416121	ACSL5/AKT1/THBS1	3
NEGATIVE_REGULATION_OF_MITOCHONDRIAL_OUTER_MEMBRANE_PERMEABILIZATION_INVOLVED_IN_APOPTOTIC_SIGNALING_PATHWAY	3/1113	8/17949	0.0105194	0.056048	0.0416121	ACAA2/HSPA1A/SLC25A5	3
POSITIVE_REGULATION_OF_DENDRITIC_CELL_CHEMOTAXIS	3/1113	8/17949	0.0105194	0.056048	0.0416121	LGALS9/GAS6/CALR	3
REGULATION_OF_PLATELET_DERIVED_GROWTH_FACTOR_RECEPTOR_BETA_SIGNALING_PATHWAY	3/1113	8/17949	0.0105194	0.056048	0.0416121	LOX/PTPN2/LRP1	3
POSITIVE_REGULATION_OF_ERK1_AND_ERK2_CASCADE	22/1113	209/17949	0.0106368	0.0565981	0.0420205	APP/LGALS9/FGF2/GAS6/CD44/ACKR3/GPNMB/CCL7/TEK/BMP4/CCL11/CCL2/GNAI2/NOTCH2/AKAP12/SHC1/EGFR/MAPK3/LRP1/ATP6AP1/HAND2/BMPER	22
MAMMARY_GLAND_MORPHOGENESIS	7/1113	40/17949	0.0106624	0.0565981	0.0420205	TGFBR2/AR/PTCH1/BMP4/CCL11/IGFBP5/NTN1	7
POSITIVE_REGULATION_OF_PRI_MIRNA_TRANSCRIPTION_BY_RNA_POLYMERASE_II	7/1113	40/17949	0.0106624	0.0565981	0.0420205	FGF2/SMAD4/JUN/NR3C1/STAT3/KLF4/HIF1A	7
POSITIVE_REGULATION_OF_EPITHELIAL_CELL_APOPTOTIC_PROCESS	7/1113	40/17949	0.0106624	0.0565981	0.0420205	CD248/RGCC/GSN/THBS1/CCL2/IL6/SFRP4	7
SUPEROXIDE_METABOLIC_PROCESS	10/1113	70/17949	0.0107653	0.0570896	0.0423854	GCH1/SOD2/SOD1/SOD3/FANCC/GNAI2/PRDX2/EGFR/NFE2L2/FBLN5	10
ENDOTHELIUM_DEVELOPMENT	16/1113	137/17949	0.0108223	0.0570896	0.0423854	FSTL1/XDH/MYADM/CLIC4/SMAD4/EDF1/PLCB1/BMP4/ADD1/KDM6B/HEG1/RDX/GPX1/RHOB/ID1/CXCL10	16
PEPTIDYL_ASPARAGINE_MODIFICATION	6/1113	31/17949	0.0108443	0.0570896	0.0423854	DPM3/DAD1/RPN1/STT3B/MAGT1/RPN2	6
POSITIVE_REGULATION_OF_DEFENSE_RESPONSE_TO_VIRUS_BY_HOST	6/1113	31/17949	0.0108443	0.0570896	0.0423854	STAT1/PARP9/DTX3L/DDX58/HSP90AA1/SELENOK	6
RESPONSE_TO_FLUID_SHEAR_STRESS	6/1113	31/17949	0.0108443	0.0570896	0.0423854	SMAD7/AKT1/KLF4/PKD1/PKD2/NFE2L2	6
HYDROGEN_PEROXIDE_CATABOLIC_PROCESS	6/1113	31/17949	0.0108443	0.0570896	0.0423854	GPX3/PRDX5/PRDX2/GPX1/PRDX6/PRDX4	6
METANEPHROS_MORPHOGENESIS	6/1113	31/17949	0.0108443	0.0570896	0.0423854	STAT1/BMP4/PKD1/PKD2/HES1/GREM1	6
LIVER_REGENERATION	6/1113	31/17949	0.0108443	0.0570896	0.0423854	RPL30/CEBPB/SULF2/PTCH1/EGFR/IL6	6
REGULATION_OF_HORMONE_LEVELS	45/1113	510/17949	0.0108451	0.0570896	0.0423854	CACNA1E/SLC39A14/PCSK5/LTBP4/C1QTNF3/ACSL4/ANXA1/SCPEP1/NFKB1/ATP1A1/DKK3/SRI/GNAS/TSPO/SMAD4/DYNLL1/SLC16A1/CAMK2N1/RAC1/SLC25A4/SFRP1/HSD17B11/AIMP1/CPQ/CTSK/GHR/FZD4/SLC25A5/GLUD1/TCIRG1/H6PD/CTSL/RDH10/SELENOT/RBP1/EGFR/IL6/HIF1A/DHRS3/LRP1/ARNT/ADM/TARDBP/PPP3CA/HSD17B4	45
CELL_CYCLE_G1_S_PHASE_TRANSITION	29/1113	298/17949	0.0109161	0.0574103	0.0426235	RPL26/PSME1/RPS6/ANXA1/FHL1/PRMT1/RGCC/CDKN1A/RPS27L/AKT1/MN1/GPNMB/PSME2/PLCB1/KMT2E/GADD45A/POLE4/CCL2/BTG2/KLF4/RDX/PKD1/PKD2/EGFR/JADE1/SENP2/ADAMTS1/DACT1/PPP3CA	29
POSITIVE_REGULATION_OF_LIPID_METABOLIC_PROCESS	17/1113	149/17949	0.0109883	0.0577365	0.0428657	ANXA1/FGF2/PTGS2/CHP1/NR4A3/RACK1/CCDC3/AKT1/CD81/TEK/CDC42/PTK2/CAPN2/RDH10/ZBTB20/ADM/MID1IP1	17
NEGATIVE_REGULATION_OF_SUPRAMOLECULAR_FIBER_ORGANIZATION	18/1113	161/17949	0.0110543	0.0580302	0.0430837	TMSB10/MYADM/ADD3/SMAD4/PIK3R1/TMSB4X/CAPG/DLC1/SPTBN1/HSPA8/WASF2/GSN/FLII/ADD1/RDX/CAPZB/MID1IP1/PFDN2	18
INTERLEUKIN_8_PRODUCTION	13/1113	103/17949	0.0111307	0.0583149	0.0432951	HSPA1B/ANXA1/LGALS9/TMSB4X/F3/HSPA1A/SSC5D/DDX58/STAT3/KLF4/IL6/SERPINE1/LBP	13
STRIATED_MUSCLE_CELL_DEVELOPMENT	13/1113	103/17949	0.0111307	0.0583149	0.0432951	HOMER1/SMAD4/FLII/BMP4/LOX/DNER/GPX1/AKAP13/SKI/PRKAR1A/FLNC/PPP3CA/KRT19	13
REGULATION_OF_PROTEIN_TARGETING	11/1113	81/17949	0.0111393	0.0583149	0.0432951	PINK1/FYN/CHP1/BNIP3L/TOMM7/UBL5/SAE1/SH3GLB1/STOM/PRNP/UBE2D3	11
NEGATIVE_REGULATION_OF_EPITHELIAL_CELL_APOPTOTIC_PROCESS	8/1113	50/17949	0.0111949	0.0585523	0.0434714	NUPR1/GAS6/TNFAIP3/TEK/CAST/ANGPTL4/SERPINE1/NFE2L2	8
NEGATIVE_REGULATION_OF_NF_KAPPAB_TRANSCRIPTION_FACTOR_ACTIVITY	12/1113	92/17949	0.0112356	0.0586319	0.0435305	NFKBIA/PTGIS/CHP1/TMSB4X/TNFAIP3/IRAK3/KLF4/IRAK1/PRDX2/TAX1BP1/CD200/G3BP2	12
POSITIVE_REGULATION_OF_NEURON_DEATH	12/1113	92/17949	0.0112356	0.0586319	0.0435305	GRN/DAXX/NUPR1/FYN/JUN/CDC42/ATF4/CAPN2/PICALM/DDIT4/PRNP/MCL1	12
REGULATION_OF_CELL_DEVELOPMENT	43/1113	484/17949	0.011241	0.0586319	0.0435305	B2M/S100A10/BHLHE40/RPS19/GRN/SERPINF1/FN1/MYADM/POSTN/TSPO/FBN1/SMAD4/PRPF19/RAC1/FLNA/SMAD7/ILK/PLCB1/METRN/CDC42/BMP4/TRIB1/ADD1/CCL11/SKIL/DAG1/NOTCH2/PPP1CC/IL6/SKI/HIF1A/HES1/LRP1/FBLN1/THY1/PPP3CA/ARHGDIA/ACTN4/ATP6AP1/NTN1/ID1/CALR/IL6ST	43
LEUKOCYTE_PROLIFERATION	30/1113	312/17949	0.0114292	0.0595251	0.0441936	BST2/RPS3/RPS6/ANXA1/PNP/LGALS9/TGFBR2/VCAM1/CEBPB/FYN/SDC4/PSMB10/CDKN1A/CD81/GPNMB/TNFAIP3/BMP4/PTK2/TCIRG1/AZI2/PRDX2/HSPD1/SELENOK/MAPK3/IL6/PRKAR1A/HES1/PRNP/GREM1/IL6ST	30
CELLULAR_RESPONSE_TO_PEPTIDE_HORMONE_STIMULUS	31/1113	325/17949	0.0114331	0.0595251	0.0441936	RARRES2/SLC39A14/NFKB1/SOCS3/STAT6/FYN/FBN1/PID1/PIK3R1/NR4A2/NR4A3/LPL/NR4A1/AKT1/CPEB2/GHR/ERRFI1/PTK2/GNAI2/ZFP36L1/TCIRG1/STAT3/ENPP1/PTPN2/SHC1/AHCYL1/PRKAR1A/FOXO1/ATP6V0B/ATP6AP1/NFE2L2	31
MRNA_TRANSCRIPTION	4/1113	15/17949	0.0115679	0.0598445	0.0444307	FLNA/EREG/ATF4/HIPK3	4
EPITHELIAL_CELL_MATURATION	4/1113	15/17949	0.0115679	0.0598445	0.0444307	CDKN1A/FEM1B/GPAT4/HIF1A	4
NEGATIVE_REGULATION_OF_JUN_KINASE_ACTIVITY	4/1113	15/17949	0.0115679	0.0598445	0.0444307	AIDA/SFRP1/HIPK3/DNAJA1	4
POSITIVE_REGULATION_OF_SEQUESTERING_OF_CALCIUM_ION	4/1113	15/17949	0.0115679	0.0598445	0.0444307	SRI/CALM2/CALM1/PKD2	4
REGULATION_OF_NUCLEAR_TRANSCRIBED_MRNA_POLY_A_TAIL_SHORTENING	4/1113	15/17949	0.0115679	0.0598445	0.0444307	TNRC6A/PABPC1/TOB1/BTG2	4
METANEPHRIC_MESENCHYME_DEVELOPMENT	4/1113	15/17949	0.0115679	0.0598445	0.0444307	STAT1/SMAD4/OSR1/PKD2	4
NEGATIVE_REGULATION_OF_LYMPHOCYTE_MIGRATION	4/1113	15/17949	0.0115679	0.0598445	0.0444307	APOD/AKT1/CCL2/CD200	4
CARDIAC_CHAMBER_MORPHOGENESIS	14/1113	115/17949	0.0117069	0.0605088	0.044924	TGFBR2/TGFBR3/SMAD4/SMAD7/TEK/BMP4/NOTCH2/HEG1/FZD2/HIF1A/DHRS3/HES1/ADAMTS1/HAND2	14
REGULATION_OF_MITOCHONDRIAL_MEMBRANE_POTENTIAL	10/1113	71/17949	0.0118546	0.0611609	0.0454081	DCN/UBB/PINK1/TSPO/PID1/BNIP3L/RACK1/AKT1/SOD1/PRELID1	10
PROTEIN_LOCALIZATION_TO_VACUOLE	10/1113	71/17949	0.0118546	0.0611609	0.0454081	LAMP2/KPTN/CD81/TNFAIP3/HSPA8/NEDD4/AP3D1/GLMP/SH3GLB1/LAMTOR4	10
REGULATION_OF_PROTON_TRANSPORT	5/1113	23/17949	0.0119774	0.0615164	0.0456721	CHP1/TMSB4X/TACO1/TCIRG1/ACTN4	5
REGULATION_OF_PLATELET_DERIVED_GROWTH_FACTOR_RECEPTOR_SIGNALING_PATHWAY	5/1113	23/17949	0.0119774	0.0615164	0.0456721	APOD/F3/LOX/PTPN2/LRP1	5
REGULATION_OF_CHROMATIN_BINDING	5/1113	23/17949	0.0119774	0.0615164	0.0456721	PARP9/DTX3L/MBD2/SENP2/PPP3CA	5
POSITIVE_REGULATION_OF_EXTRACELLULAR_MATRIX_ORGANIZATION	5/1113	23/17949	0.0119774	0.0615164	0.0456721	EFEMP2/RGCC/DDR2/DAG1/IL6	5
REGULATION_OF_UBIQUITIN_PROTEIN_LIGASE_ACTIVITY	5/1113	23/17949	0.0119774	0.0615164	0.0456721	RPL23/RPL5/RPS7/RPL11/UBE2S	5
POSITIVE_REGULATION_OF_PROTEIN_LOCALIZATION_TO_MEMBRANE	15/1113	127/17949	0.0120986	0.0620831	0.0460928	FYN/CHP1/PIK3R1/RACK1/AKT1/CD81/SPTBN1/PPP3R1/YWHAE/EGFR/MESD/LRP1/STOM/PRNP/YWHAZ	15
RESPONSE_TO_OSMOTIC_STRESS	11/1113	82/17949	0.0121665	0.0622581	0.0462227	FMO1/TSPO/MYLK/YBX3/TSC22D3/KCNMA1/ERRFI1/ZFP36L1/PKD2/EGFR/TSC22D4	11
REGULATION_OF_NECROTIC_CELL_DEATH	7/1113	41/17949	0.0121873	0.0622581	0.0462227	ZBP1/MT-CO2/NUPR1/TSPO/SLC25A4/YBX3/BIRC3	7
REGULATION_OF_DEFENSE_RESPONSE_TO_VIRUS_BY_HOST	7/1113	41/17949	0.0121873	0.0622581	0.0462227	STAT1/PARP9/TNFAIP3/DTX3L/DDX58/HSP90AA1/SELENOK	7
POSITIVE_REGULATION_OF_SUBSTRATE_ADHESION_DEPENDENT_CELL_SPREADING	7/1113	41/17949	0.0121873	0.0622581	0.0462227	S100A10/MYADM/RAC1/FLNA/ILK/CDC42/CALR	7
CELLULAR_RESPONSE_TO_AMYLOID_BETA	7/1113	41/17949	0.0121873	0.0622581	0.0462227	APP/LGMN/VCAM1/FYN/CACNA2D1/LRP1/PRNP	7
RESPONSE_TO_RADIATION	40/1113	446/17949	0.0122156	0.0623467	0.0462885	TIMP1/RPL26/BHLHE40/COL3A1/APP/ANXA1/PENK/MMP2/VCAM1/NABP1/SOD2/PIK3R1/JUN/SFRP1/CDKN1A/AKT1/CCL7/NEDD4/CCL11/GADD45A/MMP3/ATF4/CALM1/EEF1D/MFAP4/GPX1/GNAQ/GNB1/PPP1CC/JUND/THBD/EGFR/MEIS2/NPM1/HIF1A/RHOB/SDF4/COPS9/CXCL10/ATP1A2	40
REGULATION_OF_MRNA_PROCESSING	16/1113	139/17949	0.012337	0.0628535	0.0466648	CELF2/SON/NOVA1/SRSF9/PRPF19/HSPA8/ZFP36L1/PRDX6/AHCYL1/NSRP1/SNRNP70/RBM39/SRSF3/MBNL2/SRSF7/RBM8A	16
TRANSITION_METAL_ION_HOMEOSTASIS	16/1113	139/17949	0.012337	0.0628535	0.0466648	B2M/FTH1/SLC39A14/SCARA5/APP/SRI/SMAD4/SOD1/AP3D1/STEAP4/PICALM/HIF1A/PRNP/ATOX1/SLC39A7/ATP6AP1	16
BLOOD_VESSEL_ENDOTHELIAL_CELL_MIGRATION	19/1113	175/17949	0.0123832	0.0630325	0.0467976	ANXA1/FGFR1/FGF2/PTGS2/TMSB4X/HSPB1/NR4A1/RGCC/AKT1/THBS1/GADD45A/KLF4/GPX1/HIF1A/RHOJ/GREM1/MAP2K3/ID1/NFE2L2	19
RECEPTOR_MEDIATED_ENDOCYTOSIS	31/1113	327/17949	0.0124045	0.0630847	0.0468364	B2M/SPARC/IGLC1/HSP90B1/HSPG2/RAMP1/TGFBR2/JCHAIN/RAC1/ACKR3/LRPAP1/CANX/CD81/NEDD4/ITGAV/AP1S1/CD63/HSP90AA1/CTSL/PICALM/C3/SERPINE1/LRP1/CLTC/IGKC/COLEC12/ADM/GREM1/SFRP4/SYT11/CALR	31
LIPID_METABOLIC_PROCESS	109/1113	1426/17949	0.0124412	0.0630862	0.0468375	APOD/PLPP3/IGFBP7/RARRES2/NPC2/GSTM1/HMGCS2/HSPG2/PLTP/ACSL4/APP/ANXA1/LEPR/SCPEP1/GPC3/NFKB1/LGMN/ATP1A1/PTGIS/SOCS3/DKK3/FGF2/PTGS2/SERINC1/HPGD/DPEP1/ACAA2/TSPO/SDC4/CHP1/CSNK1G2/ANG/PIK3R1/PBX1/SLC16A1/PRPF19/NR4A3/LPL/NKX2-3/EDF1/DGKB/ACSL5/HSD17B11/PIK3IP1/RACK1/CCDC3/AKT1/CD81/SOD1/PLCB1/DPM3/PLCB4/TEK/HELZ2/ESYT2/LRP10/CDC42/ECI2/HSD11B1/RXRA/DNAJC19/PLEKHA4/ETFA/ST3GAL2/PTK2/HEXA/ENPP2/A…	109
REGULATION_OF_CELL_SHAPE	17/1113	151/17949	0.012449	0.0630862	0.0468375	ANXA1/FN1/PALM/FYN/RAC1/DLC1/CCL7/CCL11/DAG1/RHOC/PTK2/CCL2/RDX/DIAPH1/RHOB/RHOJ/HEXB	17
POSITIVE_REGULATION_OF_PEPTIDE_SECRETION	17/1113	151/17949	0.012449	0.0630862	0.0468375	C1QTNF3/ACSL4/SRI/DYNLL1/ANG/CAMK2N1/RAC1/AIMP1/GLUD1/PPIA/SELENOT/GOLPH3/EGFR/HIF1A/LRP1/TARDBP/TMED10	17
POSITIVE_REGULATION_OF_CYSTEINE_TYPE_ENDOPEPTIDASE_ACTIVITY	17/1113	151/17949	0.012449	0.0630862	0.0468375	RPS3/XDH/USP50/LGMN/LGALS9/FYN/CTSH/F3/NDUFA13/DLC1/RPS27L/RACK1/GSN/HSPE1/HSPD1/FAM162A/DAPK1	17
COLLAGEN_BIOSYNTHETIC_PROCESS	8/1113	51/17949	0.0125762	0.0636175	0.047232	VIM/SERPINH1/RGCC/BMP4/ERRFI1/COL1A1/P3H4/IL6	8
REGULATION_OF_BONE_REMODELING	8/1113	51/17949	0.0125762	0.0636175	0.047232	LEPR/SFRP1/TNFAIP3/EGFR/IL6/LTBP3/GREM1/ATP6AP1	8
ERBB2_SIGNALING_PATHWAY	6/1113	32/17949	0.0126635	0.0637759	0.0473496	PIK3R1/EREG/HSP90AA1/SHC1/EGFR/HBEGF	6
REGULATION_OF_PROTEIN_EXPORT_FROM_NUCLEUS	6/1113	32/17949	0.0126635	0.0637759	0.0473496	SP100/GAS6/IFI27/EMD/YWHAE/TPR	6
REGULATION_OF_SUPEROXIDE_METABOLIC_PROCESS	6/1113	32/17949	0.0126635	0.0637759	0.0473496	GCH1/SOD1/GNAI2/EGFR/NFE2L2/FBLN5	6
NEGATIVE_REGULATION_OF_SIGNAL_TRANSDUCTION_IN_ABSENCE_OF_LIGAND	6/1113	32/17949	0.0126635	0.0637759	0.0473496	HSPA1B/FYN/HSPA1A/AKT1/PRDX2/MCL1	6
POSITIVE_REGULATION_OF_PROTEIN_TARGETING_TO_MITOCHONDRION	6/1113	32/17949	0.0126635	0.0637759	0.0473496	PINK1/TOMM7/UBL5/SAE1/SH3GLB1/UBE2D3	6
NEGATIVE_REGULATION_OF_CYTOKINE_PRODUCTION	34/1113	367/17949	0.012684	0.0638233	0.0473847	BST2/ISG15/APOD/C1QTNF3/ANXA1/AXL/UBE2L6/NFKB1/LGALS9/FN1/IFIH1/GAS6/TSPO/NMI/TMSB4X/RAC1/RGCC/SMAD7/GPNMB/TNFAIP3/IRAK3/TRIM25/THBS1/SSC5D/ERRFI1/DDX58/NDRG2/KLF4/TAX1BP1/IL6/CD200/LBP/PRNP/SYT11	34
ACTIN_FILAMENT_ORGANIZATION	39/1113	434/17949	0.0128399	0.0645506	0.0479247	S100A10/HSP90B1/TMSB10/CD47/ACTG1/MYADM/ARPC1B/ADD3/SDC4/ACTN1/ANG/PIK3R1/TMSB4X/RAC1/FLNA/SFRP1/CAPG/KPTN/RGCC/DLC1/ARPC4/SPTBN1/WASF2/CDC42/GSN/FLII/ADD1/CCL11/RHOC/ITGB5/ZYX/RDX/ABI1/DIAPH1/COTL1/RHOB/CAPZB/ID1/ARPC3	39
HEART_PROCESS	28/1113	289/17949	0.0129152	0.0648716	0.0481631	CELF2/ATP1A1/GCH1/SRI/RYR3/FYN/FLNA/NOS1AP/SMAD7/SOD1/CDC42/GSN/CALM2/CALM1/FXYD1/GNAI2/RGS2/GPX1/YWHAE/AKAP13/AHCYL1/CACNA2D1/ADM/HBEGF/MAP2K3/ATP1A2/FXYD6/ATP2A2	28
REGULATION_OF_PATTERN_RECOGNITION_RECEPTOR_SIGNALING_PATHWAY	13/1113	105/17949	0.0129669	0.0650743	0.0483136	IRF7/HSPA1B/RSAD2/NOP53/DDX60/IFI35/HSPA1A/TNFAIP3/IRAK3/BIRC3/RAB7B/TSPAN6/LBP	13
CELLULAR_ION_HOMEOSTASIS	56/1113	668/17949	0.013213	0.0662509	0.0491871	FTH1/SLC39A14/SCARA5/HSP90B1/ACKR4/APP/GRN/ATP1A1/FGF2/SRI/RYR3/FYN/CHP1/CLIC4/SMAD4/GRINA/CKB/TPT1/ACKR3/TGM2/SOD1/CCL7/RAB20/AP3D1/KCNMA1/ITGAV/CCL11/CALM2/ATF4/CALM1/TCIRG1/ENPP1/PKD1/PKD2/SELENOK/GNB1/SELENOT/DIAPH1/YWHAE/MAPK3/CACNA2D1/HIF1A/LRP1/PRNP/THY1/ATOX1/TMBIM6/ADM/HEXB/SLC39A7/ATP6V0B/ATP6AP1/CXCL10/ATP1A2/CALR/ATP2A2	56
POSITIVE_REGULATION_OF_PROTEIN_BINDING	11/1113	83/17949	0.0132642	0.0663906	0.0492908	B2M/RPL11/APP/RAMP1/DTX3L/BMP4/ADD1/PKD1/LRP1/DACT1/PPP2CA	11
REGULATION_OF_VASCULAR_ASSOCIATED_SMOOTH_MUSCLE_CELL_PROLIFERATION	11/1113	83/17949	0.0132642	0.0663906	0.0492908	FGF2/MMP2/HPGD/SOD2/NR4A3/JUN/EFEMP2/CDKN1A/GNAI2/IGFBP5/ADAMTS1	11
CELL_CELL_ADHESION	71/1113	880/17949	0.0134242	0.0671327	0.0498418	PLPP3/PLEKHA7/RPS3/ACTB/ANXA1/CD47/ACTG1/LAMB1/PNP/S100A11/LGALS9/FN1/LGALS1/TGFBR2/MYADM/VCAM1/GNAS/CEBPB/FYN/SDC4/PIK3R1/NR4A3/CD44/RAC1/FLNA/HSPB1/COL14A1/RGCC/SMAD7/AKT1/ILK/CD81/GPNMB/CDC42/AP3D1/BMP4/ITGAV/NEGR1/ITGB5/PTK2/CCL2/ZFP36L1/KLF4/RDX/PTPN2/IRAK1/PKD1/PPIA/SHC1/PRDX2/MYL12A/HSPD1/SELENOK/FSTL3/GOLPH3/EGFR/ZMIZ1/IL6/BSG/PRKAR1A/JAK1/HES1/CD200/PRNP/THY1/TENM3/PCDH7/NTN1/FGL2/NFKBIZ…	71
EMBRYONIC_SKELETAL_SYSTEM_DEVELOPMENT	14/1113	117/17949	0.0135004	0.0674548	0.0500809	PCSK5/HOXD9/CHST11/TGFBR2/GNAS/PBX1/OSR1/SULF2/BMP4/SLC39A1/HOXD10/COL1A1/RDH10/MMP14	14
JNK_CASCADE	20/1113	189/17949	0.0136441	0.0681128	0.0505695	UBA52/APP/UBB/AIDA/DAXX/PINK1/SFRP1/AKT1/GADD45B/PLCB1/CDC42/GADD45G/TRIB1/RB1CC1/GADD45A/IRAK1/EGFR/HIPK3/DACT1/DNAJA1	20
VASCULAR_ENDOTHELIAL_GROWTH_FACTOR_PRODUCTION	9/1113	62/17949	0.0137145	0.0683448	0.0507417	PTGS2/SULF2/ATF4/NDRG2/C3/IL6/HIF1A/ARNT/IL6ST	9
PLATELET_AGGREGATION	9/1113	62/17949	0.0137145	0.0683448	0.0507417	ACTB/ACTG1/FN1/GNAS/FLNA/HSPB1/ILK/PPIA/MYL12A	9
REGULATION_OF_JNK_CASCADE	15/1113	129/17949	0.0138372	0.0688958	0.0511508	APP/AIDA/PINK1/SFRP1/AKT1/GADD45B/PLCB1/CDC42/GADD45G/RB1CC1/GADD45A/EGFR/HIPK3/DACT1/DNAJA1	15
MAINTENANCE_OF_PROTEIN_LOCALIZATION_IN_ORGANELLE	7/1113	42/17949	0.0138634	0.0689059	0.0511583	SP100/PINK1/TSPO/AKT1/OS9/KDELR2/HK2	7
REGULATION_OF_EXTRINSIC_APOPTOTIC_SIGNALING_PATHWAY_IN_ABSENCE_OF_LIGAND	7/1113	42/17949	0.0138634	0.0689059	0.0511583	HSPA1B/FGFR1/FYN/HSPA1A/AKT1/PRDX2/MCL1	7
DNA_DAMAGE_RESPONSE_SIGNAL_TRANSDUCTION_BY_P53_CLASS_MEDIATOR	13/1113	106/17949	0.0139683	0.069367	0.0515006	RPL26/SP100/CD44/PRMT1/RGCC/CDKN1A/RPS27L/PTTG1IP/GADD45A/EEF1E1/ATRX/BTG2/NDRG1	13
POSITIVE_REGULATION_OF_CATION_TRANSMEMBRANE_TRANSPORT	16/1113	141/17949	0.014013	0.0695286	0.0516206	SRI/PINK1/CHP1/TMSB4X/FLNA/NOS1AP/CALM2/CALM1/CCL2/FXYD1/PKD2/CACNA2D1/THY1/PLP1/ACTN4/CXCL10	16
POSITIVE_REGULATION_OF_STRESS_FIBER_ASSEMBLY	8/1113	52/17949	0.0140784	0.0697316	0.0517713	S100A10/CD47/SDC4/RAC1/SFRP1/RGCC/CDC42/RHOC	8
ENDOCHONDRAL_BONE_MORPHOGENESIS	8/1113	52/17949	0.0140784	0.0697316	0.0517713	THBS3/TGFBR2/GNAS/SERPINH1/TEK/BMP4/COL1A1/MMP14	8
REGULATION_OF_LIPID_BIOSYNTHETIC_PROCESS	21/1113	202/17949	0.0140917	0.0697369	0.0517753	IGFBP7/ANXA1/NFKB1/ATP1A1/DKK3/PTGS2/TSPO/CHP1/RACK1/CCDC3/AKT1/SOD1/CAPN2/H6PD/MBTPS1/RDH10/KPNB1/C3/ZBTB20/ADM/MID1IP1	21
ARTERY_DEVELOPMENT	12/1113	95/17949	0.0143016	0.0706527	0.0524552	HPGD/EFEMP2/MYLK/SMAD7/FKBP10/BMP4/LOX/PKD2/ZMIZ1/HES1/LRP1/HAND2	12
POSITIVE_REGULATION_OF_PEPTIDE_HORMONE_SECRETION	12/1113	95/17949	0.0143016	0.0706527	0.0524552	ACSL4/SRI/DYNLL1/CAMK2N1/RAC1/AIMP1/GLUD1/SELENOT/EGFR/HIF1A/LRP1/TARDBP	12
POSITIVE_REGULATION_OF_TRANSCRIPTION_FROM_RNA_POLYMERASE_II_PROMOTER_IN_RESPONSE_TO_STRESS	5/1113	24/17949	0.014374	0.0707654	0.0525388	CEBPB/ATF3/ATF4/HIF1A/NFE2L2	5
POSITIVE_REGULATION_OF_NITRIC_OXIDE_SYNTHASE_ACTIVITY	5/1113	24/17949	0.014374	0.0707654	0.0525388	GCH1/NOS1AP/AKT1/CALM1/HIF1A	5
CELL_COMMUNICATION_BY_ELECTRICAL_COUPLING_INVOLVED_IN_CARDIAC_CONDUCTION	5/1113	24/17949	0.014374	0.0707654	0.0525388	ATP1A1/SRI/CALM2/CALM1/ATP1A2	5
POSITIVE_REGULATION_OF_MACROPHAGE_MIGRATION	5/1113	24/17949	0.014374	0.0707654	0.0525388	RARRES2/THBS1/PTK2/MAPK3/MMP14	5
ACTOMYOSIN_STRUCTURE_ORGANIZATION	20/1113	190/17949	0.0143918	0.0707916	0.0525583	S100A10/CD47/ACTG1/SDC4/SMAD4/PIK3R1/RAC1/SFRP1/RGCC/DLC1/WASF2/CDC42/FLII/RHOC/ITGB5/ZYX/AKAP13/PRKAR1A/FRMD6/KRT19	20
POSITIVE_REGULATION_OF_LIPID_BIOSYNTHETIC_PROCESS	11/1113	84/17949	0.0144352	0.0708831	0.0526262	ANXA1/PTGS2/CHP1/RACK1/CCDC3/AKT1/CAPN2/RDH10/ZBTB20/ADM/MID1IP1	11
POSITIVE_REGULATION_OF_MRNA_METABOLIC_PROCESS	11/1113	84/17949	0.0144352	0.0708831	0.0526262	ZFP36L2/PRPF19/TNRC6A/PABPC1/HSPA8/TOB1/BTG2/ZFP36L1/PRDX6/SNRNP70/TARDBP	11
REGULATION_OF_MYELOID_LEUKOCYTE_DIFFERENTIATION	14/1113	118/17949	0.0144732	0.0709475	0.052674	IRF7/NME1/GNAS/CEBPB/FBN1/PIK3R1/JUN/SFRP1/TRIB1/ZFP36L1/NOTCH2/PTPN2/FSTL3/ATP6AP1	14
REGULATION_OF_DNA_BINDING	14/1113	118/17949	0.0144732	0.0709475	0.052674	SP100/NFKBIA/NME1/SRI/JUN/TMSB4X/EDF1/HJURP/CALM1/KLF4/SKI/HES1/HAND2/ID1	14
OVULATION	4/1113	16/17949	0.0146801	0.0716837	0.0532206	HPGD/EREG/RGS2/ADAMTS1	4
NUCLEOTIDE_BINDING_OLIGOMERIZATION_DOMAIN_CONTAINING_2_SIGNALING_PATHWAY	4/1113	16/17949	0.0146801	0.0716837	0.0532206	HSPA1B/NFKBIA/HSPA1A/TNFAIP3	4
CELLULAR_RESPONSE_TO_THYROID_HORMONE_STIMULUS	4/1113	16/17949	0.0146801	0.0716837	0.0532206	KLF9/CTSH/RDX/CTSL	4
POSITIVE_REGULATION_OF_TELOMERASE_ACTIVITY	6/1113	33/17949	0.0146863	0.0716837	0.0532206	CCT2/HSP90AA1/KLF4/MAPK3/NEK7/GREM1	6
NEGATIVE_REGULATION_OF_CALCIUM_ION_TRANSMEMBRANE_TRANSPORTER_ACTIVITY	6/1113	33/17949	0.0146863	0.0716837	0.0532206	SRI/CALM2/CALM1/PKD2/YWHAE/ATP1A2	6
ACTIVATION_OF_MAPK_ACTIVITY	17/1113	154/17949	0.0149218	0.0724491	0.0537889	IGFBP6/UBA52/UBB/DAXX/FGF2/CD81/SOD1/DUSP6/THBS1/GHR/DUSP5/IRAK1/PPIA/SHC1/PRDX2/MAPK3/MAP2K3	17
ALPHA_BETA_T_CELL_DIFFERENTIATION	13/1113	107/17949	0.0150279	0.0724491	0.0537889	RSAD2/RPL22/ANXA1/PNP/LGALS9/TGFBR2/NKX2-3/SMAD7/AP3D1/STAT3/CTSL/IL6/NFKBIZ	13
REGULATION_OF_DNA_BIOSYNTHETIC_PROCESS	13/1113	107/17949	0.0150279	0.0724491	0.0537889	FGF2/PARP3/RGCC/CDKN1A/XRN1/CCT2/HSP90AA1/KLF4/KCNK2/MAPK3/NEK7/CCT8/GREM1	13
REGULATION_OF_HYDROGEN_PEROXIDE_BIOSYNTHETIC_PROCESS	3/1113	9/17949	0.0150591	0.0724491	0.0537889	MT-CO2/FYN/SOD2	3
PERIPHERAL_NERVOUS_SYSTEM_AXON_REGENERATION	3/1113	9/17949	0.0150591	0.0724491	0.0537889	APOD/TNC/TSPO	3
NEGATIVE_REGULATION_OF_ANTIGEN_PROCESSING_AND_PRESENTATION	3/1113	9/17949	0.0150591	0.0724491	0.0537889	TAPBPL/THBS1/FGL2	3
ELASTIN_METABOLIC_PROCESS	3/1113	9/17949	0.0150591	0.0724491	0.0537889	CTSL/HIF1A/HBEGF	3
POSITIVE_REGULATION_OF_MITOCHONDRIAL_DEPOLARIZATION	3/1113	9/17949	0.0150591	0.0724491	0.0537889	DCN/TSPO/RACK1	3
POSITIVE_REGULATION_OF_RESPIRATORY_BURST	3/1113	9/17949	0.0150591	0.0724491	0.0537889	RPS19/JCHAIN/LBP	3
EPITHELIAL_CELL_PROLIFERATION_INVOLVED_IN_LUNG_MORPHOGENESIS	3/1113	9/17949	0.0150591	0.0724491	0.0537889	NFIB/CDC42/BMP4	3
REGULATION_OF_RIBONUCLEASE_ACTIVITY	3/1113	9/17949	0.0150591	0.0724491	0.0537889	HSPA1A/NPM1/TMBIM6	3
CARDIAC_NEURAL_CREST_CELL_DEVELOPMENT_INVOLVED_IN_OUTFLOW_TRACT_MORPHOGENESIS	3/1113	9/17949	0.0150591	0.0724491	0.0537889	BMP4/HES1/HAND2	3
CELLULAR_RESPONSE_TO_COLD	3/1113	9/17949	0.0150591	0.0724491	0.0537889	NFKBIA/DNAJC3/FOXO1	3
FIBROBLAST_GROWTH_FACTOR_PRODUCTION	3/1113	9/17949	0.0150591	0.0724491	0.0537889	PTGS2/RGCC/HEG1	3
RETROGRADE_TRANS_SYNAPTIC_SIGNALING	3/1113	9/17949	0.0150591	0.0724491	0.0537889	PLCB1/DAG1/GUCY1A1	3
REGULATION_OF_CELL_COMMUNICATION_BY_ELECTRICAL_COUPLING_INVOLVED_IN_CARDIAC_CONDUCTION	3/1113	9/17949	0.0150591	0.0724491	0.0537889	SRI/CALM2/CALM1	3
ACTIVATION_INDUCED_CELL_DEATH_OF_T_CELLS	3/1113	9/17949	0.0150591	0.0724491	0.0537889	RPS6/AKT1/TSC22D3	3
REGULATION_OF_TUMOR_NECROSIS_FACTOR_MEDIATED_SIGNALING_PATHWAY	9/1113	63/17949	0.0151472	0.0726888	0.0539668	HSPA1B/GAS6/HSPA1A/RACK1/CCDC3/TNFAIP3/PTPN2/BIRC3/TAX1BP1	9
POSITIVE_REGULATION_OF_MONONUCLEAR_CELL_MIGRATION	9/1113	63/17949	0.0151472	0.0726888	0.0539668	APP/LGMN/LGALS9/GAS6/CCL7/SELENOK/SERPINE1/CXCL10/CALR	9
REGULATION_OF_LYMPHOCYTE_MIGRATION	9/1113	63/17949	0.0151472	0.0726888	0.0539668	APOD/APP/ECM1/AKT1/CCL7/CCL2/SELENOK/CD200/CXCL10	9
POSTTRANSCRIPTIONAL_REGULATION_OF_GENE_EXPRESSION	91/1113	1174/17949	0.0153776	0.0737322	0.0547415	VIM/RPL26/RPL10/RPL5/RPS3/PSMB8/PSME1/RPS14/PARP9/UBA52/RPL30/RPL22/PSMB9/EIF2AK2/APP/RPL13A/UBB/EIF3E/RPS4X/PATL2/ADAR/PSMD13/MALSU1/PINK1/EIF3K/ZFP36L2/ANG/PPP1R15A/DNAJC3/PSMB10/YBX1/POLR2L/HSPB1/TNRC6A/EIF4G3/HSPA1A/RPS27L/PSMA2/PABPC1/RACK1/AKT1/CARHSP1/PSME2/YBX3/HSPA8/PSMA5/PSMA7/EEF2/THBS1/EIF3H/CPEB2/BMP4/PSMA4/HNRNPM/ATF4/PSMA3/TACO1/TOB1/XRN1/BTG2/HNRNPA0/FUS/PSMC2/NEMF/ZFP36L1/STAT3/R…	91
CELLULAR_RESPONSE_TO_MECHANICAL_STIMULUS	10/1113	74/17949	0.0156234	0.0748478	0.0555698	NFKB1/ATP1A1/RAC1/AKT1/GADD45A/DAG1/COL1A1/EGFR/MAPK3/ATP1A2	10
TOLL_LIKE_RECEPTOR_4_SIGNALING_PATHWAY	7/1113	43/17949	0.015698	0.0749343	0.055634	NFKBIA/IFI35/NMI/TNFAIP3/IRAK1/RAB7B/LBP	7
POSITIVE_REGULATION_OF_SIGNALING_RECEPTOR_ACTIVITY	7/1113	43/17949	0.015698	0.0749343	0.055634	NCAPG2/PINK1/EREG/CCL2/HIF1A/HBEGF/GREM1	7
MUSCLE_FIBER_DEVELOPMENT	8/1113	53/17949	0.0157072	0.0749343	0.055634	HOMER1/BMP4/LOX/DNER/GPX1/SKI/FLNC/PPP3CA	8
ESTABLISHMENT_OF_PROTEIN_LOCALIZATION_TO_MITOCHONDRIAL_MEMBRANE	8/1113	53/17949	0.0157072	0.0749343	0.055634	NDUFA13/PPP3R1/CALM1/HSP90AA1/TIMM13/YWHAE/YWHAZ/ROMO1	8
MACROPHAGE_MIGRATION	8/1113	53/17949	0.0157072	0.0749343	0.055634	RARRES2/CD81/THBS1/PTK2/CCL2/MAPK3/CD200/MMP14	8
PROCESS_UTILIZING_AUTOPHAGIC_MECHANISM	46/1113	536/17949	0.0159576	0.0760616	0.0564709	DCN/TMEM59/LEPR/WIPI1/NUPR1/PINK1/TSPO/LAMP2/DYNLL1/EEF1A1/HSPB1/CAPNS1/BNIP3L/AKT1/HSPA8/FUNDC2/CTSK/NEDD4/TOMM7/IRF8/RB1CC1/GABARAPL1/MAP1LC3B/HSP90AA1/NBR1/TCIRG1/STAT3/PSAP/KEAP1/MAPK3/GRAMD1A/SNRNP70/QSOX1/HIF1A/SH3GLB1/DAPK1/CLTC/FOXO1/TMBIM6/LAMTOR4/MCL1/HK2/TOMM6/LIX1L/ATP6V0B/SYT11	46
METAL_ION_HOMEOSTASIS	54/1113	647/17949	0.0159701	0.0760616	0.0564709	B2M/FTH1/SLC39A14/SCARA5/HSP90B1/ACKR4/APP/ATP1A1/FGF2/SRI/RYR3/FYN/SMAD4/GRINA/TPT1/CAMK2N1/ACKR3/TGM2/SOD1/CCL7/AP3D1/KCNMA1/ITGAV/CCL11/CALM2/ATF4/CALM1/STEAP4/GNAI2/TCIRG1/PKD1/PKD2/SELENOK/PICALM/GNB1/SELENOT/DIAPH1/YWHAE/EGFR/CACNA2D1/HIF1A/LRP1/PRNP/THY1/ATOX1/TMBIM6/ADM/HEXB/SLC39A7/ATP6AP1/CXCL10/ATP1A2/CALR/ATP2A2	54
REGULATION_OF_PEPTIDE_SECRETION	29/1113	308/17949	0.0165523	0.0787684	0.0584806	CACNA1E/C1QTNF3/RSAD2/ACSL4/ANXA1/SRI/DYNLL1/ANG/SLC16A1/CAMK2N1/RAC1/SLC25A4/SFRP1/AIMP1/SLC25A5/GLUD1/TCIRG1/PPIA/SELENOT/GOLPH3/EGFR/IL6/HIF1A/CD200/LRP1/TARDBP/TMED10/PPP3CA/PAM	29
MUSCLE_CELL_DEVELOPMENT	18/1113	168/17949	0.0165856	0.0788611	0.0585494	HOMER1/SMAD4/EFEMP2/FLII/BMP4/LOX/RGS2/DNER/GPX1/AKAP13/SKI/PRKAR1A/FLNC/HES1/ADM/PPP3CA/ATP2A2/KRT19	18
I_KAPPAB_KINASE_NF_KAPPAB_SIGNALING	27/1113	282/17949	0.0166267	0.0789907	0.0586456	BST2/STAT1/SHISA5/UBA52/UBB/ECM1/NFKBIA/LGALS9/LGALS1/PINK1/FYN/FLNA/HSPB1/TGM2/AKT1/TNFAIP3/TRIM25/S100A4/RHOC/EEF1D/MIER1/AZI2/IRAK1/BIRC3/AKAP13/PRDX4/TSPAN6	27
REGULATION_OF_MUSCLE_ADAPTATION	12/1113	97/17949	0.0166737	0.0790795	0.0587115	SMAD4/NR4A3/ERRFI1/DAG1/KLF4/RGS2/IGFBP5/FOXO1/PPP3CA/HAND2/ATP2A2/IL6ST	12
CARDIAC_SEPTUM_MORPHOGENESIS	9/1113	64/17949	0.016687	0.0790795	0.0587115	TGFBR2/TGFBR3/SMAD4/SMAD7/BMP4/NOTCH2/FZD2/DHRS3/HES1	9
VENTRICULAR_SEPTUM_DEVELOPMENT	9/1113	64/17949	0.016687	0.0790795	0.0587115	TGFBR2/TGFBR3/SMAD4/SMAD7/BMP4/LMO4/HEG1/FZD2/HES1	9
MITOCHONDRIAL_MEMBRANE_ORGANIZATION	16/1113	144/17949	0.0168534	0.0798001	0.0592465	MT-ATP6/PINK1/ACAA2/HSPA1A/NDUFA13/BNIP3L/PPP3R1/SLC25A5/CALM1/HSP90AA1/TIMM13/YWHAE/HK2/YWHAZ/HSPA9/ROMO1	16
CYTOPLASMIC_TRANSLATIONAL_INITIATION	6/1113	34/17949	0.0169231	0.0798001	0.0592465	RPL13A/EIF3E/EIF3K/EIF3M/EIF3H/EIF3F	6
CHAPERONE_COFACTOR_DEPENDENT_PROTEIN_REFOLDING	6/1113	34/17949	0.0169231	0.0798001	0.0592465	HSPA1B/HSPA1A/HSPA8/HSPE1/DNAJB1/HSPA9	6
LIPID_IMPORT_INTO_CELL	6/1113	34/17949	0.0169231	0.0798001	0.0592465	ACSL5/AKT1/THBS1/ARL6IP1/SLC1A5/ATP1A2	6
POSITIVE_REGULATION_OF_CYCLIN_DEPENDENT_PROTEIN_KINASE_ACTIVITY	6/1113	34/17949	0.0169231	0.0798001	0.0592465	RGCC/CDKN1A/AKT1/PKD1/PKD2/EGFR	6
NEGATIVE_REGULATION_OF_ENDOTHELIAL_CELL_APOPTOTIC_PROCESS	6/1113	34/17949	0.0169231	0.0798001	0.0592465	GAS6/TNFAIP3/TEK/ANGPTL4/SERPINE1/NFE2L2	6
IRON_ION_HOMEOSTASIS	11/1113	86/17949	0.017009	0.0799086	0.059327	B2M/FTH1/SLC39A14/SCARA5/SRI/SMAD4/SOD1/STEAP4/PICALM/HIF1A/ATP6AP1	11
ROOF_OF_MOUTH_DEVELOPMENT	11/1113	86/17949	0.017009	0.0799086	0.059327	CSRNP1/TGFBR2/TGFBR3/SMAD4/OSR1/FZD2/ARID5B/TSHZ1/SKI/DHRS3/HAND2	11
RESPONSE_TO_PROTOZOAN	5/1113	25/17949	0.0170722	0.0799086	0.059327	GBP7/GBP6/GBP2/GBP4/IRF8	5
NEGATIVE_REGULATION_OF_CHEMOKINE_PRODUCTION	5/1113	25/17949	0.0170722	0.0799086	0.059327	APOD/C1QTNF3/LGALS9/KLF4/IL6	5
NEGATIVE_REGULATION_OF_RNA_SPLICING	5/1113	25/17949	0.0170722	0.0799086	0.059327	RPS26/SRSF9/RPS13/TMBIM6/SRSF7	5
FIBRINOLYSIS	5/1113	25/17949	0.0170722	0.0799086	0.059327	SERPING1/THBS1/PROS1/THBD/SERPINE1	5
SECONDARY_PALATE_DEVELOPMENT	5/1113	25/17949	0.0170722	0.0799086	0.059327	TGFBR2/TGFBR3/SMAD4/FZD2/TSHZ1	5
CELLULAR_RESPONSE_TO_GROWTH_HORMONE_STIMULUS	5/1113	25/17949	0.0170722	0.0799086	0.059327	STAT6/PIK3R1/GHR/PTK2/STAT3	5
CELL_DIFFERENTIATION_INVOLVED_IN_METANEPHROS_DEVELOPMENT	5/1113	25/17949	0.0170722	0.0799086	0.059327	STAT1/LAMB2/OSR1/BMP4/GREM1	5
MUSCLE_CELL_DIFFERENTIATION	33/1113	362/17949	0.0172566	0.0807053	0.0599186	HOMER1/SOD2/SMAD4/EFEMP2/AKT1/CD81/CDC42/FLII/BMP4/LOX/EREG/KDM6B/CAPN2/RGS2/DNER/GPX1/BOC/AKAP13/IGFBP5/SKI/PRKAR1A/FLNC/HES1/CDON/ADM/BNIP2/GREM1/PPP3CA/MMP14/CXCL10/CALR/ATP2A2/KRT19	33
NEGATIVE_REGULATION_OF_VIRAL_GENOME_REPLICATION	8/1113	54/17949	0.0174679	0.0815596	0.0605529	IFITM3/BST2/ISG15/IFIT1/RSAD2/EIF2AK2/IFITM2/IFITM1	8
REGULATION_OF_SODIUM_ION_TRANSMEMBRANE_TRANSPORTER_ACTIVITY	8/1113	54/17949	0.0174679	0.0815596	0.0605529	CHP1/OSR1/NEDD4/FXYD1/STOM/ACTN4/ATP1A2/FXYD6	8
NEUROINFLAMMATORY_RESPONSE	7/1113	44/17949	0.0176984	0.0825007	0.0612516	GRN/NUPR1/PTGS2/MMP3/IL6/CD200/SYT11	7
REGULATION_OF_PROTEIN_TARGETING_TO_MITOCHONDRION	7/1113	44/17949	0.0176984	0.0825007	0.0612516	PINK1/BNIP3L/TOMM7/UBL5/SAE1/SH3GLB1/UBE2D3	7
REGULATION_OF_PROTEIN_LOCALIZATION_TO_CELL_PERIPHERY	14/1113	121/17949	0.0177171	0.0825206	0.0612664	ACTB/TMEM59/AR/PID1/PIK3R1/RACK1/AKT1/SPTBN1/DAG1/PICALM/EGFR/LRP1/CLTC/MMP14	14
NEURON_MIGRATION	16/1113	145/17949	0.0178926	0.083202	0.0617722	COL3A1/AXL/FGFR1/GAS6/IGSF10/FYN/NAV1/NR4A2/RAC1/FLNA/FLRT2/DNER/ZMIZ1/DDIT4/DCLK1/NTN1	16
NEURAL_TUBE_DEVELOPMENT	16/1113	145/17949	0.0178926	0.083202	0.0617722	RPS7/SDC4/SFRP1/DLC1/PTCH1/BMP4/LMO4/ZFP36L1/FZD2/PKD1/PKD2/SKI/HIF1A/HES1/DACT1/ADM	16
POSITIVE_REGULATION_OF_MACROPHAGE_CHEMOTAXIS	4/1113	17/17949	0.0182737	0.0846291	0.0628317	RARRES2/THBS1/PTK2/MAPK3	4
MYELIN_MAINTENANCE	4/1113	17/17949	0.0182737	0.0846291	0.0628317	AKT1/SOD1/NDRG1/DEGS1	4
HYDROGEN_PEROXIDE_BIOSYNTHETIC_PROCESS	4/1113	17/17949	0.0182737	0.0846291	0.0628317	MT-CO2/FYN/SOD2/SOD1	4
CHEMOKINE_C_X_C_MOTIF_LIGAND_2_PRODUCTION	4/1113	17/17949	0.0182737	0.0846291	0.0628317	POSTN/LPL/KLF4/LRP1	4
REGULATION_OF_NUCLEAR_TRANSCRIBED_MRNA_CATABOLIC_PROCESS_DEADENYLATION_DEPENDENT_DECAY	4/1113	17/17949	0.0182737	0.0846291	0.0628317	ZFP36L2/PABPC1/TOB1/ZFP36L1	4
PATHWAY_RESTRICTED_SMAD_PROTEIN_PHOSPHORYLATION	9/1113	65/17949	0.0183381	0.084721	0.0629	TGFBR2/TGFBR3/SMAD4/SMAD7/GDF10/BMP4/PMEPA1/GREM1/BMPER	9
REGULATION_OF_CARTILAGE_DEVELOPMENT	9/1113	65/17949	0.0183381	0.084721	0.0629	EFEMP1/SMAD7/MAF/BMP4/BMP1/LTBP3/LOXL2/GLG1/GREM1	9
POSITIVE_REGULATION_OF_DNA_BIOSYNTHETIC_PROCESS	9/1113	65/17949	0.0183381	0.084721	0.0629	FGF2/RGCC/CCT2/HSP90AA1/KLF4/MAPK3/NEK7/CCT8/GREM1	9
POSITIVE_REGULATION_OF_CYTOSKELETON_ORGANIZATION	22/1113	220/17949	0.0184038	0.0849556	0.0630742	S100A10/RPS3/HSPA1B/CD47/ARPC1B/SDC4/RAC1/FLNA/SFRP1/HSPA1A/RGCC/ARPC4/TEK/WASF2/CDC42/GSN/CCL11/RHOC/CLIP1/PFDN2/ID1/ARPC3	22
SMAD_PROTEIN_SIGNAL_TRANSDUCTION	10/1113	76/17949	0.0185882	0.0857375	0.0636547	VIM/SMAD4/JUN/SMAD7/GDF10/BMP4/CILP/TOB1/ZMIZ1/SKI	10
REGULATION_OF_CELL_JUNCTION_ASSEMBLY	20/1113	195/17949	0.0186273	0.0858483	0.0637369	APOD/S100A10/APP/ACTG1/SDC4/RAC1/SFRP1/DLC1/TEK/THBS1/LDB1/PTK2/COL16A1/FLRT2/LRP1/THY1/PEAK1/GREM1/NTN1/MMP14	20
POSITIVE_REGULATION_OF_ORGANELLE_ORGANIZATION	49/1113	583/17949	0.0187058	0.0861404	0.0639538	S100A10/RPS3/HSPA1B/DCN/ANXA1/CD47/GRN/PINK1/ARPC1B/SDC4/SMAD4/DYNLL1/RAC1/FLNA/SFRP1/HSPA1A/RGCC/ARPC4/PLCB1/TEK/WASF2/CDC42/GSN/KMT2E/SURF4/CCL11/PPP3R1/EREG/RHOC/GLYR1/CLIP1/ATRX/CCT2/RTF1/MIER1/FAM162A/YWHAE/MAPK3/NEK7/HIF1A/PPP1R10/CCT8/SH3GLB1/G3BP2/YWHAZ/TPR/PFDN2/ID1/ARPC3	49
NEGATIVE_REGULATION_OF_CYTOSKELETON_ORGANIZATION	17/1113	158/17949	0.0187953	0.0864826	0.0642078	TMSB10/MYADM/ADD3/SMAD4/PIK3R1/TMSB4X/CAPG/DLC1/SPTBN1/WASF2/GSN/FLII/ADD1/RDX/NPM1/CAPZB/MID1IP1	17
TRANSLATIONAL_ELONGATION	15/1113	134/17949	0.0190319	0.0875006	0.0649637	RPL30/EEF1B2/RPLP2/EEF1A1/EEF1G/RACK1/MRPL30/EEF2/CPEB2/EEF1D/MRPS21/NEMF/MRPL33/SELENOT/RPLP1	15
MRNA_3_END_PROCESSING	12/1113	99/17949	0.0193306	0.0888026	0.0659303	APP/SRSF9/PABPC1/THOC7/ZFP36L1/AHCYL1/PCF11/THOC2/SRSF3/SRSF11/SRSF7/RBM8A	12
MITOCHONDRIAL_ELECTRON_TRANSPORT_NADH_TO_UBIQUINONE	8/1113	55/17949	0.0193659	0.0888303	0.0659509	NDUFA6/MT-ND1/PINK1/NDUFB11/NDUFA13/NDUFA2/NDUFA3/NDUFB7	8
POSITIVE_REGULATION_OF_INSULIN_SECRETION_INVOLVED_IN_CELLULAR_RESPONSE_TO_GLUCOSE_STIMULUS	6/1113	35/17949	0.0193834	0.0888303	0.0659509	SRI/DYNLL1/CAMK2N1/RAC1/HIF1A/LRP1	6
MYD88_DEPENDENT_TOLL_LIKE_RECEPTOR_SIGNALING_PATHWAY	6/1113	35/17949	0.0193834	0.0888303	0.0659509	IRF7/UBA52/UBB/IRAK3/IRAK1/HSPD1	6
POSITIVE_REGULATION_OF_GLUCOSE_TRANSMEMBRANE_TRANSPORT	7/1113	45/17949	0.0198715	0.0907354	0.0673653	GPC3/ARPP19/PIK3R1/NR4A3/AKT1/C3/NFE2L2	7
POSITIVE_REGULATION_OF_PROTEIN_DEPHOSPHORYLATION	7/1113	45/17949	0.0198715	0.0907354	0.0673653	PINK1/PPP1R15A/DLC1/CALM2/CALM1/PPIA/PPP1R15B	7
THYMUS_DEVELOPMENT	7/1113	45/17949	0.0198715	0.0907354	0.0673653	PBX1/SOD1/LMO4/PRDX2/MAPK3/HES1/HAND2	7
EMBRYONIC_CRANIAL_SKELETON_MORPHOGENESIS	7/1113	45/17949	0.0198715	0.0907354	0.0673653	CHST11/TGFBR2/GNAS/BMP4/SLC39A1/RDH10/MMP14	7
PRIMARY_NEURAL_TUBE_FORMATION	11/1113	88/17949	0.0199105	0.0907354	0.0673653	RPS7/SDC4/SFRP1/DLC1/PTCH1/BMP4/LMO4/FZD2/SKI/HIF1A/ADM	11
POSITIVE_REGULATION_OF_PROTEASOMAL_UBIQUITIN_DEPENDENT_PROTEIN_CATABOLIC_PROCESS	11/1113	88/17949	0.0199105	0.0907354	0.0673653	HSPA1B/NOP53/HSPA1A/RACK1/SMAD7/AKT1/ELOB/TRIB1/KEAP1/CSNK1A1/NFE2L2	11
CELLULAR_RESPONSE_TO_UV	11/1113	88/17949	0.0199105	0.0907354	0.0673653	TIMP1/RPL26/MMP2/PIK3R1/CDKN1A/NEDD4/MMP3/ATF4/MFAP4/NPM1/COPS9	11
MULTICELLULAR_ORGANISMAL_HOMEOSTASIS	44/1113	516/17949	0.0199998	0.0910692	0.0676131	B2M/PLAC8/ACTB/UBB/ACTG1/LEPR/LAMA2/HOMER1/JCHAIN/GNAS/PTGS2/STAT6/CEBPB/NOVA1/CTSH/NR4A3/RAC1/HSPB1/RAB3D/LAMA4/SOD1/TNFAIP3/GADD45G/LDB1/ADD1/ATF4/LAMC1/KDM6B/TCIRG1/STAT3/METRNL/GPX1/NR1D2/ADAMTS5/EGFR/MFAP2/IL6/PRKAR1A/LTBP3/PIGR/IGKC/FOXO1/ATP6AP1/ID1	44
REGULATION_OF_PRODUCTION_OF_SMALL_RNA_INVOLVED_IN_GENE_SILENCING_BY_RNA	5/1113	26/17949	0.0200857	0.0912461	0.0677444	BMP4/STAT3/EGFR/IL6/PPP3CA	5
BONE_GROWTH	5/1113	26/17949	0.0200857	0.0912461	0.0677444	LEPR/ECM1/THBS3/TGFBR2/DDR2	5
SPROUTING_ANGIOGENESIS	19/1113	184/17949	0.0201154	0.0912461	0.0677444	RNF213/ANXA1/FGF2/PTGS2/GLUL/RSPO3/VEGFD/NR4A1/AKT1/TEK/CDC42/THBS1/BMP4/KLF4/JAK1/LOXL2/RHOJ/GREM1/BMPER	19
GRANULOCYTE_MIGRATION	16/1113	147/17949	0.0201178	0.0912461	0.0677444	RARRES2/ANXA1/PPIB/DPEP1/RAC1/CCL7/THBS1/CCL11/PTK2/CCL2/PPIA/MAPK3/BSG/LBP/CXCL1/CXCL10	16
REGULATION_OF_GLUCOSE_TRANSMEMBRANE_TRANSPORT	10/1113	77/17949	0.0202166	0.0912461	0.0677444	GPC3/ARPP19/PID1/PIK3R1/NR4A3/AKT1/ENPP1/C3/HK2/NFE2L2	10
NEGATIVE_REGULATION_OF_MAP_KINASE_ACTIVITY	10/1113	77/17949	0.0202166	0.0912461	0.0677444	AIDA/SFRP1/DUSP6/IRAK3/BMP4/DUSP5/RGS2/HIPK3/DNAJA1/PPP2CA	10
LONG_CHAIN_FATTY_ACID_IMPORT_ACROSS_PLASMA_MEMBRANE	3/1113	10/17949	0.0205348	0.0912461	0.0677444	ACSL5/AKT1/THBS1	3
REGULATION_OF_GLUCOCORTICOID_METABOLIC_PROCESS	3/1113	10/17949	0.0205348	0.0912461	0.0677444	ATP1A1/DKK3/H6PD	3
BLEB_ASSEMBLY	3/1113	10/17949	0.0205348	0.0912461	0.0677444	PMP22/MYLK/EMP3	3
REGULATION_OF_DEOXYRIBONUCLEASE_ACTIVITY	3/1113	10/17949	0.0205348	0.0912461	0.0677444	RPS3/AKT1/NPM1	3
NEGATIVE_REGULATION_OF_HORMONE_METABOLIC_PROCESS	3/1113	10/17949	0.0205348	0.0912461	0.0677444	NFKB1/ATP1A1/DKK3	3
REGULATION_OF_GLIAL_CELL_APOPTOTIC_PROCESS	3/1113	10/17949	0.0205348	0.0912461	0.0677444	GAS6/CCL2/AKAP12	3
T_CELL_ACTIVATION_VIA_T_CELL_RECEPTOR_CONTACT_WITH_ANTIGEN_BOUND_TO_MHC_MOLECULE_ON_ANTIGEN_PRESENTING_CELL	3/1113	10/17949	0.0205348	0.0912461	0.0677444	LGALS9/CD81/FGL2	3
ATF6_MEDIATED_UNFOLDED_PROTEIN_RESPONSE	3/1113	10/17949	0.0205348	0.0912461	0.0677444	HSP90B1/MBTPS1/CALR	3
MDA_5_SIGNALING_PATHWAY	3/1113	10/17949	0.0205348	0.0912461	0.0677444	IRF7/DDX60/IFIH1	3
NEGATIVE_REGULATION_OF_MULTICELLULAR_ORGANISM_GROWTH	3/1113	10/17949	0.0205348	0.0912461	0.0677444	PLAC8/LGMN/PTCH1	3
SEQUESTERING_OF_ACTIN_MONOMERS	3/1113	10/17949	0.0205348	0.0912461	0.0677444	TMSB10/TMSB4X/GSN	3
MULTI_ORGANISM_MEMBRANE_ORGANIZATION	3/1113	10/17949	0.0205348	0.0912461	0.0677444	GAS6/CTSL/PPIA	3
NEGATIVE_REGULATION_OF_FIBRINOLYSIS	3/1113	10/17949	0.0205348	0.0912461	0.0677444	THBS1/THBD/SERPINE1	3
TRACHEA_MORPHOGENESIS	3/1113	10/17949	0.0205348	0.0912461	0.0677444	TGFBR2/BMP4/MAPK3	3
EPITHELIAL_CELL_DIFFERENTIATION_INVOLVED_IN_PROSTATE_GLAND_DEVELOPMENT	3/1113	10/17949	0.0205348	0.0912461	0.0677444	AR/FEM1B/PSAP	3
RESPONSE_TO_INTERLEUKIN_9	3/1113	10/17949	0.0205348	0.0912461	0.0677444	STAT1/STAT3/JAK1	3
NEPHRIC_DUCT_MORPHOGENESIS	3/1113	10/17949	0.0205348	0.0912461	0.0677444	GPC3/OSR1/BMP4	3
REGULATION_OF_STEROID_HORMONE_BIOSYNTHETIC_PROCESS	3/1113	10/17949	0.0205348	0.0912461	0.0677444	ATP1A1/DKK3/H6PD	3
VASCULAR_ASSOCIATED_SMOOTH_MUSCLE_CELL_DEVELOPMENT	3/1113	10/17949	0.0205348	0.0912461	0.0677444	EFEMP2/HES1/ADM	3
REGULATION_OF_MEMBRANE_REPOLARIZATION_DURING_ACTION_POTENTIAL	3/1113	10/17949	0.0205348	0.0912461	0.0677444	FLNA/NOS1AP/CACNA2D1	3
MITOTIC_NUCLEAR_MEMBRANE_ORGANIZATION	3/1113	10/17949	0.0205348	0.0912461	0.0677444	EMD/REEP3/PPP2CA	3
NEGATIVE_REGULATION_OF_MEMBRANE_PERMEABILITY	3/1113	10/17949	0.0205348	0.0912461	0.0677444	ACAA2/HEG1/HK2	3
REGULATION_OF_REMOVAL_OF_SUPEROXIDE_RADICALS	3/1113	10/17949	0.0205348	0.0912461	0.0677444	GCH1/NFE2L2/FBLN5	3
POSITIVE_REGULATION_OF_CHEMOKINE_C_X_C_MOTIF_LIGAND_2_PRODUCTION	3/1113	10/17949	0.0205348	0.0912461	0.0677444	POSTN/LPL/LRP1	3
REGULATION_OF_DENDRITIC_CELL_CHEMOTAXIS	3/1113	10/17949	0.0205348	0.0912461	0.0677444	LGALS9/GAS6/CALR	3
CD4_POSITIVE_ALPHA_BETA_T_CELL_ACTIVATION	12/1113	100/17949	0.0207718	0.0922275	0.0684731	RSAD2/ANXA1/LGALS9/TGFBR2/NKX2-3/SMAD7/CD81/TCIRG1/STAT3/CTSL/IL6/NFKBIZ	12
NEGATIVE_REGULATION_OF_INFLAMMATORY_RESPONSE	17/1113	160/17949	0.0210009	0.0931719	0.0691743	C1QTNF3/RPS19/NFKB1/GRN/SERPINF1/PTGIS/SOCS3/SOD1/TNFAIP3/TEK/KLF4/PTPN2/METRNL/GPX1/NR1D2/CD200/SYT11	17
NEGATIVE_REGULATION_OF_CELL_GROWTH	19/1113	185/17949	0.0211638	0.093822	0.0696569	BST2/HSPA1B/SMAD4/FHL1/SFRP1/HSPA1A/NDUFA13/CDKN1A/RACK1/RBBP7/ENPP1/SMARCA2/RGS2/JADE1/ADAM15/GREM1/NTN1/MEG3/PPP2CA	19
PROTEIN_LOCALIZATION_TO_PLASMA_MEMBRANE	26/1113	275/17949	0.0213384	0.0945224	0.0701769	S100A10/ACTB/TMEM59/RAMP1/PALM/MYADM/GAS6/AR/PID1/PIK3R1/FLNA/RAB3D/RACK1/PTCH1/AKT1/CD81/SPTBN1/RAB34/RDX/PICALM/GOLPH3/EGFR/BSG/LRP1/CLTC/MMP14	26
REGULATION_OF_LIPID_STORAGE	8/1113	56/17949	0.0214064	0.0946765	0.0702913	NFKBIA/NFKB1/LPL/ITGAV/PLIN3/PTPN2/C3/IL6	8
POSITIVE_REGULATION_OF_CELL_CYCLE_G1_S_PHASE_TRANSITION	8/1113	56/17949	0.0214064	0.0946765	0.0702913	ANXA1/RGCC/AKT1/PLCB1/KMT2E/RDX/EGFR/ADAMTS1	8
POSITIVE_REGULATION_OF_HORMONE_SECRETION	14/1113	124/17949	0.0214861	0.0948082	0.0703891	C1QTNF3/ACSL4/SRI/SMAD4/DYNLL1/CAMK2N1/RAC1/AIMP1/GLUD1/SELENOT/EGFR/HIF1A/LRP1/TARDBP	14
NEGATIVE_REGULATION_OF_CELL_CYCLE_G1_S_PHASE_TRANSITION	14/1113	124/17949	0.0214861	0.0948082	0.0703891	RPL26/FHL1/PRMT1/RGCC/CDKN1A/RPS27L/GPNMB/GADD45A/CCL2/BTG2/KLF4/PKD2/JADE1/DACT1	14
TERPENOID_METABOLIC_PROCESS	14/1113	124/17949	0.0214861	0.0948082	0.0703891	RARRES2/HMGCS2/HSPG2/SCPEP1/GPC3/SDC4/LPL/SDC3/RDH10/RBP1/EGFR/DHRS3/LRP1/SDC2	14
POSITIVE_REGULATION_OF_DNA_METABOLIC_PROCESS	20/1113	198/17949	0.0215985	0.0952305	0.0707026	RPS3/PARP9/FGF2/PARP3/RGCC/AKT1/DTX3L/ATRX/CCT2/HSP90AA1/FUS/KLF4/EGFR/MAPK3/ANXA3/IL6/NEK7/PPP1R10/CCT8/GREM1	20
REPRODUCTION	108/1113	1442/17949	0.0218016	0.0960516	0.0713122	IGFBP7/TIMP1/RPL29/PCSK5/MGST1/PLTP/RPS6/ACSL4/DCN/APP/ANXA1/AXL/UBB/LEPR/TNC/PTX3/SERPINF1/LGALS9/SOCS3/NUPR1/DDX3Y/HOXD9/TGFBR2/PSMD13/MMP2/HPGD/CEBPB/AR/CLIC4/SMAD4/RSPO3/DYNLL1/ANG/PBX1/OSR1/FLNA/MFGE8/GGNBP2/ANTXR1/SFRP1/RNF114/FEM1B/PTCH1/AKT1/SOD1/YBX3/PLCB1/TPPP3/BMP4/HTRA1/FZD4/JUNB/SKIL/DNAJC19/FANCC/EREG/HOXD10/PTK2/ATRX/CCT2/MBD2/COL16A1/P3H4/CAPN2/ZFP36L1/NOTCH2/XRN2/STAT3/PSAP/SMARC…	108
NEGATIVE_REGULATION_OF_ERK1_AND_ERK2_CASCADE	10/1113	78/17949	0.0219467	0.0965571	0.0716875	SMAD4/ATF3/CAMK2N1/DUSP6/ERRFI1/NDRG2/KLF4/PTPN2/FBLN1/TIMP3	10
REGULATION_OF_IMMUNE_EFFECTOR_PROCESS	40/1113	464/17949	0.0219502	0.0965571	0.0716875	B2M/SERPING1/BST2/STAT1/IGLC1/IFIT1/RSAD2/PARP9/RPS19/ANXA1/CD47/GRN/LGALS9/DDX60/CFH/PARP3/NR4A3/SMAD7/CD81/TNFAIP3/CFB/IRAK3/DTX3L/HTRA1/DDX58/HSP90AA1/C4B/PROS1/HSPD1/SELENOK/C3/IL6/TSPAN6/C2/LBP/IGKC/TMBIM6/LAMP1/FGL2/NFKBIZ	40
CARBOHYDRATE_DERIVATIVE_METABOLIC_PROCESS	87/1113	1134/17949	0.0221419	0.0973252	0.0722578	ITM2B/GALNT15/MT-ATP6/HMGCS2/CMPK2/HSPG2/XDH/ACSL4/SAMHD1/DCN/APP/TMEM59/RAMP1/GPC3/PTX3/MT-CO2/NFKB1/PNP/NME1/NUPR1/CHST11/FGF2/PINK1/HINT1/SDC4/CHP1/PID1/PAICS/GNS/CD44/TMSB4X/GFPT2/SULF2/ACSL5/UGP2/CHPF/AKT1/HAS1/PLCB1/ITIH5/DPM3/DAD1/ESYT2/AK3/EXTL3/ST3GAL2/HEXA/ARSA/SDC3/PRELP/HS6ST1/H6PD/PSAP/DBI/OS9/ENPP1/GALK1/CTSL/OGN/RPN1/SEL1L/PHLDA1/ACAT1/GOLPH3/CASK/GPAT4/FUCA1/HIF1A/GUCY1A1/B4GAT1/S…	87
REGULATION_OF_UBIQUITIN_DEPENDENT_PROTEIN_CATABOLIC_PROCESS	17/1113	161/17949	0.0221751	0.0973962	0.0723105	RPL23/RPL5/RPS7/HSPA1B/RPL11/NOP53/HSPA1A/RACK1/SMAD7/AKT1/ELOB/EIF3H/TRIB1/PTK2/KEAP1/CSNK1A1/NFE2L2	17
NEGATIVE_REGULATION_OF_LEUKOCYTE_MIGRATION	7/1113	46/17949	0.0222242	0.0974155	0.0723248	APOD/NBL1/AKT1/PLCB1/CCL2/CD200/GREM1	7
NOTCH_SIGNALING_PATHWAY	19/1113	186/17949	0.0222538	0.0974155	0.0723248	STAT1/APP/NFKBIA/TGFBR2/POSTN/PBX1/YBX1/AKT1/DTX3L/NOTCH2/STAT3/SEL1L/DNER/EGFR/ZMIZ1/HES1/MMP14/IL6ST/KRT19	19
PROTEIN_CATABOLIC_PROCESS_IN_THE_VACUOLE	4/1113	18/17949	0.0223675	0.0974155	0.0723248	LAMP2/CD81/TCIRG1/LRP1	4
DNA_DAMAGE_RESPONSE_SIGNAL_TRANSDUCTION_RESULTING_IN_TRANSCRIPTION	4/1113	18/17949	0.0223675	0.0974155	0.0723248	RPL26/SP100/CDKN1A/RPS27L	4
PROTEIN_NEDDYLATION	4/1113	18/17949	0.0223675	0.0974155	0.0723248	RPL5/RPL11/HIF1A/COPS9	4
LABYRINTHINE_LAYER_BLOOD_VESSEL_DEVELOPMENT	4/1113	18/17949	0.0223675	0.0974155	0.0723248	GGNBP2/AKT1/JUNB/HES1	4
RETINA_VASCULATURE_DEVELOPMENT_IN_CAMERA_TYPE_EYE	4/1113	18/17949	0.0223675	0.0974155	0.0723248	CLIC4/FZD4/HIF1A/RHOJ	4
CELLULAR_RESPONSE_TO_ARSENIC_CONTAINING_SUBSTANCE	4/1113	18/17949	0.0223675	0.0974155	0.0723248	DAXX/ATF3/CPEB2/ATF4	4
CELLULAR_RESPONSE_TO_EXOGENOUS_DSRNA	4/1113	18/17949	0.0223675	0.0974155	0.0723248	IFIT1/IFIH1/DDX58/COLEC12	4
MONOCYTE_CHEMOTACTIC_PROTEIN_1_PRODUCTION	4/1113	18/17949	0.0223675	0.0974155	0.0723248	APOD/C1QTNF3/LGALS9/SELENOK	4
GLUCOCORTICOID_BIOSYNTHETIC_PROCESS	4/1113	18/17949	0.0223675	0.0974155	0.0723248	ATP1A1/DKK3/HSD11B1/H6PD	4
NEGATIVE_REGULATION_OF_IMMUNE_EFFECTOR_PROCESS	14/1113	125/17949	0.0228672	0.0994402	0.073828	SERPING1/BST2/RPS19/ANXA1/CD47/GRN/LGALS9/PARP3/SMAD7/IRAK3/HTRA1/TSPAN6/TMBIM6/FGL2	14
EPITHELIAL_TUBE_FORMATION	14/1113	125/17949	0.0228672	0.0994402	0.073828	RPS7/FGF2/SDC4/OSR1/SFRP1/DLC1/PTCH1/BMP4/LMO4/FZD2/SKI/HIF1A/ADM/GREM1	14
POSITIVE_REGULATION_OF_CELL_DEVELOPMENT	27/1113	290/17949	0.0229824	0.0998648	0.0741433	S100A10/SERPINF1/FN1/MYADM/TSPO/PRPF19/RAC1/FLNA/SMAD7/ILK/METRN/CDC42/BMP4/TRIB1/ADD1/SKIL/DAG1/PPP1CC/IL6/HIF1A/HES1/LRP1/ARHGDIA/ATP6AP1/NTN1/CALR/IL6ST	27
