# Supplementary material for: Caspase 6 deficiency exacerbates inflammatory bowel disease via enterocyte necroptosis and bacterial translocation
Source: Cell Death Discov. 2025 Dec 13;12:59. doi: 10.1038/s41420-025-02877-z (PMC12848308; doi:10.1038/s41420-025-02877-z)
Supplement: Supplementary file 6 — Supplementary Table S4 [file 41420_2025_2877_MOESM6_ESM.xlsx]

## Sheet: Supplementary Table S4.Enteroen
	p_val	avg_log2FC	pct.1	pct.2	p_val_adj
Gm14015	2.18869e-203	-0.500329	0.005	0.387	6.33034e-199
Ifi27l2a	1.04872e-168	1.46965	0.908	0.605	3.03322e-164
Ifitm3	2.32073e-142	1.29685	0.851	0.545	6.71225e-138
B2m	2.40208e-129	1.12384	0.971	0.861	6.94754e-125
Mcc	6.54618e-129	-0.608858	0.095	0.444	1.89335e-124
Igha	7.36976e-124	-1.46259	0.538	0.849	2.13156e-119
Prmt3	5.95178e-121	0.469476	0.417	0.042	1.72143e-116
H2-T23	5.0347e-116	1.03497	0.606	0.215	1.45619e-111
Ly6e	3.58053e-111	1.13283	0.743	0.436	1.0356e-106
Ly6a	1.31874e-109	1.6415	0.77	0.549	3.81419e-105
Serping1	2.61515e-104	1.24359	0.766	0.493	7.56381e-100
Bst2	1.33337e-101	0.906528	0.81	0.525	3.8565e-97
Fmo2	5.48302e-99	1.09183	0.501	0.154	1.58586e-94
Gm48790	1.22657e-98	0.373895	0.291	0	3.5476e-94
Itm2b	3.05733e-98	0.892259	0.87	0.64	8.84271e-94
Ifit3	5.7819e-97	0.875537	0.422	0.085	1.6723e-92
Isg15	3.72033e-92	0.978397	0.627	0.277	1.07603e-87
Gbp3	1.34202e-90	0.810966	0.61	0.263	3.88153e-86
Apod	7.9051e-87	1.30305	0.579	0.231	2.28639e-82
Irf7	1.39302e-85	0.686008	0.371	0.066	4.02903e-81
Plpp3	1.92611e-79	0.985947	0.754	0.514	5.57089e-75
Rpl31	1.2418e-77	0.782244	0.663	0.368	3.59167e-73
Selenop	3.90279e-77	0.95045	0.754	0.508	1.1288e-72
Lgals3bp	2.69063e-76	0.655107	0.436	0.135	7.78212e-72
Cacna1e	9.79178e-75	0.316953	0.256	0.013	2.83208e-70
Rps27	6.69995e-72	0.781706	0.782	0.564	1.93783e-67
Rpl18a	6.81594e-72	0.766694	0.84	0.644	1.97137e-67
Rps23	1.13258e-71	0.824181	0.876	0.705	3.27575e-67
Ly6c1	1.49696e-71	0.984501	0.469	0.182	4.32965e-67
Vim	8.73706e-71	1.09545	0.843	0.633	2.52702e-66
Rpl17	1.23988e-69	0.796949	0.854	0.686	3.5861e-65
Rpl23	8.28951e-69	0.776064	0.83	0.621	2.39757e-64
Igfbp7	1.19498e-68	0.936919	0.614	0.342	3.45624e-64
Plekha7	1.60889e-67	-0.248927	0.022	0.195	4.65339e-63
Rpl4	8.66477e-66	0.753407	0.768	0.547	2.50611e-61
Sparc	2.54532e-65	1.12728	0.9	0.78	7.36182e-61
Ncapg2	2.87224e-63	0.376875	0.256	0.03	8.30738e-59
Fth1	1.88721e-62	0.743529	0.982	0.929	5.45837e-58
Rpl6	1.46208e-61	0.652826	0.724	0.476	4.22879e-57
Rnf213	1.50237e-61	0.499117	0.406	0.139	4.34531e-57
Timp1	7.02754e-61	-1.60362	0.238	0.476	2.03258e-56
Rarres2	1.8603e-59	0.749262	0.761	0.537	5.38056e-55
Ms4a4d	1.30556e-58	0.688628	0.489	0.235	3.77608e-54
Stat1	7.4176e-57	0.606356	0.522	0.257	2.14539e-52
Galnt15	2.11484e-56	0.5343	0.303	0.072	6.11674e-52
Ifi44	2.67915e-56	0.5209	0.288	0.062	7.7489e-52
Iigp1	9.13198e-55	0.740481	0.666	0.407	2.64124e-50
Rpl35	3.31206e-54	0.586622	0.559	0.305	9.57946e-50
Rpl34	3.95441e-54	0.652811	0.826	0.659	1.14373e-49
Oasl2	4.14143e-54	0.487008	0.403	0.152	1.19783e-49
Irgm2	6.92732e-54	0.637998	0.578	0.334	2.00359e-49
Stat2	1.6193e-53	0.511657	0.433	0.18	4.6835e-49
Myl6	5.04614e-53	-0.80027	0.9	0.953	1.4595e-48
Nkain2	1.08889e-52	-0.465869	0.248	0.49	3.14939e-48
Gbp7	1.38769e-52	0.470493	0.338	0.102	4.01361e-48
Rpl28	3.18822e-52	0.59266	0.782	0.56	9.22129e-48
Rps11	1.92391e-51	0.578927	0.708	0.483	5.56451e-47
Wdr89	2.03662e-51	-0.706583	0.829	0.902	5.8905e-47
Npc2	2.26142e-51	0.751098	0.767	0.596	6.5407e-47
Rpl37	9.09329e-51	0.592463	0.858	0.709	2.63005e-46
Pcolce2	2.5593e-50	0.749042	0.475	0.243	7.40226e-46
Gstm1	4.39948e-50	0.553564	0.52	0.279	1.27246e-45
Rpl15	1.37298e-49	0.617622	0.578	0.349	3.97108e-45
Rpl26	1.44654e-49	0.59691	0.809	0.637	4.18384e-45
Calu	2.47002e-49	-0.689042	0.832	0.907	7.14404e-45
mt-Atp6	2.5401e-49	0.468593	0.799	0.618	7.34673e-45
Gm10073	2.33697e-48	-0.680124	0.67	0.813	6.75922e-44
AW112010	2.50663e-48	0.592905	0.406	0.174	7.24993e-44
Mndal	4.36898e-48	0.535156	0.36	0.136	1.26364e-43
Fbln2	4.77983e-48	0.890476	0.502	0.275	1.38247e-43
Plac8	1.57215e-46	0.781258	0.736	0.561	4.54714e-42
Iglc1	2.20575e-46	-0.205384	0.021	0.149	6.37968e-42
Rpl19	2.90719e-46	0.550973	0.782	0.604	8.40848e-42
Hmgcs2	1.0997e-45	0.463635	0.302	0.094	3.18066e-41
Ifit1	1.50734e-44	0.438712	0.266	0.07	4.35968e-40
Rpl29	2.51512e-44	0.540314	0.612	0.41	7.27449e-40
Slc39a14	2.78449e-44	-0.594671	0.173	0.371	8.05359e-40
Rpl10	2.08156e-43	0.55279	0.634	0.429	6.02049e-39
Sp100	7.22083e-43	0.390271	0.294	0.095	2.08848e-38
Nid1	7.54041e-43	0.566107	0.589	0.372	2.18091e-38
Ifi204	1.25715e-42	0.440673	0.3	0.098	3.63604e-38
S100a10	2.51228e-42	0.621523	0.678	0.46	7.26627e-38
Rpl5	5.98309e-42	0.586488	0.873	0.728	1.73049e-37
Ifit3b	3.76827e-41	0.341748	0.182	0.024	1.0899e-36
mt-Co1	4.85785e-41	0.264562	0.895	0.795	1.40504e-36
H2-D1	1.19765e-40	0.58201	0.922	0.832	3.46398e-36
Pcsk5	1.9351e-40	0.621165	0.493	0.281	5.59689e-36
Rpl23a	2.05267e-40	0.525269	0.894	0.787	5.93694e-36
Slc43a3	2.26875e-40	0.454398	0.348	0.147	6.56191e-36
Gbp6	3.31158e-40	0.402165	0.277	0.086	9.57807e-36
Rnase4	1.09304e-39	0.697603	0.682	0.519	3.16139e-35
Aebp1	1.51903e-39	0.570105	0.441	0.232	4.39349e-35
Ifi47	2.32566e-39	0.421449	0.354	0.147	6.72649e-35
Islr	4.2703e-39	0.651893	0.508	0.29	1.2351e-34
Reg3b	9.79021e-39	0.51834	0.254	0.074	2.83162e-34
Tnxb	1.35781e-38	0.777142	0.675	0.52	3.9272e-34
Scara5	1.6663e-38	0.607981	0.429	0.223	4.81945e-34
Cmpk2	2.01255e-38	0.337357	0.242	0.067	5.82091e-34
Rps3	3.18181e-38	0.52027	0.849	0.717	9.20275e-34
Adh1	3.76617e-38	0.563136	0.366	0.169	1.08929e-33
Rps7	4.7402e-38	0.481816	0.723	0.536	1.37101e-33
Ltbp4	5.36455e-38	0.565438	0.5	0.294	1.55159e-33
Laptm4a	5.65128e-38	0.466438	0.916	0.829	1.63452e-33
Gbp2	7.62049e-38	0.620203	0.386	0.178	2.20407e-33
Rpl10a	1.30735e-37	0.539246	0.725	0.56	3.78123e-33
Xaf1	1.96974e-37	0.384863	0.329	0.131	5.69707e-33
Cyb5a	2.28269e-37	0.423993	0.448	0.236	6.60222e-33
Clec3b	2.7794e-37	0.778476	0.738	0.62	8.03885e-33
Psmb8	1.5685e-36	0.492927	0.587	0.385	4.53656e-32
Psme1	1.95742e-36	0.380163	0.355	0.159	5.66145e-32
Bhlhe40	3.01812e-36	-0.53937	0.443	0.635	8.72932e-32
Igfbp6	4.11325e-36	0.836826	0.611	0.447	1.18968e-31
Rps2	6.14577e-36	0.529982	0.761	0.598	1.77754e-31
Abca8a	7.12621e-36	0.55541	0.553	0.352	2.06111e-31
Txn1	7.71642e-36	0.388043	0.674	0.492	2.23182e-31
Rps3a1	1.07563e-35	0.534674	0.93	0.869	3.11106e-31
Trim30a	1.58513e-35	0.31976	0.244	0.075	4.58466e-31
Rtp4	1.64723e-35	0.356382	0.311	0.126	4.76427e-31
Mgst1	1.70941e-35	0.356506	0.398	0.195	4.94413e-31
H2-T22	1.87242e-35	0.433919	0.448	0.247	5.4156e-31
Pmp22	3.82556e-35	0.474226	0.593	0.4	1.10647e-30
Rpl32	5.0371e-35	0.509188	0.858	0.749	1.45688e-30
Rps18	5.97341e-35	0.472684	0.942	0.861	1.72769e-30
Igtp	1.35086e-34	0.422472	0.368	0.169	3.90708e-30
Rps17	2.23932e-34	0.507697	0.904	0.81	6.47679e-30
Ebf1	6.31595e-34	0.522396	0.429	0.239	1.82676e-29
Rps29	9.11435e-34	0.472286	0.974	0.926	2.63614e-29
Rpl21	1.4415e-33	0.468647	0.851	0.753	4.16926e-29
Hsp90b1	2.77435e-33	-0.511723	0.918	0.954	8.02426e-29
Rpl36	3.2967e-33	0.486359	0.861	0.761	9.53504e-29
Gbp8	3.56092e-33	0.31116	0.295	0.116	1.02993e-28
Fstl1	9.42393e-33	0.668335	0.807	0.684	2.72568e-28
Tor3a	1.78261e-32	0.34789	0.32	0.141	5.15585e-28
Ackr4	2.56119e-32	0.536771	0.296	0.124	7.40774e-28
Rps14	2.842e-32	0.463366	0.969	0.938	8.21991e-28
Rpl12	3.43157e-32	0.484287	0.868	0.748	9.92513e-28
Hspa1b	5.99787e-32	0.909018	0.844	0.779	1.73476e-27
C1qtnf3	9.12716e-32	0.469922	0.324	0.145	2.63985e-27
Rsad2	2.60385e-31	0.422954	0.22	0.067	7.53112e-27
Shisa5	2.68015e-31	0.398704	0.511	0.321	7.75179e-27
Rpl9	3.539e-31	0.452548	0.888	0.787	1.02358e-26
Rpl11	3.57257e-31	0.443534	0.817	0.689	1.03329e-26
Zbp1	4.49892e-31	0.354783	0.332	0.152	1.30122e-26
Parp9	5.63472e-31	0.32722	0.35	0.167	1.62973e-26
Rpl7a	5.64406e-31	0.452859	0.821	0.694	1.63243e-26
Rps15	6.70623e-31	0.451558	0.912	0.838	1.93964e-26
Hspg2	7.08008e-31	-0.521043	0.759	0.845	2.04777e-26
Cdkn1c	7.11965e-31	0.390479	0.216	0.066	2.05922e-26
Rpl18	7.83531e-31	0.420131	0.878	0.753	2.26621e-26
Pltp	1.28198e-30	0.319626	0.235	0.081	3.70786e-26
Fam102b	2.23035e-30	0.377628	0.331	0.159	6.45083e-26
Rps6	2.4118e-30	0.499231	0.884	0.789	6.97565e-26
Ftl1	2.93157e-30	0.517789	0.829	0.718	8.47897e-26
Ahnak	4.16842e-30	0.53828	0.835	0.722	1.20563e-25
Uba52	1.43102e-29	0.343568	0.439	0.259	4.13894e-25
Xdh	2.32048e-29	0.344649	0.326	0.155	6.71154e-25
Rpl24	3.35635e-29	0.477582	0.801	0.693	9.70756e-25
Rpl30	5.215e-29	0.472369	0.836	0.741	1.50834e-24
Ugt1a10	8.59885e-29	0.262169	0.218	0.071	2.48705e-24
Col6a1	1.26328e-28	0.614796	0.563	0.407	3.65379e-24
Rpl22	1.78568e-28	0.435506	0.832	0.735	5.16472e-24
Rps25	2.92391e-28	0.403168	0.726	0.575	8.45683e-24
Gm42418	3.05903e-28	0.284443	0.999	0.999	8.84762e-24
Rps5	4.21293e-28	0.439279	0.924	0.854	1.21851e-23
Usp50	4.67048e-28	-0.340214	0.196	0.354	1.35084e-23
Irgm1	1.53277e-27	0.363192	0.269	0.114	4.43324e-23
Dpt	4.18167e-27	0.735312	0.757	0.673	1.20946e-22
Gm4951	5.04034e-27	0.323439	0.314	0.149	1.45782e-22
Rps19	5.19374e-27	0.402338	0.878	0.769	1.50218e-22
Psmb9	8.53821e-27	0.311907	0.363	0.191	2.46951e-22
Actb	9.9171e-27	-0.414948	0.867	0.941	2.86832e-22
Acsl4	1.50569e-26	-0.492878	0.274	0.433	4.35491e-22
Gbp9	1.87369e-26	0.239356	0.186	0.056	5.41927e-22
Samhd1	2.98829e-26	0.423181	0.467	0.294	8.64304e-22
Dcn	2.99667e-26	0.63315	0.772	0.726	8.66728e-22
Eif2ak2	5.33501e-26	0.278295	0.271	0.118	1.54305e-21
Arf5	6.78893e-26	-0.307787	0.236	0.396	1.96356e-21
Gm11808	7.75185e-26	0.290506	0.516	0.347	2.24207e-21
Col3a1	1.08939e-25	0.589193	0.818	0.704	3.15084e-21
App	1.15507e-25	0.399515	0.658	0.512	3.3408e-21
Parp12	1.15586e-25	0.270151	0.274	0.122	3.34309e-21
Tap1	1.23938e-25	0.330602	0.41	0.241	3.58466e-21
Gsta3	1.51535e-25	0.226007	0.175	0.05	4.38285e-21
Celf2	1.75365e-25	0.42958	0.687	0.553	5.0721e-21
Rplp0	1.96886e-25	0.406172	0.812	0.698	5.69454e-21
Anxa1	3.87227e-25	0.408937	0.374	0.214	1.11998e-20
Tmem140	3.95929e-25	0.223321	0.167	0.046	1.14515e-20
Rpl13a	6.14116e-25	0.391271	0.958	0.922	1.77621e-20
Ppib	6.4748e-25	0.322454	0.379	0.216	1.87271e-20
Tmsb10	6.91391e-25	0.416313	0.538	0.378	1.99971e-20
Cox7a2l	7.98461e-25	0.379951	0.76	0.625	2.30939e-20
Fmo1	1.00406e-24	0.226621	0.163	0.046	2.90403e-20
Htra3	1.0924e-24	0.51721	0.552	0.396	3.15956e-20
Axl	1.73445e-24	0.408148	0.545	0.385	5.01656e-20
Tmem59	1.78373e-24	0.298373	0.441	0.279	5.15907e-20
Aldh2	2.01217e-24	0.34938	0.503	0.339	5.81979e-20
Entpd2	2.06145e-24	0.432995	0.631	0.478	5.96234e-20
Ramp1	2.06464e-24	0.325431	0.206	0.074	5.97154e-20
Ubb	2.48088e-24	0.38458	0.657	0.503	7.17546e-20
Eif3e	3.43241e-24	0.298885	0.426	0.257	9.92757e-20
Cd47	3.72414e-24	0.333951	0.569	0.406	1.07713e-19
Actg1	4.00763e-24	-0.482098	0.883	0.929	1.15913e-19
Vit	5.11192e-24	0.255806	0.189	0.064	1.47852e-19
Ecm2	9.84981e-24	0.284843	0.273	0.128	2.84886e-19
Lepr	1.09844e-23	0.393556	0.272	0.127	3.17703e-19
Csrnp1	1.47324e-23	-0.362461	0.324	0.486	4.26106e-19
C1s1	1.54319e-23	0.532347	0.791	0.707	4.46338e-19
Ube2l6	1.55438e-23	0.286052	0.369	0.207	4.49575e-19
Nop53	1.6451e-23	0.388215	0.543	0.387	4.75813e-19
Naca	1.67089e-23	0.395006	0.728	0.609	4.83273e-19
Serpina3n	2.03591e-23	0.378149	0.273	0.129	5.88846e-19
Tnc	2.24603e-23	-0.886476	0.283	0.437	6.49619e-19
Rabac1	2.94961e-23	0.292979	0.538	0.378	8.53115e-19
Spon2	2.94994e-23	-0.775045	0.598	0.673	8.53211e-19
Rps4x	3.72091e-23	0.422803	0.935	0.898	1.0762e-18
Scpep1	4.28455e-23	0.351033	0.403	0.247	1.23922e-18
mt-Cytb	6.18756e-23	0.200942	0.469	0.312	1.78963e-18
Lama2	1.18605e-22	0.303555	0.366	0.213	3.43041e-18
Atp5j	1.32849e-22	0.197474	0.231	0.098	3.8424e-18
Chchd2	1.67556e-22	-0.422841	0.858	0.899	4.84623e-18
Gpc3	1.68227e-22	0.442913	0.432	0.275	4.86564e-18
Ptx3	1.97018e-22	-0.865561	0.068	0.173	5.69835e-18
Ablim1	2.27909e-22	0.283267	0.305	0.159	6.59181e-18
Ifi207	2.30267e-22	0.218944	0.14	0.035	6.66001e-18
Ndufa6	2.40217e-22	0.274119	0.432	0.271	6.94779e-18
S100a16	2.79073e-22	-0.394874	0.58	0.7	8.07164e-18
Lamb1	3.68534e-22	0.493829	0.618	0.48	1.06591e-17
mt-Co2	4.89514e-22	0.18705	0.925	0.855	1.41582e-17
Tapbpl	5.52603e-22	0.243982	0.229	0.099	1.59829e-17
Rpl41	5.9933e-22	0.375283	0.969	0.928	1.73344e-17
Wipi1	6.99384e-22	0.275518	0.286	0.146	2.02283e-17
Ecm1	7.52568e-22	0.393418	0.469	0.315	2.17665e-17
Penk	8.17212e-22	0.483713	0.282	0.144	2.36362e-17
Nfkbia	8.97696e-22	-0.396403	0.777	0.859	2.59641e-17
Apol9a	1.19618e-21	0.172462	0.127	0.03	3.45972e-17
Mfap5	1.28294e-21	0.43012	0.363	0.213	3.71064e-17
Homer1	1.43923e-21	-0.19701	0.063	0.165	4.16269e-17
Clmp	1.75874e-21	0.403911	0.44	0.283	5.08679e-17
Ifi203	2.97004e-21	0.271488	0.22	0.094	8.59025e-17
Col1a2	3.67058e-21	0.540086	0.874	0.777	1.06164e-16
Rpl14	3.96205e-21	0.353494	0.844	0.769	1.14594e-16
Mettl7a1	4.11155e-21	0.230244	0.224	0.098	1.18918e-16
Nfkb1	6.56793e-21	-0.593232	0.297	0.425	1.89964e-16
Rpl27	7.08625e-21	0.335266	0.741	0.617	2.04956e-16
Pnp	8.11924e-21	0.403114	0.456	0.311	2.34833e-16
Grn	8.28973e-21	0.373042	0.553	0.422	2.39764e-16
Zfp503	8.481e-21	0.307087	0.39	0.235	2.45296e-16
Znfx1	1.05881e-20	0.217095	0.24	0.11	3.06241e-16
Aida	1.12642e-20	0.285025	0.316	0.179	3.25795e-16
Nsa2	1.28144e-20	0.295229	0.372	0.227	3.70632e-16
S100a11	1.5118e-20	0.269956	0.257	0.125	4.37259e-16
Timp2	1.54011e-20	0.445127	0.871	0.819	4.45445e-16
Lgmn	1.72431e-20	-0.359784	0.563	0.681	4.98721e-16
Rpl39	1.74677e-20	0.394134	0.916	0.861	5.05219e-16
Ifrd1	1.91202e-20	-0.466944	0.576	0.709	5.53014e-16
Selenbp1	2.10967e-20	0.153898	0.278	0.139	6.10181e-16
Col12a1	2.14497e-20	-0.319235	0.164	0.291	6.20391e-16
Gpx3	2.36755e-20	0.534146	0.669	0.558	6.84766e-16
Atp1a1	4.04066e-20	-0.504006	0.557	0.682	1.16868e-15
Usp18	4.35162e-20	0.17608	0.141	0.042	1.25862e-15
Trafd1	4.84809e-20	0.271554	0.367	0.22	1.40221e-15
Serpinf1	5.16546e-20	0.370526	0.413	0.266	1.49401e-15
Nme1	5.66531e-20	-0.365443	0.416	0.555	1.63858e-15
Lgals9	5.87303e-20	0.198372	0.192	0.077	1.69866e-15
Son	5.9609e-20	0.289876	0.612	0.476	1.72407e-15
Parp14	8.6854e-20	0.229837	0.218	0.097	2.51208e-15
Tsc22d1	8.71413e-20	0.314961	0.423	0.272	2.52039e-15
Ptgis	8.75083e-20	-0.398649	0.457	0.589	2.531e-15
Daxx	9.17642e-20	0.172974	0.162	0.056	2.6541e-15
Mxra8	1.00481e-19	0.265428	0.343	0.199	2.9062e-15
Ddx60	1.0613e-19	0.169112	0.162	0.056	3.06961e-15
Tuba1a	1.17637e-19	0.130632	0.61	0.46	3.40242e-15
Use1	1.2449e-19	0.24028	0.329	0.187	3.60063e-15
Patl2	1.31419e-19	0.175199	0.172	0.063	3.80102e-15
Cox7c	1.46115e-19	0.195929	0.678	0.51	4.22608e-15
Sertad1	1.47929e-19	-0.36784	0.394	0.537	4.27856e-15
Rps28	1.81689e-19	0.317638	0.902	0.851	5.25499e-15
Socs3	1.99039e-19	0.706817	0.5	0.373	5.7568e-15
Nupr1	2.05793e-19	0.309369	0.336	0.198	5.95215e-15
Fn1	3.38784e-19	0.635106	0.674	0.578	9.79865e-15
Ccnl2	3.55016e-19	0.217073	0.343	0.2	1.02681e-14
Trim12a	3.98331e-19	0.20057	0.167	0.062	1.15209e-14
Fau	4.30517e-19	0.326164	0.926	0.875	1.24518e-14
Klf9	4.6101e-19	0.36061	0.605	0.477	1.33338e-14
Ifi211	6.17791e-19	0.294106	0.364	0.223	1.78684e-14
Ifi35	7.61092e-19	0.245032	0.356	0.215	2.20131e-14
Tmem176b	7.88465e-19	0.362858	0.569	0.423	2.28048e-14
Pamr1	1.01856e-18	0.221142	0.168	0.064	2.94597e-14
Ddx3y	1.59272e-18	-0.167257	0.107	0.217	4.60662e-14
Tor1aip1	1.73551e-18	0.273924	0.439	0.295	5.0196e-14
Cfh	1.78553e-18	0.272315	0.227	0.107	5.16427e-14
Fgfr1	1.79783e-18	0.306052	0.482	0.346	5.19987e-14
Ifih1	2.17951e-18	0.214423	0.206	0.091	6.3038e-14
Nbl1	2.18772e-18	0.438859	0.402	0.261	6.32755e-14
Cavin3	2.90433e-18	0.227963	0.252	0.128	8.40021e-14
Lgals1	3.18982e-18	-0.448492	0.692	0.786	9.22592e-14
Ltbp1	3.24261e-18	0.355452	0.357	0.223	9.37861e-14
Dkk3	4.14924e-18	0.299144	0.259	0.134	1.20009e-13
Bc1	4.50859e-18	-0.499297	0.152	0.271	1.30402e-13
Thbs3	6.29788e-18	0.306904	0.372	0.238	1.82154e-13
Lysmd2	7.60065e-18	0.268419	0.352	0.218	2.19834e-13
Uqcrb	8.63547e-18	0.23387	0.409	0.265	2.49764e-13
Cox8a	8.7403e-18	0.179048	0.314	0.182	2.52796e-13
Hoxd9	9.27409e-18	0.156659	0.118	0.032	2.68235e-13
Rps26	1.40149e-17	0.353063	0.872	0.807	4.05352e-13
Gm43302	1.5369e-17	0.17555	0.131	0.041	4.44518e-13
Cavin1	1.63767e-17	-0.390778	0.832	0.865	4.73662e-13
Adar	1.74709e-17	0.17764	0.215	0.1	5.0531e-13
Chst11	1.90462e-17	-0.16052	0.046	0.125	5.50873e-13
Oaf	2.18592e-17	0.234291	0.292	0.162	6.32234e-13
Rps8	2.2235e-17	0.344903	0.972	0.966	6.43102e-13
Tgfbr2	2.35254e-17	0.297711	0.445	0.311	6.80425e-13
Anapc13	2.57908e-17	0.155565	0.171	0.067	7.45947e-13
Ifitm2	2.59944e-17	0.280126	0.431	0.295	7.51837e-13
Gch1	2.80083e-17	-0.148975	0.042	0.118	8.10085e-13
Herc6	4.34814e-17	0.189574	0.178	0.075	1.25761e-12
Slfn2	4.54436e-17	0.197078	0.136	0.046	1.31437e-12
S100a6	4.98403e-17	-0.399525	0.93	0.962	1.44153e-12
Med14	5.42384e-17	-0.195907	0.148	0.262	1.56874e-12
Efemp1	5.67183e-17	0.444931	0.575	0.447	1.64046e-12
Psmd13	5.75601e-17	-0.32862	0.417	0.537	1.66481e-12
Mcrip1	5.77934e-17	-0.299095	0.364	0.491	1.67156e-12
Fgf2	5.80773e-17	-0.377203	0.209	0.328	1.67977e-12
mt-Nd1	6.35494e-17	0.125826	0.656	0.526	1.83804e-12
Mmp2	7.46207e-17	0.300878	0.331	0.206	2.15825e-12
Palm	7.80183e-17	0.246783	0.373	0.239	2.25652e-12
Slc29a1	8.69192e-17	0.160608	0.181	0.077	2.51397e-12
Ifi205	1.07272e-16	0.26959	0.302	0.177	3.10264e-12
Myadm	1.27281e-16	0.288139	0.462	0.325	3.68135e-12
Gas6	1.76763e-16	0.496011	0.573	0.44	5.11252e-12
C1ra	1.94583e-16	0.371763	0.671	0.555	5.62793e-12
Sri	2.06903e-16	0.192805	0.26	0.141	5.98426e-12
Vcam1	2.08869e-16	-0.40653	0.268	0.389	6.0411e-12
Ryr3	2.55284e-16	-0.182128	0.125	0.232	7.38358e-12
Malsu1	2.6819e-16	0.164771	0.163	0.066	7.75687e-12
Odc1	3.27996e-16	-0.297947	0.215	0.336	9.48664e-12
Eef1b2	3.37244e-16	0.292049	0.868	0.791	9.75412e-12
Pink1	3.47503e-16	0.225968	0.266	0.147	1.00508e-11
Id3	3.5038e-16	0.54587	0.582	0.46	1.0134e-11
Jchain	3.88849e-16	-0.664787	0.12	0.224	1.12467e-11
Gnas	4.09025e-16	0.28334	0.604	0.484	1.18302e-11
Eif3k	5.21198e-16	0.231841	0.466	0.325	1.50746e-11
Ddah2	5.25567e-16	0.247115	0.379	0.246	1.5201e-11
Cd248	6.11973e-16	0.308502	0.306	0.186	1.77001e-11
Nabp1	6.22611e-16	-0.194773	0.103	0.202	1.80078e-11
Ptgs2	7.7455e-16	-0.444439	0.146	0.256	2.24023e-11
Igsf10	7.74708e-16	0.206801	0.242	0.13	2.24069e-11
Cygb	8.18863e-16	0.434464	0.71	0.613	2.3684e-11
Emc10	8.31978e-16	-0.254325	0.407	0.54	2.40633e-11
Slfn5	9.36815e-16	0.197523	0.215	0.105	2.70955e-11
Fcgrt	9.61062e-16	0.286944	0.476	0.347	2.77968e-11
Tagln	1.0437e-15	-0.458437	0.084	0.174	3.01869e-11
Stat6	1.07353e-15	0.153977	0.164	0.069	3.10496e-11
Arpc1b	1.18581e-15	0.321576	0.517	0.389	3.42972e-11
Serinc1	1.22448e-15	0.181044	0.459	0.319	3.54156e-11
Hpgd	1.27658e-15	0.226796	0.238	0.123	3.69225e-11
Cebpb	1.68367e-15	-0.417827	0.582	0.681	4.86969e-11
Lbh	1.86103e-15	-0.293339	0.246	0.368	5.38266e-11
Tmem256	2.08461e-15	-0.310318	0.479	0.588	6.02932e-11
Ppp1r2	2.36783e-15	0.357417	0.628	0.524	6.84848e-11
Nova1	2.44016e-15	0.191022	0.231	0.122	7.05768e-11
Ssr3	2.68965e-15	-0.306614	0.58	0.676	7.77929e-11
Postn	2.75702e-15	0.487041	0.571	0.453	7.97413e-11
Dpep1	2.77792e-15	0.402043	0.559	0.44	8.03459e-11
Acaa2	3.3253e-15	0.224009	0.274	0.159	9.61777e-11
Atraid	4.27489e-15	0.188063	0.285	0.166	1.23643e-10
Cd302	4.55214e-15	0.257555	0.321	0.201	1.31661e-10
Col6a2	4.75036e-15	0.359437	0.459	0.338	1.37395e-10
Lamb2	4.87188e-15	0.264827	0.391	0.266	1.40909e-10
Ar	6.42751e-15	0.245249	0.276	0.162	1.85903e-10
Sp110	6.52775e-15	0.1444	0.115	0.038	1.88802e-10
Hint1	6.73451e-15	0.223036	0.521	0.405	1.94782e-10
Prrc2a	6.78108e-15	-0.235373	0.269	0.388	1.96129e-10
Fam46a	7.46067e-15	0.27599	0.301	0.186	2.15785e-10
Rps20	8.26617e-15	0.329896	0.911	0.864	2.39082e-10
Glul	9.75695e-15	0.25035	0.393	0.267	2.822e-10
Trim30d	1.10516e-14	0.130433	0.129	0.047	3.19646e-10
Parp3	1.11124e-14	0.165033	0.151	0.063	3.21405e-10
Fyn	1.11571e-14	0.217457	0.314	0.197	3.22698e-10
Qpct	1.1489e-14	0.163766	0.172	0.077	3.32298e-10
Tspo	1.19436e-14	0.257815	0.667	0.532	3.45444e-10
Ctsh	1.27551e-14	0.153473	0.155	0.065	3.68916e-10
Add3	1.35721e-14	0.246875	0.452	0.322	3.92544e-10
Sh3d19	1.43187e-14	0.213344	0.3	0.183	4.14141e-10
Sdc4	1.57544e-14	-0.302714	0.378	0.492	4.55665e-10
Pkig	1.77867e-14	-0.282889	0.273	0.388	5.14443e-10
Apol6	1.83352e-14	0.139003	0.105	0.032	5.30308e-10
Nmi	1.90209e-14	0.186069	0.169	0.077	5.50141e-10
Tgfbr3	2.43069e-14	0.300076	0.594	0.476	7.03028e-10
Fbn1	2.49883e-14	0.3341	0.636	0.528	7.22738e-10
Antxr2	2.54849e-14	0.160047	0.219	0.114	7.37099e-10
Sod2	3.09303e-14	-0.434936	0.318	0.427	8.94597e-10
Zfp36l2	3.13569e-14	0.311347	0.624	0.517	9.06936e-10
H3f3a	3.31089e-14	0.260264	0.662	0.549	9.57609e-10
Cyp51	3.44495e-14	-0.257202	0.175	0.283	9.96384e-10
Actn1	3.97363e-14	-0.258098	0.147	0.248	1.14929e-09
Rpl7	4.25315e-14	0.270313	0.933	0.89	1.23014e-09
Ifitm1	5.95268e-14	0.259225	0.202	0.105	1.72169e-09
Arpp19	6.4525e-14	0.193236	0.413	0.285	1.86626e-09
Chp1	6.69528e-14	0.201722	0.315	0.198	1.93648e-09
Ahnak2	7.04798e-14	0.180005	0.139	0.057	2.03849e-09
Srsf9	8.41596e-14	-0.217768	0.232	0.342	2.43415e-09
Pid1	9.13357e-14	0.259501	0.548	0.421	2.6417e-09
Clic4	9.89032e-14	0.276708	0.453	0.342	2.86058e-09
Rps15a	1.01656e-13	0.281077	0.862	0.821	2.9402e-09
Col8a1	1.04223e-13	-0.704933	0.487	0.563	3.01445e-09
Smad4	1.1674e-13	0.162143	0.212	0.112	3.37646e-09
Rspo3	1.26936e-13	-0.392771	0.193	0.289	3.67137e-09
Lamp2	1.36227e-13	0.237476	0.694	0.585	3.94009e-09
Fhl1	1.38401e-13	0.213511	0.328	0.211	4.00297e-09
Rplp2	1.61603e-13	-0.38158	0.973	0.986	4.67406e-09
Atf3	1.62206e-13	0.369646	0.321	0.212	4.69149e-09
Ralbp1	1.67411e-13	0.228791	0.35	0.235	4.84202e-09
Grina	1.7164e-13	0.169467	0.267	0.162	4.96434e-09
Rps16	1.73407e-13	0.287749	0.919	0.884	5.01545e-09
Gm10282	2.31717e-13	-0.132739	0.072	0.15	6.70194e-09
Ndufb11	2.58311e-13	0.178668	0.339	0.221	7.47114e-09
Rps13	2.71469e-13	0.268351	0.855	0.8	7.8517e-09
Csnk1g2	2.71484e-13	-0.275161	0.451	0.557	7.85214e-09
Irf9	2.85404e-13	0.226043	0.466	0.344	8.25473e-09
Cpxm1	2.89196e-13	-0.225023	0.185	0.291	8.36443e-09
Dynll1	3.36954e-13	0.225223	0.372	0.259	9.74571e-09
Ang	3.55977e-13	0.125097	0.114	0.041	1.02959e-08
Eef1a1	3.85183e-13	0.304577	0.992	0.99	1.11406e-08
Paics	4.32374e-13	0.156108	0.22	0.12	1.25056e-08
Rps24	4.34304e-13	0.276434	0.951	0.93	1.25614e-08
Chl1	4.46907e-13	-0.226431	0.212	0.326	1.29259e-08
Ckb	5.20684e-13	-0.385873	0.385	0.502	1.50597e-08
Atp5c1	5.78365e-13	0.186855	0.312	0.202	1.6728e-08
Adamtsl4	6.4023e-13	0.114226	0.103	0.034	1.85174e-08
Usmg5	7.15722e-13	0.175006	0.314	0.204	2.07008e-08
Cox6c	8.44414e-13	0.144442	0.584	0.462	2.4423e-08
Agtr1a	8.72421e-13	0.119558	0.113	0.042	2.5233e-08
Emilin2	8.75198e-13	0.194669	0.222	0.124	2.53134e-08
Atp5h	9.02763e-13	0.131526	0.57	0.445	2.61106e-08
Serpinh1	9.61731e-13	-0.458088	0.817	0.826	2.78161e-08
Nav1	9.66832e-13	0.303972	0.315	0.211	2.79637e-08
Rpl36a	1.02744e-12	0.253855	0.866	0.813	2.97165e-08
Manf	1.03519e-12	0.236558	0.377	0.268	2.99407e-08
Eef1g	1.14858e-12	0.208416	0.607	0.488	3.32203e-08
Maf1	1.19745e-12	0.173994	0.273	0.168	3.46338e-08
Naalad2	1.30791e-12	0.147024	0.101	0.034	3.78288e-08
Vat1	1.31739e-12	0.169059	0.294	0.186	3.81029e-08
Pik3r1	1.37094e-12	0.229551	0.329	0.222	3.96516e-08
Azin1	1.38007e-12	-0.235035	0.427	0.536	3.99157e-08
Ppp1r15a	1.39585e-12	-0.202353	0.57	0.695	4.03721e-08
Pbx1	1.60269e-12	0.313838	0.487	0.387	4.63546e-08
Gpx2	1.63159e-12	0.122444	0.116	0.044	4.71905e-08
Inmt	1.68915e-12	0.407767	0.148	0.068	4.88554e-08
Pla2g16	1.71084e-12	0.233433	0.218	0.124	4.94827e-08
Tpt1	1.89898e-12	0.253367	0.992	0.993	5.49242e-08
9530068E07Rik	1.96356e-12	-0.285078	0.781	0.835	5.6792e-08
Slc16a1	2.0131e-12	-0.194197	0.085	0.164	5.8225e-08
Klf3	2.0231e-12	0.161032	0.199	0.107	5.8514e-08
Sbds	2.11505e-12	0.193661	0.3	0.193	6.11735e-08
2025-03-03	2.1863e-12	-0.243618	0.202	0.299	6.32344e-08
Mitd1	2.20022e-12	0.125366	0.103	0.036	6.36368e-08
Ifi27	2.33192e-12	-0.19019	0.1	0.183	6.74462e-08
Lgi2	2.37879e-12	-0.566	0.425	0.51	6.88018e-08
Supt4a	2.40176e-12	0.129177	0.142	0.063	6.94662e-08
Prpf19	2.52939e-12	0.155846	0.267	0.162	7.31575e-08
Dnajc3	2.69483e-12	0.236779	0.443	0.33	7.79425e-08
Nr4a2	2.75585e-12	-0.1555	0.105	0.191	7.97076e-08
Psmb10	2.94568e-12	0.215756	0.629	0.515	8.51978e-08
Pxk	2.95343e-12	0.160243	0.245	0.144	8.5422e-08
Nr4a3	3.21272e-12	-0.259522	0.113	0.196	9.29214e-08
Il11ra1	3.25891e-12	-0.370659	0.6	0.677	9.42575e-08
Adamdec1	3.37475e-12	0.405601	0.148	0.067	9.76079e-08
Gns	3.75299e-12	0.210287	0.411	0.295	1.08548e-07
Ifngr1	3.93818e-12	0.223841	0.448	0.337	1.13904e-07
Peg3	4.07683e-12	0.133284	0.116	0.046	1.17914e-07
Camk2n1	4.29848e-12	0.261677	0.524	0.412	1.24325e-07
Gm12355	4.36404e-12	-0.129849	0.087	0.165	1.26221e-07
Ybx1	4.38071e-12	0.262801	0.735	0.648	1.26703e-07
Cd44	4.55457e-12	-0.244141	0.292	0.4	1.31732e-07
Osr1	4.7199e-12	0.194552	0.159	0.078	1.36514e-07
Thsd7a	4.7468e-12	0.144172	0.147	0.068	1.37292e-07
Ogfr	5.43902e-12	0.177086	0.31	0.203	1.57313e-07
Adamtsl3	5.45111e-12	0.156916	0.171	0.087	1.57662e-07
Creld2	5.57583e-12	0.176793	0.244	0.144	1.6127e-07
Jun	5.62079e-12	0.461434	0.889	0.886	1.6257e-07
Tmsb4x	5.65175e-12	0.133567	0.958	0.904	1.63466e-07
Prmt1	5.76403e-12	-0.220552	0.207	0.305	1.66713e-07
Ctgf	6.14152e-12	-0.29444	0.311	0.432	1.77631e-07
Polr2l	6.62744e-12	-0.214296	0.238	0.336	1.91685e-07
Rac1	6.66667e-12	0.195424	0.452	0.337	1.9282e-07
Saa3	6.75075e-12	-1.82281	0.058	0.122	1.95252e-07
Flna	7.69906e-12	-0.292112	0.453	0.551	2.2268e-07
Il6ra	8.00041e-12	0.143051	0.155	0.075	2.31396e-07
Hspb1	8.17179e-12	0.682072	0.275	0.181	2.36353e-07
Lpl	9.16174e-12	0.450573	0.42	0.308	2.64985e-07
Nkx2-3	9.20487e-12	0.274004	0.405	0.3	2.66233e-07
Ackr3	9.97685e-12	0.256702	0.286	0.184	2.8856e-07
Olfml1	9.98882e-12	0.112196	0.107	0.04	2.88907e-07
Tor1aip2	1.03196e-11	0.173943	0.285	0.181	2.98473e-07
Gfpt2	1.1377e-11	0.334894	0.42	0.319	3.29057e-07
Efemp2	1.20644e-11	-0.221414	0.252	0.352	3.48937e-07
Fosl2	1.24931e-11	-0.239865	0.343	0.451	3.61337e-07
Serpinb6a	1.27257e-11	0.241185	0.602	0.505	3.68067e-07
Zfp521	1.29416e-11	0.128601	0.145	0.068	3.74309e-07
Ckap4	1.34997e-11	-0.303473	0.394	0.488	3.90451e-07
Casp12	1.52153e-11	0.168465	0.263	0.163	4.40072e-07
Mgp	1.61247e-11	-0.824808	0.78	0.745	4.66375e-07
Aftph	1.64411e-11	0.207704	0.285	0.187	4.75525e-07
Edf1	1.73849e-11	0.126063	0.193	0.106	5.02824e-07
Scd1	1.95965e-11	-0.16628	0.145	0.235	5.66789e-07
Rab3d	2.01178e-11	0.146568	0.207	0.118	5.81867e-07
Vegfd	2.0632e-11	0.18941	0.178	0.095	5.9674e-07
Mfge8	2.08068e-11	0.244555	0.375	0.267	6.01795e-07
Tnrc6a	2.38003e-11	0.196629	0.342	0.237	6.88377e-07
Tgm2	2.39472e-11	0.149435	0.376	0.259	6.92626e-07
Col14a1	2.49854e-11	0.319849	0.645	0.549	7.22654e-07
Ggnbp2	2.55377e-11	0.200003	0.435	0.322	7.38627e-07
Antxr1	2.67354e-11	0.200383	0.481	0.362	7.73268e-07
Nr4a1	2.92196e-11	-0.366253	0.773	0.834	8.45118e-07
Pnrc1	3.11606e-11	0.234695	0.46	0.351	9.01257e-07
Capns1	3.36768e-11	-0.190751	0.435	0.547	9.74033e-07
Cbr3	3.7885e-11	0.142405	0.15	0.074	1.09575e-06
Slc25a4	3.86153e-11	0.208984	0.546	0.439	1.11687e-06
Mylk	3.94942e-11	-0.200989	0.099	0.176	1.14229e-06
Usp25	4.03466e-11	0.165675	0.253	0.158	1.16695e-06
Sfrp1	4.18283e-11	-0.38672	0.434	0.547	1.2098e-06
Ube2r2	4.32542e-11	0.221142	0.448	0.345	1.25104e-06
Sulf2	4.52318e-11	0.236572	0.414	0.309	1.30824e-06
Capg	4.73228e-11	0.181258	0.251	0.156	1.36872e-06
Dgkb	4.85224e-11	-0.113843	0.061	0.126	1.40341e-06
Eif4g3	5.47383e-11	0.152109	0.258	0.162	1.5832e-06
F3	5.72583e-11	-0.320473	0.314	0.416	1.65608e-06
Hspa1a	5.74095e-11	0.595045	0.827	0.809	1.66046e-06
Ndufa13	6.09544e-11	0.129576	0.524	0.41	1.76298e-06
Kptn	6.16884e-11	-0.115243	0.09	0.166	1.78421e-06
Lrpap1	6.52035e-11	0.149679	0.297	0.195	1.88588e-06
Rgcc	6.5397e-11	-0.141428	0.064	0.13	1.89148e-06
Lama4	6.77373e-11	0.243848	0.349	0.251	1.95916e-06
Hhip	7.43256e-11	0.154516	0.114	0.047	2.14972e-06
Acsl5	7.71793e-11	0.151491	0.222	0.131	2.23226e-06
Uqcrh	8.17666e-11	0.181354	0.765	0.679	2.36493e-06
Pdia6	8.33124e-11	-0.313337	0.644	0.712	2.40964e-06
Ugp2	8.70093e-11	0.193829	0.386	0.287	2.51657e-06
Dlc1	8.87061e-11	0.235623	0.569	0.472	2.56565e-06
Hjurp	9.06059e-11	0.116213	0.13	0.059	2.62059e-06
Tceal9	9.49852e-11	-0.305335	0.626	0.698	2.74726e-06
Hsd17b11	9.56465e-11	0.171429	0.265	0.172	2.76638e-06
Cdkn1a	9.62549e-11	0.279706	0.311	0.214	2.78398e-06
Canx	9.92794e-11	-0.270274	0.692	0.776	2.87146e-06
Rps27l	1.01833e-10	0.194992	0.34	0.242	2.94532e-06
Nos1ap	1.0208e-10	-0.179854	0.175	0.263	2.95246e-06
Rnf114	1.02662e-10	0.130701	0.199	0.113	2.96931e-06
Tns1	1.04699e-10	0.152276	0.295	0.196	3.02821e-06
Psma2	1.09466e-10	0.204579	0.472	0.364	3.1661e-06
Fndc1	1.09517e-10	0.241391	0.54	0.432	3.16755e-06
Hivep2	1.13368e-10	-0.259682	0.363	0.462	3.27894e-06
Gbp4	1.17406e-10	0.180411	0.152	0.077	3.39572e-06
Pabpc1	1.19217e-10	-0.273054	0.807	0.862	3.44811e-06
Pik3ip1	1.27132e-10	0.161936	0.256	0.161	3.67703e-06
Rp9	1.27592e-10	0.173836	0.262	0.171	3.69035e-06
Nfib	1.31018e-10	0.248148	0.629	0.542	3.78942e-06
Bnip3l	1.3968e-10	0.156788	0.224	0.136	4.03997e-06
Fem1b	1.41187e-10	-0.210414	0.125	0.204	4.08356e-06
Cir1	1.44678e-10	0.155029	0.206	0.121	4.18451e-06
Rack1	1.467e-10	0.241034	0.86	0.816	4.24301e-06
Pttg1ip	1.47265e-10	0.188169	0.366	0.266	4.25935e-06
Chpf	1.83185e-10	-0.172724	0.231	0.331	5.29825e-06
Ccdc3	1.84117e-10	-0.310719	0.108	0.183	5.32522e-06
Cyp2d22	1.86048e-10	0.125709	0.154	0.078	5.38106e-06
Atp11a	1.86805e-10	0.134792	0.161	0.085	5.40296e-06
Col5a2	1.92889e-10	0.23328	0.44	0.326	5.57892e-06
Ptch1	1.932e-10	0.205803	0.317	0.216	5.58793e-06
Smad7	2.15671e-10	-0.194172	0.158	0.242	6.23785e-06
Akt1	2.16054e-10	0.110874	0.14	0.069	6.24893e-06
AC154200.1	2.19178e-10	-0.133943	0.134	0.216	6.33927e-06
Ilk	2.20499e-10	0.134549	0.245	0.152	6.3775e-06
Cd81	2.33842e-10	0.158309	0.234	0.146	6.76342e-06
Gdf10	2.40759e-10	-0.175739	0.179	0.275	6.96348e-06
Ginm1	2.45694e-10	0.137484	0.24	0.149	7.10621e-06
Sod1	2.58453e-10	0.178917	0.763	0.694	7.47525e-06
Abi3bp	2.69253e-10	0.214282	0.349	0.248	7.78761e-06
Mn1	3.15689e-10	0.129709	0.164	0.089	9.13068e-06
Arpc4	3.22299e-10	-0.198057	0.359	0.46	9.32187e-06
Gpnmb	3.26278e-10	0.165636	0.11	0.047	9.43693e-06
Gm26745	3.32454e-10	-0.171176	0.212	0.301	9.61557e-06
Maf	3.33306e-10	0.208841	0.294	0.203	9.64021e-06
Cox5a	3.38303e-10	-0.2973	0.479	0.568	9.78475e-06
Carhsp1	3.38969e-10	0.201206	0.329	0.232	9.80401e-06
Sspn	3.40905e-10	0.139408	0.173	0.095	9.86e-06
Phlda3	3.46479e-10	0.167907	0.245	0.156	1.00212e-05
Aimp1	3.47974e-10	0.12817	0.158	0.083	1.00645e-05
Has1	3.6075e-10	-0.349989	0.272	0.367	1.0434e-05
Gadd45b	3.60948e-10	0.262169	0.322	0.226	1.04397e-05
Sptbn1	3.89135e-10	0.227066	0.739	0.674	1.1255e-05
Hsbp1	4.05361e-10	0.14518	0.215	0.129	1.17242e-05
Tnfaip3	4.52287e-10	-0.22156	0.154	0.238	1.30815e-05
Elob	4.60463e-10	0.146342	0.412	0.303	1.3318e-05
Psme2	5.28295e-10	0.219721	0.676	0.569	1.52799e-05
Ctsf	5.3491e-10	0.161588	0.305	0.21	1.54712e-05
Sgce	5.41086e-10	0.167193	0.218	0.135	1.56498e-05
Ybx3	5.6387e-10	0.171938	0.415	0.311	1.63088e-05
Tmem106b	5.6856e-10	0.169291	0.284	0.191	1.64445e-05
Plcb1	5.98119e-10	-0.198225	0.165	0.249	1.72994e-05
Baz1a	6.84538e-10	-0.14044	0.107	0.181	1.97989e-05
Tubb4b	7.46041e-10	0.147427	0.338	0.238	2.15777e-05
Ccl7	7.94646e-10	-0.567142	0.329	0.422	2.29835e-05
Wbp1l	8.42254e-10	0.146723	0.209	0.127	2.43605e-05
Itih5	8.88954e-10	0.247418	0.407	0.307	2.57112e-05
Dpm3	8.89988e-10	0.103066	0.317	0.216	2.57411e-05
Plcb4	9.48608e-10	0.153524	0.136	0.068	2.74366e-05
Adamts15	9.57132e-10	-0.184152	0.065	0.127	2.76831e-05
H2-K1	1.02035e-09	0.290258	0.955	0.939	2.95116e-05
Metrn	1.11258e-09	-0.180486	0.126	0.201	3.21792e-05
Mrpl30	1.13928e-09	0.122702	0.181	0.103	3.29514e-05
Cpq	1.14705e-09	0.189112	0.386	0.287	3.31761e-05
Rab20	1.22075e-09	-0.117354	0.064	0.124	3.53078e-05
Eif3m	1.24141e-09	0.163222	0.245	0.16	3.59052e-05
Dad1	1.25819e-09	0.102555	0.175	0.098	3.63907e-05
Hspa8	1.41946e-09	0.301659	0.888	0.836	4.10551e-05
Gm26885	1.53575e-09	0.161701	0.136	0.069	4.44186e-05
Psma5	1.54953e-09	0.150648	0.354	0.255	4.48171e-05
Tek	1.58198e-09	0.169845	0.212	0.132	4.57556e-05
Ccpg1	1.63126e-09	0.13908	0.23	0.144	4.71809e-05
Sdhb	1.73141e-09	0.108253	0.249	0.159	5.00774e-05
Tmem234	1.82349e-09	0.191206	0.33	0.24	5.27408e-05
Mllt3	1.83917e-09	0.114387	0.154	0.082	5.31942e-05
Wasf2	1.87348e-09	0.112417	0.136	0.069	5.41866e-05
Dusp6	1.88479e-09	-0.180001	0.294	0.396	5.45139e-05
Psma7	1.93201e-09	0.212092	0.412	0.319	5.58795e-05
Msl1	2.07355e-09	0.132166	0.268	0.177	5.99733e-05
Tppp3	2.15267e-09	0.214179	0.372	0.278	6.22617e-05
Anks1b	2.20423e-09	-0.125942	0.124	0.199	6.37528e-05
Slirp	2.20849e-09	0.152798	0.291	0.203	6.3876e-05
Eef2	2.30687e-09	0.269308	0.908	0.882	6.67215e-05
H2-M3	2.35091e-09	0.113729	0.125	0.061	6.79955e-05
Rbm43	2.64279e-09	0.100617	0.132	0.066	7.64373e-05
Cfb	2.70301e-09	0.358068	0.453	0.363	7.81791e-05
Ik	2.90155e-09	0.134139	0.308	0.212	8.39216e-05
Helz2	2.92499e-09	0.104907	0.129	0.064	8.45996e-05
Eid1	2.94308e-09	0.157843	0.383	0.282	8.51227e-05
Irak3	2.94316e-09	0.126241	0.132	0.067	8.51249e-05
Esyt2	2.96054e-09	-0.152261	0.214	0.303	8.56277e-05
Dtx3l	2.96628e-09	0.121904	0.157	0.086	8.57938e-05
Lrp10	2.97965e-09	0.103159	0.141	0.074	8.61805e-05
Cdc42	3.10791e-09	0.192149	0.58	0.493	8.989e-05
Fundc2	3.14163e-09	0.12996	0.165	0.093	9.08653e-05
Eci2	3.15056e-09	0.112197	0.175	0.099	9.11236e-05
Ak3	3.19777e-09	0.116152	0.154	0.084	9.2489e-05
Gm47283	3.35781e-09	0.13258	0.19	0.112	9.7118e-05
Scaf11	3.63401e-09	0.14025	0.215	0.135	0.000105106
Ctsk	3.76788e-09	0.171634	0.221	0.14	0.000108978
Gsn	3.97421e-09	0.33169	0.959	0.956	0.000114946
Trim25	4.03554e-09	0.121571	0.205	0.124	0.00011672
Thbs1	4.05308e-09	-0.557491	0.374	0.455	0.000117227
Hsd11b1	4.426e-09	0.203507	0.334	0.242	0.000128013
Man1a	4.4307e-09	0.207425	0.422	0.33	0.000128149
Hoxd8	4.4329e-09	0.135737	0.129	0.066	0.000128213
Smim14	4.61947e-09	0.17628	0.465	0.366	0.000133609
Cast	4.76738e-09	0.209403	0.412	0.32	0.000137887
Hist1h1c	5.13089e-09	0.208778	0.24	0.158	0.000148401
Wsb1	5.15181e-09	-0.228343	0.558	0.643	0.000149006
Luc7l2	5.29711e-09	0.163453	0.336	0.246	0.000153208
Rxra	5.35167e-09	0.12351	0.169	0.098	0.000154786
Gadd45g	5.40046e-09	0.602077	0.585	0.538	0.000156197
Prdx5	5.50415e-09	0.208052	0.495	0.4	0.000159197
Emd	5.74939e-09	-0.135099	0.238	0.331	0.00016629
Angptl2	5.76009e-09	0.229455	0.413	0.324	0.000166599
Flii	5.79083e-09	0.103271	0.114	0.054	0.000167488
Eif3h	5.81747e-09	0.195395	0.469	0.378	0.000168259
Maged1	6.00454e-09	-0.224669	0.332	0.422	0.000173669
Trmt112	6.21241e-09	0.10614	0.168	0.096	0.000179682
Tsc22d3	6.27828e-09	0.221142	0.345	0.254	0.000181587
Gm20388	6.34608e-09	-0.271686	0.751	0.817	0.000183548
Nedd4	6.91314e-09	0.213642	0.637	0.555	0.000199949
Fkbp10	7.11098e-09	-0.205851	0.359	0.443	0.000205671
Cpeb2	7.14816e-09	-0.135188	0.107	0.176	0.000206746
Ldb1	7.3023e-09	0.131398	0.237	0.156	0.000211204
Extl3	7.69996e-09	0.120448	0.193	0.118	0.000222706
Luc7l	8.20401e-09	-0.165764	0.254	0.342	0.000237284
Ap3d1	8.20777e-09	0.119624	0.193	0.118	0.000237393
Rrbp1	8.48903e-09	0.215211	0.674	0.594	0.000245528
Dusp11	8.56361e-09	0.138446	0.206	0.128	0.000247685
Phf3	8.62174e-09	0.132843	0.215	0.137	0.000249367
2025-09-08	8.99265e-09	0.135706	0.164	0.094	0.000260094
Ghr	9.05129e-09	0.156236	0.246	0.164	0.00026179
Bmp4	9.30186e-09	0.217655	0.285	0.199	0.000269038
Tcf12	9.50603e-09	0.15932	0.235	0.155	0.000274943
Trib1	9.83967e-09	-0.261172	0.321	0.41	0.000284593
Adamtsl1	9.94787e-09	0.21798	0.277	0.196	0.000287722
S100a4	9.95463e-09	-0.137035	0.095	0.163	0.000287918
Kcnma1	1.04141e-08	-0.107113	0.059	0.114	0.000301206
Aoc3	1.04699e-08	0.182929	0.222	0.145	0.000302822
Kmt2e	1.05181e-08	0.16313	0.356	0.263	0.000304215
Sod3	1.16911e-08	0.166024	0.268	0.185	0.000338143
Htra1	1.17329e-08	0.172161	0.454	0.354	0.00033935
Surf4	1.1954e-08	-0.281741	0.514	0.588	0.000345747
Mill2	1.19688e-08	0.113012	0.146	0.08	0.000346172
Tomm7	1.22793e-08	0.172358	0.441	0.347	0.000355154
Itgav	1.37502e-08	-0.216532	0.343	0.42	0.000397696
Glmp	1.44344e-08	0.12686	0.214	0.135	0.000417487
Scd2	1.45531e-08	-0.356067	0.556	0.605	0.000420918
Ssc5d	1.46982e-08	0.128707	0.186	0.114	0.000425117
Cmtm3	1.52183e-08	0.142516	0.227	0.148	0.000440159
Vasn	1.58558e-08	-0.270789	0.402	0.481	0.000458598
Fzd4	1.63479e-08	0.11768	0.151	0.085	0.000472832
Bmp1	1.64344e-08	0.124361	0.22	0.141	0.000475333
Smpdl3a	1.70246e-08	0.10814	0.157	0.089	0.000492403
Irf8	1.7163e-08	0.10614	0.141	0.076	0.000496405
Psma4	1.74839e-08	0.13546	0.377	0.278	0.000505686
Arhgap42	1.87921e-08	0.100318	0.135	0.072	0.000543524
Ddr2	1.88831e-08	0.186048	0.439	0.347	0.000546155
Rb1cc1	1.90993e-08	0.125427	0.188	0.115	0.000552409
Add1	1.91656e-08	0.122075	0.243	0.162	0.000554326
Hnrnpf	1.99671e-08	-0.207641	0.605	0.678	0.00057751
Ccl11	2.1264e-08	0.211725	0.416	0.327	0.000615017
Zufsp	2.16229e-08	0.100193	0.125	0.065	0.0006254
Errfi1	2.18195e-08	0.184573	0.291	0.206	0.000631087
Ces1d	2.35283e-08	0.735595	0.234	0.159	0.000680509
Gadd45a	2.43397e-08	-0.213596	0.276	0.363	0.000703978
Gas1	2.47866e-08	0.25523	0.3	0.219	0.000716902
Mcam	2.48643e-08	-0.171515	0.119	0.187	0.000719149
Emc7	2.56877e-08	0.130399	0.311	0.221	0.000742965
Ypel3	2.57497e-08	0.124926	0.274	0.188	0.000744759
Eef1e1	2.70202e-08	-0.106216	0.056	0.108	0.000781505
Slc39a1	2.79413e-08	-0.195986	0.388	0.475	0.000808146
Tapbp	2.84244e-08	0.241216	0.64	0.574	0.000822118
2025-09-02	2.87109e-08	0.154654	0.32	0.232	0.000830406
Prelid1	2.92108e-08	0.120646	0.197	0.123	0.000844863
Ppp3r1	2.92867e-08	-0.18521	0.36	0.449	0.00084706
Rwdd1	2.98716e-08	0.149481	0.273	0.191	0.000863977
Junb	3.03747e-08	-0.26206	0.899	0.93	0.000878529
Nr3c1	3.03902e-08	0.13613	0.293	0.209	0.000878974
H2afv	3.05326e-08	0.141105	0.398	0.302	0.000883095
Skil	3.07734e-08	-0.188397	0.197	0.276	0.000890059
Gpx8	3.08632e-08	0.185017	0.32	0.236	0.000892656
Ubl5	3.10388e-08	0.120513	0.266	0.184	0.000897736
Slc25a5	3.19053e-08	0.171457	0.279	0.199	0.000922796
Dnajc19	3.34441e-08	0.114953	0.15	0.086	0.000967304
Lox	3.35697e-08	0.14469	0.281	0.197	0.000970937
Ap1s1	3.37914e-08	-0.164899	0.217	0.297	0.000977348
Tnfrsf12a	3.38351e-08	-0.199701	0.217	0.295	0.000978612
Hnrnpm	3.52511e-08	-0.199389	0.438	0.514	0.00101957
H2-Q6	3.54852e-08	0.138306	0.124	0.066	0.00102634
Fancc	3.87408e-08	0.106732	0.134	0.073	0.0011205
Uqcrc2	3.9271e-08	0.13508	0.222	0.147	0.00113583
Dag1	4.0245e-08	0.224255	0.476	0.395	0.00116401
Ston1	4.61448e-08	0.115933	0.144	0.082	0.00133464
Ereg	4.7008e-08	-0.376862	0.089	0.149	0.00135961
Ddx58	4.70316e-08	0.110046	0.136	0.075	0.00136029
Hoxd10	4.76051e-08	0.103895	0.101	0.048	0.00137688
Zcchc6	4.80679e-08	0.172074	0.266	0.19	0.00139027
Pqlc1	4.82131e-08	-0.122375	0.062	0.114	0.00139447
Lmo4	4.89446e-08	-0.209675	0.524	0.606	0.00141563
Copz1	4.89634e-08	-0.175998	0.29	0.372	0.00141617
Sertad4	5.07031e-08	0.118404	0.132	0.072	0.00146649
Plekha4	5.26637e-08	0.102346	0.136	0.075	0.00152319
Mmp3	5.29303e-08	-0.713901	0.137	0.206	0.0015309
Calm2	5.47019e-08	0.145409	0.626	0.539	0.00158214
Cyr61	5.54726e-08	-0.109986	0.802	0.889	0.00160443
Atf4	5.55784e-08	-0.264251	0.66	0.72	0.00160749
Fam49a	5.62322e-08	0.102585	0.173	0.104	0.0016264
Psma3	5.63804e-08	0.157768	0.444	0.354	0.00163069
Ehbp1	5.74968e-08	0.107889	0.159	0.093	0.00166298
Rab34	6.20675e-08	0.117487	0.184	0.114	0.00179518
Snhg6	6.22565e-08	0.123445	0.176	0.108	0.00180064
Cilp	6.45979e-08	0.409467	0.479	0.404	0.00186836
Calm1	6.7484e-08	0.139609	0.683	0.612	0.00195184
Txndc17	6.94644e-08	0.128734	0.294	0.209	0.00200912
Pbx3	7.00152e-08	-0.146537	0.175	0.251	0.00202505
Rhoc	7.29645e-08	-0.165344	0.5	0.585	0.00211035
Zfhx4	7.29944e-08	0.133928	0.185	0.116	0.00211122
Aaed1	7.32781e-08	0.115874	0.177	0.109	0.00211942
Sec24d	7.35404e-08	0.115898	0.163	0.098	0.00212701
Sigmar1	8.05298e-08	0.115587	0.198	0.128	0.00232916
Gabarapl1	8.06148e-08	0.128653	0.36	0.275	0.00233162
Crip2	8.105e-08	0.120467	0.339	0.249	0.00234421
Pole4	8.17661e-08	-0.136043	0.194	0.272	0.00236492
Etfa	8.2327e-08	0.171163	0.422	0.336	0.00238115
Ptma	8.40848e-08	0.216276	0.944	0.937	0.00243198
Atp5d	8.52259e-08	0.124803	0.355	0.267	0.00246499
Rps12-ps3	8.5443e-08	-0.266638	0.578	0.641	0.00247127
Negr1	8.7635e-08	-0.125169	0.098	0.16	0.00253467
Taco1	9.22925e-08	-0.32625	0.058	0.108	0.00266938
Hspe1	9.46057e-08	0.29599	0.56	0.477	0.00273628
Rab5c	1.0376e-07	0.141462	0.26	0.184	0.00300105
Cd63	1.04409e-07	0.180717	0.782	0.703	0.00301982
St3gal2	1.04659e-07	0.102783	0.189	0.118	0.00302704
Mpv17	1.05064e-07	0.11638	0.192	0.122	0.00303878
H2-Q7	1.08744e-07	0.169491	0.245	0.168	0.0031452
Dst	1.09387e-07	0.144049	0.399	0.311	0.00316379
Itgb5	1.10004e-07	0.142754	0.313	0.23	0.00318164
Glyr1	1.13879e-07	0.107435	0.18	0.112	0.00329373
Stx5a	1.14588e-07	0.107921	0.165	0.1	0.00331424
Ptk2	1.1602e-07	-0.164623	0.297	0.376	0.00335564
Clip1	1.16478e-07	0.117503	0.176	0.109	0.00336891
Hexa	1.18366e-07	0.172209	0.475	0.391	0.00342349
Glud1	1.19464e-07	0.136696	0.427	0.335	0.00345525
Drap1	1.25225e-07	-0.176252	0.425	0.515	0.00362187
Lamc1	1.26723e-07	0.1953	0.576	0.493	0.00366521
Ptms	1.37455e-07	-0.204755	0.59	0.663	0.0039756
Tob1	1.42019e-07	-0.16475	0.338	0.425	0.00410762
Eef1d	1.46197e-07	0.214933	0.606	0.538	0.00422845
Xrn1	1.47708e-07	0.102139	0.15	0.088	0.00427215
Eif2s3x	1.52624e-07	-0.154161	0.269	0.347	0.00441433
Atrx	1.55462e-07	0.186081	0.357	0.275	0.00449643
Cct2	1.60686e-07	0.14666	0.263	0.187	0.00464752
Slco3a1	1.67239e-07	0.161952	0.334	0.252	0.00483705
Atp5f1	1.75695e-07	0.12542	0.395	0.305	0.00508163
Atp5e	1.76776e-07	-0.332516	0.761	0.786	0.00511291
Susd6	1.76883e-07	-0.195412	0.347	0.425	0.00511598
Enpp2	1.80373e-07	0.24456	0.159	0.098	0.00521694
Arsa	1.8721e-07	0.120312	0.207	0.137	0.00541468
Trim12c	1.90749e-07	0.138111	0.228	0.155	0.00551702
Sdc3	1.92178e-07	0.198124	0.347	0.269	0.00555838
Zyx	2.08089e-07	0.107588	0.144	0.084	0.00601857
Angptl4	2.10586e-07	0.152033	0.119	0.065	0.00609079
Arl6ip1	2.31818e-07	0.16317	0.399	0.323	0.00670488
Mrps21	2.38134e-07	0.127904	0.229	0.157	0.00688754
Aff3	2.59434e-07	0.112667	0.125	0.07	0.00750361
Rbbp7	2.61994e-07	0.144395	0.388	0.303	0.00757765
Dnpep	2.65242e-07	0.101069	0.171	0.106	0.00767159
Mbd2	2.67268e-07	0.102645	0.16	0.098	0.00773019
Ccl2	2.69992e-07	-0.449341	0.326	0.403	0.00780898
Map1lc3b	2.82701e-07	0.16559	0.585	0.504	0.00817658
Setd7	2.90237e-07	0.112107	0.177	0.112	0.00839451
Col1a1	2.95612e-07	0.292445	0.723	0.65	0.00854998
Prkd3	3.00359e-07	0.100351	0.109	0.058	0.00868728
Gm44503	3.19139e-07	0.137547	0.399	0.311	0.00923047
Btg2	3.19456e-07	0.304467	0.507	0.44	0.00923964
Col16a1	3.25451e-07	-0.211921	0.448	0.532	0.00941302
Hsp90aa1	3.27822e-07	-0.158227	0.878	0.923	0.00948159
Ppig	3.37458e-07	0.168734	0.344	0.266	0.00976029
Ndrg2	3.38243e-07	0.191615	0.287	0.208	0.00978299
Thoc7	3.5147e-07	0.116792	0.17	0.106	0.0101656
Kdm6b	3.75373e-07	-0.145181	0.204	0.28	0.0108569
Fxyd1	3.81358e-07	0.232817	0.542	0.452	0.01103
Hnrnpa0	3.8181e-07	0.146707	0.534	0.448	0.0110431
Tspan3	3.86759e-07	0.184791	0.304	0.227	0.0111862
Uqcrfs1	3.8938e-07	0.101372	0.262	0.186	0.011262
Mxra7	4.04061e-07	-0.194511	0.385	0.465	0.0116867
Car1	4.0595e-07	0.266351	0.18	0.114	0.0117413
Gm49378	4.11751e-07	-0.13351	0.22	0.292	0.0119091
Rpl22l1	4.47554e-07	0.194627	0.597	0.516	0.0129446
Klhl13	4.514e-07	0.104914	0.138	0.081	0.0130558
H2-Q4	4.64394e-07	0.134472	0.229	0.158	0.0134317
Steap4	4.68811e-07	0.146385	0.352	0.262	0.0135594
H3f3b	4.70115e-07	-0.193407	0.849	0.902	0.0135971
Rnf181	4.867e-07	0.106814	0.172	0.109	0.0140768
Eif3f	4.92474e-07	0.197539	0.677	0.612	0.0142438
Gnai2	4.97852e-07	0.152332	0.493	0.409	0.0143994
Nbr1	5.43891e-07	0.110815	0.183	0.118	0.015731
Art3	5.77709e-07	0.333203	0.248	0.182	0.0167091
P3h4	5.92006e-07	-0.12071	0.134	0.197	0.0171226
Sbno2	6.04771e-07	-0.145712	0.217	0.293	0.0174918
Fus	6.06119e-07	-0.177585	0.533	0.604	0.0175308
Prelp	6.28111e-07	0.151171	0.277	0.203	0.0181668
Psmc2	6.32731e-07	0.115816	0.264	0.189	0.0183005
Vcpip1	6.37405e-07	0.100035	0.154	0.094	0.0184357
Rpl8	6.46976e-07	0.164227	0.914	0.889	0.0187125
Capn2	6.62725e-07	0.10837	0.183	0.119	0.019168
Zbtb2	7.00238e-07	-0.106581	0.098	0.155	0.020253
Nemf	7.19443e-07	0.113444	0.163	0.102	0.0208085
Lrrn4cl	7.21243e-07	0.113818	0.122	0.07	0.0208605
Rtf1	7.43293e-07	0.136962	0.288	0.213	0.0214983
Zfp36l1	7.49563e-07	0.184268	0.694	0.628	0.0216796
Notch2	8.02206e-07	0.104929	0.155	0.096	0.0232022
Nenf	8.07848e-07	-0.198458	0.546	0.612	0.0233654
Heg1	8.75424e-07	0.126455	0.296	0.218	0.0253199
Akap12	9.05158e-07	0.112857	0.313	0.235	0.0261799
Xrn2	9.07501e-07	0.112956	0.161	0.102	0.0262477
Hs6st1	9.44282e-07	-0.11381	0.115	0.173	0.0273115
Btf3	9.59364e-07	0.166759	0.586	0.534	0.0277477
Smim3	1.00455e-06	-0.143708	0.126	0.186	0.0290547
Mier1	1.01436e-06	0.108451	0.181	0.118	0.0293384
Zfp638	1.06612e-06	0.123156	0.256	0.183	0.0308354
Tcirg1	1.09218e-06	0.106003	0.175	0.114	0.031589
Ddx24	1.12809e-06	0.119892	0.246	0.176	0.0326278
Golim4	1.1667e-06	0.137356	0.279	0.204	0.0337446
Filip1l	1.21554e-06	0.118743	0.168	0.109	0.0351571
Dek	1.22219e-06	0.142034	0.304	0.229	0.0353493
Tpd52l2	1.27245e-06	0.117797	0.217	0.151	0.036803
Setd1a	1.27487e-06	-0.112557	0.117	0.174	0.036873
H2afz	1.2804e-06	0.130839	0.344	0.264	0.0370329
Dnajc8	1.29581e-06	0.140734	0.337	0.259	0.0374786
Stat3	1.29759e-06	-0.174753	0.627	0.695	0.0375302
Fzd2	1.30381e-06	0.100692	0.168	0.107	0.0377101
H6pd	1.35692e-06	0.10385	0.204	0.137	0.0392461
Arl1	1.41324e-06	0.111074	0.251	0.179	0.0408752
Txnrd1	1.44762e-06	-0.107835	0.251	0.334	0.0418694
Snrnp27	1.46172e-06	0.106737	0.186	0.122	0.0422772
Flrt2	1.49734e-06	0.102645	0.148	0.091	0.0433077
Psap	1.50982e-06	0.182028	0.929	0.92	0.0436684
C4b	1.57142e-06	0.333863	0.758	0.73	0.0454501
Tcf25	1.58138e-06	0.117294	0.365	0.287	0.0457384
Plekha5	1.61967e-06	0.120851	0.257	0.187	0.0468457
Sars	1.64993e-06	0.110467	0.232	0.163	0.0477209
Sae1	1.71725e-06	-0.182302	0.317	0.388	0.049668
Klf4	1.73953e-06	0.337844	0.628	0.604	0.0503124
Rdx	1.76807e-06	0.142228	0.316	0.239	0.0511378
Nampt	1.87887e-06	0.136836	0.283	0.211	0.0543426
Mat2a	1.91702e-06	0.234499	0.476	0.4	0.0554459
Dbi	1.97124e-06	-0.155671	0.634	0.691	0.0570141
Plin3	1.98315e-06	0.121537	0.211	0.147	0.0573585
Azi2	2.01174e-06	0.103768	0.215	0.148	0.0581855
Abi1	2.03461e-06	-0.763969	0.376	0.431	0.0588469
Raph1	2.06528e-06	0.106083	0.176	0.115	0.059734
Amotl2	2.12623e-06	0.202302	0.4	0.323	0.0614969
Os9	2.17734e-06	0.110384	0.198	0.135	0.0629753
Abca8b	2.4008e-06	0.130928	0.162	0.105	0.0694384
Dusp5	2.40385e-06	-0.121838	0.088	0.139	0.0695265
Prss23	2.40972e-06	0.163126	0.62	0.546	0.0696965
Enpp1	2.4277e-06	-0.141102	0.221	0.295	0.0702162
Galk1	2.43224e-06	-0.124462	0.128	0.186	0.0703477
Ptpn2	2.46559e-06	-0.142753	0.143	0.202	0.0713122
Ctsl	2.48483e-06	0.151784	0.79	0.741	0.0718687
Tm9sf2	2.5893e-06	-0.21017	0.606	0.653	0.0748905
Irak1	2.62888e-06	0.113586	0.248	0.18	0.0760352
Smarca2	2.77215e-06	0.11503	0.273	0.2	0.0801788
Mfap4	3.1016e-06	-0.207308	0.369	0.447	0.0897076
Ogn	3.10726e-06	0.200053	0.363	0.291	0.0898714
Rpn1	3.11474e-06	-0.208192	0.52	0.581	0.0900876
Malat1	3.23143e-06	0.211409	0.983	0.982	0.0934628
Rpl3	3.25504e-06	0.158335	0.863	0.837	0.0941455
Metrnl	3.30794e-06	0.135075	0.199	0.137	0.0956756
Eapp	3.35566e-06	0.103357	0.197	0.135	0.0970558
5033421B08Rik	3.56156e-06	-0.157189	0.099	0.151	0.103011
Sel1l	3.57518e-06	0.107695	0.316	0.24	0.103405
Pkd1	3.65257e-06	0.100416	0.327	0.249	0.105643
Pros1	3.66157e-06	0.178052	0.494	0.42	0.105904
Mbtps1	3.68037e-06	0.105853	0.277	0.204	0.106447
Txndc15	3.69046e-06	0.105312	0.229	0.163	0.106739
Mrpl33	3.84157e-06	0.123612	0.254	0.187	0.11111
Pkd2	3.90523e-06	0.112409	0.164	0.108	0.112951
Ppia	3.94992e-06	0.15245	0.745	0.698	0.114244
Atp5g2	4.01452e-06	0.111573	0.447	0.365	0.116112
Hnrnph2	4.09695e-06	-0.122452	0.266	0.335	0.118496
Arid5b	4.10181e-06	-0.113876	0.202	0.269	0.118637
Bclaf1	4.10412e-06	0.116188	0.338	0.263	0.118704
Zcchc7	4.12398e-06	0.112523	0.175	0.118	0.119278
Phlda1	4.17853e-06	-0.190227	0.617	0.689	0.120856
Acat1	4.27572e-06	0.102469	0.175	0.117	0.123667
Shc1	4.37886e-06	0.130944	0.279	0.21	0.12665
Slc1a5	4.49802e-06	0.140835	0.363	0.294	0.130096
Rgs2	4.50984e-06	-0.159949	0.189	0.255	0.130438
Cc2d2a	4.6067e-06	0.106012	0.138	0.086	0.13324
Prdx2	4.64035e-06	-0.223164	0.54	0.598	0.134213
Tap2	4.76579e-06	0.171481	0.416	0.349	0.137841
Dner	4.78493e-06	-0.193294	0.062	0.104	0.138394
Ccdc50	4.82279e-06	0.120199	0.222	0.159	0.13949
Polr2f	4.94871e-06	0.113217	0.239	0.174	0.143131
Rdh10	4.95437e-06	-0.210516	0.125	0.179	0.143295
Gpx1	5.05858e-06	0.125669	0.645	0.576	0.146309
Srp19	5.07357e-06	0.12027	0.2	0.142	0.146743
Kpnb1	5.13072e-06	0.102864	0.185	0.126	0.148396
Myl12a	5.14407e-06	0.201744	0.485	0.427	0.148782
Nnmt	5.14427e-06	-0.179136	0.293	0.363	0.148788
Psmd7	5.15928e-06	0.119788	0.382	0.307	0.149222
Nisch	5.20867e-06	0.109813	0.447	0.371	0.15065
Cops6	5.28061e-06	-0.113421	0.225	0.295	0.152731
Kcnk2	5.60984e-06	0.153409	0.301	0.234	0.162253
Psmd2	5.75304e-06	-0.177088	0.418	0.486	0.166395
Nfia	5.77456e-06	0.153644	0.601	0.526	0.167018
Hspd1	5.93771e-06	-0.198278	0.527	0.588	0.171736
Bod1l	5.9812e-06	0.101962	0.175	0.118	0.172994
Arhgap10	6.01008e-06	0.118974	0.268	0.199	0.17383
Dync1i2	6.19555e-06	0.106036	0.327	0.255	0.179194
Selenok	6.72674e-06	0.123766	0.475	0.406	0.194557
Birc3	6.89695e-06	-0.132212	0.202	0.268	0.19948
Selenow	6.90386e-06	0.113061	0.4	0.324	0.19968
Nfic	7.13401e-06	0.124372	0.24	0.178	0.206337
Gm10800	7.15589e-06	-0.127156	0.225	0.291	0.20697
Samd4	7.58455e-06	-0.113678	0.16	0.22	0.219368
Zcchc24	7.71486e-06	0.181977	0.524	0.46	0.223137
Pdap1	7.72489e-06	0.131071	0.271	0.207	0.223427
Ndrg1	8.02424e-06	0.199572	0.431	0.352	0.232085
Picalm	8.41504e-06	0.116603	0.445	0.374	0.243388
Matn2	8.61052e-06	0.306557	0.419	0.363	0.249042
Fam32a	9.06977e-06	0.110205	0.225	0.163	0.262325
Anp32a	9.12623e-06	0.122333	0.199	0.141	0.263958
Tax1bp1	9.30054e-06	0.157529	0.392	0.32	0.268999
Keap1	1.00627e-05	0.1263	0.253	0.193	0.291044
Gnaq	1.03024e-05	0.100193	0.287	0.219	0.297977
Aamp	1.03767e-05	-0.17312	0.423	0.489	0.300124
Boc	1.08894e-05	0.112236	0.18	0.122	0.314953
Lrch3	1.09241e-05	0.104164	0.215	0.153	0.315959
Gnb1	1.10986e-05	-0.176448	0.451	0.516	0.321003
Svep1	1.12661e-05	0.190612	0.58	0.512	0.325849
Rpl37a	1.1671e-05	0.140885	0.98	0.974	0.337562
Nfe2l1	1.20779e-05	-0.150682	0.389	0.468	0.34933
Ppp1cc	1.23623e-05	0.107615	0.287	0.219	0.357555
Utp11	1.23902e-05	0.114987	0.187	0.131	0.358362
Eva1b	1.26095e-05	0.123665	0.213	0.153	0.364705
Ivns1abp	1.27255e-05	-0.121907	0.192	0.253	0.368061
Fam162a	1.2938e-05	0.100349	0.199	0.138	0.374206
Jund	1.31555e-05	0.178709	0.73	0.668	0.380498
Timm13	1.33333e-05	-0.150505	0.416	0.49	0.385639
Pttg1	1.38245e-05	0.108926	0.304	0.234	0.399847
Selenot	1.38358e-05	-0.136802	0.398	0.466	0.400173
Diaph1	1.3998e-05	0.115155	0.247	0.184	0.404864
Thbd	1.43867e-05	0.147599	0.351	0.28	0.416106
Rbp1	1.49347e-05	-0.488965	0.732	0.753	0.431956
Glrx5	1.54214e-05	-0.127146	0.245	0.31	0.446034
Ywhae	1.56019e-05	0.103382	0.461	0.384	0.451253
Tmpo	1.62243e-05	0.108398	0.195	0.139	0.469255
Zmat2	1.63741e-05	-0.162442	0.272	0.338	0.473589
Zadh2	1.65063e-05	0.100019	0.216	0.156	0.477411
U2surp	1.65892e-05	0.105312	0.218	0.159	0.479808
C3	1.67064e-05	0.166542	0.778	0.725	0.483198
Eif1	1.6749e-05	0.138437	0.823	0.775	0.484431
Bccip	1.67819e-05	0.10827	0.206	0.149	0.485382
H1f0	1.71468e-05	0.156875	0.389	0.32	0.495936
Gm10076	1.71811e-05	0.106856	0.628	0.554	0.49693
Fstl3	1.73853e-05	0.107218	0.203	0.146	0.502835
Txnip	1.75674e-05	0.248199	0.794	0.749	0.508103
Golph3	1.76484e-05	-0.156286	0.387	0.448	0.510446
Spcs2	1.82621e-05	0.112909	0.388	0.317	0.528194
Tm4sf1	1.90697e-05	-0.178582	0.169	0.226	0.551553
P3h2	1.91336e-05	-0.109779	0.092	0.139	0.553402
Comt	1.92452e-05	0.116765	0.36	0.291	0.556627
Nr1d2	1.94691e-05	-0.113023	0.254	0.323	0.563105
Medag	1.98572e-05	0.17083	0.346	0.286	0.57433
Ube2s	1.99052e-05	-0.13385	0.347	0.411	0.575719
Ppp6r3	2.00004e-05	0.103618	0.2	0.143	0.578471
Snx18	2.05355e-05	0.153201	0.304	0.243	0.593948
Akap13	2.09324e-05	0.1449	0.322	0.257	0.605427
Adamts5	2.15517e-05	0.11376	0.232	0.171	0.623341
Prdx6	2.17273e-05	0.109077	0.375	0.299	0.628419
Fbl	2.18742e-05	-0.124956	0.195	0.255	0.632668
Olfml2b	2.26946e-05	-0.213436	0.468	0.515	0.656397
Egfr	2.28176e-05	0.100903	0.292	0.226	0.659953
Mapk3	2.3142e-05	-0.126836	0.454	0.524	0.669337
Igfbp5	2.43936e-05	-0.429322	0.161	0.215	0.705535
Prdx4	2.4786e-05	0.104435	0.195	0.139	0.716885
Mageh1	2.53939e-05	-0.134296	0.187	0.246	0.734469
Cggbp1	2.60879e-05	0.102445	0.262	0.199	0.754541
Atp5k	2.64753e-05	-0.256991	0.574	0.618	0.765746
Mt2	2.66782e-05	-0.397408	0.484	0.545	0.771614
Mfap2	2.71256e-05	0.126961	0.212	0.155	0.784554
Jade1	2.72283e-05	0.126068	0.236	0.178	0.787524
Rin2	2.76732e-05	0.116299	0.261	0.199	0.800391
Ahcyl1	2.77233e-05	0.104221	0.191	0.137	0.801841
Zmiz1	2.78163e-05	0.120934	0.243	0.184	0.80453
Gramd1a	2.79142e-05	-0.104191	0.126	0.176	0.807362
Rpl35a	2.87368e-05	0.115992	0.949	0.931	0.831153
Anxa3	2.90361e-05	0.101014	0.189	0.134	0.839811
Psmb1	2.92331e-05	0.120987	0.633	0.573	0.845509
Snrpf	2.99373e-05	-0.133006	0.394	0.456	0.865877
Tshz1	3.09152e-05	0.116805	0.278	0.215	0.89416
Cotl1	3.18074e-05	0.114823	0.286	0.221	0.919964
Atp9a	3.18079e-05	-0.174483	0.172	0.227	0.919981
Il6	3.18689e-05	-0.41416	0.23	0.287	0.921743
Bsg	3.36363e-05	-0.196807	0.68	0.731	0.972862
Ski	3.39735e-05	0.137153	0.351	0.29	0.982617
Smim7	3.49027e-05	-0.13419	0.264	0.324	1
Pcf11	3.50612e-05	-0.129008	0.188	0.245	1
Nsrp1	3.51215e-05	0.130588	0.205	0.151	1
Tial1	3.68428e-05	0.103999	0.215	0.159	1
Rab7b	3.91913e-05	0.111763	0.26	0.198	1
Meis2	3.94347e-05	0.124108	0.417	0.342	1
Gm26917	4.02776e-05	-0.152795	0.437	0.492	1
Prkar1a	4.0817e-05	-0.216651	0.631	0.669	1
Npm1	4.09121e-05	0.172306	0.559	0.492	1
Snrnp70	4.17297e-05	-0.149788	0.545	0.612	1
Nek7	4.1947e-05	0.136208	0.2	0.148	1
Gm10801	4.27658e-05	-0.123367	0.219	0.279	1
Pkn2	4.30725e-05	0.102942	0.206	0.151	1
D8Ertd738e	4.33991e-05	0.103697	0.308	0.245	1
Adamts4	4.36663e-05	-0.23094	0.129	0.178	1
Cped1	4.51035e-05	0.116022	0.232	0.175	1
Cacna2d1	4.81459e-05	-0.178772	0.353	0.412	1
Cask	4.99104e-05	0.10441	0.208	0.154	1
Reep3	5.05678e-05	0.104755	0.262	0.203	1
Gpat4	5.14892e-05	-0.112832	0.212	0.271	1
Pmepa1	5.33785e-05	-0.166335	0.523	0.575	1
Tshz2	5.36265e-05	0.164976	0.512	0.442	1
Fuca1	5.45693e-05	0.114165	0.358	0.292	1
Plxdc2	5.50626e-05	0.165779	0.442	0.383	1
Tspan6	5.53003e-05	-0.114361	0.113	0.159	1
Dnajb1	5.56274e-05	0.652419	0.484	0.455	1
Qsox1	5.61835e-05	-0.165142	0.434	0.489	1
Thoc2	5.69123e-05	0.108259	0.224	0.17	1
Flnc	5.99574e-05	-0.128683	0.214	0.268	1
Hif1a	6.08361e-05	-0.145764	0.166	0.216	1
Rcan1	6.31613e-05	-0.119199	0.189	0.244	1
BC003331	6.45479e-05	0.103947	0.199	0.147	1
Zcrb1	6.47676e-05	0.104373	0.22	0.166	1
Senp2	6.47813e-05	-0.101552	0.165	0.219	1
Naa50	6.55969e-05	-0.124929	0.308	0.369	1
Fkbp5	7.13335e-05	0.103696	0.126	0.083	1
Dhrs3	7.18322e-05	0.109007	0.205	0.153	1
Thbs2	7.72193e-05	0.185561	0.242	0.187	1
Rps10	7.80436e-05	0.138352	0.93	0.926	1
Jak1	7.90676e-05	0.118923	0.445	0.379	1
Mesd	7.93681e-05	0.101347	0.216	0.163	1
Ccdc34	8.3635e-05	0.120964	0.166	0.118	1
Pbxip1	8.43405e-05	-0.212595	0.506	0.561	1
Prpf38b	8.45138e-05	0.123418	0.327	0.268	1
Ppp1r10	8.50831e-05	-0.107148	0.28	0.344	1
Gucy1a1	8.56572e-05	0.136377	0.141	0.097	1
Adamts2	9.70468e-05	0.137833	0.395	0.332	1
Ube2g2	9.94159e-05	-0.117672	0.245	0.302	1
Podn	0.000100855	-0.164533	0.331	0.39	1
Ltbp3	0.000102561	-0.138146	0.432	0.488	1
Rhob	0.00010321	0.112239	0.461	0.389	1
Klf13	0.000107621	0.111934	0.22	0.168	1
Pigr	0.000107739	-0.243258	0.28	0.215	1
Rbm39	0.000109824	0.100183	0.579	0.517	1
Hes1	0.000110218	-0.111123	0.512	0.592	1
Rpl13	0.000113495	0.102036	0.938	0.927	1
Syngr2	0.000115922	-0.125803	0.264	0.319	1
Sgk1	0.00011753	-0.104142	0.25	0.31	1
B4gat1	0.000117655	-0.10894	0.268	0.327	1
Sash1	0.000119352	0.113315	0.263	0.207	1
Frmd6	0.000122144	0.203212	0.554	0.516	1
Cct8	0.000123564	-0.167561	0.444	0.5	1
Stt3b	0.000123977	0.105421	0.322	0.261	1
C2	0.000129729	0.169229	0.204	0.157	1
Ggt5	0.000133657	0.101518	0.269	0.209	1
Tmx2	0.000138503	-0.105183	0.13	0.178	1
Rsrp1	0.000139708	-0.171023	0.514	0.572	1
Serpine1	0.000140509	-0.124443	0.138	0.187	1
Ppic	0.000141541	0.127067	0.28	0.225	1
Tsen34	0.000146993	-0.147457	0.31	0.366	1
Polr2m	0.00014956	0.100189	0.316	0.254	1
Cd200	0.000151254	0.100491	0.196	0.145	1
Loxl2	0.00015832	0.133166	0.488	0.418	1
Pdia3	0.000163318	-0.201091	0.573	0.605	1
Aspn	0.000166082	0.208952	0.366	0.301	1
Sh3glb1	0.000167026	0.124777	0.379	0.324	1
Rhoj	0.000182311	0.136072	0.478	0.424	1
Cdon	0.000193387	0.124513	0.181	0.133	1
Rplp1	0.000194614	-0.202776	0.99	0.992	1
Lrp1	0.000197822	0.141002	0.832	0.821	1
Sdf4	0.000199538	0.135183	0.576	0.528	1
Plod1	0.00020137	0.100762	0.202	0.153	1
Ddah1	0.000203651	-0.166126	0.326	0.376	1
Dapk1	0.000204604	0.143002	0.446	0.389	1
Plod2	0.000210199	-0.157815	0.3	0.358	1
Adamts1	0.000210247	0.225887	0.592	0.55	1
Adam15	0.00021559	-0.10218	0.255	0.311	1
G3bp2	0.000216843	0.100371	0.356	0.297	1
Cltc	0.000230824	-0.121892	0.37	0.436	1
Fbln1	0.000234771	-0.286156	0.652	0.67	1
Stom	0.000235075	-0.110702	0.066	0.1	1
Acta2	0.000240514	-0.160037	0.106	0.148	1
Polr1d	0.000244085	0.105916	0.407	0.347	1
Higd1a	0.000255993	-0.158258	0.397	0.448	1
Kmt2c	0.000263216	0.106414	0.225	0.175	1
Emp3	0.00026855	0.113695	0.37	0.312	1
Ddit4	0.000270618	0.101407	0.195	0.147	1
Hipk3	0.000276861	-0.113964	0.321	0.379	1
Lbp	0.000277066	0.175102	0.351	0.289	1
Igkc	0.00028397	-0.685692	0.249	0.305	1
Nudcd3	0.000285252	-0.169558	0.543	0.58	1
Prnp	0.000288614	0.279819	0.713	0.637	1
Gm12840	0.000293178	-0.281477	0.128	0.171	1
Baz2b	0.000308126	0.108714	0.282	0.231	1
Ifnar2	0.000324805	0.111631	0.295	0.241	1
Thy1	0.000334175	-0.267416	0.14	0.181	1
Atp8b1	0.000338365	-0.10682	0.252	0.304	1
Ppfibp1	0.000341227	0.109087	0.245	0.195	1
Ftl1-ps1	0.000346762	-0.162027	0.298	0.345	1
Bptf	0.000349502	0.111932	0.308	0.255	1
AI314180	0.000349949	0.103692	0.253	0.201	1
Colec12	0.000362914	0.106242	0.314	0.259	1
Mmp23	0.000370605	0.164893	0.348	0.295	1
Zbtb20	0.000390643	0.127505	0.722	0.685	1
Gm26561	0.000393913	-0.176436	0.189	0.236	1
Foxo1	0.000408031	0.131345	0.24	0.191	1
Srsf3	0.000420908	-0.159603	0.6	0.643	1
Atox1	0.000426934	0.133341	0.325	0.275	1
Man2a2	0.000427178	-0.102294	0.242	0.294	1
Selenof	0.00043318	0.100564	0.653	0.581	1
Fubp1	0.000469405	-0.102045	0.142	0.185	1
Srsf11	0.000472334	0.112594	0.417	0.362	1
Smc3	0.000483661	0.126489	0.228	0.182	1
Tmbim6	0.000498453	0.111272	0.566	0.504	1
Cops9	0.00050915	-0.144956	0.587	0.63	1
Rab7	0.00051416	0.108772	0.371	0.319	1
Ptp4a1	0.000565083	-0.13653	0.376	0.427	1
Snrpd1	0.000566409	-0.101581	0.252	0.303	1
Inpp5a	0.000570095	-0.122479	0.252	0.301	1
Anxa5	0.000578442	0.115501	0.594	0.539	1
Col20a1	0.000578696	-0.120273	0.069	0.102	1
Lamtor4	0.000591824	-0.119735	0.238	0.287	1
Pim1	0.000607229	-0.216487	0.362	0.404	1
Nfix	0.000667585	0.122984	0.349	0.295	1
Col5a3	0.000680029	0.126505	0.207	0.164	1
Mcl1	0.000747741	0.152187	0.597	0.563	1
Grcc10	0.000781198	-0.143739	0.513	0.562	1
Gm26870	0.000785308	-0.248649	0.76	0.801	1
Dact1	0.00081417	0.115779	0.476	0.417	1
Capzb	0.000856551	0.106913	0.515	0.46	1
Kdelr2	0.000867047	-0.123161	0.31	0.358	1
Degs1	0.000877677	-0.130279	0.552	0.611	1
Wdr26	0.000948151	0.11434	0.407	0.353	1
Dclk1	0.000981105	0.124114	0.277	0.228	1
Pappa	0.000989072	0.112075	0.123	0.088	1
Arnt	0.00104873	-0.103614	0.304	0.356	1
Adm	0.00105435	0.13151	0.196	0.153	1
Plekho2	0.00106026	-0.102355	0.214	0.259	1
Tardbp	0.00106403	-0.112614	0.356	0.404	1
Hnrnpa3	0.00110577	-0.12407	0.463	0.512	1
Tmed10	0.00114163	0.106516	0.398	0.347	1
Ier2	0.00116301	0.225719	0.658	0.653	1
Peak1	0.0011643	-0.31285	0.311	0.355	1
Bnip2	0.00120341	-0.138594	0.385	0.43	1
Cyb5r3	0.00122522	-0.113832	0.403	0.451	1
Mid1ip1	0.00129287	-0.100207	0.251	0.298	1
Hexb	0.00131649	0.118035	0.441	0.398	1
Hk2	0.00133965	-0.162126	0.241	0.287	1
Sqor	0.00134779	0.107334	0.309	0.261	1
Lman2	0.0014488	0.115236	0.339	0.291	1
Blmh	0.0014518	-0.129526	0.303	0.349	1
Tlcd2	0.00149126	-0.106091	0.222	0.267	1
Syf2	0.00149709	0.107751	0.447	0.4	1
Psmd8	0.00153148	-0.10338	0.333	0.385	1
Tenm3	0.00153945	-0.11095	0.171	0.213	1
Ywhaz	0.00156672	-0.135552	0.404	0.452	1
Chd4	0.00164007	-0.134086	0.46	0.511	1
Tomm6	0.00168918	-0.171812	0.471	0.504	1
Hspa9	0.001813	-0.164781	0.423	0.461	1
Glg1	0.00184814	0.106325	0.528	0.477	1
Hbegf	0.00187625	-0.159865	0.161	0.203	1
Mbnl2	0.00188298	0.110078	0.337	0.294	1
Oat	0.001974	0.118244	0.572	0.524	1
Nsmce1	0.0020169	-0.120407	0.247	0.286	1
Raly	0.00202752	0.108917	0.311	0.267	1
Bgn	0.00216014	0.167581	0.836	0.808	1
Lamp1	0.00224307	0.135936	0.775	0.749	1
Grem1	0.00240091	-0.536256	0.368	0.406	1
Cxcl1	0.00240718	-0.105899	0.274	0.329	1
Csnk1a1	0.00258295	-0.131212	0.563	0.607	1
Psmd4	0.00259776	-0.1058	0.409	0.46	1
Ppp3ca	0.00274611	-0.153866	0.49	0.53	1
Srsf7	0.00276211	-0.108117	0.406	0.46	1
Slc39a7	0.00282163	-0.114732	0.355	0.397	1
Tpr	0.00293598	0.10134	0.33	0.283	1
Lix1l	0.00297987	-0.145213	0.398	0.438	1
Hsd17b4	0.00302921	-0.113277	0.364	0.406	1
Plp1	0.00311782	-0.133794	0.153	0.191	1
Ppp1r15b	0.00311951	-0.123174	0.325	0.367	1
Arhgdia	0.00317194	-0.124938	0.461	0.504	1
Cadm4	0.00328027	-0.132978	0.126	0.161	1
Actn4	0.00374836	-0.105581	0.405	0.451	1
Serbp1	0.00377351	0.124859	0.677	0.653	1
Mxd4	0.00383344	0.10124	0.35	0.303	1
Cyp7b1	0.00428364	-0.105171	0.098	0.128	1
Pcdh7	0.00443348	0.112993	0.245	0.206	1
Atp6v0b	0.00501027	-0.135523	0.357	0.4	1
Map2k3	0.00516559	-0.100469	0.207	0.245	1
Atp6ap1	0.00581878	-0.119116	0.532	0.572	1
Ube2d3	0.00591862	0.105275	0.524	0.488	1
Sec61b	0.00597339	-0.127356	0.498	0.54	1
Sf3b6	0.00625778	-0.103141	0.43	0.468	1
Olfr1033	0.00651255	0.138532	0.176	0.143	1
Magt1	0.00676496	0.103996	0.252	0.214	1
Snrpb	0.00704115	-0.110153	0.53	0.564	1
Ntn1	0.00733931	-0.260198	0.405	0.43	1
Dnaja1	0.00747981	0.166876	0.545	0.523	1
Tnfaip2	0.00755882	-0.197318	0.404	0.432	1
Mmp14	0.00777844	-0.142655	0.785	0.798	1
Sfrp4	0.00798286	-0.243527	0.095	0.122	1
Hand2	0.00832633	0.110625	0.132	0.102	1
Ndufa2	0.00892212	-0.156933	0.657	0.687	1
Cd59a	0.00940783	-0.149128	0.182	0.217	1
Atf5	0.00981099	0.102925	0.471	0.433	1
Pfdn2	0.00991508	-0.102894	0.289	0.326	1
Ndufa3	0.0102913	-0.100871	0.383	0.428	1
2010107E04Rik	0.011038	-0.151027	0.546	0.577	1
Timp3	0.0114721	0.271751	0.449	0.414	1
Tmed3	0.0116316	-0.125834	0.474	0.506	1
Sdc2	0.0132454	-0.164564	0.51	0.54	1
Hmgn1	0.0134451	-0.110333	0.551	0.584	1
Id1	0.0135007	-0.11288	0.196	0.23	1
Rpl36al	0.0141185	-0.127487	0.62	0.642	1
Nfe2l2	0.0148192	-0.11296	0.37	0.402	1
Ssr1	0.0150861	-0.103411	0.305	0.338	1
Pam	0.0160566	-0.125359	0.457	0.49	1
Ndufb7	0.0164165	-0.142115	0.46	0.497	1
Lum	0.0164321	-0.238138	0.677	0.668	1
Tsc22d4	0.0171615	0.115078	0.271	0.236	1
Rbm8a	0.0177823	-0.119257	0.467	0.492	1
Cxcl10	0.0184182	0.467048	0.339	0.315	1
Tm9sf3	0.0196569	-0.107058	0.552	0.597	1
Rpn2	0.0201178	-0.111685	0.585	0.61	1
Dnaja2	0.020856	-0.113359	0.297	0.329	1
Syt11	0.0210318	-0.14664	0.187	0.217	1
Ctps	0.0220405	-0.100277	0.2	0.231	1
Fbln5	0.02297	0.120143	0.31	0.277	1
Meg3	0.0250436	0.110385	0.322	0.29	1
Atp5a1	0.0267487	-0.128274	0.623	0.63	1
Ppp2ca	0.0276918	-0.103989	0.414	0.442	1
Fgl2	0.0278945	0.208457	0.371	0.339	1
Atp1a2	0.028275	-0.1114	0.549	0.576	1
Tmem176a	0.029569	0.129914	0.553	0.524	1
Romo1	0.0302079	-0.149312	0.492	0.51	1
Calr	0.031374	-0.135376	0.784	0.798	1
Nup210l	0.0319021	-0.164585	0.552	0.559	1
Bmper	0.0322894	0.104522	0.149	0.124	1
Megf9	0.0355407	0.106153	0.152	0.127	1
Fxyd6	0.03933	0.128085	0.21	0.183	1
Atp2a2	0.0403854	0.108788	0.449	0.417	1
Arpc3	0.0408204	-0.141392	0.538	0.552	1
Nfkbiz	0.04111	0.146644	0.466	0.446	1
Il6st	0.0445891	-0.124423	0.654	0.681	1
Krt19	0.044768	-0.115416	0.167	0.139	1
Rgs5	0.0474131	-0.253532	0.132	0.154	1
Hnrnpk	0.0542585	-0.114342	0.785	0.777	1
Ctsd	0.0573929	-0.108082	0.635	0.65	1
Ndufb10	0.0583295	-0.139315	0.505	0.524	1
Ptn	0.0644554	0.196657	0.282	0.26	1
Cct7	0.0651829	-0.115074	0.438	0.465	1
Atp5l	0.0653235	-0.156344	0.664	0.657	1
Ddb1	0.0685862	-0.105958	0.499	0.512	1
Lsp1	0.0687259	0.228276	0.382	0.363	1
S100a13	0.0803712	-0.105829	0.545	0.564	1
Gm20458	0.0844319	-0.116567	0.215	0.232	1
Parm1	0.0883743	-0.122171	0.134	0.155	1
Snai1	0.0897981	0.116015	0.259	0.239	1
Cisd1	0.0902377	-0.103224	0.16	0.179	1
Uqcr11	0.093391	-0.123895	0.374	0.396	1
Fos	0.0993015	0.107852	0.859	0.912	1
Igfbp4	0.110696	-0.233723	0.793	0.783	1
Dusp1	0.115161	0.142163	0.826	0.848	1
Mt1	0.117177	-0.179562	0.584	0.584	1
Tmtc2	0.1191	-0.112128	0.445	0.456	1
Adgrd1	0.129129	-0.107852	0.391	0.409	1
P4hb	0.137536	-0.113972	0.66	0.673	1
Rps9	0.139453	-0.108075	0.958	0.963	1
Col18a1	0.141837	0.117557	0.196	0.179	1
Psmb4	0.162928	-0.125455	0.691	0.678	1
Loxl1	0.169015	-0.100721	0.491	0.498	1
Apoe	0.171828	0.483315	0.346	0.333	1
F2r	0.172637	-0.122482	0.191	0.208	1
Arf4	0.191022	-0.10352	0.595	0.599	1
Hmgb2	0.244814	0.117463	0.352	0.34	1
Ldha	0.245726	-0.134931	0.401	0.408	1
Sdcbp	0.277962	-0.119194	0.575	0.574	1
Sostdc1	0.347194	0.182379	0.121	0.114	1
Cox6a1	0.375078	-0.149871	0.584	0.592	1
Sema3c	0.377736	-0.129657	0.384	0.387	1
Id2	0.39689	0.129784	0.383	0.376	1
Tuba1b	0.397956	-0.110363	0.691	0.682	1
Atp5g3	0.479746	-0.141428	0.704	0.689	1
Cryab	0.50005	0.153445	0.261	0.254	1
2200002D01Rik	0.505328	-0.160165	0.1	0.106	1
Cox6b1	0.557486	-0.101639	0.599	0.572	1
Cpe	0.587981	-0.11745	0.182	0.171	1
Egr1	0.607065	0.120877	0.875	0.91	1
Spint2	0.609532	-0.109085	0.112	0.104	1
Cebpd	0.642546	0.107403	0.761	0.761	1
Nop58	0.648212	0.141202	0.389	0.4	1
Uqcr10	0.714634	-0.118345	0.442	0.438	1
Zfp36	0.792219	0.194061	0.662	0.678	1
Hsph1	0.793765	0.185969	0.49	0.531	1
Ubc	0.8718	0.119337	0.806	0.822	1

## Sheet: Enteroendocrine.cell.0.markers
	p_val	avg_log2FC	pct.1	pct.2	p_val_adj
Ly6a	2.81654e-126	1.5941	0.991	0.881	8.14628e-122
Gm14015	5.43833e-107	-0.569265	0.006	0.439	1.57293e-102
Ly6e	1.0803e-94	1.2489	0.964	0.723	3.12454e-90
B2m	9.80774e-94	1.21566	0.999	0.942	2.83669e-89
Myl6	4.44985e-91	-1.14793	0.972	0.998	1.28703e-86
Serping1	1.13434e-89	1.30711	0.96	0.775	3.28086e-85
Ifi27l2a	1.21353e-87	1.33754	0.985	0.834	3.5099e-83
Fmo2	6.98288e-85	1.43927	0.784	0.277	2.01966e-80
Ifitm3	2.09281e-83	1.36498	0.945	0.699	6.05304e-79
Igha	1.80297e-82	-1.90597	0.692	0.95	5.21473e-78
Calu	9.53988e-75	-0.93608	0.959	0.996	2.75922e-70
Wdr89	9.4718e-73	-0.897145	0.97	0.994	2.73953e-68
Apod	2.5619e-71	1.6824	0.692	0.206	7.40979e-67
Bst2	1.03403e-70	1.01935	0.933	0.657	2.99072e-66
Gbp3	7.69191e-69	1.06679	0.729	0.27	2.22473e-64
H2-T23	5.48805e-68	1.12985	0.696	0.239	1.58731e-63
Itm2b	9.3716e-65	0.971917	0.955	0.757	2.71055e-60
Timp1	4.93651e-64	-2.19041	0.35	0.732	1.42779e-59
Selenop	6.62621e-63	1.11688	0.926	0.68	1.9165e-58
Prmt3	4.26982e-60	0.530115	0.474	0.042	1.23496e-55
Gm10073	6.51331e-60	-0.901866	0.858	0.965	1.88384e-55
Mcc	5.12268e-58	-0.712156	0.155	0.526	1.48163e-53
Ifit3	2.83996e-57	1.01441	0.517	0.083	8.214e-53
Ly6c1	1.0653e-56	1.21976	0.74	0.356	3.08115e-52
Rpl17	1.99222e-56	0.84007	0.981	0.865	5.76209e-52
Irf7	1.13941e-55	0.897583	0.542	0.11	3.29552e-51
Plpp3	2.11721e-55	0.981297	0.95	0.763	6.12359e-51
Isg15	9.97683e-54	1.07067	0.747	0.339	2.8856e-49
Gm48790	1.96501e-53	0.46075	0.37	0	5.6834e-49
Rpl18a	4.60693e-53	0.726612	0.976	0.869	1.33246e-48
Spon2	7.30019e-52	-1.06799	0.841	0.95	2.11143e-47
Rps27	3.52294e-51	0.832806	0.926	0.751	1.01894e-46
Rpl31	3.92047e-51	0.881269	0.834	0.541	1.13392e-46
Rps23	1.38581e-50	0.802892	0.967	0.875	4.00817e-46
Serpinh1	2.84349e-50	-0.757356	0.955	0.996	8.22421e-46
Vim	5.06359e-49	1.25789	0.939	0.734	1.46454e-44
Rpl4	2.84635e-47	0.824442	0.929	0.751	8.23251e-43
Lgals3bp	1.57225e-46	0.80801	0.611	0.229	4.54743e-42
Pcolce2	3.32256e-46	0.91952	0.776	0.455	9.60983e-42
Ms4a4d	4.43302e-46	0.83177	0.761	0.445	1.28216e-41
Slc39a14	9.5066e-45	-0.900858	0.26	0.597	2.74959e-40
Hsp90b1	2.62745e-44	-0.738293	0.973	1	7.59937e-40
Rpl23	3.12808e-44	0.749435	0.961	0.832	9.04736e-40
Rarres2	4.16325e-43	0.796672	0.91	0.686	1.20414e-38
Plekha7	4.79054e-43	-0.317264	0.026	0.258	1.38557e-38
Irgm2	6.06404e-42	0.849869	0.701	0.38	1.7539e-37
Gstm1	1.52043e-41	0.707742	0.743	0.412	4.39755e-37
Galnt15	5.82543e-41	0.769018	0.482	0.123	1.68489e-36
Npc2	1.96034e-40	0.762752	0.96	0.857	5.66989e-36
Igfbp6	3.05684e-40	0.947144	0.908	0.74	8.84131e-36
Nkain2	3.69433e-40	-0.61382	0.278	0.605	1.06851e-35
Fth1	7.28616e-40	0.728952	1	0.99	2.10738e-35
H2-D1	8.87827e-40	0.708805	0.979	0.929	2.56786e-35
Mgp	1.70832e-39	-1.08264	0.975	0.983	4.94098e-35
Rpl34	6.69216e-39	0.611923	0.97	0.871	1.93557e-34
Rpl6	6.90487e-39	0.719504	0.888	0.661	1.9971e-34
Igfbp7	9.20918e-39	0.998524	0.794	0.538	2.66357e-34
Lgals1	6.38291e-38	-0.69121	0.856	0.969	1.84613e-33
Rnase4	8.23466e-38	0.704179	0.943	0.83	2.38171e-33
Oasl2	1.36756e-37	0.62431	0.516	0.177	3.9554e-33
Clec3b	1.73395e-37	0.666863	0.991	0.931	5.0151e-33
Cacna1e	3.84338e-37	0.367457	0.291	0.008	1.11162e-32
Rpl15	7.16922e-37	0.753731	0.774	0.516	2.07355e-32
Hspg2	9.58953e-37	-0.674321	0.901	0.963	2.77358e-32
Rps11	1.23853e-36	0.625889	0.895	0.694	3.58219e-32
Mndal	3.43298e-36	0.721916	0.573	0.247	9.92922e-32
Ncapg2	6.53836e-36	0.493888	0.357	0.052	1.89109e-31
Bhlhe40	7.15413e-36	-0.845263	0.537	0.79	2.06919e-31
Rnf213	4.19044e-35	0.575286	0.53	0.191	1.212e-30
Rpl37	4.43241e-35	0.568662	0.973	0.909	1.28199e-30
Rpl26	8.43871e-35	0.607236	0.954	0.83	2.44073e-30
Rpl35	9.24614e-35	0.6841	0.759	0.474	2.67426e-30
Rpl29	1.07784e-34	0.586416	0.838	0.624	3.11744e-30
Tnxb	1.28983e-34	0.788327	0.946	0.813	3.73059e-30
Ifi44	1.31913e-34	0.690528	0.423	0.106	3.81532e-30
S100a6	8.10742e-34	-0.547119	0.992	1	2.34491e-29
Rplp2	3.01954e-33	-0.537931	1	1	8.73342e-29
Chchd2	4.3581e-33	-0.613153	0.949	0.981	1.26049e-28
Aebp1	4.90586e-33	0.731787	0.706	0.426	1.41892e-28
Nme1	7.41123e-33	-0.613583	0.528	0.784	2.14355e-28
AW112010	8.64276e-33	0.747971	0.614	0.308	2.49975e-28
Iigp1	9.41124e-33	0.795837	0.774	0.499	2.72201e-28
Fbln2	1.16611e-32	1.02205	0.727	0.459	3.37273e-28
Rpl10	1.73227e-32	0.649759	0.834	0.599	5.01023e-28
Col8a1	3.24474e-32	-1.0284	0.7	0.844	9.38477e-28
Tnc	2.13329e-31	-1.4428	0.376	0.653	6.17012e-27
Sp100	3.06352e-31	0.55657	0.457	0.154	8.86061e-27
Acsl4	3.54336e-31	-0.811888	0.365	0.634	1.02485e-26
Hmgcs2	8.10223e-31	0.552181	0.42	0.121	2.34341e-26
Stat2	1.95164e-30	0.624428	0.553	0.254	5.64472e-26
S100a10	2.5054e-30	0.702155	0.886	0.661	7.24637e-26
Ifi204	2.51337e-30	0.602505	0.513	0.202	7.26942e-26
Fgf2	2.88535e-30	-0.759181	0.277	0.547	8.34529e-26
Ebf1	3.23282e-30	0.703801	0.691	0.42	9.35029e-26
Arf5	1.26795e-29	-0.519724	0.33	0.607	3.66729e-25
Rpl28	1.45716e-29	0.53825	0.946	0.796	4.21456e-25
Iglc1	2.58075e-29	-0.270206	0.028	0.202	7.4643e-25
Sparc	2.6934e-29	0.952105	0.985	0.958	7.79013e-25
Gbp7	2.7564e-29	0.523696	0.381	0.098	7.97234e-25
Rps3a1	3.02249e-29	0.490227	0.996	0.975	8.74194e-25
Rpl19	3.22006e-29	0.541038	0.93	0.802	9.31339e-25
Plac8	5.28703e-29	0.599834	0.958	0.915	1.52917e-24
Rpl5	6.2104e-29	0.543624	0.983	0.933	1.79623e-24
Actb	6.75388e-29	-0.60759	0.956	0.99	1.95343e-24
Ifi47	1.96805e-28	0.52431	0.413	0.133	5.69219e-24
Pcsk5	6.7223e-28	0.692228	0.768	0.53	1.94429e-23
Pmp22	8.81605e-28	0.587811	0.779	0.538	2.54987e-23
Stat1	1.73447e-27	0.598528	0.598	0.312	5.01661e-23
Rpl36	2.63315e-27	0.42501	0.978	0.95	7.61585e-23
Actg1	3.32485e-27	-0.697285	0.952	0.965	9.61645e-23
Pdia6	5.35997e-27	-0.562429	0.82	0.931	1.55026e-22
Slc43a3	1.3253e-26	0.576024	0.486	0.22	3.83316e-22
Xaf1	1.58116e-26	0.455883	0.41	0.133	4.57319e-22
Cmpk2	3.68366e-26	0.457241	0.319	0.071	1.06542e-21
Ifit1	5.3616e-26	0.497575	0.329	0.077	1.55074e-21
Rtp4	6.64024e-26	0.480038	0.431	0.162	1.92056e-21
Scara5	8.03401e-26	0.693184	0.671	0.414	2.32368e-21
Usp50	1.08188e-25	-0.505473	0.275	0.524	3.12911e-21
Gbp6	1.13116e-25	0.445072	0.308	0.062	3.27166e-21
Rpl10a	1.89094e-25	0.542681	0.899	0.769	5.46917e-21
Abca8a	2.34931e-25	0.70479	0.682	0.426	6.7949e-21
Rpl23a	3.09928e-25	0.455291	0.982	0.944	8.96404e-21
Adh1	4.82668e-25	0.679429	0.572	0.312	1.39602e-20
Cdkn1c	5.10897e-25	0.634615	0.355	0.104	1.47767e-20
Rpl24	5.98135e-25	0.504997	0.956	0.884	1.72999e-20
Fam102b	6.36169e-25	0.530347	0.523	0.252	1.83999e-20
Rps3	7.87482e-25	0.468393	0.969	0.921	2.27764e-20
mt-Atp6	1.40726e-24	0.322295	0.853	0.682	4.07022e-20
Ckap4	2.02073e-24	-0.566348	0.537	0.755	5.84455e-20
Ltbp4	2.25822e-24	0.6219	0.747	0.518	6.53145e-20
Nid1	3.47345e-24	0.589063	0.793	0.593	1.00463e-19
Trim30a	3.62767e-24	0.452996	0.375	0.123	1.04923e-19
Atp1a1	3.86183e-24	-0.660635	0.632	0.815	1.11696e-19
Lgi2	4.73851e-24	-0.897637	0.636	0.778	1.37052e-19
S100a16	4.79713e-24	-0.538394	0.74	0.884	1.38747e-19
Rps14	5.70429e-24	0.373526	0.998	0.998	1.64985e-19
Pltp	5.75899e-24	0.499416	0.405	0.152	1.66567e-19
Islr	1.21334e-23	0.760365	0.67	0.424	3.50933e-19
Rpl32	4.89406e-23	0.446432	0.977	0.923	1.41551e-18
Irgm1	6.57813e-23	0.440968	0.306	0.079	1.90259e-18
Gbp8	1.24589e-22	0.428264	0.373	0.127	3.60347e-18
Nfkbia	1.47618e-22	-0.642423	0.844	0.952	4.26956e-18
Igtp	1.57534e-22	0.443075	0.39	0.143	4.55637e-18
Ptgis	2.43387e-22	-0.539343	0.653	0.84	7.03947e-18
Cyb5a	3.52196e-22	0.496592	0.65	0.403	1.01866e-17
Ssr3	3.95348e-22	-0.475901	0.744	0.892	1.14346e-17
Dcn	4.65222e-22	0.414628	1	1	1.34556e-17
Rpl9	5.49373e-22	0.418989	0.981	0.952	1.58895e-17
Tagln	6.0565e-22	-0.841603	0.073	0.249	1.75172e-17
Gbp2	6.64563e-22	0.547933	0.414	0.164	1.92212e-17
Zbp1	8.13284e-22	0.446398	0.422	0.168	2.35226e-17
Rps18	8.2305e-22	0.360557	0.999	0.988	2.38051e-17
Fbln1	1.30377e-21	-0.573164	0.893	0.96	3.7709e-17
Rpl21	1.54778e-21	0.404142	0.981	0.936	4.47664e-17
Mgst1	1.66766e-21	0.44779	0.628	0.37	4.82337e-17
Atp5e	1.87484e-21	-0.55057	0.905	0.956	5.4226e-17
Rpl22	2.10137e-21	0.40178	0.975	0.909	6.07778e-17
Rsad2	2.42362e-21	0.555136	0.295	0.077	7.00983e-17
Nr4a1	2.63251e-21	-0.623213	0.879	0.95	7.61402e-17
Lgmn	3.57884e-21	-0.602782	0.653	0.796	1.03511e-16
C1qtnf3	5.22151e-21	0.596722	0.537	0.285	1.51022e-16
Sfrp1	5.3282e-21	-0.874268	0.487	0.699	1.54107e-16
Sod2	5.87756e-21	-0.759327	0.392	0.607	1.69997e-16
Gm4951	6.45179e-21	0.462539	0.396	0.16	1.86605e-16
Rps7	6.86156e-21	0.428626	0.916	0.782	1.98457e-16
Parp9	8.12169e-21	0.404412	0.461	0.218	2.34904e-16
Cavin1	1.13073e-20	-0.46443	0.938	0.967	3.2704e-16
Mcrip1	1.29685e-20	-0.471595	0.493	0.699	3.75087e-16
Nfkb1	1.76654e-20	-0.876668	0.406	0.597	5.10936e-16
Entpd2	2.15825e-20	0.481374	0.848	0.676	6.24232e-16
Chst11	2.67937e-20	-0.317464	0.062	0.222	7.74953e-16
Mylk	2.87375e-20	-0.490043	0.122	0.316	8.31176e-16
Rbp1	3.37171e-20	-0.743742	0.959	0.981	9.75201e-16
Ackr4	3.61493e-20	0.698617	0.475	0.241	1.04555e-15
Psme1	3.72338e-20	0.418338	0.453	0.218	1.07691e-15
Gch1	3.87381e-20	-0.298477	0.059	0.218	1.12042e-15
Il11ra1	3.975e-20	-0.57578	0.761	0.884	1.14969e-15
Timp2	5.63787e-20	0.4388	0.984	0.958	1.63064e-15
Fstl1	5.9507e-20	0.588543	0.966	0.938	1.72112e-15
Ifit3b	6.72557e-20	0.34872	0.192	0.019	1.94524e-15
Cox7a2l	6.86139e-20	0.419077	0.929	0.805	1.98452e-15
Dpt	1.28403e-19	0.503105	0.995	0.994	3.71381e-15
Col6a1	1.32035e-19	0.66526	0.801	0.655	3.81886e-15
Psmd13	1.75411e-19	-0.500309	0.521	0.696	5.0734e-15
Rps6	2.25923e-19	0.433172	0.99	0.956	6.53436e-15
Lum	2.34203e-19	-0.48651	0.964	0.983	6.77385e-15
Laptm4a	2.50331e-19	0.415473	0.982	0.954	7.24033e-15
Rps17	2.91788e-19	0.416752	0.992	0.96	8.4394e-15
Rps15	3.27943e-19	0.362033	0.988	0.977	9.48509e-15
Psmb8	3.30339e-19	0.443862	0.687	0.478	9.55438e-15
Fkbp10	4.3817e-19	-0.411606	0.485	0.694	1.26732e-14
Htra3	4.51964e-19	0.546851	0.834	0.667	1.30721e-14
Vit	5.22785e-19	0.403515	0.332	0.116	1.51205e-14
Ftl1	5.22867e-19	0.457542	0.97	0.921	1.51229e-14
Ahnak	5.82563e-19	0.545767	0.94	0.871	1.68495e-14
Uba52	5.90419e-19	0.380346	0.598	0.376	1.70767e-14
Ifrd1	6.28058e-19	-0.631235	0.707	0.854	1.81653e-14
Cebpb	6.65793e-19	-0.666183	0.735	0.842	1.92567e-14
Rpl7a	6.7663e-19	0.399902	0.963	0.873	1.95702e-14
Rps5	7.23984e-19	0.35685	0.999	0.988	2.09398e-14
Ptx3	7.45514e-19	-1.29779	0.112	0.293	2.15625e-14
Rps29	8.00012e-19	0.338574	0.999	0.99	2.31387e-14
Xdh	1.12056e-18	0.452126	0.51	0.285	3.24099e-14
Txn1	1.21173e-18	0.282053	0.831	0.709	3.50468e-14
Sdc4	1.24411e-18	-0.565886	0.431	0.63	3.59835e-14
Surf4	1.4407e-18	-0.516365	0.695	0.819	4.16695e-14
Rps12-ps3	1.56956e-18	-0.462483	0.777	0.881	4.53965e-14
H2-T22	2.12507e-18	0.47408	0.551	0.328	6.14633e-14
Reg3b	2.16858e-18	0.462381	0.302	0.096	6.27218e-14
Maged1	2.55099e-18	-0.396117	0.43	0.642	7.37824e-14
Homer1	2.71056e-18	-0.334346	0.089	0.256	7.83974e-14
Rpl11	3.06196e-18	0.385676	0.96	0.915	8.8561e-14
Tmsb10	3.7279e-18	0.505065	0.712	0.516	1.07822e-13
Celf2	4.92741e-18	0.435818	0.899	0.761	1.42516e-13
Actn1	5.78903e-18	-0.411329	0.177	0.372	1.67436e-13
Rabac1	7.09967e-18	0.412223	0.661	0.455	2.05344e-13
Efemp2	8.79396e-18	-0.443251	0.366	0.563	2.54348e-13
Ch25h	9.81132e-18	-0.380278	0.027	0.143	2.83773e-13
Samhd1	1.21829e-17	0.547189	0.554	0.333	3.52367e-13
Tor3a	1.38954e-17	0.418022	0.448	0.227	4.01897e-13
Pdia3	1.44629e-17	-0.442139	0.707	0.836	4.1831e-13
Flna	1.47538e-17	-0.486304	0.532	0.721	4.26725e-13
C1s1	1.58453e-17	0.402036	0.991	0.985	4.58294e-13
Fmo1	1.67462e-17	0.35555	0.284	0.091	4.8435e-13
Has1	1.79029e-17	-0.60332	0.419	0.647	5.17807e-13
Ifi207	1.9956e-17	0.365778	0.243	0.06	5.77187e-13
Tap1	2.04328e-17	0.387407	0.498	0.279	5.90979e-13
Rpl30	2.21282e-17	0.389717	0.982	0.944	6.40014e-13
Sertad1	2.23715e-17	-0.550747	0.513	0.701	6.4705e-13
Psmb9	2.31571e-17	0.321582	0.425	0.2	6.69772e-13
Arxes2	2.38042e-17	-0.215871	0.018	0.123	6.88488e-13
Rps2	2.39904e-17	0.442166	0.913	0.848	6.93874e-13
Cpxm1	2.41611e-17	-0.413365	0.305	0.526	6.98811e-13
Parp12	2.82414e-17	0.370703	0.341	0.135	8.16825e-13
Ablim1	3.12037e-17	0.399355	0.452	0.231	9.02506e-13
Chl1	3.32358e-17	-0.424772	0.118	0.289	9.61278e-13
Nop53	3.42422e-17	0.473022	0.733	0.553	9.90388e-13
Csrnp1	3.61517e-17	-0.507136	0.395	0.601	1.04561e-12
Rplp1	4.19154e-17	-0.359543	1	1	1.21232e-12
Pamr1	4.74346e-17	0.372354	0.312	0.112	1.37195e-12
Gbp9	4.90263e-17	0.29666	0.217	0.046	1.41799e-12
Anxa1	5.81547e-17	0.46746	0.543	0.333	1.68201e-12
Rpl18	5.8895e-17	0.332572	0.981	0.956	1.70342e-12
App	7.1276e-17	0.462861	0.757	0.578	2.06151e-12
Gm11808	8.1965e-17	0.300309	0.676	0.491	2.37067e-12
Arpc4	1.11902e-16	-0.3492	0.465	0.676	3.23653e-12
Gsta3	1.23935e-16	0.328245	0.289	0.098	3.58459e-12
Mettl7a1	1.25281e-16	0.309485	0.253	0.073	3.62351e-12
Ptgs2	1.33233e-16	-0.742053	0.222	0.426	3.8535e-12
Shisa5	1.46821e-16	0.405578	0.696	0.497	4.2465e-12
Nbl1	1.67024e-16	0.659271	0.518	0.31	4.83084e-12
Rpl12	2.30763e-16	0.398917	0.985	0.927	6.67437e-12
Aldh2	2.43834e-16	0.410613	0.672	0.489	7.05242e-12
Ubb	2.53334e-16	0.472137	0.783	0.607	7.32717e-12
Gm20388	2.94874e-16	-0.439861	0.908	0.967	8.52865e-12
Canx	2.94949e-16	-0.427391	0.828	0.933	8.5308e-12
Ryr3	2.98571e-16	-0.276257	0.159	0.345	8.63558e-12
Oas2	3.1011e-16	0.265305	0.171	0.023	8.96932e-12
Tmem59	3.11668e-16	0.362606	0.577	0.383	9.01438e-12
Thbs1	3.30702e-16	-0.935725	0.53	0.701	9.56489e-12
Col12a1	3.42087e-16	-0.562007	0.187	0.364	9.89419e-12
Pkig	3.43012e-16	-0.48308	0.275	0.462	9.92093e-12
Ugt1a10	4.83789e-16	0.279019	0.334	0.133	1.39926e-11
Rgcc	5.06494e-16	-0.262782	0.029	0.139	1.46493e-11
Ndufa6	5.71942e-16	0.316603	0.561	0.347	1.65423e-11
Zfp503	5.78106e-16	0.414854	0.553	0.335	1.67205e-11
Emc10	6.05895e-16	-0.337283	0.514	0.709	1.75243e-11
Vcam1	6.84007e-16	-0.708677	0.325	0.516	1.97835e-11
Tceal9	6.8527e-16	-0.399059	0.778	0.904	1.98201e-11
Tm9sf2	7.31279e-16	-0.42755	0.727	0.85	2.11508e-11
Axl	7.69284e-16	0.439962	0.762	0.58	2.225e-11
9530068E07Rik	8.25905e-16	-0.36782	0.883	0.938	2.38877e-11
Tmem256	8.86827e-16	-0.450453	0.611	0.759	2.56497e-11
Ramp1	1.00297e-15	0.385356	0.259	0.081	2.90089e-11
Ifi203	1.62107e-15	0.384263	0.371	0.17	4.68863e-11
Gm42418	1.62774e-15	0.32143	1	1	4.70792e-11
Azin1	2.17235e-15	-0.415996	0.505	0.684	6.28309e-11
Rps25	2.18721e-15	0.34816	0.911	0.815	6.32608e-11
Pabpc1	2.44637e-15	-0.3934	0.955	0.979	7.07563e-11
Grn	3.16719e-15	0.417645	0.746	0.593	9.16046e-11
Polr2l	3.5538e-15	-0.366184	0.331	0.518	1.02786e-10
Tuba1a	3.73246e-15	0.501804	0.735	0.553	1.07954e-10
Nr4a3	3.8407e-15	-0.470728	0.168	0.337	1.11085e-10
Slc29a1	4.36356e-15	0.284522	0.262	0.087	1.26207e-10
Ecm2	5.35867e-15	0.379162	0.428	0.229	1.54989e-10
Apol9a	6.90885e-15	0.267805	0.194	0.044	1.99825e-10
Srsf9	7.49841e-15	-0.370582	0.303	0.489	2.16877e-10
Naca	1.03752e-14	0.393986	0.897	0.819	3.00082e-10
Ube2l6	1.12344e-14	0.351567	0.472	0.268	3.24932e-10
Scpep1	1.27205e-14	0.43381	0.613	0.443	3.67915e-10
Socs3	1.92499e-14	0.736109	0.545	0.391	5.56764e-10
Csnk1g2	2.23622e-14	-0.376688	0.612	0.757	6.46781e-10
Selenbp1	2.29963e-14	0.112579	0.422	0.21	6.65122e-10
Phf11d	2.3447e-14	0.211918	0.154	0.021	6.78157e-10
Gdf10	2.39859e-14	-0.434272	0.236	0.443	6.93743e-10
Atp5j	2.61902e-14	0.228693	0.294	0.116	7.57498e-10
Gpc3	2.7232e-14	0.505703	0.643	0.462	7.8763e-10
Ecm1	2.88271e-14	0.428966	0.723	0.563	8.33767e-10
Rs1	3.04821e-14	0.156246	0.116	0.002	8.81635e-10
Med14	3.17906e-14	-0.314943	0.207	0.38	9.1948e-10
Lmo4	3.31919e-14	-0.468196	0.588	0.723	9.60009e-10
Fgfr1	3.83068e-14	0.376709	0.638	0.453	1.10795e-09
Ccl7	3.85117e-14	-0.839712	0.505	0.676	1.11387e-09
Clmp	3.89441e-14	0.49124	0.579	0.395	1.12638e-09
Aida	4.62269e-14	0.366126	0.443	0.256	1.33702e-09
Ddx60	4.80035e-14	0.240772	0.218	0.062	1.3884e-09
Wipi1	4.87895e-14	0.387511	0.43	0.239	1.41114e-09
Anks1b	5.35091e-14	-0.257469	0.149	0.314	1.54764e-09
Fn1	6.55348e-14	0.599922	0.888	0.8	1.89546e-09
S100a4	7.08214e-14	-0.261289	0.055	0.177	2.04837e-09
Wsb1	7.45765e-14	-0.395751	0.696	0.825	2.15698e-09
Parp14	7.9291e-14	0.290104	0.255	0.089	2.29333e-09
Cd9	8.55577e-14	0.342604	0.618	0.424	2.47458e-09
Rpn1	8.93666e-14	-0.388757	0.69	0.813	2.58475e-09
Rpl13a	9.88251e-14	0.272829	0.999	0.996	2.85832e-09
Gm10282	1.16283e-13	-0.227476	0.106	0.252	3.36325e-09
Mfap5	1.17478e-13	0.484399	0.632	0.437	3.39781e-09
Rps4x	1.23097e-13	0.315501	0.997	0.994	3.56035e-09
Slfn2	1.30152e-13	0.321849	0.228	0.073	3.76439e-09
Znfx1	1.35196e-13	0.280889	0.301	0.127	3.91028e-09
Fau	1.35206e-13	0.270874	0.996	0.985	3.91056e-09
Lama2	1.55614e-13	0.34575	0.547	0.36	4.50083e-09
Prmt1	1.63347e-13	-0.342783	0.275	0.455	4.7245e-09
Ltbp1	1.6998e-13	0.465137	0.468	0.274	4.91632e-09
H3f3b	1.7058e-13	-0.393811	0.92	0.969	4.93368e-09
Odc1	1.75906e-13	-0.451195	0.286	0.468	5.08772e-09
Palm	2.26871e-13	0.341127	0.555	0.362	6.56179e-09
Use1	2.30059e-13	0.324952	0.464	0.27	6.654e-09
Pbx3	2.73701e-13	-0.33968	0.216	0.393	7.91626e-09
Vasn	2.98766e-13	-0.441603	0.6	0.732	8.6412e-09
Tmem140	3.23095e-13	0.262718	0.196	0.054	9.34487e-09
Postn	3.67171e-13	0.589576	0.753	0.617	1.06197e-08
Hpgd	3.69309e-13	0.332267	0.295	0.123	1.06815e-08
Gpx3	3.7533e-13	0.448154	0.916	0.852	1.08557e-08
Fyn	4.24529e-13	0.320196	0.463	0.272	1.22786e-08
Tapbpl	4.66331e-13	0.305867	0.298	0.131	1.34877e-08
Cacna2d1	5.00242e-13	-0.416761	0.485	0.644	1.44685e-08
Igfbp4	5.30262e-13	-0.488095	0.981	0.988	1.53368e-08
Daxx	5.56233e-13	0.243762	0.247	0.089	1.60879e-08
Prrc2a	6.06346e-13	-0.33256	0.352	0.526	1.75373e-08
Eif2ak2	6.06943e-13	0.318718	0.375	0.193	1.75546e-08
Cd47	7.31258e-13	0.321694	0.767	0.615	2.11502e-08
S100a11	7.33263e-13	0.388334	0.382	0.202	2.12082e-08
Nupr1	1.00716e-12	0.361644	0.535	0.349	2.91302e-08
Podn	1.02112e-12	-0.377494	0.494	0.665	2.95338e-08
Hivep2	1.05161e-12	-0.410984	0.495	0.661	3.04158e-08
Lepr	1.25257e-12	0.493672	0.424	0.245	3.62282e-08
Grina	1.3236e-12	0.318297	0.379	0.204	3.82824e-08
Pnp	1.40529e-12	0.459246	0.633	0.478	4.06452e-08
F3	1.54236e-12	-0.592132	0.388	0.551	4.46096e-08
Nav1	1.56072e-12	0.459678	0.512	0.339	4.51408e-08
Ccnl2	1.67624e-12	0.258456	0.472	0.274	4.84818e-08
Sp110	1.70505e-12	0.244114	0.178	0.046	4.93152e-08
Tsc22d1	1.83639e-12	0.360851	0.602	0.424	5.3114e-08
Grem1	1.97364e-12	-0.897128	0.525	0.672	5.70836e-08
Smad7	2.0261e-12	-0.359653	0.201	0.36	5.86008e-08
Chpf	2.1666e-12	-0.320397	0.305	0.484	6.26645e-08
Skil	2.44913e-12	-0.369738	0.286	0.462	7.08362e-08
Slc16a1	2.46711e-12	-0.361043	0.119	0.258	7.13562e-08
Nabp1	2.60724e-12	-0.317213	0.16	0.316	7.54092e-08
Rab20	2.65944e-12	-0.225327	0.065	0.183	7.6919e-08
Patl2	2.76305e-12	0.224371	0.212	0.069	7.99156e-08
Cd44	3.0788e-12	-0.377444	0.344	0.516	8.90482e-08
Olfml2b	3.09691e-12	-0.401418	0.613	0.721	8.95718e-08
Ccdc3	3.29693e-12	-0.305624	0.091	0.22	9.53571e-08
Rspo3	3.69976e-12	-0.515686	0.27	0.418	1.07008e-07
Rpl14	3.86996e-12	0.289985	0.974	0.95	1.11931e-07
Tor1aip1	4.30543e-12	0.334662	0.585	0.412	1.24526e-07
Cd248	4.60355e-12	0.392893	0.534	0.358	1.33148e-07
Trafd1	4.78088e-12	0.326548	0.478	0.299	1.38277e-07
Apol9b	4.93906e-12	0.178119	0.131	0.019	1.42852e-07
Rplp0	5.05558e-12	0.321047	0.948	0.902	1.46223e-07
Scarb2	6.50549e-12	-0.399228	0.725	0.84	1.88158e-07
Cox8a	6.59729e-12	0.173654	0.368	0.193	1.90813e-07
Thbs3	6.72372e-12	0.369179	0.573	0.401	1.9447e-07
Eif3e	7.30738e-12	0.309266	0.591	0.405	2.11351e-07
Pik3ip1	7.33118e-12	0.264983	0.289	0.125	2.1204e-07
Copz1	7.81338e-12	-0.316962	0.393	0.568	2.25986e-07
Edil3	7.91021e-12	-0.20602	0.048	0.152	2.28787e-07
Oaf	8.05228e-12	0.30376	0.441	0.252	2.32896e-07
Peg3	8.17271e-12	0.284477	0.153	0.033	2.36379e-07
Ppib	9.39282e-12	0.333535	0.524	0.351	2.71668e-07
Nkx2-3	9.50925e-12	0.388961	0.618	0.453	2.75036e-07
Fus	1.07154e-11	-0.346844	0.639	0.782	3.09922e-07
Calr	1.08049e-11	-0.335485	0.914	0.965	3.1251e-07
Rpl27	1.09749e-11	0.307329	0.912	0.834	3.17427e-07
Atp5k	1.10845e-11	-0.453715	0.704	0.798	3.20596e-07
Penk	1.17766e-11	0.577063	0.426	0.258	3.40615e-07
Rps19	1.25758e-11	0.282765	0.981	0.936	3.63731e-07
Cox5a	1.26112e-11	-0.497598	0.584	0.726	3.64755e-07
Susd6	1.49973e-11	-0.341525	0.413	0.584	4.33766e-07
Adamts15	1.59751e-11	-0.365715	0.11	0.243	4.62049e-07
Fosl2	1.67584e-11	-0.394912	0.475	0.626	4.84703e-07
Cavin3	1.71153e-11	0.282966	0.384	0.206	4.95025e-07
Stat3	2.16884e-11	-0.328515	0.755	0.863	6.27293e-07
Hnrnpm	2.38607e-11	-0.341377	0.537	0.672	6.90124e-07
Nr4a2	2.40144e-11	-0.286363	0.126	0.264	6.94568e-07
Ar	2.65058e-11	0.33728	0.476	0.297	7.66628e-07
Il1r1	2.81254e-11	-0.269265	0.154	0.299	8.1347e-07
Usp18	2.85197e-11	0.211149	0.182	0.054	8.24876e-07
Rps28	2.99434e-11	0.207812	0.994	0.981	8.66053e-07
Mt2	3.06768e-11	-0.675613	0.614	0.751	8.87265e-07
Baz1a	3.28474e-11	-0.246168	0.158	0.304	9.50044e-07
Ifih1	3.4333e-11	0.288299	0.295	0.137	9.93012e-07
Zfp36l2	3.52113e-11	0.356663	0.814	0.694	1.01842e-06
Stat6	3.74502e-11	0.231796	0.246	0.102	1.08317e-06
Gas6	4.03119e-11	0.537754	0.787	0.659	1.16594e-06
Sri	4.4357e-11	0.224292	0.369	0.2	1.28294e-06
Lgals9	4.56173e-11	0.235446	0.282	0.131	1.31939e-06
Serpina3n	4.69619e-11	0.40237	0.404	0.239	1.35828e-06
Atraid	5.04765e-11	0.257368	0.383	0.212	1.45993e-06
Nnmt	5.33571e-11	-0.359668	0.418	0.578	1.54325e-06
Sh3d19	5.37487e-11	0.273447	0.434	0.256	1.55457e-06
Snrpf	5.50958e-11	-0.292723	0.494	0.659	1.59354e-06
Esyt2	5.54202e-11	-0.26753	0.301	0.466	1.60292e-06
Hist1h1c	6.2074e-11	0.362973	0.266	0.121	1.79537e-06
Ccl2	6.72082e-11	-0.732326	0.448	0.607	1.94386e-06
Rpl41	7.11542e-11	0.276582	0.999	0.996	2.05799e-06
Ap1s1	7.31824e-11	-0.275225	0.29	0.453	2.11665e-06
Il6	7.51623e-11	-0.713363	0.363	0.528	2.17392e-06
Hint1	8.00945e-11	0.278674	0.674	0.545	2.31657e-06
Ahnak2	8.0919e-11	0.292975	0.23	0.094	2.34042e-06
Golph3	8.19642e-11	-0.32031	0.519	0.655	2.37065e-06
Ifi35	9.56917e-11	0.29226	0.438	0.268	2.76769e-06
Anapc13	1.09101e-10	0.177046	0.23	0.087	3.15554e-06
Rpl39	1.16885e-10	0.299568	0.995	0.975	3.38067e-06
Ralbp1	1.22967e-10	0.301006	0.463	0.293	3.55659e-06
Trim12a	1.25221e-10	0.249262	0.215	0.083	3.62177e-06
Tnfaip3	1.26824e-10	-0.394581	0.231	0.38	3.66813e-06
Ppp1r15a	1.30017e-10	-0.293535	0.702	0.85	3.76049e-06
Nsa2	1.33383e-10	0.352198	0.527	0.38	3.85783e-06
Ddx3y	1.33898e-10	-0.215356	0.152	0.291	3.87273e-06
Prdx2	1.3631e-10	-0.346919	0.673	0.782	3.9425e-06
Gm12355	1.61998e-10	-0.220086	0.129	0.26	4.68546e-06
Herc6	1.706e-10	0.233713	0.203	0.075	4.93426e-06
Serinc1	1.7294e-10	0.28266	0.567	0.395	5.00193e-06
Sae1	1.74544e-10	-0.321911	0.427	0.58	5.04834e-06
Cygb	1.97611e-10	0.338068	0.977	0.929	5.71549e-06
Hoxd9	2.01682e-10	0.214446	0.184	0.06	5.83324e-06
Arpc3	2.09607e-10	-0.390283	0.694	0.775	6.06245e-06
P4hb	2.17315e-10	-0.331307	0.835	0.888	6.28539e-06
Plcb1	2.20609e-10	-0.406483	0.191	0.326	6.38068e-06
Hspa1b	2.52749e-10	0.626084	0.905	0.921	7.31026e-06
Nova1	2.59793e-10	0.250857	0.385	0.227	7.51399e-06
Eef2	2.69181e-10	0.287065	0.989	0.975	7.78553e-06
Serpinb6a	2.77351e-10	0.316861	0.819	0.694	8.02183e-06
Jchain	2.91825e-10	-1.13732	0.168	0.306	8.44044e-06
Qsox1	3.00638e-10	-0.306746	0.601	0.736	8.69534e-06
Pbx1	3.13836e-10	0.369047	0.719	0.609	9.07709e-06
Cfh	3.19952e-10	0.380242	0.364	0.21	9.25399e-06
Bsg	3.40288e-10	-0.329315	0.809	0.879	9.84214e-06
Tnrc6a	3.7031e-10	0.286919	0.448	0.287	1.07105e-05
Rps8	3.79084e-10	0.237714	1	1	1.09642e-05
Olfml1	4.19875e-10	0.175995	0.157	0.044	1.2144e-05
Ereg	4.53772e-10	-0.750483	0.138	0.264	1.31244e-05
Rps26	4.68665e-10	0.269243	0.982	0.967	1.35552e-05
Adar	4.82626e-10	0.228093	0.285	0.137	1.3959e-05
P3h4	4.97244e-10	-0.251924	0.185	0.324	1.43818e-05
Hsp90aa1	4.97682e-10	-0.320702	0.934	0.979	1.43945e-05
Ckb	5.54276e-10	-0.407363	0.318	0.464	1.60313e-05
Efemp1	5.83576e-10	0.437987	0.784	0.678	1.68788e-05
Fosl1	5.97953e-10	-0.156069	0.041	0.129	1.72946e-05
Psmd2	6.48471e-10	-0.3133	0.532	0.663	1.87557e-05
Col6a2	6.78971e-10	0.402927	0.681	0.547	1.96379e-05
Bc1	7.17901e-10	-0.534497	0.122	0.243	2.07638e-05
Ifi205	7.5007e-10	0.29733	0.511	0.351	2.16943e-05
Parp3	7.51304e-10	0.239537	0.206	0.083	2.173e-05
Pqlc1	7.66919e-10	-0.226843	0.078	0.185	2.21816e-05
Myadm	8.15286e-10	0.31511	0.661	0.503	2.35805e-05
Tppp3	8.18044e-10	0.403351	0.401	0.249	2.36603e-05
Rcn3	8.47265e-10	-0.283404	0.506	0.651	2.45054e-05
Dynll1	8.48735e-10	0.290617	0.485	0.328	2.4548e-05
Eif3k	8.63198e-10	0.269451	0.623	0.451	2.49663e-05
Hnrnpk	8.80473e-10	-0.288757	0.893	0.919	2.54659e-05
Tgfbr2	8.87455e-10	0.304902	0.642	0.505	2.56678e-05
Ppp1r2	8.88168e-10	0.377161	0.817	0.738	2.56885e-05
Camk2n1	9.49436e-10	0.317517	0.68	0.53	2.74605e-05
Sdc3	9.82155e-10	0.325727	0.451	0.295	2.84069e-05
Naalad2	1.03175e-09	0.241147	0.167	0.054	2.98412e-05
Fem1b	1.08261e-09	-0.326758	0.176	0.308	3.13125e-05
Lamb1	1.1432e-09	0.426204	0.838	0.742	3.30648e-05
Atf4	1.19651e-09	-0.388419	0.787	0.846	3.46068e-05
Lamb2	1.22298e-09	0.328379	0.498	0.353	3.53724e-05
Luc7l	1.22687e-09	-0.27635	0.35	0.497	3.54847e-05
Mxra8	1.23815e-09	0.277102	0.483	0.312	3.58109e-05
Mpeg1	1.28097e-09	0.186314	0.125	0.027	3.70495e-05
Pik3r1	1.29795e-09	0.320025	0.41	0.26	3.75407e-05
Agtr1a	1.39383e-09	0.181197	0.17	0.056	4.03138e-05
Fam46a	1.40153e-09	0.33767	0.448	0.295	4.05364e-05
Nenf	1.4036e-09	-0.286902	0.736	0.84	4.05962e-05
Slfn8	1.44263e-09	0.157527	0.142	0.037	4.17251e-05
Son	1.45264e-09	0.257206	0.723	0.607	4.20147e-05
Crip2	1.54051e-09	0.265242	0.425	0.264	4.45561e-05
4930404H11Rik	1.65391e-09	0.185514	0.13	0.031	4.78361e-05
Slfn5	1.79178e-09	0.238417	0.35	0.187	5.18238e-05
Serpinf1	1.80446e-09	0.349816	0.649	0.509	5.21905e-05
Antxr2	2.10562e-09	0.207652	0.308	0.16	6.09008e-05
Acta2	2.164e-09	-0.405469	0.064	0.16	6.25895e-05
Dkk3	2.16405e-09	0.32937	0.366	0.218	6.2591e-05
Supt4a	2.20157e-09	0.192419	0.189	0.071	6.3676e-05
Creld2	2.25149e-09	0.254425	0.359	0.202	6.51199e-05
2025-03-03	2.33068e-09	-0.327439	0.269	0.407	6.74103e-05
Hspd1	2.59226e-09	-0.419507	0.656	0.755	7.4976e-05
Mfap4	2.61394e-09	-0.369894	0.581	0.726	7.5603e-05
Id3	2.68419e-09	0.414974	0.7	0.574	7.76348e-05
Mmp2	2.90521e-09	0.329923	0.528	0.383	8.40274e-05
Apol6	2.90575e-09	0.203659	0.149	0.044	8.4043e-05
Cnn3	2.95737e-09	-0.331234	0.471	0.601	8.55361e-05
AC130815.2	3.1218e-09	0.184652	0.128	0.031	9.02919e-05
Gpm6b	3.12861e-09	-0.342254	0.32	0.466	9.04887e-05
Arpp19	3.20295e-09	0.233877	0.536	0.376	9.2639e-05
Sec61b	3.32092e-09	-0.330039	0.67	0.773	9.6051e-05
Ddah2	3.46523e-09	0.282457	0.528	0.37	0.000100225
Gm43302	3.54457e-09	0.189048	0.138	0.037	0.00010252
Pink1	3.69822e-09	0.240568	0.342	0.193	0.000106963
Itih5	3.7686e-09	0.368281	0.518	0.366	0.000108999
Tns1	3.87238e-09	0.251709	0.375	0.227	0.000112001
Saa3	4.07692e-09	-2.38745	0.074	0.168	0.000117917
Acaa2	4.28245e-09	0.284987	0.366	0.222	0.000123861
Oas1a	4.57086e-09	0.139292	0.124	0.029	0.000132203
AC154200.1	4.73855e-09	-0.194527	0.156	0.283	0.000137053
Emilin2	4.8041e-09	0.2669	0.393	0.239	0.000138949
Abi1	4.88855e-09	-1.13111	0.531	0.626	0.000141392
Ltbp3	5.15121e-09	-0.298603	0.563	0.674	0.000148988
Ldha	5.60406e-09	-0.335818	0.494	0.63	0.000162086
Adamtsl4	5.73086e-09	0.18161	0.167	0.058	0.000165754
B4galt6	5.80046e-09	-0.159475	0.038	0.116	0.000167767
Thy1	5.84739e-09	-0.463288	0.229	0.356	0.000169124
Kptn	5.91457e-09	-0.179529	0.125	0.247	0.000171067
Naa50	6.21824e-09	-0.266837	0.423	0.565	0.00017985
Rhoc	6.36519e-09	-0.269874	0.647	0.761	0.000184101
Lix1l	6.43375e-09	-0.336716	0.525	0.657	0.000186083
Ndrg2	6.51907e-09	0.260491	0.294	0.154	0.000188551
Cltc	6.57304e-09	-0.255375	0.5	0.657	0.000190112
Lysmd2	6.89002e-09	0.29096	0.45	0.31	0.00019928
Inmt	7.87448e-09	0.620043	0.239	0.114	0.000227754
Kdelr2	7.96669e-09	-0.284678	0.458	0.593	0.000230421
Cct8	7.97061e-09	-0.303384	0.571	0.692	0.000230534
Glul	8.00127e-09	0.2901	0.573	0.428	0.000231421
Pcf11	8.21663e-09	-0.269451	0.266	0.41	0.00023765
Cxcl5	8.80745e-09	-1.07085	0.048	0.131	0.000254738
Malsu1	8.83323e-09	0.206378	0.233	0.108	0.000255483
Nmi	9.02053e-09	0.238937	0.228	0.104	0.000260901
Kcnma1	9.39005e-09	-0.146653	0.047	0.131	0.000271589
Ddah1	9.46235e-09	-0.33217	0.472	0.59	0.00027368
Atp5c1	9.50038e-09	0.234176	0.406	0.262	0.000274779
Dbi	9.56639e-09	-0.411165	0.715	0.8	0.000276689
5033421B08Rik	9.98301e-09	-0.334491	0.166	0.287	0.000288739
Eef1e1	1.08689e-08	-0.155462	0.072	0.168	0.000314361
Ifngr1	1.13531e-08	0.2669	0.621	0.478	0.000328367
Junb	1.13756e-08	-0.453268	0.964	0.977	0.000329015
Sptbn1	1.16007e-08	0.293035	0.868	0.786	0.000335526
Srsf3	1.1864e-08	-0.304367	0.741	0.84	0.000343141
Gbp4	1.2245e-08	0.227075	0.159	0.056	0.000354161
Enpp1	1.2339e-08	-0.278315	0.276	0.42	0.00035688
Klf9	1.27841e-08	0.331197	0.714	0.607	0.000369754
Hif1a	1.38162e-08	-0.304809	0.232	0.36	0.000399606
Ptp4a1	1.39073e-08	-0.312135	0.546	0.665	0.000402241
Ppp3r1	1.45265e-08	-0.29317	0.455	0.586	0.000420149
Plod2	1.62704e-08	-0.357038	0.466	0.593	0.000470588
C1ra	1.87324e-08	0.27913	0.932	0.861	0.000541797
Dtx3l	1.94069e-08	0.166262	0.195	0.081	0.000561306
Arf4	1.96351e-08	-0.291879	0.795	0.871	0.000567907
Spred1	2.06538e-08	-0.239088	0.31	0.453	0.000597369
Arhgdia	2.11062e-08	-0.273344	0.577	0.692	0.000610454
Rgs2	2.19049e-08	-0.390814	0.243	0.378	0.000633556
Trim30d	2.35808e-08	0.16979	0.205	0.089	0.000682029
Ssr1	2.49611e-08	-0.282128	0.399	0.528	0.000721951
Ptk2	2.58913e-08	-0.286592	0.347	0.472	0.000748854
Nudcd3	2.66292e-08	-0.294355	0.726	0.794	0.000770198
Cbr3	2.68157e-08	0.223979	0.226	0.108	0.00077559
Alyref	2.75703e-08	-0.155269	0.08	0.177	0.000797417
Slc39a1	2.80769e-08	-0.285237	0.536	0.653	0.00081207
Eef1a1	2.82877e-08	0.206307	1	1	0.000818166
Irf9	2.89278e-08	0.253132	0.563	0.424	0.000836679
Phlda1	2.94952e-08	-0.337025	0.768	0.871	0.000853089
Ifi211	3.04935e-08	0.293738	0.568	0.437	0.000881962
Dpep1	3.21738e-08	0.333568	0.835	0.744	0.000930562
Tspo	3.23364e-08	0.27662	0.818	0.694	0.000935266
Cpeb2	3.24106e-08	-0.194838	0.111	0.216	0.000937413
Gns	3.27105e-08	0.251796	0.572	0.422	0.000946085
Gpnmb	3.28236e-08	0.230747	0.142	0.046	0.000949356
Pid1	3.75142e-08	0.247949	0.794	0.665	0.00108502
Gpx2	3.94887e-08	0.12491	0.152	0.052	0.00114213
Eif2s3x	3.98559e-08	-0.236657	0.343	0.482	0.00115275
Psmb10	3.98781e-08	0.219965	0.738	0.601	0.00115339
Tnfaip2	3.99141e-08	-0.36688	0.61	0.699	0.00115444
Klf3	4.07954e-08	0.215825	0.254	0.131	0.00117993
Il11	4.1686e-08	-0.307929	0.034	0.104	0.00120568
Smad4	4.2533e-08	0.173418	0.272	0.139	0.00123018
Fbl	4.29282e-08	-0.263946	0.257	0.389	0.00124161
Adcyap1r1	4.4206e-08	-0.224895	0.171	0.293	0.00127857
Hsd17b4	5.28833e-08	-0.275556	0.513	0.634	0.00152954
Hsbp1	5.36237e-08	0.197551	0.277	0.148	0.00155096
Loxl1	5.58195e-08	-0.28094	0.73	0.825	0.00161447
2025-09-08	5.59427e-08	0.225094	0.246	0.127	0.00161803
H2-K1	5.72987e-08	0.311668	0.985	0.988	0.00165725
Nfe2l2	5.90993e-08	-0.310773	0.477	0.595	0.00170933
Adamtsl3	5.96122e-08	0.226333	0.28	0.156	0.00172416
Gm26745	5.99402e-08	-0.249626	0.291	0.414	0.00173365
Tnfrsf12a	6.02004e-08	-0.311494	0.34	0.47	0.00174118
Samd9l	6.08841e-08	0.127585	0.1	0.021	0.00176095
Coro1b	6.28041e-08	0.139841	0.201	0.089	0.00181648
Dgkb	6.33836e-08	-0.150714	0.086	0.181	0.00183324
Qpct	6.406e-08	0.200076	0.283	0.15	0.00185281
Cyp51	6.70005e-08	-0.305726	0.235	0.362	0.00193785
Ackr3	6.70896e-08	0.288876	0.463	0.316	0.00194043
Selenot	6.80899e-08	-0.253442	0.495	0.615	0.00196936
Gas1	6.81602e-08	0.509869	0.448	0.324	0.0019714
Fcgrt	6.994e-08	0.285411	0.656	0.541	0.00202288
Smim3	7.33146e-08	-0.261178	0.184	0.306	0.00212048
Sun2	7.52028e-08	0.156361	0.174	0.071	0.00217509
Mmp3	7.89035e-08	-1.03965	0.208	0.328	0.00228213
Atf3	7.93527e-08	0.381336	0.392	0.268	0.00229512
Adamts17	8.08985e-08	-0.173842	0.072	0.162	0.00233983
Capns1	8.14506e-08	-0.208519	0.539	0.672	0.0023558
Hs6st1	8.1836e-08	-0.184487	0.148	0.26	0.00236694
Hnrnpf	8.22666e-08	-0.324853	0.732	0.798	0.0023794
Robo2	8.33309e-08	-0.29337	0.265	0.389	0.00241018
Arpc1b	8.366e-08	0.2795	0.625	0.497	0.0024197
Dhx58	8.7295e-08	0.147193	0.153	0.056	0.00252483
Atp11a	9.17448e-08	0.199736	0.224	0.11	0.00265354
Prpf19	9.49156e-08	0.167769	0.356	0.214	0.00274524
Hsd17b11	9.51337e-08	0.221678	0.339	0.214	0.00275155
Nos1ap	9.78805e-08	-0.238409	0.215	0.335	0.002831
Mfap3l	9.95889e-08	0.149611	0.108	0.027	0.00288041
Rps15a	1.01591e-07	0.197577	0.984	0.954	0.00293832
Uqcrb	1.02635e-07	0.186463	0.521	0.374	0.00296852
Rdh10	1.03968e-07	-0.425634	0.182	0.293	0.00300705
Dusp6	1.07171e-07	-0.223137	0.282	0.42	0.0030997
Ang	1.08856e-07	0.184117	0.189	0.083	0.00314844
Gm44503	1.08869e-07	0.256807	0.546	0.41	0.00314881
Cd302	1.13757e-07	0.29257	0.511	0.378	0.00329019
Man1a	1.14091e-07	0.238041	0.664	0.528	0.00329987
Usp25	1.20578e-07	0.220744	0.343	0.212	0.00348748
Sik1	1.22506e-07	-0.216347	0.178	0.295	0.00354325
Mitd1	1.22511e-07	0.149707	0.139	0.048	0.00354339
Dusp3	1.27336e-07	0.221236	0.341	0.208	0.00368293
Sgce	1.31443e-07	0.234826	0.286	0.166	0.00380173
Tmem159	1.32981e-07	0.138248	0.127	0.04	0.00384621
H2-Q6	1.33231e-07	0.180469	0.135	0.046	0.00385345
Dner	1.36213e-07	-0.338921	0.087	0.177	0.0039397
Bnip2	1.36471e-07	-0.28965	0.497	0.62	0.00394715
Angptl2	1.41028e-07	0.271884	0.585	0.455	0.00407895
Hnrnpa3	1.41378e-07	-0.301978	0.603	0.709	0.00408908
Cd200	1.4246e-07	0.262519	0.223	0.11	0.00412038
Scd1	1.45214e-07	-0.196587	0.167	0.283	0.00420001
Mmp14	1.457e-07	-0.295389	0.933	0.946	0.00421407
Manf	1.46662e-07	0.275091	0.523	0.401	0.00424192
Klf4	1.5834e-07	0.353022	0.829	0.788	0.00457968
Ppp3ca	1.65645e-07	-0.310444	0.623	0.713	0.00479096
Add3	1.73411e-07	0.247444	0.598	0.451	0.00501557
Fosb	1.74487e-07	-0.22421	0.607	0.773	0.00504669
Gsdmd	1.74497e-07	0.141875	0.132	0.044	0.00504696
Igsf10	1.84065e-07	0.225735	0.404	0.277	0.00532371
Prkar1a	1.89446e-07	-0.283164	0.762	0.819	0.00547934
Paics	2.00697e-07	0.20112	0.265	0.146	0.00580475
Trim12c	2.03491e-07	0.20795	0.315	0.187	0.00588557
Acsl5	2.08186e-07	0.208342	0.308	0.183	0.00602137
Lama4	2.1663e-07	0.297138	0.515	0.383	0.0062656
Fxyd1	2.17382e-07	0.224287	0.602	0.472	0.00628735
Emd	2.20769e-07	-0.196553	0.333	0.47	0.0063853
Degs1	2.2249e-07	-0.286768	0.67	0.765	0.00643507
Ptms	2.26078e-07	-0.251094	0.714	0.823	0.00653884
Ccnl1	2.31367e-07	-0.237242	0.694	0.79	0.00669183
Rab11fip5	2.36647e-07	0.131261	0.131	0.044	0.00684455
Romo1	2.49481e-07	-0.277215	0.623	0.726	0.00721575
Wasf2	2.63476e-07	0.173998	0.176	0.077	0.00762052
Ifitm2	2.72997e-07	0.28632	0.572	0.451	0.0078959
Dio2	2.73683e-07	-0.255593	0.042	0.112	0.00791573
Irak3	2.78963e-07	0.209192	0.226	0.119	0.00806844
Eef1d	2.79364e-07	0.263451	0.805	0.738	0.00808005
1810022K09Rik	2.87246e-07	0.139722	0.133	0.046	0.008308
Mpv17	2.87502e-07	0.199125	0.277	0.158	0.00831543
Tob1	2.92314e-07	-0.276891	0.401	0.541	0.00845461
Chodl	2.93441e-07	-0.204661	0.057	0.135	0.0084872
Amd2	2.96619e-07	-0.111339	0.058	0.137	0.00857912
Eif3m	3.00934e-07	0.231934	0.341	0.216	0.0087039
Tpm3-rs7	3.03096e-07	-0.148797	0.113	0.212	0.00876644
Snrnp70	3.09599e-07	-0.266287	0.664	0.769	0.00895452
Rps16	3.09704e-07	0.195729	0.996	0.985	0.00895758
Fgf10	3.32725e-07	-0.17048	0.052	0.127	0.0096234
Psmb4	3.34619e-07	-0.267483	0.846	0.873	0.0096782
Atp5a1	3.41188e-07	-0.286857	0.735	0.8	0.00986819
H2-Q7	3.52822e-07	0.241256	0.245	0.135	0.0102047
Morf4l2	3.60392e-07	-0.254049	0.603	0.73	0.0104236
Ypel3	3.61435e-07	0.222825	0.371	0.243	0.0104538
Mcoln2	3.71343e-07	-0.186893	0.059	0.137	0.0107404
Kazn	3.82769e-07	-0.150302	0.078	0.164	0.0110708
Hmox1	3.84224e-07	-0.25135	0.304	0.426	0.0111129
Hk2	3.90963e-07	-0.334737	0.372	0.503	0.0113078
Smim7	3.93189e-07	-0.250639	0.352	0.474	0.0113722
Casp12	3.93422e-07	0.184807	0.334	0.206	0.011379
Clic4	4.09814e-07	0.273646	0.549	0.439	0.011853
Ctsh	4.30198e-07	0.174474	0.256	0.137	0.0124426
Zfhx4	4.33717e-07	0.209897	0.242	0.131	0.0125444
Aimp1	4.68625e-07	0.199884	0.218	0.112	0.013554
Mrpl30	4.70849e-07	0.163891	0.26	0.143	0.0136184
Ncam1	4.74043e-07	-0.167103	0.111	0.208	0.0137108
Tomm6	4.74491e-07	-0.2944	0.622	0.713	0.0137237
Adamts4	4.76456e-07	-0.441114	0.205	0.316	0.0137805
Aftph	4.79137e-07	0.267211	0.385	0.264	0.0138581
Itgav	4.82884e-07	-0.253474	0.396	0.507	0.0139664
Vat1	4.86768e-07	0.246442	0.433	0.301	0.0140788
Ddb1	4.90815e-07	-0.270653	0.654	0.73	0.0141959
Cdon	5.04548e-07	0.301073	0.252	0.141	0.014593
Cyp2d22	5.10354e-07	0.161876	0.187	0.087	0.014761
Ftl1-ps1	5.29105e-07	-0.302686	0.426	0.53	0.0153033
Gm49378	5.47407e-07	-0.223439	0.303	0.418	0.0158327
Smpdl3a	5.50434e-07	0.161175	0.203	0.1	0.0159202
Osr1	5.59036e-07	0.261212	0.245	0.139	0.016169
Bloc1s5	5.61766e-07	-0.14614	0.099	0.191	0.0162479
Hmgn1	5.69381e-07	-0.275125	0.704	0.778	0.0164682
Adamts9	6.05123e-07	-0.145568	0.056	0.131	0.017502
Maf	6.46973e-07	0.270804	0.444	0.324	0.0187124
Tsen34	6.98197e-07	-0.248524	0.397	0.522	0.0201939
Tmem234	7.11094e-07	0.259193	0.448	0.328	0.020567
Igfbp5	7.42885e-07	-0.816496	0.127	0.222	0.0214865
Col6a3	7.52211e-07	-0.261001	0.837	0.894	0.0217562
Helz2	7.52784e-07	0.154543	0.182	0.083	0.0217728
Oxa1l	7.57141e-07	0.108246	0.104	0.029	0.0218988
Mageh1	7.7153e-07	-0.236534	0.236	0.353	0.022315
Fam111a	7.84309e-07	0.149946	0.158	0.067	0.0226846
Rhob	7.89063e-07	0.201704	0.533	0.395	0.0228221
Zfp521	7.94713e-07	0.16924	0.233	0.125	0.0229855
Sod1	8.00303e-07	0.196802	0.906	0.863	0.0231472
Ccpg1	8.11693e-07	0.188258	0.326	0.202	0.0234766
Tmed3	8.2436e-07	-0.275592	0.681	0.761	0.023843
mt-Nd2	8.41604e-07	0.122176	0.215	0.112	0.0243417
Pole4	8.67745e-07	-0.232281	0.258	0.374	0.0250978
Tpd52l2	8.82568e-07	0.211305	0.29	0.177	0.0255265
Ak3	9.03677e-07	0.16541	0.18	0.085	0.0261371
Higd1a	9.48545e-07	-0.404624	0.499	0.601	0.0274348
Hspa9	9.78553e-07	-0.323918	0.52	0.605	0.0283027
Thsd7a	1.01356e-06	0.212543	0.227	0.123	0.0293151
Sbds	1.01428e-06	0.234598	0.37	0.249	0.0293359
Rp9	1.03864e-06	0.203204	0.366	0.249	0.0300406
Col3a1	1.04141e-06	0.337484	0.97	0.971	0.0301207
Lrrn4cl	1.11181e-06	0.219748	0.221	0.119	0.0321568
Antxr1	1.11408e-06	0.219599	0.608	0.474	0.0322225
Epb41l4aos	1.12491e-06	0.151356	0.176	0.081	0.0325358
Txnrd1	1.12829e-06	-0.187947	0.358	0.501	0.0326335
Nup210l	1.13232e-06	-0.305622	0.764	0.811	0.03275
Lrp10	1.15688e-06	0.146432	0.194	0.096	0.0334603
Unc119b	1.2313e-06	0.109242	0.115	0.037	0.035613
Zbtb16	1.24165e-06	0.13847	0.132	0.05	0.0359123
Dad1	1.25878e-06	0.149558	0.237	0.129	0.0364076
Gabarapl1	1.28701e-06	0.234915	0.483	0.362	0.0372241
Fbn1	1.31048e-06	0.224205	0.916	0.865	0.0379031
Atp5g3	1.34749e-06	-0.382174	0.824	0.871	0.0389735
Ptpn2	1.36255e-06	-0.222562	0.187	0.289	0.0394091
Lbh	1.37693e-06	-0.247508	0.186	0.291	0.0398251
Rcl1	1.42387e-06	-0.184712	0.106	0.195	0.0411827
Bag3	1.43341e-06	-0.139371	0.66	0.792	0.0414585
Eif4g3	1.49473e-06	0.205178	0.366	0.241	0.0432321
Sema3d	1.50107e-06	-0.201364	0.155	0.258	0.0434156
Rnf150	1.5334e-06	-0.170089	0.194	0.308	0.0443504
H2afv	1.55117e-06	0.177817	0.517	0.38	0.0448646
Tek	1.58109e-06	0.222604	0.354	0.237	0.0457299
Vegfd	1.61537e-06	0.244072	0.309	0.195	0.0467213
Mat2a	1.62622e-06	0.280415	0.604	0.482	0.0470353
Tlcd2	1.64093e-06	-0.232241	0.314	0.432	0.0474607
Gnb1	1.68757e-06	-0.254664	0.575	0.672	0.0488095
Parp11	1.72755e-06	0.151653	0.146	0.06	0.049966
Bod1l	1.72905e-06	0.165937	0.22	0.119	0.0500094
Slc48a1	1.83096e-06	0.148605	0.197	0.098	0.0529568
Setd1a	1.85651e-06	-0.189462	0.151	0.247	0.0536957
Ctsf	1.85963e-06	0.210013	0.427	0.306	0.0537861
Capg	1.87656e-06	0.207667	0.38	0.256	0.0542758
Eif4a1	1.89995e-06	-0.27293	0.629	0.728	0.0549521
Arc	1.98449e-06	-0.119617	0.058	0.131	0.0573973
mt-Cytb	1.99345e-06	0.108891	0.477	0.364	0.0576565
Adamdec1	2.00161e-06	0.382475	0.177	0.083	0.0578925
Aff3	2.00861e-06	0.188198	0.188	0.094	0.0580952
Ifitm1	2.01481e-06	0.297511	0.293	0.183	0.0582742
Edf1	2.03038e-06	0.16564	0.253	0.148	0.0587246
Rps9	2.0327e-06	-0.217914	1	1	0.0587918
Katna1	2.03348e-06	-0.235567	0.27	0.38	0.0588143
Qars	2.07397e-06	0.127917	0.165	0.075	0.0599854
Mtm1	2.1684e-06	0.10465	0.109	0.035	0.0627167
P2ry14	2.17724e-06	0.159334	0.153	0.067	0.0629722
Tmtc2	2.1775e-06	-0.29062	0.623	0.713	0.0629798
Atp5l	2.19167e-06	-0.296929	0.812	0.848	0.0633898
Eif5a	2.30256e-06	-0.252793	0.653	0.728	0.0665969
Arhgap42	2.37573e-06	0.147465	0.18	0.087	0.0687133
Mn1	2.3787e-06	0.16761	0.268	0.16	0.0687991
Pla2g16	2.38549e-06	0.152019	0.233	0.131	0.0689955
Pim1	2.39464e-06	-0.379333	0.531	0.615	0.0692602
Lif	2.45883e-06	-0.246605	0.061	0.131	0.0711167
Ifit2	2.60928e-06	0.109454	0.115	0.04	0.0754682
Gnas	2.63366e-06	0.275946	0.73	0.649	0.0761734
Chp1	2.68572e-06	0.209227	0.425	0.306	0.0776789
Rps20	2.68968e-06	0.185256	0.996	0.998	0.0777937
Rps13	2.75171e-06	0.183119	0.981	0.967	0.0795877
Cops6	2.78238e-06	-0.17362	0.286	0.405	0.0804748
Mill2	2.79167e-06	0.169007	0.196	0.102	0.0807435
Suclg1	2.83521e-06	0.109595	0.158	0.071	0.0820029
Chka	2.84335e-06	-0.152519	0.218	0.339	0.0822381
Tpm3	2.84777e-06	-0.243974	0.716	0.79	0.082366
Ube2s	2.96279e-06	-0.207016	0.463	0.576	0.0856927
Rxra	2.97681e-06	0.174815	0.231	0.131	0.0860984
Gli1	3.12051e-06	0.14454	0.119	0.044	0.0902545
Eif3h	3.18254e-06	0.229931	0.644	0.534	0.0920485
Reep3	3.18839e-06	0.17616	0.338	0.22	0.0922178
Col1a2	3.2046e-06	0.311315	1	0.998	0.0926866
Nfib	3.31062e-06	0.227182	0.811	0.728	0.0957531
Selenoh	3.3818e-06	0.16143	0.163	0.075	0.0978117
Usmg5	3.40354e-06	0.129748	0.392	0.274	0.0984405
Zcchc6	3.40595e-06	0.229386	0.367	0.256	0.0985103
Slc39a7	3.45826e-06	-0.262764	0.473	0.572	0.100023
Errfi1	3.49402e-06	0.199495	0.427	0.301	0.101058
Ddx58	3.51605e-06	0.158165	0.189	0.096	0.101695
Slc12a2	3.58545e-06	-0.225463	0.152	0.249	0.103702
Slco3a1	3.60298e-06	0.247437	0.454	0.339	0.104209
Add1	3.61538e-06	0.179541	0.309	0.193	0.104568
Amotl2	3.64664e-06	0.286945	0.556	0.443	0.105472
Ankrd10	3.76891e-06	0.135871	0.219	0.119	0.109008
Ogfr	3.79704e-06	0.203455	0.427	0.304	0.109822
Arl6ip1	3.81797e-06	0.21408	0.471	0.362	0.110427
Nr1d2	3.82976e-06	-0.227551	0.328	0.441	0.110768
Rps27l	3.85206e-06	0.209268	0.451	0.341	0.111413
Zbtb2	3.88861e-06	-0.192589	0.131	0.225	0.11247
Pabpc4	3.92997e-06	-0.197841	0.214	0.318	0.113666
Frmd6	4.02685e-06	0.280098	0.742	0.672	0.116469
Eef1b2	4.08379e-06	0.180095	0.98	0.967	0.118115
Hdgf	4.0956e-06	-0.219676	0.564	0.663	0.118457
Snrpd1	4.1351e-06	-0.196318	0.351	0.468	0.1196
Ppp2ca	4.1399e-06	-0.236404	0.534	0.626	0.119738
Ggnbp2	4.14201e-06	0.218718	0.576	0.459	0.119799
Pttg1ip	4.16014e-06	0.209131	0.493	0.378	0.120324
Sspn	4.27403e-06	0.186369	0.247	0.146	0.123618
Tmem176b	4.28716e-06	0.376468	0.669	0.595	0.123998
Abhd5	4.44352e-06	-0.164375	0.158	0.256	0.12852
Tomm7	4.44617e-06	0.213927	0.555	0.447	0.128597
Krt8	4.9866e-06	-0.309951	0.285	0.173	0.144227
Mxra7	5.01996e-06	-0.263095	0.577	0.661	0.145192
Ldb1	5.08103e-06	0.157594	0.329	0.216	0.146959
Gpat4	5.17284e-06	-0.221429	0.276	0.387	0.149614
Ndufb11	5.18083e-06	0.158978	0.441	0.322	0.149845
Rpl7	5.33915e-06	0.166326	0.999	0.994	0.154424
St3gal2	5.39907e-06	0.15518	0.269	0.16	0.156157
Pir	5.3991e-06	0.139247	0.142	0.062	0.156158
Ppp1r15b	5.76563e-06	-0.248087	0.441	0.547	0.166759
Ndufa2	5.79703e-06	-0.286612	0.802	0.867	0.167667
Akap12	5.84954e-06	0.206077	0.366	0.254	0.169186
Plpp1	5.89035e-06	-0.251819	0.394	0.497	0.170367
Zufsp	5.94276e-06	0.136996	0.165	0.079	0.171882
Ston1	6.10929e-06	0.162686	0.184	0.096	0.176699
Snrpb	6.17147e-06	-0.24034	0.661	0.73	0.178497
Phlda3	6.20535e-06	0.178308	0.349	0.231	0.179477
Glmp	6.32696e-06	0.164842	0.281	0.173	0.182995
Rabgap1l	6.37653e-06	0.156923	0.293	0.185	0.184428
Fibin	6.38294e-06	-0.214358	0.126	0.212	0.184614
Efs	6.45081e-06	0.131194	0.133	0.056	0.186577
Drap1	6.51258e-06	-0.272932	0.529	0.62	0.188363
Tmem5	6.59521e-06	0.12426	0.154	0.071	0.190753
Ppp4c	6.91212e-06	-0.175388	0.227	0.331	0.199919
Tspan6	7.50472e-06	-0.20715	0.142	0.229	0.217059
Dusp11	7.57331e-06	0.19286	0.283	0.179	0.219043
Plscr4	7.61132e-06	0.142206	0.172	0.085	0.220142
Extl3	7.65107e-06	0.156872	0.288	0.181	0.221292
Trmt112	7.77031e-06	0.154768	0.225	0.129	0.224741
Uqcrh	7.96529e-06	0.151651	0.909	0.861	0.23038
Npr1	8.13898e-06	0.149648	0.135	0.058	0.235404
Tapbp	8.25344e-06	0.244694	0.808	0.738	0.238714
Gm12840	8.28054e-06	-0.532115	0.215	0.312	0.239498
Ddx6	8.29626e-06	-0.227304	0.613	0.723	0.239953
Trib1	8.38812e-06	-0.284248	0.403	0.516	0.24261
Arhgef10	8.39666e-06	0.111519	0.115	0.044	0.242857
Nfe2l1	8.53252e-06	-0.235841	0.519	0.622	0.246786
Sdk1	8.79502e-06	-0.214773	0.222	0.32	0.254378
Itch	9.12833e-06	0.130814	0.182	0.094	0.264019
Glyr1	9.17023e-06	0.158058	0.245	0.146	0.265231
Ei24	9.46492e-06	0.150799	0.191	0.102	0.273754
Trim34a	9.59144e-06	0.105369	0.1	0.033	0.277413
Rbm8a2	9.59222e-06	-0.117598	0.114	0.2	0.277436
Dlc1	9.6106e-06	0.247824	0.731	0.644	0.277967
Washc3	9.70669e-06	0.154312	0.228	0.131	0.280747
Hspb1	9.77727e-06	0.604763	0.263	0.168	0.282788
Cd81	9.80217e-06	0.181805	0.289	0.187	0.283508
Washc2	9.83792e-06	0.153717	0.172	0.087	0.284542
Stom	9.90665e-06	-0.154124	0.058	0.123	0.28653
Suco	9.94539e-06	-0.18096	0.186	0.283	0.28765
Pik3c3	1.02474e-05	0.105794	0.112	0.042	0.296385
Ctgf	1.04709e-05	-0.379575	0.36	0.48	0.302851
Tubb4b	1.04788e-05	0.213837	0.407	0.291	0.303077
Rpl36a	1.06373e-05	0.159174	0.985	0.981	0.307664
Gan	1.07078e-05	-0.106696	0.058	0.125	0.309702
Nectin2	1.0855e-05	-0.197203	0.12	0.204	0.31396
Alpl	1.13361e-05	-0.199912	0.153	0.245	0.327875
Carhsp1	1.13454e-05	0.252641	0.503	0.405	0.328144
Tap2	1.16375e-05	0.219976	0.484	0.387	0.336592
Clec2d	1.22289e-05	0.136037	0.185	0.098	0.353697
Vamp5	1.22646e-05	0.133518	0.192	0.102	0.354728
2010107E04Rik	1.2473e-05	-0.286915	0.68	0.771	0.360755
Tmem167b	1.25173e-05	-0.139187	0.223	0.331	0.362038
Col14a1	1.25587e-05	0.219803	0.911	0.892	0.363234
Rnf181	1.26432e-05	0.166035	0.251	0.152	0.365679
Pdlim2	1.30349e-05	0.163877	0.193	0.104	0.377009
Gstt1	1.30629e-05	0.126382	0.156	0.075	0.377818
Dlg2	1.31361e-05	-0.126643	0.1	0.179	0.379935
Flnc	1.32578e-05	-0.188659	0.269	0.374	0.383457
Psma7	1.34054e-05	0.248054	0.539	0.443	0.387726
Gfpt2	1.34314e-05	0.303995	0.685	0.613	0.388476
Ube2r2	1.34375e-05	0.233854	0.604	0.505	0.388653
Man2a1	1.35732e-05	-0.20614	0.621	0.732	0.392578
Hnrnph2	1.36808e-05	-0.198034	0.342	0.447	0.39569
Ppig	1.37809e-05	0.239386	0.453	0.343	0.398585
Col16a1	1.38771e-05	-0.308446	0.498	0.595	0.401367
Rsrp1	1.40225e-05	-0.280655	0.599	0.692	0.405574
Mrps34	1.44533e-05	0.162557	0.323	0.216	0.418034
Churc1	1.4527e-05	0.110332	0.153	0.073	0.420165
Chd4	1.4608e-05	-0.279761	0.575	0.672	0.422508
Cdkn1a	1.46672e-05	0.313449	0.373	0.268	0.424218
Rac1	1.46851e-05	0.181302	0.57	0.462	0.424738
Sbno2	1.50774e-05	-0.175793	0.257	0.368	0.436085
Galk1	1.55323e-05	-0.181169	0.177	0.272	0.44924
Nbr1	1.56357e-05	0.145276	0.233	0.137	0.452231
Sulf2	1.5723e-05	0.215464	0.625	0.518	0.454756
Ik	1.61702e-05	0.165495	0.394	0.274	0.467692
Cyp7b1	1.62611e-05	-0.258285	0.162	0.249	0.470321
Rnf114	1.67908e-05	0.130381	0.258	0.158	0.485639
Elob	1.72006e-05	0.168496	0.545	0.416	0.497492
Mllt3	1.72858e-05	0.149628	0.187	0.102	0.499957
Elovl6	1.72951e-05	-0.129217	0.06	0.125	0.500226
Anp32a	1.73276e-05	0.191911	0.267	0.168	0.501167
Tcta	1.74871e-05	0.103222	0.115	0.046	0.50578
Sars	1.79178e-05	0.173191	0.315	0.21	0.518236
Hoxd8	1.81617e-05	0.186129	0.182	0.098	0.52529
Tcf12	1.83226e-05	0.182095	0.289	0.189	0.529945
Rack1	1.8535e-05	0.174997	0.988	0.963	0.536087
Trip6	1.85873e-05	0.140805	0.199	0.11	0.5376
Glrx5	1.88552e-05	-0.192823	0.306	0.414	0.545348
Ivns1abp	1.89594e-05	-0.191599	0.173	0.264	0.548362
Tdrd7	1.90484e-05	0.140683	0.17	0.087	0.550937
Aldh1a1	1.92094e-05	0.180779	0.322	0.216	0.555594
Slirp	2.02035e-05	0.182741	0.39	0.291	0.584345
Dusp10	2.02425e-05	-0.116039	0.125	0.21	0.585473
Irf8	2.08871e-05	0.127583	0.186	0.1	0.604116
Il6ra	2.10388e-05	0.1726	0.232	0.141	0.608505
Dtx4	2.11208e-05	0.1498	0.225	0.133	0.610878
mt-Co3	2.18317e-05	-0.112575	0.962	0.973	0.631437
Dnaja2	2.18875e-05	-0.250243	0.375	0.47	0.633052
Pttg1	2.18986e-05	0.163772	0.409	0.293	0.633372
Syngr2	2.21801e-05	-0.232662	0.336	0.43	0.641516
Fam217b	2.25487e-05	-0.106212	0.056	0.119	0.652176
Pkm	2.28149e-05	0.170141	0.466	0.343	0.659875
Gm6563	2.29895e-05	-0.127177	0.148	0.237	0.664925
Tardbp	2.31707e-05	-0.204521	0.447	0.541	0.670167
Rbm43	2.33575e-05	0.125693	0.168	0.085	0.67557
H2-M3	2.41163e-05	0.120248	0.145	0.069	0.697517
Angel2	2.43412e-05	0.126726	0.147	0.071	0.704019
Pfn1	2.44052e-05	-0.186873	0.326	0.435	0.705871
Smim14	2.4686e-05	0.206858	0.632	0.516	0.713993
Tshz1	2.47483e-05	0.168739	0.334	0.225	0.715796
Rhoa	2.53408e-05	-0.19597	0.762	0.825	0.732931
Clptm1l	2.55073e-05	-0.20132	0.442	0.541	0.737747
Cyr61	2.59536e-05	-0.168128	0.877	0.96	0.750655
Arsb	2.61941e-05	-0.157879	0.341	0.459	0.757613
Lpl	2.64573e-05	0.430312	0.642	0.516	0.765223
Galns	2.64931e-05	-0.120707	0.131	0.216	0.76626
Crtc3	2.69029e-05	0.137326	0.157	0.079	0.778113
Ephx1	2.69528e-05	0.145605	0.178	0.096	0.779556
Sp140	2.69791e-05	0.13237	0.127	0.056	0.780316
Gadd45g	2.72312e-05	0.603332	0.729	0.711	0.787608
Abcc9	2.78963e-05	-0.145773	0.07	0.137	0.806844
Cotl1	2.84692e-05	0.159881	0.367	0.256	0.823415
Serpine1	2.86158e-05	-0.2482	0.213	0.312	0.827656
Mapre1	2.8706e-05	-0.205752	0.515	0.605	0.830264
Fubp1	2.88973e-05	-0.190701	0.188	0.279	0.835795
Phf3	2.8907e-05	0.158049	0.307	0.206	0.836076
Rcan1	2.90129e-05	-0.204927	0.272	0.372	0.83914
Sigmar1	2.93204e-05	0.160482	0.308	0.212	0.848034
Cyb5r3	3.01206e-05	-0.205546	0.553	0.649	0.871179
Pmepa1	3.09712e-05	-0.308291	0.633	0.713	0.895781
Sf3b6	3.12557e-05	-0.211429	0.554	0.636	0.904009
A4galt	3.1438e-05	-0.129528	0.121	0.202	0.90928
Btd	3.22032e-05	0.109937	0.103	0.04	0.931413
Uggt1	3.29669e-05	-0.205101	0.316	0.414	0.953501
Pml	3.3111e-05	0.108586	0.127	0.056	0.957671
Tmsb4x	3.35354e-05	0.137492	0.988	0.975	0.969945
Spats2l	3.36323e-05	0.125831	0.134	0.062	0.972746
Rpn2	3.36509e-05	-0.231655	0.751	0.796	0.973285
Oxr1	3.3796e-05	0.135719	0.185	0.102	0.977482
BC005537	3.38909e-05	-0.199659	0.563	0.655	0.980226
Ap3d1	3.47328e-05	0.158432	0.264	0.168	1
Ap1b1	3.47339e-05	-0.117943	0.159	0.252	1
Atp8b1	3.48777e-05	-0.199212	0.357	0.449	1
Adam15	3.4937e-05	-0.16666	0.362	0.47	1
Fundc2	3.5618e-05	0.15387	0.232	0.141	1
Aoc3	3.61159e-05	0.238136	0.346	0.249	1
Timm13	3.61213e-05	-0.211392	0.548	0.651	1
Chd9	3.65523e-05	0.15097	0.318	0.214	1
Luc7l2	3.69752e-05	0.172859	0.444	0.333	1
Wdr1	3.7074e-05	-0.170835	0.217	0.312	1
Pbxip1	3.73111e-05	-0.236094	0.605	0.688	1
Ubc	3.7552e-05	-0.165804	0.896	0.915	1
Kdm6b	3.81412e-05	-0.207623	0.312	0.418	1
Flrt2	3.81716e-05	0.148449	0.222	0.131	1
Pip5k1a	3.83836e-05	-0.187461	0.302	0.405	1
Lrrc59	3.92543e-05	-0.159953	0.254	0.356	1
Ttc19	3.99893e-05	-0.151221	0.119	0.198	1
Ghr	4.13355e-05	0.189499	0.363	0.26	1
Rab3d	4.19721e-05	0.15799	0.298	0.198	1
Zmiz1	4.24643e-05	0.195223	0.325	0.229	1
Dnajc19	4.27158e-05	0.139841	0.206	0.121	1
Gnaq	4.30677e-05	0.150903	0.355	0.252	1
Csnk1a1	4.31545e-05	-0.262143	0.697	0.767	1
Ech1	4.33971e-05	0.122145	0.208	0.121	1
Txndc17	4.3403e-05	0.177332	0.377	0.274	1
Fam49a	4.48254e-05	0.145115	0.237	0.148	1
Dot1l	4.48608e-05	-0.105347	0.065	0.129	1
Hexb	4.49948e-05	0.185031	0.595	0.507	1
Lonp2	4.5187e-05	0.115173	0.199	0.112	1
Col4a3bp	4.52227e-05	0.143449	0.191	0.108	1
Tmem106b	4.57057e-05	0.186155	0.369	0.268	1
Tead1	4.79255e-05	-0.164303	0.277	0.376	1
Clip1	4.83696e-05	0.165251	0.263	0.17	1
Jun	4.9354e-05	0.273066	0.947	0.975	1
Sec24d	4.99676e-05	0.147778	0.253	0.162	1
Zmat2	5.04512e-05	-0.198264	0.349	0.455	1
Cops9	5.12489e-05	-0.213124	0.717	0.788	1
Tppp	5.25857e-05	0.105628	0.131	0.06	1
Fndc1	5.29516e-05	0.202975	0.777	0.682	1
C1qtnf6	5.3232e-05	-0.164208	0.276	0.376	1
Vps35	5.34102e-05	0.117482	0.256	0.162	1
Tmem38b	5.38799e-05	-0.162009	0.137	0.216	1
St13	5.40182e-05	-0.20936	0.362	0.466	1
Arid5b	5.41721e-05	-0.176521	0.283	0.38	1
Agrp	5.52193e-05	-0.100353	0.066	0.129	1
Ncoa7	5.53652e-05	0.147463	0.255	0.162	1
Pxk	5.55912e-05	0.161033	0.333	0.231	1
Fnbp1	5.60227e-05	0.129305	0.169	0.091	1
Mapk9	5.69605e-05	0.113669	0.196	0.11	1
Uba7	5.72467e-05	0.102378	0.118	0.052	1
Maf1	5.73059e-05	0.1524	0.315	0.216	1
Gm47283	5.7371e-05	0.14528	0.247	0.154	1
Tm9sf3	6.05364e-05	-0.230234	0.72	0.798	1
Gsn	6.05856e-05	0.198475	1	1	1
Asap3	6.08576e-05	-0.164779	0.219	0.31	1
Trim25	6.18613e-05	0.151218	0.274	0.177	1
Plekha4	6.28436e-05	0.138165	0.201	0.119	1
Arf2	6.30679e-05	-0.153162	0.221	0.316	1
Kcnn3	6.3139e-05	-0.190189	0.142	0.222	1
Myh9	6.31913e-05	-0.207621	0.307	0.405	1
Psma2	6.47698e-05	0.190564	0.601	0.503	1
Hmgn3	6.4916e-05	-0.15855	0.168	0.254	1
Tsfm	6.49353e-05	-0.126416	0.119	0.195	1
Socs1	6.53221e-05	0.109118	0.158	0.083	1
Rpsa	6.55651e-05	-0.200586	0.999	1	1
Mapk3	6.64029e-05	-0.192457	0.535	0.634	1
Mustn1	6.69918e-05	0.166506	0.357	0.252	1
Sirt2	6.71638e-05	0.125649	0.197	0.114	1
Negr1	6.73629e-05	-0.121977	0.105	0.179	1
Keap1	6.77768e-05	0.204107	0.336	0.245	1
Plekho2	6.93115e-05	-0.207621	0.325	0.414	1
Isy1	6.93525e-05	-0.132498	0.118	0.193	1
Tcirg1	6.98261e-05	0.140169	0.226	0.139	1
Gkap1	6.99192e-05	0.125948	0.18	0.1	1
Rb1cc1	7.01804e-05	0.16157	0.245	0.158	1
Bbx	7.04056e-05	0.131315	0.179	0.1	1
Nemf	7.07814e-05	0.154089	0.209	0.125	1
Arpc2	7.09809e-05	-0.190084	0.691	0.778	1
Dst	7.09821e-05	0.174391	0.507	0.403	1
Adamtsl1	7.22171e-05	0.256726	0.406	0.318	1
Il13ra1	7.30893e-05	-0.158419	0.16	0.243	1
Dlg4	7.34184e-05	-0.169131	0.122	0.195	1
Agap1	7.36867e-05	0.173191	0.312	0.216	1
Ptbp2	7.43955e-05	0.139822	0.165	0.089	1
Mxi1	7.47578e-05	0.10841	0.134	0.064	1
Rnf24	7.69646e-05	-0.123158	0.163	0.249	1
Ppie	7.83205e-05	-0.152158	0.223	0.316	1
Arsa	7.85575e-05	0.175183	0.299	0.206	1
Bnip3l	8.00795e-05	0.178859	0.32	0.227	1
Blmh	8.1052e-05	-0.231881	0.4	0.495	1
Apbb2	8.15093e-05	0.122399	0.107	0.046	1
Gadd45b	8.2516e-05	0.27207	0.408	0.31	1
Prkacb	8.27985e-05	0.138037	0.216	0.131	1
Fam162a	8.43584e-05	0.12462	0.238	0.15	1
Ctps	8.61583e-05	-0.248802	0.306	0.401	1
Xpa	8.65588e-05	0.120552	0.135	0.067	1
Hjurp	8.78045e-05	0.130814	0.167	0.091	1
Arhgap10	8.83472e-05	0.170735	0.42	0.314	1
Ddx24	9.15289e-05	0.142024	0.307	0.208	1
Malat1	9.19183e-05	0.262095	0.992	0.996	1
Sms	9.2057e-05	0.13344	0.198	0.116	1
Thoc7	9.27545e-05	0.142269	0.229	0.143	1
Baiap2	9.31966e-05	-0.147359	0.184	0.272	1
Gm26917	9.41194e-05	-0.289483	0.549	0.613	1
Sdcbp	9.42872e-05	-0.255922	0.758	0.805	1
Mfge8	9.43421e-05	0.253418	0.559	0.468	1
Fbxl20	9.60847e-05	0.107609	0.121	0.056	1
Pam	9.67161e-05	-0.231418	0.592	0.68	1
Slc11a2	9.72999e-05	-0.155372	0.137	0.214	1
Per1	9.74525e-05	-0.244361	0.413	0.497	1
1200007C13Rik	9.78104e-05	0.15073	0.113	0.05	1
H2-Q4	9.84762e-05	0.165147	0.247	0.162	1
Vcl	9.87478e-05	-0.175915	0.214	0.306	1
Kmt2e	0.000102667	0.170343	0.422	0.318	1
Pdcd6ip	0.000102744	-0.173036	0.429	0.526	1
Akt1	0.000102926	0.108876	0.178	0.102	1
Itga2b	0.000103111	-0.116014	0.074	0.137	1
Cct7	0.000104017	-0.220677	0.555	0.632	1
Rdh5	0.000104839	0.138836	0.395	0.287	1
Cdk2ap1	0.000105195	0.112527	0.142	0.073	1
Flii	0.000107024	0.115944	0.142	0.073	1
Ppp1r10	0.000108354	-0.18096	0.39	0.491	1
Fzd4	0.000109004	0.142212	0.262	0.17	1
Dock11	0.000109657	0.104794	0.157	0.083	1
Prkd3	0.000109907	0.140284	0.157	0.085	1
Col5a1	0.000110055	-0.200999	0.793	0.83	1
Msl1	0.000110721	0.169474	0.337	0.245	1
Meis1	0.000111281	0.131077	0.344	0.243	1
Mt1	0.000111307	-0.421088	0.731	0.769	1
Aamp	0.000112712	-0.212887	0.521	0.617	1
Sec31a	0.000112823	-0.171475	0.452	0.553	1
Senp2	0.000113665	-0.161521	0.236	0.331	1
Fez1	0.000113858	0.126913	0.163	0.089	1
Synm	0.00011506	0.126097	0.131	0.064	1
Psmd8	0.000115417	-0.188385	0.445	0.545	1
Sertad4	0.000116501	0.153404	0.202	0.123	1
Myo9b	0.000117806	-0.137916	0.176	0.26	1
Eci2	0.000119905	0.12075	0.227	0.141	1
Gapdh	0.000121122	0.139479	0.294	0.208	1
Msrb3	0.000123547	-0.164629	0.32	0.414	1
Ugp2	0.00012365	0.173981	0.536	0.457	1
Tecr	0.000125977	0.110243	0.2	0.119	1
Sdc1	0.000130179	-0.140955	0.099	0.166	1
Tor1aip2	0.0001313	0.165826	0.388	0.289	1
Ube2g2	0.000131654	-0.180826	0.338	0.426	1
Htra1	0.000131732	0.131944	0.592	0.491	1
Ndufa13	0.000133348	0.111349	0.65	0.561	1
Psenen	0.000133427	0.150665	0.232	0.15	1
Filip1l	0.000134277	0.167044	0.248	0.164	1
Chst12	0.000136817	0.145115	0.223	0.141	1
Rasa3	0.000137419	0.177056	0.355	0.264	1
Fam69a	0.000138859	0.110427	0.141	0.073	1
Mff	0.000139032	0.108606	0.194	0.114	1
Fancc	0.000141113	0.139324	0.199	0.121	1
Cbx7	0.000142968	0.10437	0.116	0.054	1
Pard3b	0.000143448	0.145717	0.331	0.239	1
Ndn	0.000144158	0.136391	0.303	0.206	1
Adamts12	0.000145553	0.104088	0.119	0.056	1
Ednra	0.000148589	-0.104899	0.084	0.148	1
Mrps28	0.000152986	-0.185691	0.43	0.518	1
Trim47	0.000155573	0.113256	0.186	0.108	1
Rnf130	0.000155751	0.130593	0.396	0.293	1
Ginm1	0.000156044	0.127028	0.327	0.229	1
Sar1a	0.000157482	-0.203528	0.662	0.717	1
Tenm3	0.00015988	-0.167676	0.24	0.331	1
Chchd3	0.000159976	0.109441	0.2	0.121	1
Arpc5	0.000162462	-0.167851	0.51	0.609	1
Olfm1	0.000162667	0.129273	0.211	0.129	1
Tsc22d3	0.000163434	0.214131	0.408	0.314	1
Cnot1	0.000165246	-0.158558	0.276	0.366	1
Rps24	0.000165854	0.124457	0.998	0.996	1
Vegfc	0.000168179	0.10672	0.148	0.079	1
Cir1	0.000169802	0.152497	0.254	0.168	1
Arnt	0.000170026	-0.194766	0.429	0.52	1
Lonrf3	0.000170301	-0.107949	0.077	0.139	1
Psmd4	0.000170757	-0.179524	0.52	0.613	1
Cc2d2a	0.000170921	0.143799	0.19	0.114	1
Rbm8a	0.000171976	-0.225954	0.605	0.659	1
Dag1	0.000174944	0.183872	0.57	0.476	1
Tgfbr3	0.000181704	0.204067	0.803	0.761	1
Tmpo	0.000184072	0.146549	0.239	0.156	1
Hnrnpc	0.000186355	-0.176077	0.573	0.647	1
Twsg1	0.000186888	0.13408	0.525	0.418	1
Pakap	0.000187395	-0.254743	0.379	0.464	1
Tial1	0.000187915	0.141359	0.29	0.2	1
Seh1l	0.000190537	-0.171423	0.228	0.312	1
Hsp90ab1	0.000190847	-0.165792	0.99	0.988	1
Cst3	0.00019215	-0.215757	0.96	0.965	1
Phc3	0.000192785	0.114098	0.176	0.102	1
Calm2	0.000192796	0.156637	0.744	0.655	1
Flt3l	0.00019357	0.132326	0.173	0.102	1
Secisbp2l	0.000194024	0.100789	0.14	0.073	1
Cep170	0.000195251	0.103591	0.171	0.098	1
Dnajc3	0.000195954	0.203267	0.602	0.52	1
Gpx8	0.000197889	0.22332	0.446	0.358	1
Tspan3	0.000199269	0.139308	0.323	0.229	1
Klhl13	0.00019956	0.151597	0.215	0.137	1
Ndufa3	0.000200232	-0.209617	0.495	0.588	1
Prune1	0.000202424	-0.112419	0.104	0.17	1
Srsf7	0.000206758	-0.213832	0.525	0.624	1
Fhl1	0.000207729	0.154204	0.502	0.403	1
Eif3d	0.000209371	-0.207282	0.464	0.543	1
Ano10	0.000210946	-0.131158	0.164	0.243	1
Trir	0.000211488	-0.167728	0.376	0.474	1
Zyx	0.00021496	0.139669	0.22	0.141	1
Slc35a2	0.00022023	-0.128835	0.13	0.204	1
Smim26	0.000220271	0.109118	0.159	0.089	1
Ndufa4	0.000220867	-0.18465	0.605	0.703	1
Pura	0.000221497	0.131019	0.294	0.208	1
Tmem39a	0.000222646	-0.121673	0.209	0.295	1
Igbp1	0.00022327	0.147244	0.349	0.26	1
Irak1	0.000227589	0.172917	0.333	0.245	1
Ltbr	0.000227625	-0.18988	0.367	0.459	1
Ctsk	0.000228354	0.204887	0.361	0.274	1
Brwd1	0.00023471	-0.154442	0.235	0.322	1
Cmtm3	0.000235411	0.17485	0.316	0.229	1
Itgb5	0.000237835	0.152969	0.491	0.391	1
Wdr48	0.000238659	0.105213	0.124	0.062	1
Hhip	0.000241784	0.144852	0.167	0.094	1
Klf13	0.000246683	0.153906	0.287	0.2	1
Abca8b	0.000247132	0.145436	0.16	0.091	1
Man2a2	0.000250184	-0.182915	0.325	0.414	1
Rab2a	0.000251813	-0.196082	0.784	0.846	1
Nisch	0.000253327	0.154768	0.598	0.501	1
Nfic	0.000258296	0.16643	0.306	0.22	1
Snx17	0.000268433	-0.160218	0.288	0.378	1
Gm36107	0.000274173	-0.120731	0.145	0.22	1
Il4ra	0.000274399	-0.189001	0.15	0.22	1
Ttl	0.000276201	-0.113427	0.133	0.208	1
Srsf2	0.000276755	-0.180374	0.672	0.759	1
Pigyl	0.000283243	-0.11277	0.163	0.241	1
Birc3	0.00028517	-0.21548	0.298	0.387	1
Mrps21	0.000286164	0.153111	0.311	0.227	1
Tmcc3	0.000287648	0.142826	0.342	0.249	1
Btf3	0.000289277	0.174324	0.741	0.717	1
Cxcl1	0.000290192	-0.276166	0.405	0.514	1
F2r	0.000294599	-0.323564	0.244	0.328	1
Rrs1	0.00030284	0.159809	0.26	0.177	1
Adam23	0.00030407	-0.154478	0.125	0.193	1
Nedd4	0.000304635	0.198758	0.799	0.734	1
Tm4sf1	0.000305147	-0.308506	0.244	0.324	1
Dusp5	0.000308237	-0.12194	0.124	0.195	1
Map1lc3b	0.000308851	0.179884	0.739	0.653	1
Mrc2	0.00030975	-0.204948	0.56	0.624	1
Hoxd10	0.00031164	0.119315	0.126	0.064	1
Abhd2	0.00031179	-0.154956	0.206	0.287	1
Tfrc	0.000315197	-0.178806	0.056	0.108	1
Lypla2	0.000315312	-0.108177	0.1	0.164	1
Grem2	0.000320611	-0.159082	0.06	0.112	1
Klhdc4	0.000323665	-0.120445	0.116	0.183	1
Samd4	0.000324007	-0.14571	0.226	0.31	1
Rrp9	0.000331207	-0.104508	0.08	0.139	1
Capn2	0.000331668	0.145436	0.241	0.16	1
Hbp1	0.00033188	0.101284	0.158	0.089	1
U2surp	0.000332567	0.164825	0.295	0.21	1
Itga11	0.000334142	0.10672	0.134	0.071	1
Sorcs2	0.00033634	-0.124171	0.248	0.337	1
Mfsd14a	0.000340874	-0.118926	0.127	0.195	1
Hgf	0.000340904	-0.13437	0.102	0.166	1
Cetn3	0.000342988	0.122999	0.217	0.139	1
Ets1	0.000345887	-0.115401	0.08	0.139	1
Arf3	0.000345909	-0.180937	0.239	0.318	1
Psmg4	0.000349047	0.107514	0.157	0.089	1
Gapvd1	0.000350123	0.129621	0.243	0.162	1
Rtf1	0.000351486	0.167772	0.395	0.304	1
Txndc5	0.000352394	-0.197589	0.554	0.622	1
Gm10800	0.000353706	-0.167759	0.286	0.368	1
Anxa3	0.000356371	0.129839	0.306	0.216	1
Ssc5d	0.000360302	0.149231	0.312	0.227	1
Ssrp1	0.00036299	-0.155387	0.397	0.489	1
Ubl5	0.000363601	0.12076	0.338	0.249	1
Ptch1	0.000367225	0.194549	0.404	0.31	1
Kdelc2	0.000367379	0.129068	0.201	0.127	1
Cpq	0.000374217	0.171576	0.561	0.474	1
Gnl1	0.000374982	-0.150785	0.363	0.455	1
Chid1	0.000377798	-0.13921	0.122	0.187	1
Snx18	0.000380937	0.195915	0.478	0.395	1
Plxdc2	0.000383119	0.207341	0.606	0.532	1
Hes1	0.00038393	-0.26699	0.568	0.665	1
Rere	0.00038764	0.140781	0.376	0.285	1
Notch2	0.000394865	0.137615	0.248	0.168	1
Rtn4rl1	0.000399821	0.104391	0.154	0.087	1
Ndufb7	0.000400589	-0.255031	0.581	0.657	1
Bptf	0.000400968	0.183427	0.412	0.333	1
Ttc39b	0.000405488	-0.147664	0.137	0.206	1
Pkd2	0.000409075	0.154202	0.226	0.152	1
Knop1	0.000413066	0.111287	0.137	0.075	1
Ubr4	0.000416088	-0.159984	0.316	0.405	1
Pcbp1	0.000417898	-0.177505	0.589	0.663	1
Pcmtd1	0.000420018	0.129093	0.303	0.212	1
Atp8b2	0.000421299	-0.142841	0.297	0.38	1
Eif4g2	0.000427519	-0.21013	0.838	0.846	1
Il17rd	0.0004289	0.130442	0.174	0.106	1
Amfr	0.00043188	-0.144422	0.358	0.451	1
Mettl1	0.000435029	-0.124111	0.185	0.266	1
Fam32a	0.000446701	0.12219	0.287	0.204	1
Abca1	0.000446724	0.120231	0.243	0.164	1
Ext1	0.000454675	-0.166659	0.724	0.788	1
Runx1	0.000458688	-0.11778	0.111	0.175	1
Cdc5l	0.000467416	0.118439	0.194	0.123	1
Snhg12	0.000479154	0.137587	0.283	0.2	1
Rwdd1	0.000485172	0.161713	0.354	0.27	1
Dab2	0.000486281	0.11573	0.193	0.121	1
Cntln	0.000493809	0.104934	0.121	0.062	1
Atg101	0.000498578	-0.151172	0.198	0.274	1
Abi3bp	0.000509359	0.180866	0.556	0.464	1
P4ha1	0.000510634	-0.163792	0.489	0.582	1
Zfp704	0.000511838	0.117054	0.171	0.104	1
Evi5	0.000521091	0.109871	0.163	0.096	1
Fkbp14	0.000522903	-0.154291	0.192	0.266	1
Cox6a1	0.000534476	-0.316699	0.683	0.744	1
Mesd	0.000537229	0.147369	0.293	0.212	1
Pnrc1	0.000537564	0.175848	0.587	0.507	1
Pbrm1	0.000540791	0.118714	0.418	0.318	1
Mdp1	0.000544466	-0.171038	0.221	0.299	1
Scaf11	0.000561042	0.130735	0.276	0.193	1
Sil1	0.000571378	0.103091	0.185	0.114	1
Ndufv1	0.000579487	0.115586	0.244	0.168	1
Ids	0.000582417	-0.108907	0.182	0.26	1
Sdc2	0.000588572	-0.287683	0.661	0.711	1
Maml1	0.000591536	-0.134601	0.179	0.252	1
Erp44	0.000595742	-0.146745	0.374	0.47	1
Dnpep	0.000597262	0.12079	0.245	0.166	1
Nr2f6	0.000597401	-0.129128	0.152	0.222	1
Slc23a2	0.000599377	-0.15855	0.177	0.249	1
Sash1	0.000600259	0.161825	0.346	0.264	1
Tpm1	0.000607512	-0.283158	0.46	0.524	1
Dirc2	0.000609475	0.111878	0.229	0.154	1
Grcc10	0.000610612	-0.15431	0.634	0.696	1
Enpp2	0.000614304	0.151705	0.14	0.079	1
Zcchc7	0.000624017	0.141694	0.238	0.164	1
Id1	0.000625646	-0.257061	0.184	0.258	1
Art3	0.000627475	0.169013	0.207	0.137	1
Txndc16	0.000629616	0.101329	0.14	0.079	1
Aaed1	0.000631533	0.122153	0.229	0.154	1
Nsmce1	0.000643394	-0.227111	0.318	0.383	1
Cndp2	0.000644061	0.114621	0.188	0.119	1
Sec14l1	0.000646386	0.109748	0.262	0.179	1
Napa	0.000650135	0.117518	0.256	0.175	1
Adamts10	0.000654494	0.104523	0.161	0.096	1
Map3k8	0.000654744	0.116585	0.144	0.083	1
Rcc1	0.000673582	-0.105508	0.135	0.204	1
Srp9	0.000685276	-0.165045	0.564	0.628	1
Prelid1	0.000685853	0.146656	0.264	0.187	1
Psma5	0.000690168	0.136909	0.464	0.372	1
Sertad2	0.000692663	-0.120582	0.13	0.195	1
Tceal8	0.000697133	-0.119753	0.461	0.553	1
Bmp4	0.000707454	0.200914	0.427	0.339	1
Pdpn	0.000729622	-0.195815	0.651	0.711	1
Pappa	0.000733007	0.162986	0.14	0.081	1
Srsf1	0.000738592	-0.129914	0.248	0.333	1
Itm2c	0.000755267	-0.195817	0.861	0.877	1
Lypd8	0.0007565	-0.267257	0.264	0.181	1
Ybx1	0.000759625	0.168441	0.878	0.832	1
Gtf2a2	0.000762626	0.108502	0.179	0.112	1
Sgk1	0.000765971	-0.172025	0.369	0.449	1
Polr2f	0.000769689	0.133569	0.301	0.218	1
Foxn3	0.000777559	0.131181	0.329	0.245	1
Stx5a	0.000781208	0.118828	0.226	0.154	1
Cdc42	0.000786513	0.156719	0.746	0.678	1
Ptpa	0.000786662	-0.141168	0.34	0.422	1
Myl9	0.000788651	-0.135517	0.139	0.206	1
Gnai2	0.000795831	0.149104	0.602	0.514	1
Kmt2a	0.000802851	0.117723	0.282	0.198	1
Fermt2	0.000807167	-0.17532	0.378	0.468	1
Emilin1	0.000807791	-0.175793	0.395	0.474	1
Gtf2i	0.000817291	0.117422	0.181	0.114	1
Wt1	0.00081752	0.11448	0.121	0.064	1
Cxcl12	0.000817844	-0.279064	0.759	0.832	1
Snhg6	0.000820666	0.126738	0.248	0.173	1
Borcs6	0.000824338	-0.102231	0.174	0.249	1
Pigt	0.000834403	-0.163128	0.216	0.289	1
Smad1	0.000839381	-0.163252	0.274	0.351	1
Ybx3	0.000845101	0.117052	0.56	0.472	1
Diaph1	0.00085141	0.143413	0.36	0.277	1
Topors	0.000858631	0.128599	0.211	0.141	1
Ptma	0.000866556	0.175498	0.993	0.988	1
Eapp	0.000866953	0.13516	0.246	0.17	1
Pfdn2	0.000874048	-0.197888	0.373	0.447	1
Fam104a	0.000874769	-0.144955	0.291	0.374	1
Txndc15	0.000882429	0.112296	0.305	0.222	1
Fndc3b	0.000882492	-0.18258	0.631	0.696	1
Mbd2	0.000882719	0.102318	0.196	0.127	1
Eloc	0.000893124	-0.161794	0.436	0.522	1
Rbm42	0.000911409	0.127289	0.26	0.183	1
Got1	0.000918138	-0.14636	0.203	0.279	1
Rsbn1l	0.000925594	0.101654	0.184	0.116	1
Vdac1	0.00092919	0.122716	0.259	0.183	1
Il6st	0.000930131	-0.236362	0.824	0.867	1
Dapk1	0.000931596	0.16854	0.659	0.574	1
Fkbp8	0.000933248	0.12682	0.397	0.316	1
Ift27	0.000934554	0.103091	0.193	0.125	1
Rnf220	0.000935741	0.108372	0.24	0.164	1
Spon1	0.000937608	-0.106671	0.1	0.158	1
Prcp	0.000941627	-0.139101	0.16	0.227	1
Actn4	0.000945885	-0.223229	0.492	0.565	1
Slc1a5	0.000949831	0.146292	0.531	0.457	1
Klc1	0.000950101	0.145694	0.41	0.322	1
Stat5b	0.000950545	0.125686	0.265	0.187	1
Gm13889	0.000968545	-0.277507	0.203	0.27	1
Ikbip	0.000970789	-0.135709	0.513	0.605	1
Slc24a3	0.000973743	0.10069	0.141	0.081	1
Cilp	0.000992145	0.317638	0.758	0.719	1
Gm49336	0.000992888	-0.12003	0.1	0.156	1
Akt2	0.00100402	-0.153157	0.445	0.52	1
Ppp1r9b	0.00101808	-0.130788	0.238	0.316	1
Sf1	0.00102139	-0.130895	0.329	0.41	1
Kcmf1	0.00102189	-0.126643	0.259	0.339	1
Top2b	0.00102244	0.114691	0.351	0.266	1
Sidt2	0.00102351	-0.159776	0.411	0.489	1
Comt	0.00102548	0.142037	0.428	0.347	1
Cnksr3	0.00102863	-0.102164	0.138	0.204	1
B3gat3	0.00103507	-0.108405	0.154	0.222	1
Rab8b	0.00104667	-0.146982	0.184	0.252	1
Ppfibp1	0.00106147	0.12687	0.333	0.252	1
Ncald	0.00107224	-0.140613	0.169	0.239	1
Nup50	0.00107314	-0.137854	0.148	0.214	1
Zcchc24	0.00107594	0.18636	0.701	0.622	1
Mlkl	0.00107641	0.110053	0.162	0.1	1
Rrp1	0.00107906	0.109067	0.246	0.17	1
Rasl11a	0.00108428	-0.105606	0.11	0.17	1
Acap2	0.00108654	0.131608	0.314	0.237	1
Gm21988	0.00109053	0.105549	0.218	0.148	1
2025-09-02	0.00110058	0.15292	0.423	0.335	1
Gigyf2	0.00111843	0.111302	0.206	0.137	1
Rnf139	0.00112531	0.107449	0.22	0.148	1
Snrnp27	0.0011265	0.127131	0.231	0.16	1
Ywhae	0.00113705	0.137216	0.581	0.478	1
Irf2bpl	0.00113929	0.128233	0.402	0.318	1
Rras	0.00114931	0.112977	0.179	0.114	1
Gm26885	0.0011552	0.195892	0.203	0.137	1
Mpp5	0.00117077	-0.133706	0.178	0.247	1
Cast	0.0011728	0.198165	0.557	0.495	1
Ssr4	0.00117471	0.129351	0.367	0.287	1
Sod3	0.00117751	0.154167	0.435	0.353	1
Baz2b	0.0011933	0.144008	0.375	0.295	1
Lima1	0.00119654	-0.244441	0.744	0.778	1
Mettl9	0.00120342	-0.134329	0.205	0.274	1
H3f3a	0.00121344	0.125213	0.77	0.715	1
Enpp3	0.00125924	0.120736	0.208	0.139	1
Kpnb1	0.00125977	0.131801	0.255	0.181	1
Ror2	0.00126727	-0.13876	0.278	0.358	1
Setd7	0.00126947	0.125812	0.225	0.156	1
Cryzl1	0.00128305	0.10347	0.171	0.108	1
Purb	0.00128402	-0.167981	0.364	0.447	1
Fos	0.00128443	-0.109688	0.915	0.975	1
Ptpn1	0.0013309	-0.142194	0.191	0.262	1
Adamts5	0.00134664	0.125007	0.355	0.268	1
Amdhd2	0.00135542	-0.109493	0.081	0.133	1
Lamc1	0.00136135	0.14691	0.804	0.74	1
Rcn2	0.0013722	-0.160786	0.444	0.514	1
Rap1gds1	0.00137435	-0.106784	0.159	0.227	1
Tmem222	0.00137778	-0.141424	0.248	0.322	1
Xrn2	0.00139847	0.135346	0.206	0.141	1
N4bp1	0.00140814	0.102125	0.164	0.102	1
Ccz1	0.00142933	0.115334	0.209	0.143	1
Cr1l	0.00144057	0.121924	0.283	0.208	1
Rybp	0.00145511	-0.138286	0.197	0.266	1
Myo10	0.0014633	-0.10989	0.109	0.166	1
Bmp1	0.00147986	0.113085	0.347	0.266	1
Pomp	0.00147991	-0.212752	0.665	0.719	1
Nckap1	0.00148536	0.105757	0.268	0.191	1
Acp1	0.00149335	0.100545	0.195	0.129	1
Rab5c	0.00151322	0.139504	0.342	0.266	1
Golga7	0.00151393	-0.141436	0.323	0.405	1
Psmc2	0.00151972	0.129036	0.324	0.241	1
Ddx19a	0.00152036	-0.112823	0.187	0.258	1
Ccm2	0.00152413	0.116243	0.18	0.116	1
Larp4b	0.00154822	0.125835	0.279	0.206	1
Cdkn1b	0.00154999	0.101444	0.17	0.108	1
Osbpl9	0.0015527	0.107534	0.278	0.2	1
Tlr4	0.00157206	0.102292	0.229	0.158	1
Sec22b	0.00157604	-0.154124	0.291	0.36	1
Gm10801	0.00158507	-0.144233	0.247	0.324	1
Golim4	0.00158887	0.164201	0.399	0.318	1
Mapk6	0.00161676	-0.14312	0.182	0.249	1
Cct2	0.00162856	0.13973	0.347	0.27	1
Angpt4	0.00163492	-0.204485	0.133	0.193	1
Kitl	0.00163794	-0.20056	0.182	0.249	1
Prnp	0.00163896	0.105967	0.834	0.755	1
Lamtor4	0.00165116	-0.178669	0.333	0.403	1
Hmg20a	0.00166207	-0.135746	0.269	0.345	1
Slc25a4	0.00168563	0.183698	0.668	0.597	1
Eif3f	0.0016861	0.15647	0.861	0.825	1
Hnrnpd	0.00168617	-0.145204	0.319	0.395	1
Selenow	0.00169072	0.159	0.518	0.439	1
Rab32	0.00169663	0.114254	0.222	0.154	1
Hipk3	0.00169778	-0.140762	0.429	0.507	1
Dnajb6	0.00170491	-0.193091	0.481	0.555	1
Gramd1a	0.00171786	-0.117128	0.151	0.214	1
Ptov1	0.00171928	-0.119841	0.509	0.599	1
Atp5f1	0.00175668	0.111598	0.489	0.405	1
Wbp1l	0.00175866	0.120137	0.289	0.214	1
Azi2	0.00177279	0.117723	0.286	0.21	1
Man1b1	0.0017791	-0.121906	0.195	0.264	1
Prlr	0.00180499	-0.18096	0.171	0.233	1
Ythdf3	0.00184526	0.104668	0.223	0.154	1
H2afz	0.0019014	0.155731	0.447	0.364	1
Bud31	0.00191443	-0.150605	0.395	0.476	1
Tprgl	0.00195297	0.113166	0.543	0.462	1
Ndufa10	0.00199732	0.117014	0.346	0.27	1
Nfix	0.00199962	0.174411	0.502	0.428	1
Tnrc6b	0.00202471	0.122716	0.293	0.218	1
Heg1	0.00202868	0.122519	0.469	0.383	1
Spcs2	0.00202948	0.109162	0.507	0.418	1
Tmx2	0.00203004	-0.103982	0.15	0.214	1
Klhl24	0.00204067	0.112255	0.213	0.146	1
Plin3	0.00204644	0.141498	0.293	0.22	1
Chd6	0.00204671	0.102465	0.184	0.121	1
Gnb4	0.00205329	0.107514	0.23	0.16	1
Taf10	0.00206371	-0.146668	0.204	0.27	1
Zfyve21	0.00207063	0.108943	0.236	0.168	1
Apmap	0.00208093	-0.114906	0.117	0.173	1
Lrrk1	0.0020865	0.117947	0.261	0.187	1
Creb5	0.00211207	0.103887	0.19	0.127	1
Mrpl43	0.00213024	0.109226	0.232	0.164	1
Ndufv3	0.00213465	0.103933	0.348	0.266	1
Mfrp	0.00217114	-0.162686	0.265	0.337	1
Ppp1r12b	0.00218477	0.109902	0.231	0.162	1
Rpl36al	0.00219412	-0.210775	0.78	0.821	1
Stx16	0.00220348	0.10197	0.162	0.104	1
Zbtb20	0.00222641	0.127613	0.849	0.807	1
Scn7a	0.00223206	0.147727	0.496	0.435	1
Agtrap	0.00224242	0.13704	0.346	0.27	1
Itga1	0.00224276	-0.115895	0.161	0.227	1
Spty2d1	0.00225286	-0.16253	0.285	0.358	1
Cdc42ep2	0.00225887	0.101047	0.198	0.133	1
Epas1	0.00229919	-0.104655	0.133	0.193	1
Ctsb	0.0023257	-0.148937	0.896	0.925	1
Nub1	0.00233212	0.101606	0.246	0.177	1
Cfl2	0.00234772	0.101553	0.195	0.131	1
Ncor2	0.00235465	0.110686	0.201	0.137	1
Zhx1	0.00238966	0.103902	0.219	0.154	1
2025-03-02	0.00240465	0.109075	0.357	0.277	1
Fam124a	0.00244598	0.100618	0.117	0.067	1
Bckdk	0.00245628	-0.141862	0.31	0.385	1
Plekha6	0.00247016	-0.159926	0.323	0.397	1
Raph1	0.0024733	0.122453	0.274	0.202	1
Syncrip	0.00248229	-0.162187	0.388	0.449	1
Tuba1b	0.00248884	-0.120392	0.806	0.85	1
Cdc26	0.00251299	-0.12804	0.351	0.432	1
Rab7	0.00254834	0.13598	0.49	0.418	1
Psme2	0.00258023	0.146142	0.778	0.713	1
Bcor	0.00258184	-0.12133	0.168	0.231	1
Trp53bp2	0.00261452	-0.124327	0.166	0.231	1
Eid1	0.00262531	0.132331	0.464	0.38	1
Stard13	0.00263267	-0.103031	0.136	0.195	1
Vcpip1	0.00266364	0.106857	0.2	0.137	1
Galnt10	0.00271191	-0.123361	0.205	0.27	1
Atp6ap1	0.00271371	-0.171081	0.674	0.726	1
Nr3c1	0.0027259	0.125477	0.392	0.322	1
Anp32b	0.00273422	-0.148447	0.563	0.624	1
Mtf2	0.0027493	-0.140632	0.119	0.173	1
Utp11	0.00275574	0.132497	0.245	0.181	1
Slc4a2	0.00275729	-0.139457	0.205	0.272	1
H1f0	0.0027683	0.147749	0.499	0.414	1
Tspan4	0.00279562	-0.182634	0.454	0.514	1
Pkn2	0.00280098	0.13372	0.262	0.195	1
Ano6	0.00280282	0.10215	0.293	0.22	1
Ogn	0.00281894	0.191031	0.547	0.474	1
Sh3pxd2b	0.00287581	-0.109461	0.203	0.27	1
Ngf	0.00288594	0.109047	0.17	0.112	1
Hexa	0.00289899	0.119477	0.661	0.59	1
Tmem263	0.00291832	-0.127902	0.217	0.283	1
Exoc3l4	0.00293178	-0.133772	0.123	0.177	1
Bdkrb1	0.00295327	-0.176929	0.299	0.372	1
Foxp2	0.00296052	-0.155573	0.32	0.395	1
Igsf8	0.00296179	0.10966	0.257	0.187	1
Nrp1	0.00296405	0.126029	0.222	0.16	1
Pcdhga1	0.00297908	-0.162644	0.741	0.782	1
Wdr77	0.00300718	-0.103504	0.136	0.193	1
Btg1	0.00300766	-0.132559	0.387	0.462	1
Gadd45a	0.00302135	-0.134672	0.333	0.412	1
Ski	0.00304903	0.161453	0.464	0.399	1
Bcap31	0.00306866	-0.1367	0.387	0.455	1
Ppa1	0.00308058	-0.119253	0.229	0.301	1
Slc25a28	0.00309026	0.110005	0.281	0.208	1
Slc20a1	0.00316843	-0.140164	0.135	0.193	1
Lamp2	0.00320211	0.113968	0.852	0.815	1
Jund	0.00322244	0.13701	0.831	0.79	1
Csrp1	0.00322709	-0.207188	0.589	0.634	1
Jade1	0.00327022	0.132497	0.352	0.281	1
Cdh11	0.00328161	-0.105447	0.279	0.351	1
AI314180	0.00328425	0.138587	0.361	0.287	1
Kng2	0.00329148	0.122716	0.1	0.054	1
Il3ra	0.00332057	-0.156281	0.246	0.31	1
Nampt	0.00332388	0.130486	0.36	0.285	1
Adamtsl5	0.00335635	0.125609	0.261	0.193	1
Polr2m	0.00341827	0.115965	0.412	0.324	1
Acvrl1	0.00343969	-0.17525	0.422	0.478	1
Cfb	0.00347065	0.209224	0.674	0.632	1
Zdhhc20	0.00347584	0.10976	0.265	0.198	1
Btg2	0.00350721	0.259355	0.636	0.605	1
Car1	0.00352093	0.112761	0.221	0.158	1
Usp48	0.00358	0.113669	0.183	0.125	1
Glud1	0.00358268	0.120192	0.549	0.47	1
Morf4l1	0.00358747	-0.151033	0.866	0.929	1
Atp6v1f	0.00364315	-0.117228	0.439	0.518	1
Guca2a	0.0036738	-0.381904	0.068	0.112	1
Zrsr2	0.00375282	-0.117982	0.181	0.243	1
Hnrnpdl	0.00376131	-0.134242	0.607	0.676	1
Rbbp7	0.0038027	0.112289	0.525	0.445	1
Adamts1	0.00381703	0.233428	0.777	0.74	1
Dlgap4	0.0038503	0.123939	0.335	0.264	1
Ppp1cc	0.00385485	0.117793	0.37	0.295	1
Elmo1	0.00385744	0.111914	0.205	0.143	1
Rgl1	0.0038736	0.128283	0.353	0.283	1
Arl5a	0.00387898	0.13196	0.282	0.218	1
Ssb	0.00389183	-0.163782	0.678	0.713	1
Ctdsp2	0.00390632	-0.171433	0.883	0.906	1
Tmem14c	0.00390866	-0.144546	0.384	0.457	1
Wdr45b	0.00397456	-0.154892	0.276	0.341	1
Zfp638	0.0039836	0.115446	0.318	0.245	1
Arid5a	0.00400163	-0.103383	0.074	0.119	1
Thbs2	0.00401287	0.180202	0.342	0.27	1
Txnip	0.00401887	0.141408	0.862	0.813	1
Rhou	0.00408982	0.112632	0.336	0.262	1
Sphk1	0.00409251	-0.109865	0.122	0.175	1
Foxo1	0.00410502	0.143013	0.264	0.2	1
Acat1	0.00412437	0.100098	0.236	0.173	1
Csnk1d	0.00416975	-0.173716	0.445	0.511	1
Syndig1	0.00420111	-0.152157	0.12	0.173	1
Vegfa	0.00420977	0.124391	0.201	0.139	1
B3gnt2	0.00421343	-0.115575	0.213	0.281	1
Kcnk2	0.00433385	0.169229	0.444	0.376	1
Timp3	0.00437074	0.229583	0.421	0.351	1
Znrf1	0.00437675	-0.105105	0.096	0.143	1
Ilk	0.00447664	0.101339	0.298	0.227	1
Ndrg1	0.00456943	0.132513	0.48	0.395	1
Tssc4	0.00458733	-0.12797	0.243	0.308	1
Gypc	0.00459382	0.114198	0.275	0.21	1
Srp19	0.0046077	0.142746	0.277	0.216	1
Srebf2	0.00463283	-0.128002	0.326	0.399	1
Atp1a2	0.00464246	-0.252884	0.62	0.655	1
Bzw1	0.00467666	-0.134515	0.398	0.47	1
Slc38a10	0.0046852	0.104794	0.225	0.164	1
Dtnbp1	0.0047483	0.120619	0.29	0.225	1
Zc3h7a	0.00479007	0.105334	0.341	0.266	1
Riok3	0.00479379	-0.152308	0.272	0.335	1
Trappc6b	0.00484854	0.100588	0.24	0.177	1
Cdk17	0.00485065	-0.110859	0.159	0.216	1
Bcl7c	0.00487012	-0.100609	0.262	0.333	1
Tuba4a	0.00489565	-0.106981	0.129	0.185	1
Elavl1	0.00489901	-0.113011	0.171	0.229	1
Mrpl33	0.00491713	0.11438	0.331	0.256	1
Lsm4	0.00493045	-0.176815	0.348	0.416	1
Bclaf1	0.0049391	0.109558	0.456	0.38	1
Gpi1	0.00494901	0.105955	0.37	0.299	1
Kctd20	0.00496822	0.106568	0.219	0.158	1
Sumo1	0.00497997	0.103011	0.37	0.301	1
Lrrc58	0.00499517	-0.126604	0.253	0.316	1
Cbx6	0.00504999	-0.22127	0.579	0.62	1
Fcho2	0.00507855	0.101606	0.237	0.175	1
Lhfp	0.0050802	-0.162434	0.63	0.682	1
Cyfip1	0.00508435	0.109943	0.577	0.493	1
Nfil3	0.00509138	-0.107252	0.305	0.374	1
Tex261	0.00512251	-0.128625	0.362	0.43	1
Akap13	0.00512441	0.158389	0.47	0.399	1
Nsrp1	0.00513006	0.144	0.283	0.22	1
Arhgef12	0.00513309	0.126906	0.466	0.385	1
Scoc	0.00516943	-0.11611	0.205	0.268	1
Edem1	0.00525447	-0.104374	0.254	0.32	1
Luc7l3	0.00527553	-0.13124	0.365	0.449	1
Cox17	0.00532135	-0.139835	0.331	0.399	1
Ywhaz	0.00537901	-0.17195	0.504	0.565	1
Zfand5	0.00538158	-0.183109	0.525	0.576	1
Etfa	0.00538944	0.129155	0.579	0.514	1
Tspan1	0.00542007	-0.281551	0.115	0.067	1
D8Ertd738e	0.00542369	0.105897	0.418	0.347	1
Myoc	0.00545992	0.243322	0.126	0.079	1
Map2k3	0.00546535	-0.192583	0.295	0.353	1
Arl13b	0.00556424	0.107677	0.126	0.079	1
Ndufs6	0.0056446	-0.216617	0.505	0.561	1
Arpc1a	0.0057524	0.132115	0.37	0.293	1
Gja1	0.00582053	0.122716	0.147	0.096	1
Hmg20b	0.00586795	0.104544	0.218	0.16	1
Ier5	0.00589796	-0.174877	0.624	0.692	1
Gnb2	0.00591027	-0.155251	0.727	0.757	1
Magi3	0.00592761	-0.12313	0.258	0.322	1
Stip1	0.00595317	-0.144414	0.264	0.328	1
Vasp	0.00600559	-0.128943	0.233	0.301	1
Rab23	0.00607916	0.100221	0.176	0.121	1
Kmt2c	0.00611967	0.115159	0.305	0.239	1
Slc39a13	0.00613877	-0.130077	0.168	0.222	1
Tmed10	0.00613931	0.106945	0.521	0.447	1
Rftn1	0.00626194	-0.123097	0.189	0.245	1
Prkcd	0.00629491	-0.130464	0.173	0.231	1
Tmem120a	0.00631987	-0.115788	0.199	0.256	1
Snx6	0.00632125	0.105757	0.245	0.183	1
Ngdn	0.0063943	-0.107528	0.26	0.324	1
Kalrn	0.00642481	-0.120227	0.155	0.208	1
Zcrb1	0.00643591	0.107882	0.285	0.222	1
Fgf7	0.00645001	-0.15098	0.202	0.258	1
Tvp23b	0.00646411	-0.102552	0.21	0.27	1
Galk2	0.00648153	-0.114097	0.141	0.193	1
Gm45785	0.00652683	0.100522	0.221	0.162	1
Tars	0.00652932	-0.112215	0.294	0.364	1
Tax1bp1	0.00656222	0.136785	0.485	0.412	1
U2af2	0.00664129	-0.120035	0.27	0.335	1
Gulp1	0.00667973	0.101274	0.252	0.189	1
Sgta	0.0066813	-0.167035	0.35	0.407	1
Gorasp2	0.00668378	-0.137659	0.386	0.457	1
Slc31a1	0.00675708	-0.116964	0.157	0.21	1
Cggbp1	0.00677992	0.121262	0.346	0.281	1
Selenok	0.0068655	0.119227	0.576	0.518	1
Pdlim5	0.00687567	-0.169409	0.245	0.304	1
Cd55	0.00693046	-0.250075	0.789	0.848	1
Mpdz	0.00693121	0.119244	0.273	0.212	1
Rpl38	0.00695207	-0.127445	0.995	1	1
Dhx9	0.00697837	0.103902	0.201	0.146	1
Pygo2	0.00700564	-0.101249	0.159	0.212	1
Tmem127	0.00704989	0.110582	0.256	0.195	1
Ece1	0.00706092	0.122237	0.354	0.285	1
Lncpint	0.00729722	-0.104281	0.268	0.331	1
S100a13	0.00732201	-0.153905	0.755	0.794	1
Fndc3a	0.00735838	0.103243	0.27	0.206	1
Cd151	0.00738091	0.117296	0.206	0.152	1
Chchd1	0.00738182	-0.132304	0.309	0.376	1
Bicc1	0.00745635	-0.191534	0.889	0.875	1
Cldn7	0.00748514	-0.167876	0.105	0.06	1
Gm20503	0.00752622	-0.114517	0.569	0.632	1
Mlec	0.00753085	-0.125647	0.283	0.343	1
Uqcr11	0.00753841	-0.212999	0.457	0.507	1
Nars	0.00757431	0.139174	0.406	0.343	1
Emc1	0.00789107	-0.102813	0.198	0.258	1
Ero1l	0.00791778	-0.100214	0.127	0.177	1
Enah	0.00792077	0.105697	0.187	0.135	1
Ndufb6	0.00806006	-0.125946	0.38	0.447	1
Nme2	0.00817099	-0.130884	0.899	0.921	1
Tmem30a	0.00817373	-0.146936	0.575	0.628	1
Eif3j1	0.00827703	-0.110061	0.245	0.312	1
Ftsj3	0.00841098	-0.132195	0.205	0.262	1
Smc5	0.00843362	0.101259	0.209	0.152	1
Ndufb10	0.00844745	-0.205852	0.638	0.686	1
Ccdc50	0.00850105	0.107927	0.278	0.216	1
Chtf8	0.00851952	-0.110794	0.215	0.272	1
Ces1d	0.00852832	0.638592	0.318	0.266	1
Thoc2	0.00852833	0.121465	0.307	0.249	1
Hnrnph1	0.00856448	-0.127523	0.773	0.827	1
Scd2	0.00866093	-0.309322	0.568	0.595	1
Ruvbl1	0.00896188	-0.103091	0.222	0.283	1
Lsamp	0.00901238	0.10073	0.177	0.125	1
B4gat1	0.00901819	-0.113784	0.339	0.405	1
Lrpap1	0.00905518	0.10857	0.388	0.32	1
Ubtf	0.00923886	-0.151565	0.438	0.489	1
Reep5	0.00934631	-0.134295	0.503	0.557	1
Fam107b	0.00937512	-0.146198	0.301	0.358	1
Sorl1	0.0094557	0.108124	0.161	0.112	1
Mtfr1l	0.00945723	-0.100393	0.316	0.38	1
Tecpr2	0.00948374	-0.163634	0.313	0.372	1
Hbegf	0.00949958	-0.2579	0.14	0.191	1
Hsd11b1	0.00951522	0.138295	0.517	0.447	1
Rpl13a-ps1	0.0095219	-0.118726	0.239	0.299	1
Sypl	0.00961073	-0.128394	0.54	0.593	1
Litaf	0.00961766	0.124109	0.377	0.314	1
Fzd1	0.00961787	-0.137781	0.404	0.468	1
Ubn1	0.0096684	-0.141661	0.384	0.451	1
Jkamp	0.00987825	0.102538	0.219	0.164	1
Etf1	0.009986	-0.14805	0.456	0.514	1
Atp1b1	0.0101559	-0.132939	0.159	0.108	1
U2af1	0.0102397	-0.120946	0.421	0.493	1
Far1	0.0102584	-0.115349	0.308	0.368	1
Hnrnpa2b1	0.0105673	-0.157106	0.764	0.796	1
Sde2	0.0106697	-0.103612	0.177	0.233	1
Boc	0.0106846	0.131608	0.29	0.227	1
Rin2	0.0107774	0.111403	0.36	0.293	1
Atrx	0.0108952	0.155772	0.457	0.397	1
Tnfaip6	0.0109109	-0.260988	0.595	0.667	1
Hs3st1	0.0109621	-0.151717	0.245	0.301	1
Dennd5a	0.0110452	0.11331	0.401	0.343	1
Efhd2	0.0111708	-0.133708	0.397	0.464	1
Vapb	0.0113239	0.13274	0.422	0.366	1
Mcl1	0.0114265	0.142112	0.777	0.746	1
Ptprs	0.0116032	-0.119826	0.277	0.333	1
Igkc	0.0116289	-1.08032	0.324	0.385	1
Cand1	0.0116564	-0.116794	0.371	0.441	1
Taok1	0.011926	0.105965	0.274	0.216	1
Snf8	0.0120233	-0.136552	0.38	0.439	1
Rheb	0.0120702	0.100109	0.246	0.191	1
C2	0.0121645	0.178738	0.281	0.231	1
Gng12	0.0123283	-0.145041	0.381	0.437	1
Numbl	0.0124222	-0.117423	0.399	0.457	1
Acaa1a	0.0124945	-0.163632	0.448	0.514	1
Pih1d1	0.0127321	-0.108326	0.217	0.272	1
Psmc1	0.0127851	-0.1245	0.454	0.516	1
Ykt6	0.0128354	-0.133174	0.304	0.36	1
Slc50a1	0.0128443	-0.12482	0.279	0.339	1
G3bp1	0.0128648	-0.126707	0.407	0.464	1
Elf1	0.0128712	-0.111307	0.541	0.613	1
Tsn	0.0132839	-0.119301	0.467	0.532	1
Prdx5	0.0133312	0.129643	0.656	0.599	1
Sytl2	0.0133451	-0.114885	0.138	0.185	1
Hars	0.0134696	-0.100669	0.198	0.252	1
Atox1	0.0135717	0.15135	0.467	0.418	1
Mbnl2	0.0136946	0.117655	0.377	0.32	1
Inpp5a	0.0139185	-0.148138	0.3	0.356	1
Mga	0.0139739	0.10467	0.225	0.173	1
Cask	0.0140844	0.112711	0.297	0.241	1
Atp6v0e	0.0141597	0.106382	0.364	0.304	1
Ccdc34	0.0142197	0.131244	0.206	0.156	1
Ifngr2	0.0143551	-0.116964	0.17	0.218	1
Eif4ebp2	0.0145561	0.102502	0.212	0.162	1
Ppm1a	0.0145691	0.102958	0.298	0.241	1
Rpl36a-ps1	0.0145898	-0.122912	0.286	0.345	1
Txn2	0.014623	-0.103459	0.259	0.318	1
Dclk1	0.0149677	0.144207	0.414	0.353	1
Ubxn1	0.0150554	-0.138339	0.414	0.472	1
Gm9493	0.0154404	-0.137462	0.418	0.476	1
Dap	0.0154953	-0.134355	0.4	0.451	1
Plekha2	0.015539	0.104536	0.183	0.135	1
Kansl1	0.0157039	-0.128073	0.295	0.356	1
2610507B11Rik	0.0159837	-0.117642	0.416	0.47	1
Xbp1	0.016058	-0.187341	0.657	0.682	1
Ndufb2	0.0161693	-0.144308	0.38	0.445	1
Yap1	0.0162016	0.103607	0.268	0.212	1
Meg3	0.0162029	0.234245	0.482	0.43	1
Trnt1	0.0163366	-0.104971	0.187	0.237	1
Gfpt1	0.0163742	-0.1604	0.296	0.351	1
Eif4b	0.0166276	0.104418	0.459	0.401	1
Tshz2	0.0166401	0.166549	0.702	0.642	1
Fkbp4	0.0167934	0.100811	0.337	0.272	1
Tcp11l2	0.0169743	0.111665	0.261	0.206	1
Ostc	0.0169922	-0.130464	0.558	0.607	1
Snrpd2	0.0173966	-0.121048	0.498	0.555	1
Rab1a	0.0175573	-0.13331	0.661	0.688	1
Tra2a	0.0176614	-0.121659	0.374	0.432	1
Psme2b	0.0179975	-0.117903	0.268	0.326	1
Hp1bp3	0.0181409	0.110049	0.665	0.62	1
Palld	0.0182408	-0.138468	0.495	0.551	1
Rock2	0.0183869	-0.170083	0.452	0.491	1
Fkbp5	0.0186762	0.116245	0.197	0.152	1
Emc6	0.0188708	-0.101486	0.207	0.258	1
Emp3	0.018905	0.120783	0.495	0.43	1
Nxn	0.0189799	-0.173798	0.249	0.295	1
Parl	0.0190573	-0.1026	0.235	0.291	1
Ppp2r2d	0.0192134	0.112241	0.259	0.208	1
Stk40	0.0195005	-0.111339	0.263	0.316	1
Prr13	0.0195976	-0.168255	0.391	0.449	1
Dlg1	0.0197032	-0.110466	0.234	0.289	1
Hnrnpab	0.0198478	-0.132613	0.676	0.728	1
Pet100	0.0198955	-0.12183	0.284	0.345	1
Actr3	0.0201767	-0.103062	0.341	0.401	1
Ube2e2	0.0203626	-0.110535	0.206	0.254	1
Erbin	0.0204749	0.102686	0.372	0.316	1
Ppp6c	0.0206215	-0.104587	0.21	0.262	1
Dhrs3	0.020747	0.125195	0.305	0.258	1
Dek	0.0208509	0.120418	0.366	0.312	1
St3gal4	0.0211355	-0.113872	0.145	0.189	1
Kif1b	0.0211798	0.106619	0.376	0.32	1
Tnfrsf11b	0.021247	-0.243065	0.396	0.445	1
Emp1	0.0213694	-0.100852	0.545	0.601	1
Tuba1c	0.0214191	-0.153029	0.377	0.424	1
Pigr	0.0216474	-0.468471	0.338	0.27	1
Gngt2	0.0218352	0.119349	0.205	0.16	1
Scaper	0.0218419	-0.135249	0.148	0.191	1
Rora	0.0219641	0.103847	0.507	0.441	1
R3hdm4	0.02204	-0.123307	0.213	0.26	1
Safb2	0.0220659	0.105274	0.246	0.195	1
Alas1	0.022454	-0.114017	0.205	0.249	1
Vmp1	0.0227435	-0.186208	0.878	0.906	1
Serp1	0.0228985	-0.155574	0.445	0.482	1
Sirt1	0.0231262	-0.117335	0.214	0.266	1
Hspb8	0.0238942	-0.126486	0.675	0.721	1
Ndufs5	0.0239032	-0.17335	0.408	0.451	1
Strn3	0.0239484	-0.10671	0.456	0.509	1
Dmbt1	0.0241319	-0.284187	0.183	0.135	1
Medag	0.0242615	0.120776	0.581	0.549	1
Jtb	0.0244388	-0.121536	0.264	0.31	1
Angptl4	0.024551	0.110247	0.158	0.114	1
Ndufa11	0.0248252	-0.15824	0.466	0.514	1
Fam110a	0.0248923	0.125897	0.227	0.177	1
Rrbp1	0.0249255	0.103608	0.821	0.798	1
Vcan	0.0253792	-0.120862	0.382	0.432	1
Meis2	0.0255677	0.105808	0.565	0.497	1
Npepps	0.0258743	0.13877	0.373	0.326	1
Pde5a	0.0261836	-0.164819	0.201	0.241	1
Peak1	0.0263171	-0.283665	0.377	0.43	1
Atp6v0b	0.0264085	-0.135624	0.464	0.505	1
Akr1a1	0.0268833	-0.127526	0.657	0.696	1
Vti1b	0.0272149	-0.111454	0.423	0.47	1
Ugcg	0.0272848	-0.114053	0.298	0.347	1
Ifnar2	0.0274293	0.12703	0.388	0.337	1
Ets2	0.0276901	-0.138125	0.288	0.337	1
Prkcsh	0.0277295	-0.109378	0.305	0.358	1
Uaca	0.0277472	0.103717	0.243	0.195	1
Pdap1	0.0277586	0.107325	0.359	0.31	1
Metrnl	0.0280784	0.12007	0.313	0.26	1
Lgals4	0.0280977	-0.341322	0.351	0.291	1
Ywhab	0.0282679	-0.132578	0.764	0.782	1
Zbtb4	0.0284009	0.116005	0.506	0.451	1
Aes	0.0294658	-0.11177	0.47	0.536	1
Rpl27a	0.0297369	-0.112999	0.984	0.988	1
Smg6	0.0298581	-0.105053	0.247	0.297	1
Cisd1	0.0307481	-0.141343	0.179	0.222	1
Smc3	0.031212	0.109317	0.279	0.231	1
Hspa8	0.0312447	0.183837	0.968	0.963	1
Stim2	0.032194	-0.122882	0.179	0.22	1
Sult5a1	0.032361	0.113048	0.149	0.11	1
Socs2	0.0327062	0.103554	0.285	0.235	1
Sh3bp4	0.0330584	-0.100605	0.185	0.231	1
Dpysl3	0.0339979	-0.113655	0.639	0.655	1
Hivep1	0.0343985	0.101166	0.314	0.268	1
Rfx7	0.0346368	-0.101844	0.125	0.162	1
Sh3glb1	0.0347714	0.111134	0.492	0.449	1
Ctsd	0.0351043	-0.114584	0.791	0.802	1
Cped1	0.0352131	0.106785	0.347	0.295	1
Gdi2	0.0353041	-0.12194	0.671	0.692	1
Deptor	0.0354258	-0.110202	0.292	0.347	1
Gm11361	0.0356025	-0.101296	0.282	0.331	1
Pdlim4	0.0358119	0.116253	0.377	0.324	1
Ptgr1	0.0361278	-0.122209	0.298	0.343	1
Prelp	0.0366775	0.112259	0.452	0.401	1
St6galnac6	0.0367588	-0.151106	0.235	0.279	1
Nrp2	0.0367759	-0.123184	0.258	0.301	1
Rtn3	0.0378127	-0.137664	0.575	0.624	1
Pnp2	0.0397581	0.129984	0.236	0.193	1
Slit3	0.0416831	-0.112944	0.911	0.915	1
Tpm2	0.0428363	-0.203632	0.382	0.414	1
Ncl	0.0433251	-0.130697	0.818	0.857	1
Ubl3	0.0440113	-0.102175	0.423	0.476	1
Ehmt2	0.0441023	-0.112698	0.238	0.283	1
Slc38a2	0.0458041	-0.130198	0.852	0.892	1
BC031181	0.04603	-0.130499	0.395	0.437	1
Clta	0.0462781	0.10568	0.469	0.432	1
Erp29	0.0482702	-0.180082	0.617	0.638	1
1810037I17Rik	0.0487282	-0.151288	0.679	0.684	1
Pim3	0.0504607	-0.121781	0.201	0.241	1
Calm3	0.0505277	-0.124096	0.337	0.383	1
Serinc3	0.0517982	-0.124267	0.746	0.794	1
Ptn	0.0534216	0.180042	0.234	0.193	1
Khdrbs3	0.0549284	-0.100158	0.215	0.258	1
Ier3	0.0550091	-0.127367	0.633	0.68	1
Sf3b1	0.0551299	-0.106576	0.569	0.601	1
Cxcl10	0.0552902	0.59921	0.444	0.428	1
Nek7	0.0555821	0.116685	0.226	0.191	1
Nedd8	0.0567432	0.103034	0.435	0.403	1
Tgfbi	0.0572563	-0.129588	0.374	0.418	1
Tmem9b	0.0576989	-0.111385	0.299	0.337	1
Ctbp1	0.0580084	-0.111626	0.464	0.507	1
Tmem204	0.0582214	0.100167	0.213	0.173	1
Oaz1	0.058564	-0.130559	0.902	0.923	1
Tm7sf3	0.0591131	-0.125211	0.313	0.353	1
Mob4	0.0593098	-0.122183	0.362	0.399	1
Stub1	0.0593313	-0.104682	0.472	0.516	1
Atp9a	0.0608601	-0.127062	0.18	0.218	1
Tpi1	0.0610003	-0.138799	0.418	0.455	1
Thoc6	0.06291	-0.101616	0.239	0.281	1
Nfatc4	0.0634332	-0.102186	0.237	0.279	1
Rer1	0.0636029	-0.105761	0.51	0.553	1
Sema3c	0.0638408	-0.145192	0.479	0.52	1
Tpm4	0.0652203	-0.157517	0.413	0.437	1
Cox6b1	0.0668508	-0.226438	0.728	0.748	1
Pdgfrb	0.0670303	-0.10663	0.41	0.464	1
Cox14	0.0670399	-0.141879	0.284	0.322	1
Uap1	0.0685475	-0.167783	0.406	0.453	1
Apoe	0.070644	0.35786	0.299	0.264	1
Tmx3	0.0713623	-0.103377	0.271	0.31	1
Gm26870	0.0718206	-0.245268	0.804	0.852	1
Wls	0.0755386	-0.125537	0.518	0.563	1
Olfr1033	0.0761577	0.141915	0.282	0.243	1
Mfap2	0.0814539	0.119552	0.358	0.32	1
Magt1	0.0840941	0.112982	0.348	0.308	1
Ntn1	0.0849209	-0.181527	0.495	0.509	1
Fbxl3	0.085655	-0.104651	0.408	0.447	1
Serpine2	0.0875332	-0.232577	0.2	0.237	1
Stx2	0.0957773	0.137823	0.121	0.091	1
Mcfd2	0.0977235	-0.12416	0.426	0.462	1
Ndufb8	0.0987412	-0.144707	0.373	0.407	1
Mdfic	0.0996839	-0.115227	0.246	0.277	1
C4b	0.100702	0.187249	0.836	0.84	1
Hspe1	0.101275	0.196555	0.688	0.653	1
Mdh2	0.102396	-0.123202	0.437	0.48	1
Serf2	0.103554	-0.105799	0.924	0.915	1
Rpl22l1	0.105138	0.115867	0.782	0.765	1
Banf1	0.108298	-0.102008	0.274	0.31	1
Anxa2	0.112955	-0.119751	0.862	0.844	1
Ccdc80	0.113986	-0.110761	0.809	0.838	1
Col5a2	0.116485	0.147146	0.609	0.572	1
Myl12a	0.120512	0.124631	0.617	0.611	1
Mmp23	0.123246	0.140524	0.576	0.563	1
Ier2	0.124371	0.164311	0.794	0.844	1
Spag7	0.124774	-0.107352	0.276	0.306	1
Eif3b	0.125093	-0.107614	0.336	0.366	1
Mrpl17	0.131215	-0.116271	0.257	0.285	1
Igf1	0.131753	-0.181274	0.52	0.549	1
Arsi	0.133629	-0.181905	0.351	0.376	1
Ap2s1	0.137737	-0.105215	0.377	0.407	1
Echs1	0.138146	-0.100582	0.423	0.445	1
Irs2	0.140178	0.102789	0.289	0.26	1
Lsp1	0.142104	0.271292	0.602	0.599	1
Cdk8	0.146276	-0.19992	0.359	0.385	1
Gm26561	0.149144	-0.222627	0.23	0.256	1
Col4a1	0.149811	-0.275165	0.92	0.881	1
Adgrd1	0.149869	-0.125667	0.573	0.603	1
Tmed5	0.150237	-0.107438	0.393	0.424	1
Col5a3	0.153751	0.106112	0.229	0.202	1
Dnaja1	0.155966	0.142854	0.69	0.699	1
Pi15	0.159859	-0.187552	0.204	0.231	1
2410015M20Rik	0.163601	-0.109775	0.343	0.364	1
Adm	0.166566	0.102432	0.315	0.283	1
Masp1	0.168532	0.10502	0.236	0.21	1
Uqcr10	0.173699	-0.198623	0.515	0.549	1
Eif4h	0.181484	-0.102569	0.523	0.536	1
Ndufb3	0.194885	-0.117751	0.492	0.514	1
Spry1	0.199375	0.106507	0.133	0.112	1
Tubb5	0.1994	0.121885	0.401	0.378	1
Pcdh7	0.205555	0.112448	0.392	0.372	1
Hspa1a	0.205678	0.284727	0.874	0.925	1
Eln	0.206712	-0.132288	0.63	0.647	1
Sqstm1	0.226916	-0.104405	0.916	0.925	1
Tmed9	0.226991	-0.101762	0.548	0.578	1
H13	0.230214	-0.104013	0.585	0.588	1
Cpt1a	0.235818	-0.105253	0.215	0.241	1
Il33	0.241434	-0.170473	0.636	0.657	1
[truncated: 27 more rows]

## Sheet: Enteroendocrine.cell.1.markers
	p_val	avg_log2FC	pct.1	pct.2	p_val_adj
Ly6a	2.40892e-71	1.36299	0.952	0.595	6.96731e-67
Gm14015	4.5354e-51	-0.465487	0.004	0.367	1.31177e-46
B2m	5.68956e-47	0.966466	0.936	0.698	1.64559e-42
Igha	2.74745e-45	-0.743644	0.368	0.785	7.94645e-41
Ifi27l2a	1.35944e-44	1.21277	0.82	0.486	3.93192e-40
Calu	4.38722e-40	-0.863362	0.748	0.921	1.26891e-35
Ly6e	5.95982e-40	0.825539	0.724	0.307	1.72376e-35
Prmt3	1.29223e-35	0.442637	0.354	0.008	3.73751e-31
Plpp3	2.083e-35	0.878527	0.792	0.476	6.02466e-31
Fth1	1.42976e-34	0.805989	0.971	0.875	4.13528e-30
Apod	2.06533e-34	0.980028	0.46	0.079	5.97357e-30
Mcc	3.25792e-34	-0.525623	0.05	0.359	9.42287e-30
Mgp	3.24354e-32	-1.14735	0.952	0.976	9.3813e-28
Myl6	5.45261e-32	-0.712235	0.812	0.962	1.57706e-27
Plac8	1.30813e-31	0.790699	0.832	0.533	3.78351e-27
Serping1	3.68493e-31	0.857149	0.713	0.37	1.06579e-26
Ifitm3	4.88086e-29	0.85648	0.637	0.288	1.41169e-24
Bst2	7.43836e-29	0.721548	0.7	0.353	2.1514e-24
Fmo2	9.76759e-29	0.649113	0.473	0.128	2.82508e-24
Wdr89	9.15974e-28	-0.697545	0.761	0.916	2.64927e-23
Gm10073	1.00751e-27	-0.647593	0.547	0.796	2.91402e-23
Rpl23	5.83168e-27	0.772654	0.716	0.424	1.6867e-22
Spon2	1.47874e-26	-0.782485	0.602	0.842	4.27697e-22
Npc2	3.0418e-26	0.635314	0.759	0.457	8.79779e-22
Hsp90b1	5.7983e-26	-0.662393	0.867	0.935	1.67704e-21
Dcn	9.55758e-25	0.611808	0.998	0.978	2.76434e-20
Selenop	4.85248e-24	0.663706	0.663	0.353	1.40348e-19
Sparc	6.322e-24	0.964971	0.838	0.622	1.82851e-19
Isg15	8.026e-24	0.663891	0.473	0.158	2.32136e-19
Itm2b	8.74737e-24	0.64049	0.705	0.397	2.53e-19
Rpl37	7.27795e-23	0.591924	0.785	0.495	2.105e-18
Rpl18a	9.90829e-23	0.644429	0.75	0.47	2.86577e-18
H2-T23	3.75892e-22	0.549721	0.394	0.106	1.08719e-17
Ly6c1	4.47606e-22	0.619128	0.424	0.136	1.29461e-17
Dpt	7.22124e-22	0.730876	0.972	0.87	2.0886e-17
Rps23	9.12092e-22	0.695275	0.77	0.492	2.63804e-17
Timp1	3.41976e-21	-1.19326	0.158	0.416	9.89096e-17
Rpl17	8.13985e-21	0.652311	0.746	0.495	2.35429e-16
Vim	1.24291e-20	0.677207	0.639	0.348	3.59486e-16
Cacna1e	1.25497e-20	0.285457	0.23	0.011	3.62975e-16
Gm48790	1.45593e-20	0.274941	0.206	0	4.21099e-16
Ptgis	1.55337e-20	-0.57527	0.324	0.598	4.49281e-16
Bhlhe40	2.42691e-20	-0.63515	0.262	0.533	7.01934e-16
Actb	3.1471e-20	-0.536649	0.722	0.899	9.10236e-16
Hspg2	4.37726e-20	-0.598146	0.575	0.812	1.26603e-15
Rpl31	8.73962e-20	0.555915	0.475	0.193	2.52776e-15
Rps29	6.25032e-19	0.538896	0.978	0.867	1.80778e-14
Plekha7	7.46883e-19	-0.212128	0.011	0.168	2.16021e-14
Rpl4	1.18439e-18	0.569338	0.599	0.318	3.42563e-14
Lgals3bp	1.7201e-18	0.332422	0.238	0.024	4.97504e-14
Rps17	2.65956e-18	0.547496	0.873	0.685	7.69223e-14
AW112010	2.6772e-18	0.471252	0.352	0.101	7.74326e-14
Gbp3	3.51806e-18	0.468986	0.376	0.12	1.01753e-13
S100a6	6.27612e-18	-0.536648	0.941	0.967	1.81524e-13
Rpl28	7.32153e-18	0.4902	0.659	0.38	2.11761e-13
H2-D1	9.34637e-18	0.52604	0.871	0.682	2.70325e-13
Clec3b	1.27025e-17	0.49063	0.954	0.793	3.67395e-13
Rps27	1.49624e-17	0.574425	0.613	0.361	4.32756e-13
Tnc	1.77481e-17	-0.883944	0.184	0.429	5.13329e-13
Rpl34	1.88623e-17	0.553904	0.713	0.486	5.45555e-13
Slc39a14	1.9557e-17	-0.590575	0.125	0.348	5.65647e-13
Rarres2	2.17267e-17	0.512234	0.619	0.361	6.28402e-13
Rps19	4.14484e-17	0.570342	0.831	0.641	1.19881e-12
Rps18	6.88431e-17	0.50454	0.952	0.804	1.99115e-12
Tnxb	1.24912e-16	0.597246	0.727	0.522	3.61282e-12
Rpl19	1.37553e-16	0.516756	0.645	0.402	3.97845e-12
Ifit3	2.70761e-16	0.358311	0.21	0.022	7.83121e-12
Irf7	4.07912e-16	0.326174	0.192	0.014	1.1798e-11
Rpl18	4.12817e-16	0.502884	0.779	0.549	1.19399e-11
Iigp1	5.56749e-16	0.489796	0.567	0.291	1.61029e-11
Igfbp7	5.94972e-16	0.619326	0.411	0.177	1.72084e-11
Rpl36	6.49091e-16	0.525168	0.81	0.571	1.87737e-11
Csrnp1	1.05729e-15	-0.44649	0.18	0.408	3.05799e-11
Rpl26	1.2004e-15	0.474159	0.685	0.44	3.47193e-11
Ifrd1	1.2391e-15	-0.67715	0.459	0.69	3.58385e-11
Rplp2	1.81079e-15	-0.493917	0.985	0.997	5.23735e-11
Pcsk5	2.05063e-15	0.456241	0.47	0.228	5.93103e-11
Rpl6	2.30762e-15	0.45272	0.525	0.274	6.67434e-11
Gm42418	2.31064e-15	0.421666	0.998	1	6.68307e-11
Rps11	2.47513e-15	0.472048	0.512	0.25	7.15883e-11
Rpl5	2.54489e-15	0.479352	0.816	0.587	7.3606e-11
Rpl23a	2.63235e-15	0.454089	0.831	0.647	7.61354e-11
Galnt15	2.65617e-15	0.38115	0.269	0.062	7.68243e-11
Nfkb1	3.65644e-15	-0.671492	0.195	0.405	1.05755e-10
Serpinh1	3.83924e-15	-0.475634	0.768	0.861	1.11042e-10
Lgals1	8.20654e-15	-0.463558	0.508	0.734	2.37358e-10
Scara5	9.34775e-15	0.485761	0.438	0.201	2.70365e-10
Rps3	1.37094e-14	0.485354	0.77	0.554	3.96516e-10
Nkain2	1.38255e-14	-0.323624	0.12	0.326	3.99876e-10
Rps3a1	1.70916e-14	0.427983	0.936	0.834	4.94341e-10
Rpl41	1.94628e-14	0.499407	0.95	0.848	5.62921e-10
Fbln2	2.24768e-14	0.527731	0.389	0.166	6.50097e-10
Laptm4a	3.15352e-14	0.447429	0.803	0.636	9.12092e-10
Rpl11	3.94451e-14	0.415758	0.709	0.484	1.14087e-09
Cavin1	5.29452e-14	-0.603791	0.751	0.878	1.53133e-09
Rps15	5.54835e-14	0.447215	0.886	0.761	1.60475e-09
Acsl4	1.14488e-13	-0.390771	0.166	0.375	3.31134e-09
Ncapg2	1.25727e-13	0.219902	0.162	0.011	3.63639e-09
Stat2	1.87336e-13	0.331564	0.273	0.076	5.41833e-09
Rps14	2.53661e-13	0.403096	0.967	0.938	7.33663e-09
Rps6	3.73168e-13	0.490706	0.84	0.674	1.07931e-08
Ifi47	4.24954e-13	0.256803	0.199	0.033	1.22909e-08
Ms4a4d	4.39972e-13	0.387606	0.387	0.171	1.27253e-08
Rps5	4.73404e-13	0.397161	0.941	0.81	1.36923e-08
Nfkbia	5.12816e-13	-0.592458	0.674	0.81	1.48322e-08
C1s1	5.42363e-13	0.419678	0.908	0.807	1.56868e-08
Sp100	6.5473e-13	0.296735	0.208	0.041	1.89368e-08
Hspa1b	6.628e-13	0.797464	0.781	0.636	1.91702e-08
Rpl35	7.15077e-13	0.388553	0.331	0.125	2.06822e-08
Abca8a	7.50525e-13	0.43729	0.459	0.236	2.17074e-08
Ftl1	8.41039e-13	0.507422	0.74	0.562	2.43254e-08
Pabpc1	9.13993e-13	-0.481255	0.753	0.875	2.64354e-08
Igfbp6	9.45546e-13	0.54739	0.674	0.476	2.7348e-08
Pcolce2	1.1158e-12	0.394407	0.435	0.217	3.22721e-08
S100a16	1.5995e-12	-0.387175	0.407	0.606	4.62624e-08
Col8a1	2.07968e-12	-0.661524	0.506	0.679	6.01505e-08
Ifi44	2.76596e-12	0.282581	0.193	0.035	7.99999e-08
Rpl7a	2.79386e-12	0.445296	0.669	0.467	8.08068e-08
Eef1b2	3.45516e-12	0.401691	0.827	0.658	9.99335e-08
Rpl9	3.64252e-12	0.399598	0.82	0.649	1.05353e-07
Pmp22	6.27008e-12	0.340314	0.425	0.212	1.81349e-07
Mndal	6.49897e-12	0.33375	0.273	0.09	1.8797e-07
Col3a1	6.93726e-12	0.670673	0.827	0.701	2.00647e-07
Rpl12	8.85611e-12	0.44462	0.788	0.639	2.56145e-07
Rnase4	9.40738e-12	0.488043	0.645	0.443	2.7209e-07
Stat1	1.01061e-11	0.346346	0.287	0.103	2.923e-07
Mfap4	1.1961e-11	-0.39698	0.298	0.519	3.45949e-07
Ptx3	1.48304e-11	-0.742372	0.057	0.198	4.2894e-07
Rpl30	1.5693e-11	0.400375	0.773	0.625	4.53888e-07
Ltbp4	1.58774e-11	0.416823	0.409	0.209	4.59222e-07
Irgm2	1.63185e-11	0.346295	0.348	0.149	4.71979e-07
Txn1	2.31203e-11	0.376365	0.484	0.272	6.68709e-07
Rpl21	2.46855e-11	0.422733	0.746	0.592	7.1398e-07
Rpl13a	3.04038e-11	0.365117	0.954	0.883	8.7937e-07
Nid1	3.14804e-11	0.309614	0.413	0.204	9.10507e-07
Lum	6.688e-11	-0.407189	0.762	0.899	1.93437e-06
Tuba1a	7.51505e-11	0.357039	0.363	0.168	2.17358e-06
Gbp7	9.27223e-11	0.213488	0.153	0.022	2.68181e-06
Rplp1	9.32428e-11	-0.331259	0.998	1	2.69686e-06
Ifi204	9.80716e-11	0.252469	0.195	0.046	2.83653e-06
Rplp0	1.01515e-10	0.387755	0.715	0.549	2.93613e-06
Aebp1	1.1382e-10	0.354321	0.32	0.139	3.29201e-06
Il11ra1	2.08556e-10	-0.428171	0.464	0.652	6.03206e-06
Rpl10a	2.32279e-10	0.385145	0.567	0.375	6.7182e-06
Adh1	2.42118e-10	0.406294	0.311	0.136	7.00277e-06
Rps25	2.62141e-10	0.372703	0.589	0.391	7.58192e-06
Mgst1	2.83677e-10	0.27283	0.258	0.092	8.20478e-06
Ugt1a10	3.14999e-10	0.193355	0.136	0.016	9.11071e-06
Gpx3	3.2257e-10	0.462381	0.757	0.609	9.3297e-06
Lgmn	3.47115e-10	-0.40905	0.374	0.546	1.00396e-05
mt-Atp6	3.60974e-10	0.607906	0.576	0.399	1.04404e-05
Gbp2	5.17665e-10	0.244502	0.173	0.038	1.49724e-05
Rnf213	5.21011e-10	0.283963	0.238	0.082	1.50692e-05
Hivep2	7.02596e-10	-0.362603	0.249	0.432	2.03212e-05
Vcam1	7.32632e-10	-0.412205	0.18	0.351	2.11899e-05
Nop53	8.01427e-10	0.332523	0.422	0.236	2.31797e-05
S100a10	8.24027e-10	0.383646	0.51	0.31	2.38333e-05
Cyb5a	8.89381e-10	0.262313	0.304	0.128	2.57236e-05
Canx	9.52744e-10	-0.328404	0.505	0.679	2.75562e-05
Nr4a1	1.32212e-09	-0.450026	0.709	0.837	3.82396e-05
Tmsb4x	1.35284e-09	0.409226	0.867	0.731	3.91282e-05
Tgfbr3	1.50695e-09	0.362182	0.512	0.326	4.35854e-05
Ahnak	1.84458e-09	0.367263	0.735	0.56	5.33507e-05
Ssr3	1.96398e-09	-0.359771	0.427	0.595	5.68042e-05
Lepr	2.05139e-09	0.280294	0.273	0.109	5.93323e-05
Chchd2	2.07186e-09	-0.437812	0.729	0.821	5.99244e-05
Actg1	2.14236e-09	-0.460259	0.786	0.867	6.19635e-05
Nabp1	2.22893e-09	-0.206784	0.059	0.185	6.44673e-05
Rps26	3.15275e-09	0.362445	0.814	0.682	9.11869e-05
Csnk1g2	3.70326e-09	-0.341142	0.273	0.446	0.000107109
Rpl22	3.78424e-09	0.373892	0.738	0.614	0.000109451
Atp1a1	4.08202e-09	-0.350038	0.328	0.5	0.000118064
Hnrnpf	4.76423e-09	-0.31577	0.436	0.606	0.000137796
Trafd1	5.44097e-09	0.252842	0.221	0.079	0.000157369
Tm4sf1	5.65056e-09	-0.250411	0.061	0.182	0.000163431
Rps2	5.76415e-09	0.369757	0.615	0.44	0.000166716
Rpl29	5.88733e-09	0.341808	0.42	0.247	0.000170279
H2-T22	5.88804e-09	0.268829	0.263	0.109	0.0001703
Rps4x	6.14619e-09	0.338207	0.937	0.899	0.000177766
Trim30a	6.42825e-09	0.176474	0.147	0.03	0.000185924
Cebpb	6.74899e-09	-0.45767	0.486	0.633	0.000195201
mt-Co2	7.21611e-09	0.493347	0.792	0.663	0.000208712
Pink1	8.1218e-09	0.185582	0.145	0.03	0.000234907
Parp12	8.54557e-09	0.175719	0.136	0.024	0.000247163
Hsp90aa1	8.73854e-09	-0.407623	0.86	0.932	0.000252745
Oasl2	9.54088e-09	0.221248	0.197	0.062	0.000275951
Gbp8	9.56769e-09	0.199443	0.16	0.038	0.000276726
Arf5	9.65589e-09	-0.246536	0.157	0.315	0.000279277
Socs3	1.02275e-08	0.360845	0.284	0.128	0.00029581
Lgi2	1.17569e-08	-0.426284	0.339	0.505	0.000340045
Igtp	1.27822e-08	0.209528	0.168	0.043	0.000369699
Celf2	1.34579e-08	0.367466	0.604	0.443	0.000389242
Hes1	1.37493e-08	-0.319429	0.285	0.457	0.000397671
Col1a2	1.43563e-08	0.481633	0.961	0.908	0.000415227
Cyr61	1.67297e-08	-0.534393	0.79	0.872	0.000483872
Rps8	1.75075e-08	0.317848	0.98	0.981	0.000506369
Sertad1	1.78426e-08	-0.304044	0.295	0.473	0.000516062
Nr4a2	2.06863e-08	-0.157154	0.037	0.139	0.000598311
Cox7c	2.11365e-08	0.280324	0.436	0.258	0.000611332
Junb	2.40643e-08	-0.514674	0.89	0.929	0.000696011
Fau	2.49559e-08	0.320391	0.884	0.802	0.000721801
Ccl7	2.69086e-08	-0.52535	0.333	0.5	0.000778277
Rps28	2.93556e-08	0.312445	0.895	0.791	0.000849052
Abi1	3.12046e-08	-0.669117	0.276	0.429	0.000902532
Tmem256	3.28458e-08	-0.323727	0.302	0.454	0.000949999
Ifi211	3.54476e-08	0.244216	0.309	0.149	0.00102525
Tspo	3.83624e-08	0.289772	0.49	0.31	0.00110956
mt-Co1	4.17316e-08	0.677767	0.726	0.592	0.001207
Ebf1	4.33193e-08	0.265584	0.389	0.22	0.00125292
Scd1	4.92192e-08	-0.164398	0.05	0.158	0.00142357
Xdh	5.01293e-08	0.229082	0.25	0.106	0.00144989
Usp50	5.25636e-08	-0.22005	0.101	0.231	0.0015203
Fbln1	5.27102e-08	-0.335717	0.687	0.81	0.00152454
Gstm1	5.2962e-08	0.275255	0.354	0.188	0.00153182
Penk	5.34617e-08	0.28675	0.214	0.082	0.00154627
Rpl7	5.50903e-08	0.321666	0.921	0.842	0.00159338
Vasn	5.60881e-08	-0.325346	0.293	0.459	0.00162224
Fem1b	5.73841e-08	-0.226062	0.055	0.163	0.00165972
Azin1	5.91116e-08	-0.278847	0.236	0.397	0.00170968
Ckb	6.26494e-08	-0.321493	0.123	0.258	0.00181201
Mcrip1	6.56308e-08	-0.303178	0.228	0.383	0.00189824
Tmem176b	6.85585e-08	0.286073	0.383	0.22	0.00198292
Pdia6	7.32483e-08	-0.307862	0.512	0.668	0.00211856
Ptgs2	7.40793e-08	-0.388182	0.131	0.272	0.0021426
Ackr4	9.20359e-08	0.289929	0.203	0.076	0.00266195
Rpl15	9.89694e-08	0.31497	0.33	0.179	0.00286249
Rpl24	1.00061e-07	0.301969	0.663	0.516	0.00289407
Eif2ak2	1.16599e-07	0.168225	0.147	0.038	0.00337238
Samhd1	1.32349e-07	0.300944	0.355	0.198	0.00382793
Rbp1	1.48535e-07	-0.428256	0.792	0.842	0.00429607
Homer1	1.68684e-07	-0.150519	0.026	0.109	0.00487886
Tap1	1.71067e-07	0.227808	0.223	0.092	0.00494778
Rpl10	1.73012e-07	0.292475	0.425	0.264	0.00500401
Zcchc11	1.9459e-07	0.144775	0.116	0.022	0.00562812
Lbh	1.96748e-07	-0.200778	0.068	0.179	0.00569055
Islr	2.06376e-07	0.282904	0.319	0.166	0.005969
Emc10	2.1604e-07	-0.258414	0.245	0.402	0.00624853
Gdf10	2.37513e-07	-0.401375	0.157	0.291	0.0068696
Ubn1	2.41896e-07	-0.190063	0.144	0.285	0.00699636
Rpl14	2.47059e-07	0.295262	0.785	0.671	0.00714569
Clmp	2.61356e-07	0.280056	0.271	0.133	0.00755919
Ndufa6	2.71735e-07	0.20697	0.227	0.095	0.00785939
Efemp1	3.16485e-07	0.27419	0.586	0.41	0.00915369
Eef1a1	3.27269e-07	0.249709	1	0.997	0.0094656
Slc43a3	3.521e-07	0.197414	0.19	0.071	0.0101838
H2-K1	3.53023e-07	0.32636	0.947	0.899	0.0102105
Gm26885	3.62636e-07	0.172726	0.145	0.041	0.0104885
Cmpk2	3.93741e-07	0.14381	0.133	0.033	0.0113882
Cfh	5.00482e-07	0.158378	0.144	0.041	0.0144754
Ubb	5.10781e-07	0.28027	0.368	0.22	0.0147733
Serpina3n	5.58078e-07	0.190592	0.142	0.041	0.0161413
Tor3a	5.63063e-07	0.210995	0.204	0.084	0.0162855
Aftph	5.69121e-07	0.201714	0.182	0.068	0.0164607
Sdc4	6.48426e-07	-0.28051	0.18	0.31	0.0187544
Cox7a2l	6.60066e-07	0.270859	0.659	0.503	0.0190911
Ifitm2	6.94019e-07	0.234283	0.254	0.122	0.0200731
Tnfaip3	7.29712e-07	-0.274599	0.103	0.22	0.0211055
Tmsb10	7.86522e-07	0.267242	0.341	0.198	0.0227486
Xaf1	8.00338e-07	0.159727	0.127	0.033	0.0231482
C1qtnf3	8.359e-07	0.234169	0.227	0.101	0.0241767
Fstl1	8.75257e-07	0.369573	0.742	0.633	0.0253151
Tceal9	1.06086e-06	-0.347909	0.464	0.603	0.0306833
Col12a1	1.06977e-06	-0.209261	0.063	0.16	0.0309409
Enpp1	1.07598e-06	-0.191224	0.094	0.209	0.0311205
F3	1.08267e-06	-0.237754	0.18	0.321	0.031314
Eif3e	1.08851e-06	0.198673	0.262	0.128	0.0314829
Surf4	1.10229e-06	-0.268597	0.363	0.511	0.0318816
Nme1	1.10351e-06	-0.204002	0.238	0.394	0.0319168
Dkk3	1.2145e-06	0.169711	0.138	0.041	0.035127
Ltbp1	1.27114e-06	0.239761	0.247	0.122	0.0367652
Cyp51	1.33022e-06	-0.226208	0.096	0.207	0.0384741
mt-Cytb	1.34869e-06	0.236865	0.239	0.111	0.039008
Zbp1	1.39282e-06	0.185137	0.179	0.068	0.0402845
Shisa5	1.49039e-06	0.272104	0.304	0.171	0.0431064
Eef1g	1.50892e-06	0.240976	0.446	0.296	0.0436425
Reg3b	1.61321e-06	0.266521	0.164	0.06	0.0466588
Postn	1.67278e-06	0.295237	0.464	0.315	0.0483817
C4b	1.70797e-06	0.451766	0.766	0.666	0.0493997
Col6a1	1.81224e-06	0.349872	0.376	0.245	0.0524153
Mmp14	1.81453e-06	-0.300806	0.753	0.837	0.0524815
C1ra	1.81683e-06	0.291796	0.608	0.451	0.0525482
Rpl32	1.94086e-06	0.304898	0.781	0.674	0.0561356
Rpl39	2.03017e-06	0.299722	0.89	0.84	0.0587186
Ckap4	2.12501e-06	-0.274647	0.243	0.38	0.0614615
Ppp1r15a	2.2637e-06	-0.27174	0.455	0.609	0.0654729
Tubb2a	2.5455e-06	0.175045	0.232	0.109	0.0736234
Kdm6b	2.58165e-06	-0.205288	0.116	0.231	0.074669
Psmb8	2.70263e-06	0.264646	0.348	0.207	0.0781682
Rps20	2.84488e-06	0.277105	0.913	0.842	0.0822824
Rsad2	2.97361e-06	0.190366	0.138	0.043	0.0860057
Igsf10	3.08114e-06	0.158646	0.151	0.052	0.0891158
Rabac1	3.14956e-06	0.224054	0.315	0.179	0.0910947
Gas6	3.23527e-06	0.239131	0.523	0.367	0.0935736
Use1	3.53764e-06	0.167762	0.184	0.076	0.102319
Ifit1	3.574e-06	0.151149	0.114	0.03	0.103371
Luc7l	3.61723e-06	-0.186244	0.122	0.236	0.104621
Gm4951	3.61809e-06	0.152191	0.175	0.068	0.104646
Nsa2	3.71403e-06	0.195482	0.208	0.095	0.107421
Wsb1	3.96039e-06	-0.248137	0.4	0.543	0.114546
Serpinf1	4.01449e-06	0.25245	0.308	0.177	0.116111
Odc1	4.02371e-06	-0.243506	0.098	0.201	0.116378
Ddah2	4.06224e-06	0.224561	0.243	0.122	0.117492
Rps24	4.19096e-06	0.259331	0.976	0.967	0.121215
Gbp6	4.23195e-06	0.145022	0.118	0.033	0.122401
Saa3	4.23658e-06	-1.05566	0.044	0.125	0.122535
Fcgrt	4.51215e-06	0.217145	0.328	0.188	0.130505
Hmgcs2	4.60402e-06	0.208141	0.177	0.073	0.133162
Nenf	4.61882e-06	-0.290184	0.376	0.503	0.13359
Aldh2	4.72081e-06	0.203176	0.3	0.166	0.13654
Nupr1	4.82205e-06	0.215787	0.236	0.12	0.139468
Adamts1	4.98185e-06	0.404668	0.543	0.418	0.14409
Psme1	5.0157e-06	0.185354	0.149	0.054	0.145069
Lama2	5.39339e-06	0.195548	0.308	0.177	0.155993
Dpep1	5.55282e-06	0.31142	0.61	0.478	0.160604
Plod2	6.03881e-06	-0.175524	0.182	0.315	0.17466
Gsta3	6.11659e-06	0.136569	0.112	0.03	0.17691
C3	6.52349e-06	0.328133	0.967	0.932	0.188679
Fkbp10	6.57722e-06	-0.21893	0.201	0.329	0.190233
Hpgd	6.93672e-06	0.188775	0.157	0.06	0.200631
Znfx1	7.19451e-06	0.150077	0.136	0.046	0.208087
Mxra7	7.45808e-06	-0.213685	0.254	0.386	0.21571
Rpl36a	7.78397e-06	0.239837	0.825	0.734	0.225136
Ddx3y	7.80475e-06	-0.12426	0.057	0.144	0.225737
Hhip	8.49026e-06	0.166674	0.101	0.024	0.245564
Glul	8.84157e-06	0.216627	0.295	0.168	0.255725
Arid5b	9.25291e-06	-0.159748	0.09	0.19	0.267622
Bc1	9.70155e-06	-0.175355	0.05	0.133	0.280598
Ptms	1.00403e-05	-0.248514	0.379	0.511	0.290394
Slc16a1	1.13647e-05	-0.117945	0.039	0.114	0.3287
Ccl11	1.18763e-05	0.32126	0.407	0.274	0.343499
Mylk	1.32471e-05	-0.119954	0.044	0.122	0.383147
Mfap5	1.38229e-05	0.240264	0.238	0.128	0.399799
Prrc2a	1.46374e-05	-0.165554	0.155	0.272	0.423358
Parp9	1.47498e-05	0.154324	0.16	0.065	0.426608
Ppib	1.47926e-05	0.156983	0.18	0.079	0.427847
Ablim1	1.48849e-05	0.179987	0.182	0.082	0.430517
Scpep1	1.52726e-05	0.176404	0.239	0.125	0.44173
Arpc1b	1.56184e-05	0.216082	0.265	0.149	0.451731
Lrch3	1.56493e-05	0.130451	0.12	0.038	0.452623
Ube2l6	1.57773e-05	0.1609	0.212	0.103	0.456328
Ltbp3	1.60319e-05	-0.175562	0.274	0.421	0.463691
Birc3	1.66114e-05	-0.191333	0.116	0.22	0.480453
Pkig	1.76013e-05	-0.219752	0.14	0.247	0.509083
Hnrnph2	1.83047e-05	-0.168352	0.138	0.247	0.529428
Srsf9	1.97992e-05	-0.182505	0.133	0.239	0.572651
Fbn1	2.04644e-05	0.22532	0.632	0.503	0.591891
Itih5	2.05693e-05	0.170265	0.214	0.103	0.594927
Prpf19	2.06896e-05	0.144902	0.134	0.049	0.598405
Rps7	2.23017e-05	0.264274	0.501	0.38	0.645032
Slfn5	2.43582e-05	0.147833	0.158	0.065	0.704511
Kptn	2.48119e-05	-0.147838	0.068	0.155	0.717634
Naca	2.62681e-05	0.253245	0.554	0.44	0.759751
Tceal8	2.68623e-05	-0.185489	0.133	0.239	0.776939
Cpxm1	2.94841e-05	-0.207972	0.147	0.258	0.852768
Ecm1	2.95699e-05	0.219441	0.394	0.266	0.85525
H3f3b	3.12835e-05	-0.266743	0.698	0.791	0.904814
Zfp521	3.13326e-05	0.116825	0.103	0.03	0.906234
Id3	3.15134e-05	0.267218	0.366	0.247	0.911461
Eif3k	3.26215e-05	0.175072	0.28	0.16	0.943512
Malat1	3.2659e-05	0.293167	0.971	0.954	0.944596
Thsd7a	3.32523e-05	0.114512	0.125	0.043	0.961756
Jchain	3.51198e-05	-0.120848	0.068	0.152	1
Txndc17	3.60034e-05	0.147019	0.158	0.068	1
Fn1	3.66104e-05	0.387922	0.63	0.549	1
Wipi1	3.73253e-05	0.155911	0.162	0.071	1
Stxbp6	4.04382e-05	0.132583	0.127	0.046	1
Tgfbr2	4.10158e-05	0.155659	0.282	0.16	1
Atp5h	4.18839e-05	0.187288	0.333	0.212	1
Cd47	4.39115e-05	0.187425	0.392	0.264	1
Pltp	4.39377e-05	0.127449	0.131	0.049	1
Vit	4.41826e-05	0.147793	0.118	0.041	1
Ndufa13	4.44626e-05	0.220408	0.282	0.171	1
Son	4.6196e-05	0.205128	0.407	0.283	1
Fosb	4.65875e-05	-0.293522	0.4	0.516	1
Hspd1	4.72709e-05	-0.289834	0.365	0.476	1
H3f3a	4.84873e-05	0.209758	0.424	0.288	1
9530068E07Rik	4.90301e-05	-0.244677	0.593	0.704	1
Tpt1	4.97549e-05	0.194161	0.991	0.989	1
Gadd45b	5.00498e-05	0.20241	0.173	0.082	1
Prnp	5.21522e-05	0.229658	0.503	0.378	1
Gpc3	5.21583e-05	0.220816	0.346	0.223	1
Tsc22d1	5.22401e-05	0.188865	0.252	0.141	1
mt-Nd1	5.32327e-05	0.244152	0.403	0.272	1
Lysmd2	5.44326e-05	0.157886	0.195	0.098	1
Gnb1	5.7008e-05	-0.206517	0.278	0.399	1
Rhoc	5.71333e-05	-0.22992	0.33	0.446	1
Jun	5.82172e-05	0.32778	0.842	0.799	1
Timm13	6.17413e-05	-0.163355	0.214	0.334	1
Nfib	6.36192e-05	0.220473	0.505	0.38	1
Cdkn1c	6.38313e-05	0.127449	0.112	0.038	1
Emd	6.42688e-05	-0.125288	0.098	0.19	1
Dync1i2	6.4731e-05	0.155731	0.184	0.09	1
Psmb10	6.78217e-05	0.232725	0.435	0.312	1
Flna	6.7854e-05	-0.210253	0.252	0.372	1
Ecm2	7.01672e-05	0.146061	0.173	0.082	1
Ifi35	7.02141e-05	0.16515	0.21	0.111	1
Sdhb	7.09606e-05	0.14574	0.127	0.049	1
Dnajc3	7.42002e-05	0.198038	0.293	0.182	1
Sfrp1	7.54301e-05	-0.213627	0.306	0.438	1
Sgk1	7.75257e-05	-0.175593	0.144	0.247	1
Efemp2	7.79057e-05	-0.130812	0.123	0.223	1
Lamb1	7.88466e-05	0.281124	0.505	0.399	1
Lrpap1	7.93648e-05	0.130288	0.155	0.068	1
Drap1	8.10153e-05	-0.150883	0.239	0.361	1
Atrx	8.52492e-05	0.170341	0.228	0.125	1
Rps13	8.82654e-05	0.215975	0.779	0.726	1
Eif4g2	9.02431e-05	-0.199138	0.425	0.552	1
Pnp	9.23227e-05	0.19316	0.276	0.166	1
Ybx1	9.24081e-05	0.209272	0.564	0.446	1
Mmp3	9.71802e-05	-0.492377	0.14	0.236	1
Ppp1r2	0.000103331	0.231311	0.468	0.348	1
Smad7	0.000103899	-0.148648	0.079	0.16	1
Ppp3r1	0.0001099	-0.173126	0.243	0.359	1
Pycard	0.000111889	0.107851	0.105	0.035	1
Axl	0.000114586	0.23907	0.387	0.277	1
Rab3d	0.000116508	0.124746	0.112	0.041	1
Entpd2	0.000117204	0.193115	0.521	0.394	1
Rnf24	0.000117651	-0.103064	0.057	0.13	1
Nova1	0.000118994	0.141411	0.158	0.073	1
Ptp4a1	0.00012811	-0.215679	0.238	0.348	1
Psmg2	0.000135177	-0.148665	0.077	0.155	1
Prdx5	0.000137856	0.199309	0.304	0.196	1
Capg	0.000146151	0.133577	0.149	0.068	1
Gm10076	0.000147344	0.195874	0.425	0.307	1
Ifi205	0.000148824	0.168865	0.206	0.111	1
Smad1	0.00015129	-0.149433	0.087	0.168	1
Sod2	0.000155701	-0.298212	0.21	0.307	1
Sri	0.000162172	0.114512	0.134	0.057	1
Cox5a	0.000163204	-0.262723	0.295	0.397	1
Htra3	0.000165035	0.2193	0.499	0.375	1
Psmd13	0.000173822	-0.200844	0.282	0.394	1
Tmem106b	0.000178291	0.131481	0.171	0.084	1
Igfbp4	0.000179746	-0.219707	0.882	0.929	1
Rsrp1	0.000181001	-0.218886	0.311	0.429	1
Uba52	0.000181391	0.155414	0.201	0.109	1
Chl1	0.000183095	-0.107803	0.044	0.109	1
Ndrg2	0.000184069	0.121929	0.122	0.049	1
Nfe2l1	0.000186709	-0.137439	0.223	0.34	1
Adamtsl1	0.000188185	0.167792	0.247	0.147	1
Thbs1	0.000192863	-0.347416	0.273	0.372	1
Pim1	0.000203489	-0.278281	0.284	0.38	1
Tubb5	0.00020592	0.138359	0.155	0.073	1
Rpl36al	0.000207005	-0.272476	0.429	0.511	1
Actn1	0.000207098	-0.100885	0.057	0.128	1
Lamb2	0.000213973	0.160093	0.221	0.125	1
Uqcrh	0.000214316	0.218813	0.604	0.505	1
Rdh5	0.000217238	0.117714	0.164	0.079	1
Anxa6	0.000219486	0.119576	0.136	0.06	1
Adamts4	0.000221544	-0.190997	0.079	0.155	1
Ces1d	0.000222735	0.361008	0.232	0.136	1
Mfge8	0.000226178	0.143223	0.258	0.155	1
Nos1ap	0.000233591	-0.113562	0.068	0.141	1
Qpct	0.000235016	0.115423	0.116	0.046	1
Gfpt2	0.000235888	0.251168	0.359	0.258	1
Gm20388	0.000240228	-0.176981	0.635	0.742	1
5033421B08Rik	0.000268934	-0.116321	0.044	0.106	1
Hspa1a	0.00028037	0.346085	0.755	0.688	1
Dpm3	0.000281534	0.10778	0.155	0.073	1
Baz1a	0.000281746	-0.151124	0.074	0.147	1
Cd302	0.000287725	0.159869	0.223	0.13	1
Gm26745	0.000292861	-0.130303	0.112	0.198	1
Hsp90ab1	0.000294633	-0.276919	0.878	0.938	1
Adamts15	0.000296737	-0.143706	0.042	0.103	1
Mapk3	0.000297871	-0.1502	0.25	0.361	1
Thbs3	0.000302121	0.172406	0.249	0.152	1
Gabra3	0.000317625	-0.139626	0.155	0.253	1
Chmp2a	0.000326506	0.139193	0.169	0.087	1
Phlda3	0.000327167	0.127449	0.125	0.054	1
Selenbp1	0.000333283	0.127999	0.182	0.095	1
Rps15a	0.000337986	0.200332	0.821	0.764	1
Rpn1	0.000346338	-0.215364	0.365	0.481	1
Cd63	0.000364008	0.21192	0.669	0.568	1
Cdkn1a	0.000365004	0.161115	0.171	0.09	1
Timp2	0.000375821	0.207183	0.827	0.736	1
Chp1	0.000391596	0.116825	0.155	0.076	1
Tmed3	0.00040412	-0.196606	0.335	0.443	1
Klc1	0.000406139	0.120712	0.192	0.103	1
Bud31	0.000406555	-0.133904	0.127	0.215	1
Ddr2	0.000431421	0.196098	0.337	0.234	1
Brk1	0.00043429	0.160489	0.21	0.122	1
Gm11808	0.00043872	0.156483	0.28	0.179	1
Psma4	0.000445024	0.131455	0.199	0.111	1
Arfgap1	0.000457456	-0.107146	0.053	0.117	1
S100a13	0.00046111	-0.213476	0.389	0.486	1
Pik3r1	0.000476187	0.166023	0.208	0.122	1
S100a11	0.000487741	0.111392	0.136	0.062	1
Eef2	0.000490308	0.205248	0.873	0.81	1
Pole4	0.000490591	-0.116395	0.098	0.177	1
Kat2b	0.000491463	0.112253	0.145	0.071	1
Gnas	0.000499539	0.215902	0.411	0.302	1
Dlc1	0.000508807	0.209272	0.413	0.315	1
Fhl1	0.000510336	0.14027	0.193	0.109	1
Fosl2	0.000515543	-0.134398	0.217	0.321	1
Rtp4	0.000520343	0.10577	0.127	0.057	1
Tmed5	0.000520834	-0.133438	0.151	0.242	1
Cggbp1	0.000533546	0.106721	0.134	0.062	1
Plat	0.000534146	-0.173837	0.37	0.481	1
Zfp503	0.000539829	0.133127	0.241	0.147	1
Psme2	0.000542349	0.175719	0.486	0.37	1
Cfb	0.000548018	0.309313	0.422	0.326	1
Vegfd	0.00055234	0.142036	0.122	0.054	1
Serinc1	0.000555616	0.12965	0.208	0.12	1
Irf9	0.000586635	0.168664	0.289	0.193	1
Has1	0.000588283	-0.260649	0.291	0.389	1
Mmp2	0.000588986	0.158895	0.184	0.103	1
Plekha5	0.0006181	0.135591	0.16	0.084	1
Nr4a3	0.000618898	-0.14131	0.077	0.147	1
Sbds	0.00064993	0.125814	0.151	0.076	1
Nsrp1	0.000655917	0.114063	0.118	0.052	1
Rps9	0.000674272	-0.232389	0.959	0.978	1
Hnrnpa3	0.000675541	-0.177918	0.245	0.345	1
Kmt2e	0.000678273	0.129353	0.219	0.13	1
Uqcrb	0.000695833	0.147079	0.169	0.092	1
Capns1	0.000700116	-0.166571	0.267	0.37	1
Ptch1	0.000709616	0.141286	0.195	0.111	1
Slc39a1	0.000711834	-0.154951	0.25	0.353	1
Sppl2a	0.000718331	0.102675	0.136	0.065	1
Plcb1	0.000737712	-0.135273	0.107	0.185	1
Eif4g3	0.000753422	0.113131	0.123	0.057	1
Hnrnpm	0.000763473	-0.172111	0.284	0.383	1
Sqor	0.000763681	0.133396	0.203	0.117	1
Ifngr1	0.000775239	0.165289	0.33	0.231	1
Hsd11b1	0.000798449	0.194456	0.285	0.196	1
Med14	0.000808598	-0.107581	0.079	0.149	1
Psmb9	0.000827909	0.146501	0.179	0.101	1
Ctgf	0.000858067	-0.244739	0.214	0.315	1
Tnfaip2	0.000860285	-0.236338	0.35	0.454	1
Tomm7	0.000878322	0.117643	0.243	0.149	1
Ifi203	0.000880383	0.131664	0.138	0.068	1
Usmg5	0.00088377	0.10055	0.116	0.052	1
Copz1	0.000893256	-0.166017	0.171	0.258	1
Nbl1	0.000898459	0.116413	0.201	0.117	1
Col6a3	0.000922591	-0.190845	0.527	0.617	1
Ccl2	0.000936384	-0.473683	0.269	0.356	1
Grn	0.00095267	0.223585	0.385	0.302	1
Col16a1	0.000955814	-0.12053	0.238	0.345	1
Bmp1	0.000957264	0.107892	0.157	0.082	1
Prmt1	0.00096448	-0.156241	0.129	0.207	1
Setd1a	0.000994418	-0.114016	0.055	0.114	1
Adamdec1	0.00103287	0.150127	0.131	0.062	1
Zmat2	0.00103406	-0.170056	0.145	0.226	1
Fkbp8	0.00104419	0.104178	0.151	0.079	1
Maf1	0.00104514	0.110387	0.129	0.062	1
Lamtor4	0.00105303	-0.107118	0.103	0.179	1
Prkar1a	0.00106559	-0.20437	0.414	0.5	1
Csnk1a1	0.00108723	-0.169938	0.33	0.435	1
Pfdn2	0.00109115	-0.113578	0.125	0.207	1
Mt2	0.00109201	-0.511258	0.405	0.5	1
Gadd45g	0.00111155	0.368711	0.506	0.44	1
Rwdd1	0.00114143	0.118619	0.144	0.073	1
Selenos	0.00118747	-0.104674	0.199	0.296	1
Ogfr	0.00121658	0.104923	0.208	0.125	1
Cd44	0.00122309	-0.158257	0.145	0.228	1
Rpl22l1	0.00123037	0.175719	0.424	0.321	1
Hint1	0.00123091	0.144133	0.3	0.204	1
Tgm2	0.00123463	0.125896	0.221	0.136	1
Glud1	0.00126251	0.141679	0.269	0.179	1
Zfp36l2	0.00126456	0.163771	0.453	0.348	1
Rbm8a	0.00127842	-0.142139	0.238	0.334	1
Lamp2	0.00132586	0.156746	0.516	0.416	1
Ifitm1	0.00133298	0.118641	0.123	0.06	1
Pabpc4	0.00135155	-0.111323	0.07	0.133	1
2900097C17Rik	0.00140485	0.121271	0.341	0.236	1
Man2a2	0.00142895	-0.121172	0.129	0.207	1
Degs1	0.00143822	-0.134546	0.357	0.47	1
Tob1	0.0014537	-0.207028	0.206	0.291	1
Rpl3	0.00146735	0.195048	0.766	0.696	1
Plekho2	0.0015097	-0.111499	0.127	0.207	1
Mt1	0.00154126	-0.361978	0.468	0.533	1
Cox8a	0.00157623	0.126309	0.136	0.071	1
Hspb8	0.00161579	-0.171632	0.387	0.492	1
Zfp638	0.00166616	0.130288	0.149	0.082	1
Lmo4	0.00168805	-0.135511	0.304	0.408	1
Cavin3	0.00171052	0.12005	0.118	0.057	1
Rpl27	0.00174506	0.172442	0.538	0.435	1
Tapbpl	0.00177352	0.105627	0.107	0.049	1
Stat3	0.00181095	-0.194838	0.453	0.549	1
Cfl1	0.00184712	0.107715	0.186	0.109	1
Cygb	0.00189158	0.17495	0.829	0.753	1
Maged1	0.00192654	-0.152026	0.182	0.264	1
Atf4	0.00197592	-0.227057	0.541	0.636	1
Ldha	0.00203133	0.11355	0.245	0.16	1
Atp8b1	0.00209657	-0.119898	0.171	0.255	1
Mxra8	0.00209789	0.117273	0.145	0.079	1
Anxa1	0.00210348	0.129313	0.182	0.109	1
Ccnl2	0.00221587	0.129464	0.18	0.109	1
Hmgn1	0.00226412	-0.127037	0.337	0.443	1
Zfpm2	0.00230932	-0.118227	0.076	0.136	1
Smc6	0.00233347	0.109217	0.145	0.079	1
Hipk3	0.00236534	-0.120369	0.192	0.28	1
Atf3	0.0023927	0.144339	0.157	0.09	1
Thoc6	0.0024191	-0.121714	0.087	0.149	1
Tmem59	0.00242399	0.138662	0.204	0.13	1
Nnmt	0.00243132	-0.130612	0.157	0.234	1
Ppp1r9b	0.00248559	-0.108358	0.094	0.16	1
Bicc1	0.00251898	-0.197363	0.587	0.663	1
Rock2	0.00253165	-0.126963	0.155	0.234	1
Fam46a	0.00253451	0.143068	0.214	0.136	1
Pbrm1	0.00263438	0.144468	0.201	0.128	1
Plxnb2	0.00266217	0.10457	0.144	0.079	1
Pnrc1	0.00268421	0.132474	0.258	0.174	1
Ctsf	0.00271763	0.125387	0.203	0.128	1
Cox6c	0.00272715	0.156752	0.337	0.247	1
Fgfr2	0.00273123	-0.11399	0.158	0.239	1
Park7	0.0027724	0.132274	0.18	0.109	1
Egfr	0.0028065	0.120621	0.214	0.136	1
Abhd2	0.00282307	-0.11401	0.079	0.139	1
Srsf11	0.0028288	0.164053	0.262	0.182	1
Gm49378	0.00287805	-0.117827	0.125	0.196	1
Cers2	0.00293717	0.106308	0.18	0.109	1
Mbtd1	0.00307557	-0.111214	0.107	0.174	1
Sh3d19	0.00310231	0.129961	0.171	0.103	1
Pmepa1	0.00311722	-0.194089	0.337	0.41	1
Nav1	0.00319828	0.136358	0.219	0.144	1
Samd4	0.0032801	-0.125997	0.09	0.152	1
Psmd8	0.00334112	-0.152664	0.193	0.274	1
Fus	0.00336475	-0.162303	0.361	0.446	1
2025-09-02	0.00336973	0.100585	0.145	0.082	1
Irf1	0.00352007	-0.238919	0.366	0.467	1
Ndufc1	0.00366818	0.100585	0.142	0.079	1
Clk1	0.00368584	-0.134315	0.341	0.432	1
Slc39a7	0.00371089	-0.14761	0.215	0.293	1
Zfp36	0.00372825	-0.234414	0.54	0.598	1
Eif2s3x	0.00374366	-0.13283	0.173	0.247	1
Cops9	0.00379245	-0.16215	0.365	0.459	1
Nudcd3	0.00380392	-0.152814	0.359	0.451	1
Ehmt2	0.00381128	-0.103041	0.076	0.133	1
Agpat4	0.00382521	-0.113344	0.083	0.141	1
Psma5	0.00384319	0.143455	0.188	0.12	1
Zfand5	0.00390481	-0.118838	0.179	0.261	1
Hif1a	0.00390861	-0.108219	0.083	0.141	1
Bmpr2	0.003919	-0.152062	0.18	0.255	1
Psmd2	0.00392856	-0.157954	0.263	0.348	1
Per1	0.00394668	-0.121924	0.168	0.245	1
Tnrc6a	0.00399014	0.13529	0.221	0.149	1
Dbi	0.00416274	-0.163869	0.363	0.448	1
Ppp2ca	0.00428342	-0.152891	0.239	0.318	1
Pcf11	0.00434306	-0.125147	0.099	0.16	1
Cacna2d1	0.00440956	-0.146895	0.243	0.321	1
Hnrnpl	0.00445375	0.115078	0.179	0.111	1
Rdx	0.00451152	0.116825	0.173	0.106	1
Antxr1	0.0045943	0.123252	0.249	0.168	1
Tm9sf3	0.00463338	-0.100679	0.311	0.416	1
Tardbp	0.00465004	-0.189528	0.203	0.274	1
Vcl	0.00469962	-0.103663	0.076	0.13	1
Gm12840	0.00472307	-0.121019	0.07	0.125	1
Etfa	0.00474402	0.141862	0.284	0.207	1
Tnfrsf12a	0.00477931	-0.133026	0.127	0.193	1
Galk1	0.00489844	-0.116739	0.059	0.109	1
Igfbp5	0.00494264	-0.377264	0.057	0.106	1
Smim3	0.00497439	-0.102741	0.064	0.117	1
Ccnl1	0.00500124	-0.136494	0.385	0.489	1
App	0.00503149	0.152518	0.37	0.288	1
Ggnbp2	0.00515598	0.142417	0.239	0.166	1
Trib1	0.00519523	-0.214227	0.199	0.274	1
Col14a1	0.00524477	0.164203	0.694	0.584	1
Aff4	0.00531449	-0.111768	0.166	0.239	1
Ppp1ca	0.00547924	0.117672	0.217	0.147	1
Camk2n1	0.00557374	0.125173	0.365	0.274	1
Ube2r2	0.00564907	0.12384	0.234	0.16	1
Thbd	0.00567106	0.154961	0.282	0.204	1
Slc25a3	0.00567924	0.153944	0.337	0.264	1
Ralbp1	0.00576732	0.102788	0.192	0.122	1
Map2k3	0.00587796	-0.104159	0.118	0.182	1
Pam	0.00590283	-0.1502	0.263	0.334	1
Ier2	0.00596158	0.231062	0.567	0.511	1
Bsg	0.00601589	-0.150403	0.455	0.546	1
Cxcl10	0.00608956	0.455552	0.291	0.217	1
Fxyd1	0.00609603	0.132945	0.245	0.171	1
Fnip1	0.00610106	-0.107184	0.145	0.215	1
Glrx5	0.00617047	-0.137107	0.153	0.22	1
Ppia	0.00623099	0.183024	0.494	0.416	1
Heg1	0.00626744	0.122658	0.208	0.139	1
Iqgap1	0.00648353	-0.141013	0.166	0.234	1
Aes	0.00656033	-0.121623	0.171	0.242	1
Slco3a1	0.0066599	0.113028	0.203	0.133	1
Gna12	0.00679239	-0.106131	0.074	0.125	1
Ereg	0.00682367	-0.114845	0.087	0.144	1
Kdelr2	0.00708758	-0.118337	0.177	0.25	1
Rps12	0.00717343	0.12787	0.989	0.97	1
Clic4	0.00739034	0.120965	0.221	0.152	1
Sdc2	0.00746542	-0.176725	0.352	0.427	1
Atp1a2	0.00746996	-0.195306	0.378	0.454	1
Pcdhga1	0.007522	-0.131738	0.387	0.47	1
Ube2g2	0.00753225	-0.101815	0.133	0.198	1
Prdx2	0.00758173	-0.106283	0.335	0.424	1
Arnt	0.00764151	-0.123058	0.221	0.299	1
Pbxip1	0.0077322	-0.165416	0.293	0.367	1
Slc25a4	0.00776095	0.148904	0.278	0.207	1
Rtf1	0.00794246	0.106972	0.138	0.082	1
Pum1	0.00852665	-0.10524	0.134	0.198	1
Rspo3	0.00857827	-0.13555	0.131	0.193	1
Skil	0.00866267	-0.129801	0.12	0.179	1
Serpinb6a	0.00871797	0.124293	0.418	0.337	1
Smim14	0.00886998	0.110057	0.271	0.196	1
Atp5e	0.00891167	-0.179867	0.617	0.658	1
Lbp	0.00894663	0.120373	0.254	0.182	1
Chpf	0.00937877	-0.120351	0.142	0.207	1
Dmbt1	0.00943187	0.159681	0.12	0.068	1
Capzb	0.00945902	0.101058	0.273	0.196	1
Steap4	0.00951435	0.120154	0.298	0.22	1
Sik3	0.00962985	-0.106597	0.151	0.217	1
Maf	0.00963182	0.139193	0.212	0.147	1
Il6	0.00969897	-0.307998	0.199	0.264	1
Psmc6	0.00980332	0.11104	0.145	0.09	1
Rpl8	0.00982105	0.136987	0.924	0.875	1
Inmt	0.0100011	0.152868	0.131	0.076	1
Nap1l1	0.0100023	-0.121961	0.33	0.413	1
Zc3h11a	0.0100736	-0.146755	0.413	0.486	1
Tprgl	0.0100865	0.124561	0.291	0.217	1
Dnajc8	0.0102294	0.131129	0.169	0.111	1
Ogn	0.0104866	0.130631	0.25	0.182	1
Ubc	0.010808	-0.116107	0.621	0.712	1
Emilin1	0.0108159	-0.107776	0.138	0.201	1
Ndufa3	0.01089	-0.107439	0.232	0.31	1
Eef1d	0.0108924	0.141153	0.442	0.364	1
Ugp2	0.0110493	0.120493	0.234	0.168	1
Klf6	0.0112987	-0.244629	0.411	0.473	1
Selenok	0.011423	0.112478	0.258	0.185	1
Atp5g2	0.0114433	0.104753	0.254	0.182	1
Itgb1	0.0115051	-0.102248	0.341	0.427	1
Rtn4	0.0115321	-0.14177	0.407	0.495	1
Spcs2	0.0116457	0.101719	0.221	0.155	1
Manf	0.011728	0.121013	0.221	0.158	1
Il3ra	0.0119128	-0.11098	0.109	0.163	1
Eif5a	0.0120236	-0.127316	0.282	0.353	1
Rps16	0.012115	0.143872	0.882	0.848	1
Syf2	0.0122093	0.118723	0.297	0.223	1
Gpx4	0.0127784	0.127356	0.42	0.34	1
Hspa8	0.0129347	0.169409	0.773	0.715	1
Atp5j2	0.0129399	0.14065	0.394	0.321	1
Eid1	0.0131226	0.10851	0.204	0.141	1
Psma3	0.0137432	0.103074	0.249	0.182	1
Tor1aip1	0.0137707	0.107132	0.247	0.179	1
Fndc3b	0.0142307	-0.117342	0.326	0.405	1
Golph3	0.0142533	-0.146891	0.252	0.318	1
P4ha1	0.0142833	-0.111495	0.203	0.269	1
Gpm6b	0.0143786	-0.110283	0.145	0.207	1
Gm26561	0.0150892	-0.201965	0.11	0.166	1
Tmem176a	0.0152757	0.138988	0.378	0.302	1
Igbp1	0.0155717	0.10379	0.138	0.087	1
Pfdn5	0.0155963	-0.142607	0.657	0.712	1
mt-Co3	0.015859	0.199494	0.825	0.761	1
Ackr3	0.0170572	0.106302	0.186	0.128	1
Ap1s1	0.0172401	-0.118375	0.133	0.188	1
Cdh11	0.017733	-0.100019	0.096	0.147	1
Sparcl1	0.0184142	-0.118728	0.304	0.383	1
Cd248	0.0184751	0.111438	0.21	0.149	1
Katna1	0.019458	-0.101525	0.129	0.182	1
Fam102b	0.0195782	0.10717	0.199	0.141	1
Sf1	0.0199616	-0.113994	0.153	0.209	1
Car1	0.0199753	0.140314	0.11	0.065	1
Hnrnpc	0.0203519	-0.104776	0.252	0.323	1
Map1lc3b	0.0203532	0.114027	0.372	0.302	1
Btf3	0.0204602	0.148466	0.376	0.315	1
Zc3hav1	0.0205456	0.118897	0.203	0.144	1
Phlda1	0.0207831	-0.234138	0.562	0.647	1
Ror2	0.0213805	-0.112299	0.118	0.168	1
Rcn3	0.0213852	-0.123886	0.206	0.266	1
Nfia	0.0219653	0.116825	0.516	0.448	1
Pbx1	0.0227524	0.136237	0.374	0.307	1
Cst3	0.0233815	-0.253434	0.746	0.758	1
Tap2	0.0236734	0.128539	0.273	0.209	1
Rpn2	0.0238286	-0.101167	0.368	0.446	1
Timp3	0.0239014	0.145443	0.208	0.152	1
Eif3c	0.0246875	-0.118681	0.304	0.375	1
Hexa	0.0249484	0.114188	0.289	0.226	1
Sar1a	0.0250847	-0.13434	0.32	0.389	1
Aamp	0.0253773	-0.132173	0.252	0.315	1
Abi3bp	0.0261243	0.120297	0.252	0.193	1
Ddb1	0.0269595	-0.128862	0.297	0.361	1
Gm26870	0.0273813	-0.147747	0.667	0.734	1
Arf4	0.0277321	-0.138229	0.411	0.476	1
Metap2	0.0278471	0.116825	0.203	0.149	1
Sf3b6	0.0279056	-0.104349	0.249	0.312	1
Klf9	0.0279976	0.103693	0.389	0.323	1
Ppp1r15b	0.0280724	-0.121889	0.201	0.261	1
Hk2	0.0283184	-0.163258	0.206	0.264	1
2025-03-03	0.0283838	-0.17772	0.142	0.19	1
Sema4c	0.0284619	-0.10095	0.123	0.174	1
Arl6ip1	0.0292894	0.12178	0.206	0.152	1
Lsp1	0.0295095	-0.112319	0.282	0.348	1
Cpq	0.0304843	0.105817	0.238	0.182	1
Myadm	0.0307942	0.102357	0.295	0.231	1
Prss23	0.0315715	0.127158	0.569	0.503	1
Psmb1	0.0321687	0.141368	0.433	0.375	1
Tshz2	0.0325691	0.134216	0.378	0.315	1
Palld	0.0328895	-0.112228	0.195	0.253	1
Sae1	0.0339867	-0.127128	0.215	0.269	1
Rrbp1	0.0353748	0.137751	0.506	0.443	1
Man1a	0.0358285	0.104584	0.322	0.261	1
Cavin2	0.0362661	-0.103879	0.098	0.141	1
Ywhaz	0.0364171	-0.109519	0.208	0.264	1
Mat2a	0.037901	0.116825	0.304	0.242	1
Pdcd5	0.0382094	0.10533	0.219	0.166	1
Sptbn1	0.0386859	0.144517	0.53	0.484	1
Gpx1	0.0389509	0.103032	0.449	0.375	1
Il6st	0.0406221	-0.145756	0.532	0.592	1
Akap13	0.0424359	0.116825	0.21	0.16	1
Tsc22d3	0.0442686	0.119294	0.197	0.147	1
Klf4	0.0446598	0.175307	0.547	0.514	1
Rpl37a	0.0455611	0.114139	0.994	0.981	1
Scd2	0.0458928	-0.135941	0.276	0.334	1
Serpine2	0.046184	-0.102383	0.092	0.133	1
Gstm2	0.0463672	-0.12469	0.287	0.342	1
Tpm3	0.0468645	-0.113631	0.368	0.432	1
Rc3h1	0.0469641	-0.11255	0.134	0.182	1
Dnajb1	0.0472723	0.209185	0.352	0.299	1
Sod1	0.0479515	0.131129	0.582	0.519	1
Eif5b	0.0480379	-0.127319	0.326	0.389	1
Blmh	0.048334	-0.12098	0.186	0.234	1
Calr	0.0491199	-0.118728	0.669	0.701	1
Eif1	0.0491414	0.102641	0.626	0.562	1
Chd3	0.0503155	0.110283	0.219	0.171	1
Atp5k	0.050737	-0.133343	0.352	0.41	1
Nfe2l2	0.0510708	-0.134729	0.241	0.288	1
Adamts2	0.0532406	0.115283	0.291	0.242	1
F2r	0.0535682	-0.223852	0.118	0.158	1
Tek	0.0547389	0.103356	0.166	0.122	1
2025-03-02	0.0566088	-0.123666	0.206	0.253	1
Pde3a	0.0566369	0.103963	0.339	0.285	1
Grem1	0.0571612	-0.186188	0.44	0.492	1
Btg2	0.0578974	0.118997	0.409	0.353	1
Cct8	0.0587585	-0.127618	0.289	0.34	1
Srsf2	0.0616037	-0.121158	0.398	0.459	1
Lpl	0.0630154	0.189552	0.365	0.321	1
Elf1	0.0634031	-0.119242	0.254	0.302	1
Il33	0.0656119	0.105467	0.324	0.272	1
Epb41l2	0.0663999	-0.166967	0.414	0.446	1
Krt8	0.0669069	0.109719	0.127	0.09	1
Adm	0.0684025	0.115964	0.151	0.111	1
Tra2b	0.0726383	-0.125676	0.343	0.391	1
Ptov1	0.0826181	-0.111444	0.212	0.253	1
Cxcl1	0.083823	-0.137955	0.215	0.266	1
Sulf2	0.0840734	0.112829	0.309	0.261	1
Egr1	0.0843319	-0.117399	0.913	0.954	1
Bag3	0.0855406	-0.10561	0.409	0.462	1
Ctsb	0.0860404	-0.115608	0.582	0.62	1
Loxl1	0.0881663	-0.105757	0.405	0.448	1
Tm9sf2	0.0974777	-0.163359	0.473	0.495	1
Mcl1	0.0987245	0.126369	0.436	0.397	1
Adgrd1	0.101186	-0.141848	0.311	0.351	1
Higd1a	0.110257	-0.101572	0.252	0.299	1
Zeb2	0.117362	-0.104012	0.433	0.473	1
Medag	0.117694	0.102528	0.256	0.215	1
Hmgb2	0.122032	0.106178	0.217	0.179	1
Nfkbiz	0.130274	0.139402	0.337	0.302	1
Rtraf	0.13981	-0.126891	0.392	0.418	1
Ddx3x	0.144115	-0.10419	0.573	0.617	1
Pomp	0.144161	-0.105159	0.348	0.391	1
Gm26917	0.146122	0.141792	0.313	0.361	1
Id2	0.158869	0.140954	0.273	0.234	1
Svep1	0.161405	0.116114	0.584	0.562	1
Cilp	0.193376	0.169412	0.413	0.383	1
Zfp36l1	0.202966	0.10626	0.517	0.495	1
Cebpd	0.206179	0.10342	0.667	0.622	1
Apoe	0.226231	0.116825	0.145	0.12	1
Ext1	0.243507	-0.108387	0.414	0.427	1
Lars2	0.245247	-0.125745	0.204	0.234	1
Itm2c	0.270553	-0.120266	0.541	0.541	1
Cd55	0.315607	-0.12018	0.477	0.495	1
Sat1	0.322565	-0.109493	0.527	0.549	1
Col1a1	0.400766	0.151792	0.744	0.739	1
Pi16	0.693216	-0.153669	0.33	0.342	1
Cxcl12	0.994245	-0.107426	0.551	0.53	1

## Sheet: Enteroendocrine.cell.2.markers
	p_val	avg_log2FC	pct.1	pct.2	p_val_adj
Ifi27l2a	1.93586e-41	1.71975	0.867	0.412	5.59907e-37
Ifitm3	1.07933e-34	1.51405	0.896	0.56	3.12174e-30
Sparc	4.02599e-33	1.48736	0.976	0.905	1.16444e-28
H2-T23	1.09117e-31	1.37665	0.834	0.399	3.15598e-27
Mcc	2.04761e-29	-0.552975	0.024	0.383	5.92232e-25
Gm14015	3.12867e-28	-0.415221	0.003	0.321	9.04904e-24
Ifit3	6.3244e-26	1.14189	0.618	0.198	1.82921e-21
B2m	1.73283e-22	1.04119	0.994	0.951	5.01185e-18
Matn2	1.08091e-19	0.914494	0.828	0.597	3.12633e-15
Prmt3	1.73129e-19	0.410551	0.388	0.058	5.00742e-15
Isg15	2.00541e-18	1.01016	0.749	0.407	5.80024e-14
Igha	2.2604e-17	-0.613135	0.423	0.761	6.53777e-13
Art3	2.0598e-16	0.870056	0.805	0.58	5.95756e-12
Itm2b	3.6312e-16	0.757481	0.908	0.679	1.05025e-11
Fth1	5.11109e-16	0.915663	0.985	0.897	1.47828e-11
Apod	6.02917e-16	1.1969	0.87	0.654	1.74382e-11
Serping1	1.82304e-15	0.8998	0.604	0.288	5.27278e-11
Gbp2	4.50269e-15	1.12713	0.68	0.399	1.30231e-10
Gbp7	4.69673e-15	0.672712	0.556	0.23	1.35843e-10
Vim	4.97809e-15	1.03534	0.941	0.802	1.43981e-10
Ifit3b	8.91754e-15	0.599131	0.355	0.078	2.57922e-10
Gm48790	9.9098e-15	0.282115	0.216	0	2.86621e-10
Gbp3	2.41131e-14	0.798057	0.778	0.498	6.97424e-10
Rarres2	5.83756e-14	0.932045	0.876	0.716	1.6884e-09
Psmb8	1.69015e-13	0.775577	0.778	0.531	4.88842e-09
Rnf213	7.62098e-13	0.518932	0.411	0.14	2.20422e-08
Gbp6	2.07261e-12	0.644492	0.482	0.21	5.99461e-08
Stat1	2.26425e-12	0.727278	0.627	0.37	6.5489e-08
Ifit1	4.17217e-12	0.628153	0.373	0.119	1.20672e-07
Bst2	6.87819e-12	0.75345	0.796	0.568	1.98938e-07
Igfbp7	8.63078e-12	0.696603	0.521	0.251	2.49628e-07
Col1a2	1.08507e-11	0.934565	0.521	0.259	3.13834e-07
Rpl31	1.41789e-11	0.623921	0.506	0.23	4.10096e-07
Cacna1e	2.58746e-11	0.250432	0.204	0.016	7.48372e-07
Rps23	4.83563e-11	0.759944	0.79	0.617	1.39861e-06
H2-T22	5.26963e-11	0.575634	0.589	0.342	1.52413e-06
Laptm4a	7.12488e-11	0.651364	0.917	0.84	2.06073e-06
Klf9	1.04524e-10	0.641978	0.722	0.506	3.02314e-06
Prnp	1.30958e-10	0.599748	1	0.992	3.78769e-06
Rps7	2.0798e-10	0.477066	0.562	0.292	6.01541e-06
Rps27	2.70086e-10	0.621965	0.66	0.42	7.81169e-06
Irf7	3.38421e-10	0.443377	0.287	0.078	9.78815e-06
Tmem140	3.67724e-10	0.401713	0.314	0.095	1.06357e-05
Apoe	4.70792e-10	0.853681	0.959	0.914	1.36167e-05
Igtp	5.03155e-10	0.677699	0.583	0.329	1.45528e-05
Irgm2	8.89802e-10	0.618807	0.633	0.436	2.57358e-05
Sostdc1	1.30735e-09	0.669396	0.751	0.568	3.78123e-05
Oasl2	1.54918e-09	0.545118	0.491	0.251	4.48071e-05
Rpl23	1.57722e-09	0.635421	0.675	0.432	4.56178e-05
Slc43a3	1.86582e-09	0.5534	0.42	0.193	5.39652e-05
Hmgcs2	2.37454e-09	0.569508	0.305	0.103	6.86788e-05
Rpl6	2.43393e-09	0.512618	0.586	0.354	7.03966e-05
Plekha7	2.6869e-09	-0.20882	0.015	0.14	7.77133e-05
Hspa1b	4.64307e-09	1.27239	0.811	0.704	0.000134291
mt-Co3	4.67681e-09	-0.112784	0.947	0.905	0.000135267
Rpl18a	7.74352e-09	0.724969	0.663	0.457	0.000223966
Klf15	9.48021e-09	0.23187	0.186	0.029	0.000274196
Rpl28	1.42073e-08	0.573902	0.598	0.366	0.000410917
Xaf1	1.48878e-08	0.553437	0.509	0.288	0.000430601
Rps2	2.43099e-08	0.612695	0.577	0.362	0.000703115
Fstl1	2.9483e-08	0.544111	0.601	0.403	0.000852736
Rpl15	3.28121e-08	0.384747	0.432	0.214	0.000949024
Shpk	4.32281e-08	0.335861	0.275	0.095	0.00125029
mt-Nd1	5.14545e-08	-0.191665	0.686	0.481	0.00148822
Psme1	5.22457e-08	0.497216	0.373	0.169	0.0015111
Tor3a	6.95715e-08	0.339754	0.254	0.082	0.00201222
Tmem176b	7.85578e-08	0.43235	0.621	0.391	0.00227213
Reg3b	7.86043e-08	0.610566	0.254	0.078	0.00227347
Iglc1	8.39199e-08	-0.179085	0.018	0.128	0.00242721
Psmb9	8.74523e-08	0.500726	0.541	0.333	0.00252938
Gadd45a	9.12e-08	-0.469012	0.293	0.498	0.00263778
mt-Cytb	9.27863e-08	-0.174218	0.541	0.329	0.00268366
Stat2	1.12037e-07	0.399651	0.393	0.189	0.00324044
Gjc3	1.12213e-07	0.435396	0.355	0.169	0.00324554
Tgm2	1.21916e-07	0.374186	0.314	0.132	0.00352617
App	1.44327e-07	0.301163	0.698	0.539	0.00417437
Rpl17	1.69761e-07	0.5552	0.728	0.576	0.00490998
Zbp1	1.7428e-07	0.448206	0.485	0.288	0.00504071
Timp3	1.81333e-07	0.59084	0.935	0.864	0.00524469
Irgm1	1.8171e-07	0.618735	0.473	0.284	0.00525559
Arpc1b	1.94461e-07	0.530819	0.787	0.63	0.0056244
Rpl35	2.77349e-07	0.402123	0.391	0.189	0.00802175
Col5a2	3.32062e-07	0.359633	0.317	0.136	0.00960424
Cmpk2	3.34071e-07	0.383541	0.266	0.099	0.00966234
Rpl23a	3.46779e-07	0.671519	0.772	0.646	0.0100299
Col3a1	4.08722e-07	0.875352	0.488	0.309	0.0118215
Ube2l6	4.36499e-07	0.367429	0.423	0.226	0.0126249
Nid1	4.81457e-07	0.478812	0.497	0.313	0.0139252
Hspb1	5.30183e-07	1.01678	0.435	0.259	0.0153345
Slc25a4	5.41497e-07	0.278941	0.488	0.305	0.0156617
Rpl34	5.62379e-07	0.59615	0.663	0.494	0.0162657
Clic4	6.57032e-07	0.470799	0.562	0.407	0.0190033
Megf9	8.87897e-07	0.488448	0.556	0.383	0.0256806
Shisa5	9.47141e-07	0.343504	0.414	0.218	0.0273942
Lgals3bp	9.57006e-07	0.403079	0.284	0.119	0.0276795
Fxyd1	1.00717e-06	0.515689	0.92	0.819	0.0291304
Rpl4	1.0187e-06	0.417617	0.633	0.44	0.0294638
Ifi47	1.08697e-06	0.545903	0.509	0.329	0.0314383
Hapln1	1.11367e-06	0.304367	0.178	0.045	0.0322108
Mbp	1.12743e-06	0.519909	0.479	0.305	0.0326087
Anxa1	1.20789e-06	0.424778	0.243	0.091	0.0349359
Pla2g16	1.23468e-06	0.625813	0.426	0.251	0.0357106
Metrn	1.2436e-06	-0.287668	0.488	0.667	0.0359686
Trim12a	1.8667e-06	0.286894	0.219	0.074	0.0539906
Iqgap2	2.03376e-06	0.433555	0.544	0.374	0.0588225
Rps25	2.11099e-06	0.408982	0.538	0.362	0.0610563
Txn1	2.27334e-06	0.414737	0.568	0.387	0.0657519
Islr	2.4105e-06	0.619269	0.364	0.185	0.069719
Ly6e	2.46303e-06	0.574238	0.349	0.189	0.0712382
Gm43302	2.73836e-06	0.30837	0.257	0.103	0.0792015
Cst3	3.49346e-06	0.81396	0.899	0.802	0.101041
Samhd1	3.7627e-06	0.405411	0.429	0.247	0.108829
H2-D1	4.40754e-06	0.482758	0.997	0.988	0.127479
Rpl26	5.35062e-06	0.44505	0.633	0.502	0.154756
Rpl32	5.49421e-06	0.56541	0.689	0.543	0.158909
2025-03-03	6.04047e-06	-0.303346	0.237	0.403	0.174708
Snx3	6.04334e-06	0.191358	0.201	0.066	0.174791
Phlda1	6.14808e-06	-0.261802	0.5	0.691	0.177821
Herc6	6.26249e-06	0.261876	0.325	0.156	0.18113
Rps15	6.56445e-06	0.471609	0.775	0.671	0.189864
Micall2	6.70392e-06	-0.198082	0.104	0.247	0.193897
Parp9	6.8415e-06	0.359352	0.391	0.214	0.197877
Rps14	7.44037e-06	0.51479	0.908	0.815	0.215198
Eef1g	7.92568e-06	0.285265	0.402	0.226	0.229234
Add3	8.28944e-06	0.333935	0.497	0.309	0.239755
Acadsb	8.40385e-06	0.257724	0.231	0.091	0.243065
Chp1	8.45338e-06	0.275254	0.293	0.132	0.244497
Tpt1	8.89898e-06	0.557215	0.991	0.992	0.257385
H3f3a	9.16574e-06	0.406125	0.701	0.56	0.265101
Rac1	9.40632e-06	0.29625	0.462	0.292	0.272059
Rpl39	9.76714e-06	0.580857	0.763	0.654	0.282495
Actg1	9.96418e-06	-0.230285	0.796	0.914	0.288194
Rpl12	1.00466e-05	0.495341	0.68	0.519	0.290578
Ncapg2	1.08945e-05	0.202005	0.127	0.025	0.315103
Cdc42	1.09405e-05	0.297162	0.547	0.379	0.316432
mt-Nd2	1.13146e-05	-0.314245	0.281	0.128	0.327253
Dek	1.13484e-05	0.297067	0.367	0.198	0.32823
Oat	1.13958e-05	0.306927	0.524	0.333	0.329601
C4b	1.15722e-05	0.412541	0.979	0.963	0.334704
Cox7c	1.17661e-05	0.242913	0.663	0.469	0.34031
Rps4x	1.21288e-05	0.560181	0.814	0.728	0.350801
Hspa1a	1.30645e-05	0.979073	0.811	0.782	0.377866
Bnip3l	1.43279e-05	0.218017	0.231	0.095	0.414405
Cryab	1.435e-05	0.61808	0.754	0.626	0.415045
Cast	1.46652e-05	0.281158	0.314	0.156	0.424161
Arpp19	1.62492e-05	0.250141	0.408	0.239	0.469975
Rsad2	1.64876e-05	0.52648	0.225	0.091	0.47687
Rpl10	1.65402e-05	0.382525	0.432	0.276	0.478392
Cyb5a	1.78785e-05	0.237629	0.228	0.095	0.517099
Ppib	1.84708e-05	0.337921	0.328	0.173	0.534231
Rps17	1.85738e-05	0.523933	0.763	0.679	0.53721
Rtp4	1.92979e-05	0.361942	0.349	0.198	0.558152
Rps11	2.2379e-05	0.382669	0.524	0.354	0.647269
Dag1	2.26715e-05	0.42151	0.683	0.568	0.655728
Scd2	2.26877e-05	-0.353189	0.858	0.893	0.656195
Serpina3n	2.28613e-05	0.427992	0.231	0.099	0.661216
Gbp9	2.29099e-05	0.307393	0.293	0.152	0.662623
Mettl7a1	2.41743e-05	0.280071	0.317	0.165	0.699194
Rpl30	2.46862e-05	0.509994	0.66	0.543	0.713998
Gnas	2.55472e-05	0.330875	0.518	0.37	0.738902
Il18bp	2.58375e-05	0.224815	0.121	0.025	0.747297
Ifi27	2.59628e-05	-0.305197	0.317	0.49	0.750923
Vgll4	2.5982e-05	0.181184	0.142	0.037	0.751477
Zfp706	2.67085e-05	0.216247	0.34	0.177	0.77249
Nek7	2.71869e-05	0.360814	0.334	0.185	0.786327
Uba52	2.72663e-05	0.301861	0.367	0.21	0.788624
Kcna1	2.76526e-05	0.328861	0.42	0.267	0.799797
Tapbpl	2.78833e-05	0.290065	0.263	0.123	0.806469
Tmsb4x	2.89921e-05	0.554669	0.985	0.963	0.83854
Tsc22d3	3.00121e-05	0.447025	0.476	0.321	0.868039
Lysmd2	3.15601e-05	0.354534	0.45	0.284	0.912813
Trib1	3.21219e-05	-0.39649	0.402	0.56	0.929063
Rpl5	3.28182e-05	0.489986	0.669	0.523	0.949201
Atp5j	3.35391e-05	0.185899	0.219	0.091	0.970052
Rrbp1	3.66659e-05	0.347055	0.601	0.444	1
Rpl18	3.83223e-05	0.35521	0.763	0.634	1
Iigp1	4.14879e-05	0.619136	0.66	0.514	1
Rpl21	4.16312e-05	0.396313	0.707	0.605	1
Pros1	4.22131e-05	0.412772	0.612	0.469	1
Atp6v0e	4.38008e-05	0.223302	0.337	0.177	1
Plce1	4.52298e-05	0.33081	0.55	0.387	1
Rps29	4.52669e-05	0.517554	0.92	0.868	1
Rpl27	4.71336e-05	0.352368	0.601	0.453	1
Secisbp2l	4.82189e-05	0.218918	0.204	0.082	1
Tmem176a	4.91601e-05	0.323197	0.689	0.527	1
Son	5.13037e-05	0.300739	0.604	0.457	1
Psme2	5.15504e-05	0.38067	0.719	0.551	1
Emc7	5.4192e-05	0.244291	0.376	0.218	1
Rps18	5.53947e-05	0.511729	0.817	0.7	1
Adar	5.96402e-05	0.18272	0.204	0.082	1
Ndufa7	6.12823e-05	0.226704	0.331	0.181	1
Selenof	6.16569e-05	0.387782	0.686	0.556	1
Rpl19	7.19798e-05	0.364651	0.598	0.461	1
Tspan3	7.49513e-05	0.426019	0.459	0.305	1
Ncam1	7.56978e-05	0.363538	0.751	0.638	1
Smap1	8.05998e-05	0.135079	0.186	0.07	1
Rpl9	8.30349e-05	0.336654	0.743	0.626	1
Cnp	8.36475e-05	0.424506	0.607	0.486	1
Aida	8.72404e-05	0.288305	0.284	0.152	1
Pcbp2	8.81137e-05	0.25084	0.521	0.379	1
Tax1bp3	8.90733e-05	0.209968	0.21	0.091	1
Lamp2	9.19488e-05	0.375653	0.574	0.436	1
Maf1	9.54682e-05	0.26367	0.346	0.206	1
Psmd7	9.73865e-05	0.175596	0.314	0.165	1
Uqcrb	9.79618e-05	0.266347	0.379	0.23	1
Cdh19	0.000100454	0.415107	0.71	0.584	1
Slirp	0.000101695	0.212306	0.302	0.165	1
Tecr	0.000112024	0.100017	0.251	0.123	1
Col18a1	0.000113025	0.441636	0.663	0.572	1
Smad4	0.000113341	0.260899	0.219	0.103	1
Mxra8	0.000115116	0.266135	0.24	0.119	1
Tmem50a	0.000124889	0.188778	0.775	0.7	1
Psma7	0.000126537	0.330707	0.391	0.243	1
Rpl37	0.000126682	0.531329	0.716	0.63	1
Rps3	0.000130716	0.468438	0.683	0.564	1
Cox7b	0.000137563	0.288219	0.42	0.276	1
Ddx3y	0.000138118	-0.150192	0.074	0.177	1
Itm2a	0.000138438	0.259997	0.396	0.251	1
Lrpap1	0.000140158	0.153387	0.243	0.115	1
Eif2ak2	0.000143567	0.219395	0.189	0.078	1
Rab13	0.000151309	0.158649	0.163	0.058	1
Cab39l	0.000152027	0.29176	0.296	0.169	1
Trim30a	0.000153057	0.213931	0.151	0.053	1
Sesn1	0.000153612	0.247488	0.263	0.14	1
Sumo2	0.000160799	0.195033	0.435	0.288	1
Sec11a	0.000160894	0.152873	0.213	0.095	1
Selenop	0.000169388	0.453941	0.598	0.457	1
Cd47	0.000172245	0.32144	0.382	0.247	1
Cyp51	0.000175668	-0.348999	0.157	0.288	1
Col5a3	0.000180058	0.316187	0.429	0.3	1
Odc1	0.000180299	-0.209953	0.195	0.337	1
Cd151	0.000181351	0.196638	0.269	0.144	1
Ankfy1	0.000182031	0.212874	0.251	0.128	1
Foxo1	0.000184619	0.368431	0.462	0.333	1
Parp14	0.000187326	0.301145	0.334	0.206	1
Ctnnal1	0.000187635	0.272031	0.234	0.111	1
Hspa8	0.000187681	0.235887	0.814	0.708	1
Rbm39	0.000187789	0.223654	0.568	0.416	1
Galnt16	0.000195217	0.215811	0.151	0.053	1
Nav2	0.000196464	-0.15215	0.068	0.165	1
Pxk	0.000199829	0.164494	0.163	0.062	1
Gbp8	0.000206842	0.279364	0.287	0.16	1
Cdc37	0.000207975	0.176438	0.266	0.14	1
Sptbn1	0.000208909	0.347154	0.722	0.654	1
Ndufb9	0.000209182	0.23092	0.426	0.288	1
Col4a1	0.000209323	0.40675	0.571	0.432	1
Gnai2	0.000210411	0.308309	0.536	0.399	1
Rpl29	0.000211633	0.370224	0.385	0.259	1
Itgav	0.000212236	-0.342343	0.456	0.556	1
Nsa2	0.000219668	0.148155	0.231	0.111	1
Ptn	0.000227328	0.466829	0.675	0.564	1
Gm10073	0.000229403	-0.306142	0.42	0.564	1
Scaf11	0.000236606	0.249268	0.216	0.103	1
Rpl11	0.000250919	0.368217	0.648	0.531	1
Dmbt1	0.000263957	0.120901	0.172	0.066	1
Snap23	0.000265816	0.150606	0.109	0.029	1
Ddx60	0.000268194	0.170296	0.186	0.078	1
Eid1	0.000268357	0.225295	0.376	0.239	1
Ddost	0.000277413	0.245141	0.331	0.193	1
Ifih1	0.000287046	0.194556	0.178	0.074	1
Myl12a	0.000300654	0.338982	0.476	0.346	1
Ssr2	0.000307981	0.169268	0.189	0.082	1
Rpl13a	0.000312951	0.490827	0.867	0.815	1
Lamtor5	0.000314016	0.182896	0.172	0.07	1
mt-Nd3	0.000315739	-0.173504	0.225	0.107	1
Mrpl34	0.000317673	0.120211	0.109	0.029	1
Nkain2	0.000324073	-0.348114	0.385	0.519	1
Btc	0.000331704	0.187505	0.101	0.025	1
Abca8a	0.000333019	0.304816	0.675	0.551	1
Mier1	0.000333549	0.185454	0.175	0.074	1
Selenon	0.000352495	0.134366	0.16	0.062	1
Sox10	0.000358535	0.289735	0.34	0.214	1
Mbnl2	0.00036397	0.257784	0.453	0.325	1
Pdk4	0.000365216	0.247872	0.169	0.07	1
Cd81	0.000365546	0.226821	0.322	0.189	1
Ncald	0.000365787	0.126598	0.355	0.222	1
Psma2	0.000369274	0.272039	0.459	0.321	1
Manf	0.000376387	0.229577	0.281	0.156	1
Wipi1	0.000378531	0.113914	0.198	0.091	1
Cfl2	0.000381132	0.23799	0.266	0.148	1
Pdap1	0.00038138	0.234426	0.284	0.165	1
Cope	0.000382734	0.203943	0.219	0.107	1
Zmpste24	0.000384972	0.131091	0.127	0.041	1
Atp5d	0.000390154	0.30836	0.296	0.173	1
Rplp0	0.000407066	0.392511	0.639	0.523	1
Cntf	0.000424432	0.34505	0.352	0.235	1
Tap1	0.000425882	0.365312	0.553	0.44	1
Parp3	0.000435942	0.16999	0.163	0.066	1
Pdcd6	0.000438686	0.226605	0.278	0.156	1
Sf3a1	0.000438968	0.188584	0.195	0.091	1
Atf3	0.000441064	0.609325	0.441	0.317	1
Psmd6	0.000447832	0.214829	0.231	0.119	1
Hspe1	0.000448677	0.410969	0.53	0.403	1
Foxd3	0.000452533	0.300994	0.547	0.395	1
Psma3	0.00045457	0.295905	0.373	0.247	1
Col1a1	0.000461839	0.514744	0.322	0.202	1
Snta1	0.000467563	0.151645	0.175	0.074	1
Efhd1	0.000470966	0.170917	0.154	0.062	1
Ly6a	0.000481678	0.781549	0.213	0.107	1
Bnip3	0.000481988	0.136311	0.213	0.103	1
Ndrg1	0.000482356	0.446864	0.781	0.679	1
Col14a1	0.00048255	0.267025	0.231	0.119	1
Pttg1ip	0.000489917	0.210567	0.337	0.21	1
Parp12	0.000492513	0.197979	0.34	0.21	1
Zfyve21	0.000512116	0.208548	0.231	0.123	1
Ptma	0.000514564	0.357684	0.959	0.922	1
Polr2b	0.000518341	0.151331	0.178	0.078	1
Rbbp7	0.00053881	0.226492	0.287	0.169	1
Smc6	0.000545646	0.19823	0.231	0.119	1
Patl2	0.000552802	0.185517	0.225	0.115	1
Gng5	0.000567366	0.207026	0.109	0.033	1
Adamts1	0.000574021	-0.356768	0.426	0.56	1
Uba7	0.00057917	0.205963	0.213	0.107	1
Sema3b	0.000582125	0.309268	0.624	0.486	1
Scarb2	0.000596958	0.33105	0.882	0.761	1
Hand2	0.000613209	0.451121	0.464	0.333	1
Abca8b	0.000628172	0.308071	0.42	0.296	1
Tmed9	0.000631213	0.196843	0.382	0.247	1
Scg3	0.000646655	0.343874	0.296	0.173	1
Rasa3	0.000684627	-0.292228	0.429	0.539	1
Cfb	0.000686102	0.338271	0.145	0.058	1
S100a16	0.000693987	-0.312568	0.695	0.786	1
Stk16	0.000703944	0.142579	0.121	0.041	1
Fgl2	0.000716954	0.633823	0.663	0.572	1
Os9	0.000728262	0.204516	0.243	0.132	1
Ahnak	0.000735614	0.370533	0.793	0.7	1
Cyp39a1	0.000750491	0.175108	0.254	0.136	1
Wdr89	0.000751314	-0.362223	0.609	0.704	1
Lifr	0.000757269	0.142319	0.127	0.045	1
Hspg2	0.000760441	-0.429366	0.757	0.786	1
Mut	0.000761231	0.101806	0.163	0.066	1
Calm2	0.000776221	0.14186	0.592	0.465	1
Brd9	0.000777528	0.139922	0.175	0.078	1
Vstm4	0.000784733	0.206113	0.172	0.078	1
Ybx1	0.000800255	0.431017	0.621	0.527	1
Cetn3	0.000823792	0.179515	0.266	0.148	1
Atox1	0.000824121	0.165227	0.24	0.128	1
Fam20a	0.000824406	0.14181	0.139	0.053	1
Sipa1l2	0.000827373	0.234181	0.376	0.251	1
Twsg1	0.000831906	0.129506	0.178	0.078	1
Acaa2	0.000859651	0.251355	0.207	0.107	1
Flii	0.000864485	0.123505	0.133	0.049	1
Rnf14	0.000864794	0.148155	0.213	0.107	1
Cct2	0.000872593	0.209957	0.234	0.128	1
Ing4	0.000905885	0.170147	0.178	0.082	1
Sgcb	0.000921808	0.182731	0.278	0.16	1
Cdkn1b	0.000942161	0.167141	0.178	0.082	1
Rp9	0.000943163	0.20649	0.225	0.119	1
Eif3l	0.000961265	0.181541	0.24	0.132	1
Sbds	0.000972235	0.16514	0.331	0.21	1
Ddt	0.000973896	0.126997	0.145	0.058	1
Hnrnpr	0.000977608	0.176936	0.225	0.119	1
Antxr2	0.000983256	0.157018	0.249	0.136	1
Dbndd2	0.000987522	-0.18656	0.157	0.263	1
Rnf7	0.000994493	0.165851	0.249	0.136	1
Chmp2a	0.00100998	0.204579	0.358	0.239	1
Gpx2	0.00102379	0.264174	0.112	0.037	1
Galnt6	0.00103769	-0.232063	0.272	0.403	1
Psap	0.00104158	0.265354	0.911	0.889	1
Nampt	0.00104455	0.248299	0.287	0.177	1
Usmg5	0.00104713	0.191358	0.322	0.202	1
Rpl10a	0.00107629	0.436781	0.533	0.42	1
Cnn3	0.00108711	0.346329	0.657	0.547	1
Lamb1	0.00115394	0.348121	0.405	0.296	1
Ralbp1	0.00117418	0.244672	0.293	0.181	1
Ndst1	0.00117834	0.157924	0.186	0.091	1
Angptl4	0.00118012	0.23474	0.127	0.049	1
Gstm1	0.00118147	0.185858	0.266	0.156	1
Eif3k	0.0011833	0.195879	0.382	0.259	1
Socs3	0.00118806	0.748455	0.618	0.56	1
Tln1	0.00120176	0.184548	0.246	0.136	1
Xrn2	0.00121381	0.140838	0.166	0.074	1
Fbln5	0.00123063	0.331938	0.314	0.198	1
Eapp	0.00123432	0.139541	0.231	0.123	1
Actr3	0.00126655	0.186161	0.302	0.181	1
Atp5g1	0.00126837	0.132981	0.186	0.091	1
Camk2b	0.00127485	-0.258475	0.13	0.226	1
mt-Nd4	0.00129556	-0.319515	0.467	0.354	1
Gm12355	0.00130242	-0.111749	0.044	0.115	1
Msl1	0.00130402	0.127511	0.278	0.16	1
Ubb	0.00133128	0.208168	0.683	0.584	1
Itgb4	0.00135504	0.137324	0.169	0.078	1
Rabac1	0.00135617	0.163223	0.509	0.407	1
Nckap5	0.00137842	-0.192107	0.095	0.185	1
Spcs1	0.00140242	0.189864	0.408	0.284	1
Grb14	0.00141825	0.249988	0.251	0.144	1
Cdk17	0.00141907	-0.197234	0.166	0.267	1
Kcna2	0.0014258	0.298192	0.713	0.609	1
Ndufa6	0.00143601	0.295432	0.393	0.28	1
Rbl2	0.00143823	0.136481	0.139	0.058	1
Ppp1r15a	0.0014466	-0.173392	0.482	0.613	1
Shc4	0.00145056	-0.177609	0.257	0.383	1
Ndufb11	0.00145489	0.169558	0.308	0.189	1
Atp5g3	0.00146067	0.286517	0.633	0.506	1
Ube2r2	0.00146211	0.204777	0.349	0.243	1
Hdgf	0.00147263	0.229028	0.396	0.272	1
Anapc13	0.00148808	0.182358	0.169	0.078	1
Myo1c	0.00149361	0.140604	0.18	0.086	1
Rab8a	0.00150008	0.147842	0.169	0.078	1
Siah1a	0.00152037	0.176494	0.201	0.107	1
Reck	0.00153356	0.183923	0.228	0.128	1
Ndufa8	0.00154893	0.110536	0.207	0.107	1
B230219D22Rik	0.0015524	0.11639	0.115	0.041	1
Lman1	0.00155464	0.156362	0.234	0.128	1
Saraf	0.00155548	0.133987	0.358	0.23	1
S100a10	0.00156077	0.150073	0.485	0.35	1
Rdx	0.00157748	0.243992	0.317	0.202	1
Snhg6	0.00157799	0.141562	0.139	0.058	1
Spry1	0.00157808	-0.155955	0.121	0.218	1
Josd2	0.00157815	0.130076	0.275	0.16	1
Dnttip1	0.00158473	0.132122	0.151	0.066	1
Nemf	0.0016072	0.148283	0.192	0.095	1
Ppp1r9b	0.00161033	-0.13634	0.077	0.16	1
Cdkn1a	0.00166305	0.322216	0.459	0.342	1
Ndufs7	0.00166719	0.135803	0.254	0.148	1
Sdhb	0.00168012	0.139827	0.278	0.169	1
Pmp22	0.00169042	0.293139	0.669	0.584	1
Ifitm2	0.00171028	0.116509	0.254	0.148	1
Slc25a39	0.00171585	0.110709	0.127	0.049	1
Psmd1	0.00172033	0.102756	0.246	0.136	1
Lgals3	0.00172415	0.502444	0.281	0.169	1
Ost4	0.00172728	0.100251	0.175	0.082	1
Rnf4	0.00176671	0.130974	0.222	0.119	1
Rbp1	0.00186813	-0.163753	0.373	0.506	1
Mrpl27	0.00188913	0.101858	0.157	0.07	1
Hexa	0.00191909	0.239204	0.346	0.23	1
Axl	0.0019384	0.284887	0.376	0.263	1
Gm11808	0.00194217	0.17184	0.402	0.284	1
Psma4	0.00199685	0.147599	0.34	0.226	1
Slc31a2	0.00201719	0.172554	0.148	0.066	1
Rps5	0.0020217	0.410778	0.749	0.663	1
Vezf1	0.00203007	0.260899	0.34	0.235	1
Oaf	0.00203975	0.158553	0.124	0.049	1
Vdac3	0.00204254	0.134618	0.257	0.152	1
Grpel1	0.00204605	0.133206	0.112	0.041	1
Cyp2d22	0.00204832	0.193056	0.228	0.128	1
Rps21	0.00206047	0.305863	0.926	0.889	1
Mest	0.00206326	0.405538	0.29	0.177	1
Pdgfa	0.00206628	0.292728	0.828	0.753	1
Fhl1	0.00207899	0.125639	0.107	0.037	1
Vps26a	0.00209236	0.142717	0.157	0.074	1
Gtf2a2	0.00210085	0.123505	0.142	0.062	1
H2-Q7	0.00211532	0.259755	0.598	0.481	1
Fabp7	0.00213363	0.341819	0.287	0.185	1
Selenos	0.00215045	0.184184	0.346	0.23	1
Ugt1a10	0.00215572	0.217126	0.118	0.045	1
Rsrc2	0.00215648	0.228027	0.414	0.3	1
Nod1	0.0021634	0.159237	0.26	0.152	1
Ergic3	0.00218213	0.140604	0.249	0.144	1
H2-M3	0.00218378	0.215061	0.207	0.115	1
Eci2	0.00223598	0.177409	0.189	0.099	1
Taldo1	0.00223743	0.275254	0.453	0.342	1
Slc25a5	0.00228322	0.305377	0.254	0.152	1
Pcyox1	0.00229399	0.140374	0.169	0.082	1
Fam107a	0.00229781	0.399222	0.293	0.181	1
Trafd1	0.00229836	0.24714	0.257	0.156	1
Setd3	0.00231738	0.116758	0.228	0.128	1
Mbtps1	0.00239331	0.149983	0.275	0.165	1
Gclm	0.00240291	0.103441	0.13	0.053	1
Btf3	0.0024199	0.2036	0.509	0.412	1
Usp18	0.00247287	0.157439	0.145	0.066	1
Tcf25	0.0025298	0.115808	0.328	0.218	1
Cox8a	0.00253988	0.129867	0.337	0.222	1
Gpnmb	0.00254571	0.295664	0.21	0.119	1
Nmi	0.00254616	0.203978	0.192	0.103	1
Ahcyl1	0.00259052	0.150415	0.189	0.099	1
Nudt9	0.00259376	0.120826	0.213	0.115	1
Myadm	0.00260002	0.124436	0.139	0.062	1
Cldnd1	0.00260396	0.13819	0.139	0.062	1
Rps13	0.00263138	0.330608	0.689	0.584	1
Ppia	0.00264233	0.196419	0.757	0.708	1
Rpl14	0.00265361	0.30952	0.645	0.58	1
Csrp1	0.00265709	0.373949	0.743	0.712	1
Serinc5	0.00266535	0.153983	0.237	0.136	1
Kank4	0.00267768	-0.177337	0.145	0.239	1
Plxnb3	0.00271696	0.164391	0.186	0.099	1
Unc119b	0.00273335	0.114587	0.104	0.037	1
Ywhaq	0.00278269	0.112657	0.367	0.255	1
Mrpl54	0.00278597	0.147079	0.133	0.058	1
Ube3a	0.00279119	0.160678	0.234	0.136	1
Scpep1	0.00280863	0.142605	0.207	0.111	1
Cyp2j6	0.00283316	0.248299	0.272	0.173	1
Ehbp1	0.00284843	0.116275	0.109	0.041	1
Kdm6b	0.00286981	-0.181476	0.098	0.181	1
Usp25	0.00288183	0.139958	0.243	0.14	1
Bccip	0.00288441	0.163277	0.178	0.091	1
Gabarap	0.00289587	0.141213	0.272	0.169	1
Tnfrsf12a	0.00289627	-0.205978	0.139	0.23	1
Selenow	0.0029077	0.137465	0.411	0.292	1
Iws1	0.00290905	0.134758	0.115	0.045	1
Rpap3	0.00292472	0.123846	0.109	0.041	1
Uqcrq	0.00295394	0.138865	0.382	0.267	1
Psmc2	0.00300985	0.117774	0.284	0.181	1
Mvp	0.00302604	0.104249	0.263	0.16	1
Frmd8	0.00303218	0.190773	0.204	0.115	1
Rpl3	0.00305138	0.285728	0.775	0.77	1
Rps6	0.00305363	0.432922	0.701	0.601	1
Acot1	0.0030582	0.252449	0.172	0.086	1
Appl2	0.00308645	0.108896	0.109	0.041	1
Grn	0.00313651	0.269862	0.405	0.3	1
Tgtp2	0.00313743	0.126215	0.189	0.099	1
Eif3i	0.00314323	0.193916	0.287	0.181	1
Med14	0.0031958	-0.127457	0.109	0.198	1
Chmp4b	0.00321357	0.159659	0.391	0.272	1
Sdhc	0.00321945	0.133663	0.254	0.152	1
Ybx3	0.00323962	0.238663	0.396	0.284	1
Samm50	0.00325139	0.151964	0.237	0.136	1
Plscr2	0.00325954	0.218479	0.207	0.115	1
Bclaf1	0.00327092	0.153622	0.266	0.16	1
Gpm6b	0.00329736	0.428653	0.825	0.782	1
Cttn	0.00330068	0.14789	0.198	0.107	1
Sav1	0.00331067	0.158738	0.201	0.111	1
Rxra	0.0033267	0.110656	0.172	0.086	1
Fndc1	0.0033355	0.22599	0.373	0.255	1
Fam234a	0.00336066	0.167141	0.175	0.091	1
Senp2	0.00336439	-0.172346	0.083	0.16	1
Prss23	0.00339991	0.273223	0.447	0.337	1
Ms4a4d	0.0034219	0.173436	0.107	0.041	1
Rps3a1	0.00343098	0.379733	0.757	0.704	1
Znfx1	0.00344275	0.179979	0.26	0.156	1
Plpp3	0.00349096	0.311204	0.284	0.185	1
Fkbp1a	0.00349524	0.155331	0.456	0.358	1
Mitd1	0.00352008	0.15329	0.112	0.045	1
Paics	0.00352292	0.101193	0.281	0.173	1
Serpinf1	0.0035287	0.32759	0.142	0.066	1
Rab1b	0.00355038	0.116164	0.154	0.074	1
Lamb2	0.00357395	0.22837	0.293	0.189	1
Mcam	0.00357443	-0.211079	0.556	0.671	1
Ctsl	0.0035781	0.282534	0.621	0.527	1
Pxdc1	0.00359678	0.203244	0.243	0.144	1
Acadl	0.0036347	0.29332	0.263	0.177	1
Nop56	0.00364149	0.113713	0.189	0.103	1
Cavin3	0.00368215	0.185454	0.151	0.074	1
Nbl1	0.00371704	0.391396	0.26	0.165	1
Nde1	0.00373482	0.154811	0.175	0.091	1
Adgra2	0.00375268	0.19117	0.234	0.14	1
Gm42674	0.00379382	0.184681	0.308	0.198	1
Mocs2	0.00379761	0.234426	0.331	0.23	1
Dnajc19	0.00389509	0.17552	0.178	0.095	1
Cyr61	0.00390323	0.156695	0.683	0.815	1
Chst15	0.00393771	0.161747	0.163	0.082	1
Prdx5	0.00395313	0.208963	0.379	0.276	1
Agrn	0.00395377	0.238485	0.639	0.547	1
Ftl1-ps1	0.00397794	-0.157843	0.133	0.222	1
Aldh6a1	0.00399129	0.114455	0.13	0.058	1
Fxyd3	0.00401542	0.209452	0.266	0.169	1
Zcrb1	0.00406116	0.185058	0.198	0.111	1
Aplp2	0.00409122	0.148424	0.479	0.383	1
Dynll1	0.00410226	0.205909	0.361	0.259	1
Gm28035	0.00415374	0.223586	0.219	0.128	1
Ramp2	0.0041574	0.197914	0.296	0.198	1
Arid5a	0.0041955	-0.144861	0.115	0.202	1
Dcun1d5	0.00421173	0.112255	0.207	0.115	1
Ptprf	0.00422108	0.28093	0.331	0.239	1
St6gal1	0.00422152	0.186161	0.296	0.193	1
Gstk1	0.00423239	0.128428	0.169	0.086	1
Glud1	0.00425082	0.191521	0.308	0.21	1
Tmem165	0.00426106	0.145146	0.145	0.07	1
Tmem59	0.00428892	0.184115	0.385	0.276	1
Rps20	0.00430263	0.505929	0.728	0.621	1
Cfap36	0.00430988	0.110656	0.13	0.058	1
Ppp1ca	0.00435293	0.146521	0.305	0.206	1
Nup133	0.00435608	0.103357	0.136	0.062	1
Zmiz1	0.00436011	0.158899	0.263	0.165	1
Cox6c	0.00436164	0.228856	0.494	0.387	1
Eif3m	0.00437592	0.12696	0.222	0.132	1
Anapc5	0.00438098	0.125081	0.308	0.202	1
Plxdc2	0.00441656	0.256453	0.346	0.243	1
Mrpl58	0.00442016	0.119867	0.124	0.053	1
Pja2	0.00442144	0.135207	0.266	0.169	1
Rftn2	0.00444179	0.173632	0.207	0.119	1
Ilk	0.00444315	0.160342	0.281	0.177	1
Fbln2	0.00445419	0.541581	0.311	0.222	1
Asxl2	0.00445757	0.14651	0.145	0.07	1
Helz2	0.00446014	0.103315	0.118	0.049	1
Tspan15	0.00447575	0.219078	0.198	0.115	1
Mrps24	0.00448277	0.136066	0.139	0.066	1
Plac8	0.0044859	0.712332	0.231	0.14	1
Chadl	0.00450549	0.217272	0.175	0.091	1
Svbp	0.00451983	0.131452	0.18	0.095	1
Afap1l2	0.00457238	0.228043	0.302	0.206	1
Ifrd1	0.00457718	-0.255782	0.459	0.576	1
Bcas2	0.00458503	0.186161	0.284	0.189	1
Prdx6	0.00471787	0.368108	0.515	0.399	1
Qk	0.00473271	0.271976	0.645	0.547	1
Rhbdf1	0.0048149	0.112453	0.163	0.082	1
Abhd4	0.00482012	0.196862	0.222	0.132	1
Col6a2	0.00486367	0.160984	0.163	0.082	1
Atp5h	0.00487292	0.135161	0.497	0.374	1
Ifi35	0.00491735	0.187547	0.376	0.267	1
Dusp1	0.00493985	0.174061	0.536	0.687	1
Eif1b	0.00497387	0.200484	0.37	0.263	1
Stard10	0.00499802	0.153246	0.29	0.189	1
Rps24	0.00503292	0.429839	0.837	0.765	1
Stard13	0.00503941	0.159808	0.592	0.469	1
Gprc5b	0.00513304	0.183858	0.29	0.193	1
Htra1	0.00516038	0.381753	0.272	0.181	1
Eif4h	0.00519464	0.173791	0.385	0.288	1
Ccdc50	0.00530819	0.189627	0.222	0.136	1
Gm26917	0.00532087	-0.604308	0.322	0.424	1
Zcchc24	0.00533773	0.246399	0.456	0.358	1
Hrct1	0.00538212	0.103271	0.115	0.049	1
Plin3	0.00542444	0.138322	0.192	0.107	1
Snf8	0.00544755	0.135008	0.228	0.136	1
Chuk	0.00549745	0.103441	0.151	0.074	1
Rap1a	0.00554307	0.138382	0.382	0.263	1
Phf20	0.00554386	0.110709	0.139	0.066	1
Gm10801	0.00557445	-0.230216	0.204	0.3	1
Klf3	0.00562958	0.15569	0.189	0.107	1
Sdha	0.00565885	0.100768	0.373	0.259	1
Zfp91	0.00571852	0.185653	0.423	0.313	1
Antxr1	0.00581599	0.295501	0.438	0.337	1
Glrx3	0.00595159	0.148155	0.207	0.119	1
Bbip1	0.00604647	0.160242	0.195	0.111	1
Eif3g	0.00613307	0.103997	0.222	0.132	1
Tacc1	0.00614304	0.172189	0.201	0.119	1
Gdi2	0.00616606	0.179831	0.388	0.28	1
Snrnp27	0.00617734	0.170015	0.201	0.115	1
Flnc	0.00624133	-0.247302	0.183	0.263	1
Gm20716	0.00626966	0.124663	0.166	0.086	1
Chmp3	0.00630871	0.120036	0.225	0.136	1
Ugp2	0.00634448	0.125498	0.21	0.123	1
Rexo2	0.00634803	0.139337	0.251	0.16	1
Rpl41	0.00644267	0.388966	0.914	0.893	1
Tcf12	0.00648693	0.230359	0.26	0.169	1
Casp12	0.00649782	0.223067	0.376	0.267	1
Sgce	0.00651006	0.204392	0.296	0.198	1
Sap18	0.00656254	0.163157	0.234	0.144	1
Inpp5a	0.00659537	-0.199358	0.21	0.296	1
Selenok	0.00659777	0.185554	0.497	0.412	1
Uaca	0.00668352	0.133987	0.157	0.082	1
Tex261	0.00668982	0.139989	0.272	0.181	1
Acsl5	0.00670549	0.126341	0.18	0.099	1
Wbp1l	0.0067588	0.148424	0.151	0.078	1
Arhgef10	0.00677881	0.124109	0.225	0.136	1
Naca	0.00679161	0.279726	0.521	0.44	1
Slc44a1	0.00683764	0.23648	0.538	0.457	1
Rack1	0.00686847	0.273541	0.669	0.609	1
Peak1	0.00687295	-0.635189	0.195	0.284	1
Tor1aip1	0.00689639	0.192165	0.352	0.251	1
Psmb10	0.00692642	0.265789	0.666	0.58	1
Naga	0.00692987	0.103182	0.101	0.041	1
S100a11	0.00695886	0.188513	0.154	0.082	1
Tor1aip2	0.00697575	0.125613	0.207	0.119	1
Cox7a2l	0.00701575	0.311731	0.47	0.379	1
Setx	0.00702147	0.101302	0.107	0.045	1
Atf4	0.00704936	-0.331486	0.562	0.626	1
Pde4b	0.00707035	-0.134031	0.293	0.403	1
Tgoln1	0.00718198	0.22296	0.391	0.3	1
Psma1	0.00722367	0.107318	0.257	0.165	1
Sft2d2	0.00726403	0.143485	0.139	0.07	1
Minos1	0.00729786	0.159445	0.464	0.358	1
Metrnl	0.00730593	0.149958	0.101	0.041	1
Pik3ip1	0.00733892	0.198533	0.408	0.305	1
Ccar1	0.00735966	0.164391	0.251	0.165	1
Mrpl45	0.00741482	0.127559	0.107	0.045	1
Atp6v1g1	0.00750837	0.100953	0.485	0.379	1
Polr2e	0.00755111	0.145421	0.21	0.128	1
Col6a1	0.00756538	0.205007	0.257	0.169	1
Sel1l	0.00757908	0.149983	0.26	0.165	1
Ldb1	0.00759458	0.126341	0.178	0.099	1
Mrps34	0.00762463	0.121663	0.263	0.169	1
Hey1	0.00783862	0.126997	0.101	0.041	1
Crispld2	0.00794555	0.167391	0.201	0.119	1
Rbx1	0.00802108	0.163531	0.399	0.296	1
Rpl22	0.00812291	0.280662	0.654	0.564	1
Entpd2	0.00812314	0.371311	0.583	0.477	1
Ctnna1	0.00816037	0.349995	0.509	0.436	1
Mllt3	0.0082068	0.108896	0.124	0.058	1
Mapre2	0.00822763	0.113713	0.204	0.119	1
Tpm4	0.00826433	0.186641	0.228	0.144	1
Zeb1	0.00832157	0.105355	0.139	0.07	1
Rps26	0.00856368	0.411348	0.707	0.646	1
Ppp2r3a	0.00859524	-0.171212	0.192	0.28	1
Rab11a	0.00860369	0.150372	0.284	0.193	1
Lhfpl2	0.00861841	0.209641	0.515	0.428	1
Ston1	0.00865336	0.127416	0.121	0.058	1
Tram1	0.00867363	0.108896	0.166	0.091	1
Fkbp10	0.00869987	0.129517	0.269	0.173	1
Sptssa	0.00870501	0.128859	0.272	0.177	1
Anks1	0.00879002	0.149253	0.216	0.132	1
Shc1	0.00882988	0.108896	0.118	0.053	1
Rcn1	0.00885975	0.27741	0.464	0.374	1
Rps6ka3	0.00888455	0.133085	0.175	0.099	1
Mgll	0.00890891	0.171515	0.127	0.062	1
Loxl2	0.00901684	0.17849	0.308	0.214	1
Rnase4	0.00901899	0.333441	0.225	0.144	1
Eif2s2	0.00902653	0.424532	0.393	0.309	1
Dkk3	0.00903433	0.350131	0.148	0.074	1
Cdk4	0.00907288	0.108896	0.157	0.082	1
Lgals9	0.00913992	0.160585	0.148	0.078	1
Ehd2	0.00914634	0.125384	0.142	0.074	1
Srgap2	0.00925124	0.110594	0.21	0.123	1
Psmc4	0.00929044	0.100493	0.192	0.111	1
P2rx4	0.00935564	0.126862	0.154	0.082	1
Lims1	0.00938826	0.189143	0.367	0.263	1
Pde7b	0.00940962	0.121639	0.142	0.074	1
Txnrd1	0.00941817	-0.197234	0.127	0.206	1
Ube2i	0.00945584	0.159169	0.18	0.103	1
Esyt2	0.00950181	-0.151304	0.107	0.181	1
Phf1	0.00958093	-0.106668	0.059	0.119	1
Gosr2	0.00963587	0.135079	0.178	0.103	1
Rras	0.00970254	0.101591	0.127	0.062	1
Acat1	0.0097698	0.112453	0.145	0.074	1
Hibadh	0.00980864	0.187168	0.21	0.132	1
Plxnb2	0.00990857	0.132409	0.204	0.123	1
Rab11b	0.00990924	0.149085	0.237	0.152	1
Hnrnpdl	0.00991775	0.228868	0.485	0.366	1
Cd44	0.0101524	-0.202306	0.361	0.453	1
Ostf1	0.0101946	0.141744	0.192	0.115	1
Sppl2a	0.0102064	0.110582	0.207	0.123	1
Tppp3	0.0102134	0.153225	0.615	0.527	1
Dpm1	0.0102223	0.105134	0.104	0.045	1
Mrps14	0.0102742	0.115798	0.172	0.095	1
Fkbp7	0.0102825	0.209123	0.207	0.132	1
Akirin2	0.0103381	0.17094	0.272	0.181	1
Ndrg2	0.0103545	0.391052	0.556	0.486	1
Cmpk1	0.0103752	0.172461	0.213	0.132	1
Rsf1	0.0103899	0.148697	0.213	0.132	1
Sdhd	0.0104173	0.200264	0.284	0.193	1
Jmjd1c	0.0104674	-0.119019	0.189	0.284	1
Ghitm	0.0105105	0.121835	0.349	0.251	1
Eng	0.0105514	0.102106	0.207	0.123	1
Ndufa12	0.0105759	0.121748	0.21	0.128	1
Unc93b1	0.0106636	0.120036	0.124	0.062	1
Arf1	0.0107655	0.196916	0.376	0.28	1
Asah1	0.0107842	0.10196	0.189	0.111	1
Fam19a5	0.0107925	0.181827	0.287	0.193	1
Supt4a	0.0108537	0.121449	0.163	0.091	1
Fermt2	0.0108541	0.138382	0.358	0.259	1
Atp5g2	0.0108729	0.174946	0.373	0.28	1
Bet1	0.010907	0.135271	0.172	0.099	1
Mbd2	0.0109449	0.14151	0.192	0.115	1
Gkap1	0.0110184	0.141279	0.175	0.099	1
Rps27l	0.0110465	0.225742	0.311	0.226	1
Timp1	0.0111277	-0.172904	0.124	0.202	1
Rab34	0.0111583	0.151964	0.172	0.099	1
Skil	0.0111638	-0.100246	0.077	0.144	1
Gm26745	0.0112279	-0.190773	0.189	0.267	1
Akr1a1	0.0112348	0.159659	0.538	0.453	1
Tshz2	0.0112405	0.180175	0.148	0.078	1
Cyhr1	0.0113779	0.115513	0.225	0.14	1
Ldhb	0.011384	0.249539	0.263	0.181	1
Sntb1	0.0113947	0.10364	0.169	0.095	1
Upf3a	0.0114405	0.123395	0.118	0.058	1
Tpst1	0.0115543	0.137115	0.157	0.086	1
Ldlr	0.0116589	-0.178523	0.186	0.28	1
Serf2	0.0118016	0.271625	0.71	0.65	1
Gm10800	0.011863	-0.148158	0.183	0.272	1
Plppr3	0.011899	-0.12264	0.098	0.169	1
Anxa2	0.0119494	0.335989	0.654	0.605	1
Uqcrc2	0.0120037	0.212821	0.213	0.136	1
Dnajc8	0.0120082	0.220356	0.317	0.226	1
Dnajc9	0.0120836	0.127274	0.112	0.053	1
Tmod2	0.0121134	0.204053	0.376	0.288	1
Cox14	0.0121169	0.264728	0.26	0.185	1
Pbx1	0.0121351	0.133618	0.151	0.082	1
Slc44a2	0.0121499	0.152777	0.314	0.222	1
Eva1b	0.0121739	0.129333	0.112	0.053	1
Blvrb	0.0121914	0.114498	0.112	0.053	1
Ube2b	0.0122304	0.183593	0.367	0.267	1
Taco1	0.0122499	-0.514135	0.071	0.132	1
Prpf38b	0.012315	0.226885	0.278	0.198	1
Ube2l3	0.0123283	0.247809	0.272	0.193	1
Nfic	0.0123763	0.154287	0.243	0.16	1
Lama4	0.0124409	0.17423	0.246	0.165	1
Prdx4	0.0125447	0.103789	0.195	0.115	1
Rwdd1	0.0125679	0.17642	0.287	0.202	1
Cttnbp2nl	0.012587	0.18067	0.21	0.136	1
Slc25a3	0.0126033	0.186286	0.5	0.412	1
Ppp1cb	0.0126291	0.182594	0.296	0.21	1
Sox13	0.01267	0.101302	0.101	0.045	1
Siva1	0.0127632	0.147842	0.169	0.099	1
Mgat2	0.0127922	0.105134	0.107	0.049	1
Sertad1	0.0128415	-0.21533	0.287	0.374	1
BC003331	0.0128674	0.189294	0.178	0.107	1
Malsu1	0.0129046	0.132296	0.13	0.066	1
AC154200.1	0.0129179	-0.136729	0.136	0.214	1
Susd6	0.0131697	-0.222514	0.367	0.461	1
Cd63	0.0132177	0.362684	0.556	0.453	1
Zfp106	0.0132361	0.10712	0.16	0.091	1
Map4k5	0.0132491	0.128428	0.16	0.091	1
Txndc16	0.0134543	0.145664	0.257	0.169	1
C2	0.0134951	0.24014	0.189	0.119	1
Pdzd2	0.013499	0.13129	0.204	0.128	1
Snrpa1	0.0135447	0.137968	0.133	0.07	1
Snx2	0.0135826	0.112326	0.192	0.115	1
Mal	0.0136506	0.246137	0.349	0.267	1
Spop	0.013729	0.16711	0.358	0.259	1
Rab5c	0.0139298	0.194195	0.257	0.181	1
Kcnk5	0.0139534	0.114289	0.139	0.074	1
Mt1	0.0139541	0.363172	0.627	0.531	1
Rap1b	0.0140248	0.233838	0.491	0.42	1
Ptch1	0.0140869	0.122668	0.172	0.099	1
Lamc1	0.0142419	0.156061	0.349	0.255	1
Pnisr	0.01447	0.160717	0.246	0.165	1
2025-09-02	0.0144805	0.195633	0.308	0.222	1
Gsn	0.0145212	0.401714	0.973	0.975	1
Atp5c1	0.0146486	0.170296	0.272	0.189	1
Ppp1r10	0.0147554	-0.127563	0.198	0.292	1
Hotairm1	0.0148362	-0.112403	0.08	0.144	1
Ctnnd1	0.0148587	0.227145	0.328	0.255	1
Srp19	0.0149832	0.112278	0.172	0.103	1
Dusp6	0.0149903	-0.118282	0.621	0.733	1
Krtcap2	0.0151973	0.108896	0.163	0.095	1
Tpm1	0.0152153	0.216711	0.234	0.152	1
Fau	0.0152495	0.262171	0.828	0.778	1
Tomm7	0.0153322	0.215285	0.399	0.313	1
Zfand3	0.0154198	0.181045	0.21	0.136	1
Uhrf2	0.0154653	0.119543	0.163	0.095	1
Sod1	0.0154975	0.140103	0.609	0.535	1
Fbxw2	0.0156193	0.107146	0.175	0.103	1
Aldh2	0.0156206	0.170535	0.311	0.222	1
Ubl5	0.015671	0.159471	0.263	0.181	1
Rps8	0.0157237	0.348236	0.885	0.872	1
Tsc22d4	0.0157305	0.355596	0.583	0.506	1
Sfr1	0.015763	0.219183	0.459	0.379	1
Puf60	0.0158489	0.195405	0.399	0.313	1
Dnajb6	0.015855	0.146026	0.361	0.272	1
Cstb	0.0158609	0.103825	0.189	0.115	1
Jak1	0.0158925	0.126707	0.272	0.189	1
Csrnp1	0.0159116	-0.139302	0.317	0.407	1
Tspo	0.0159542	0.160734	0.58	0.473	1
Max	0.0159723	0.133505	0.278	0.189	1
Ginm1	0.0160482	0.124326	0.189	0.115	1
Tor1b	0.0160926	0.139484	0.192	0.119	1
Erp44	0.0160979	0.128261	0.219	0.14	1
Rbm22	0.016209	0.123075	0.163	0.095	1
Plod1	0.0162303	0.108896	0.198	0.123	1
Tgfbr2	0.0163696	0.177757	0.26	0.181	1
Hsbp1	0.0164072	0.165112	0.237	0.156	1
Mill2	0.0164249	0.100251	0.172	0.099	1
Rpl35a	0.0164522	0.303096	0.811	0.765	1
Glg1	0.0165096	0.188291	0.509	0.449	1
Pdlim4	0.0165102	-0.274239	0.604	0.638	1
Gm47283	0.0165166	0.16614	0.175	0.103	1
Klf4	0.0165371	-0.102989	0.32	0.432	1
Cpe	0.0165461	0.480014	0.311	0.222	1
Capns1	0.0165618	-0.162144	0.447	0.56	1
Id3	0.0166356	0.467109	0.491	0.432	1
Rps15a	0.0166765	0.399976	0.645	0.617	1
Kdm1a	0.0166895	0.105529	0.195	0.119	1
Vdac2	0.0167244	0.148955	0.346	0.255	1
Cox7a2	0.0167602	0.109895	0.5	0.416	1
Mrps35	0.0167894	0.103271	0.109	0.053	1
Bmpr1a	0.0170498	0.142139	0.222	0.144	1
Ndufb8	0.0170954	0.149253	0.388	0.3	1
Sdf4	0.0172058	0.194392	0.544	0.469	1
Fbxw7	0.0173088	0.16721	0.222	0.144	1
Stt3b	0.017382	0.132575	0.189	0.115	1
Marcksl1	0.0174524	-0.114512	0.367	0.457	1
Uqcrh	0.0174594	0.13824	0.604	0.514	1
Wdr26	0.0174636	0.135812	0.382	0.276	1
Pnrc2	0.0175449	0.147842	0.151	0.086	1
Rpl7a	0.0176091	0.309462	0.704	0.626	1
Hdgfl2	0.0176544	0.107146	0.166	0.099	1
Sema4c	0.0177844	-0.16647	0.266	0.35	1
Ckap5	0.0179152	0.136376	0.272	0.189	1
Tax1bp1	0.0179436	0.201027	0.379	0.288	1
Maml3	0.0181304	-0.12243	0.115	0.185	1
Cc2d2a	0.0182434	0.13456	0.118	0.062	1
Mrpl2	0.0182642	0.122379	0.192	0.119	1
Dmd	0.0182799	0.156656	0.29	0.206	1
Fosl2	0.0183093	-0.151006	0.222	0.305	1
Rps19	0.0183151	0.331001	0.678	0.597	1
Snx6	0.018375	0.103895	0.198	0.123	1
Phlda3	0.0184464	0.185937	0.296	0.218	1
Larp7	0.0184524	0.145421	0.183	0.111	1
Ndufb5	0.0185737	0.16711	0.328	0.243	1
Galnt1	0.018716	0.1739	0.299	0.218	1
Gm12688	0.0190521	0.184447	0.257	0.177	1
Efemp1	0.0190528	0.311246	0.308	0.226	1
Lman2	0.0194482	0.16721	0.266	0.185	1
Usp50	0.0194857	-0.175637	0.118	0.185	1
Vwa1	0.019559	0.200874	0.287	0.21	1
Dap	0.0195836	0.110606	0.195	0.123	1
Smc4	0.0196737	0.151964	0.198	0.128	1
Taf10	0.0197329	0.105275	0.124	0.066	1
Chtop	0.0198192	0.154992	0.275	0.193	1
Fam20b	0.0198506	0.14616	0.228	0.152	1
Gm20388	0.0200042	-0.206774	0.53	0.626	1
Ide	0.0200176	0.117941	0.139	0.078	1
Rer1	0.0200194	0.127174	0.402	0.313	1
C3	0.0201057	0.622157	0.314	0.23	1
Edil3	0.0202327	0.211846	0.382	0.305	1
Col11a1	0.0202403	0.256453	0.115	0.062	1
H2afv	0.0203232	0.150792	0.399	0.296	1
Ift80	0.0204089	-0.133961	0.056	0.107	1
Dnajc3	0.0205418	0.168682	0.287	0.206	1
Fgfr1	0.0205537	0.202516	0.385	0.305	1
Phldb1	0.0206319	0.121607	0.364	0.267	1
Rpl27-ps3	0.0207115	0.128392	0.234	0.156	1
Nr3c1	0.0207267	0.107275	0.243	0.16	1
Fkbp2	0.0208791	0.13979	0.207	0.136	1
Adam10	0.020987	0.243228	0.379	0.3	1
Tpr	0.0212038	0.194167	0.302	0.222	1
Fuca1	0.0213308	0.284315	0.337	0.263	1
Gm4951	0.0213593	0.235364	0.325	0.247	1
Arpc2	0.0214619	0.176304	0.5	0.412	1
Scn7a	0.0216212	0.152492	0.932	0.918	1
Ccnl1	0.0216693	-0.114442	0.391	0.49	1
Igsf11	0.0217058	0.126862	0.148	0.086	1
Gbp4	0.02179	0.283729	0.254	0.177	1
Smc3	0.0218549	0.212472	0.26	0.185	1
Mxd4	0.0220497	0.219714	0.343	0.267	1
Fkbp4	0.0224098	0.17094	0.254	0.181	1
Tmsb10	0.0224961	0.216462	0.438	0.362	1
Mt2	0.0225986	0.234656	0.509	0.424	1
Ier5	0.0226546	-0.106729	0.328	0.42	1
D8Ertd738e	0.0228534	0.133194	0.281	0.198	1
Parl	0.0229913	0.129957	0.166	0.103	1
Aspa	0.0230016	0.164812	0.467	0.391	1
Glmp	0.0230363	0.120577	0.204	0.132	1
H2-Q6	0.0230583	0.231094	0.266	0.198	1
Asxl1	0.0230653	0.10708	0.148	0.086	1
Psmb5	0.0230731	0.168987	0.308	0.23	1
Srsf9	0.0231877	-0.133611	0.166	0.239	1
Gm26870	0.0232883	-0.369641	0.76	0.794	1
Xrn1	0.0233374	0.11595	0.163	0.099	1
Smu1	0.0234624	0.140397	0.254	0.177	1
Ltbp4	0.0234736	0.18975	0.145	0.086	1
Lsm3	0.0235383	0.142224	0.157	0.095	1
Ifnar2	0.0235748	0.161363	0.352	0.272	1
Cib1	0.0236572	0.107146	0.139	0.078	1
Rps28	0.0238608	0.330277	0.686	0.65	1
Sf3b5	0.0242581	0.139541	0.243	0.165	1
Nedd4	0.0242974	0.219885	0.488	0.416	1
Ergic2	0.0244381	0.121264	0.157	0.095	1
Dnajc7	0.0244502	0.135696	0.293	0.21	1
Sgip1	0.0244659	-0.21377	0.086	0.144	1
Pkd1	0.0247	0.141279	0.186	0.119	1
Myl6	0.0248449	-0.150884	0.781	0.84	1
Coro2a	0.0249864	0.105248	0.107	0.053	1
2010107E04Rik	0.0250082	0.162488	0.503	0.403	1
Tpm3	0.0250328	0.302465	0.42	0.35	1
Cycs	0.0251184	0.252216	0.213	0.14	1
Car1	0.0251412	0.655769	0.192	0.119	1
Hmg20b	0.0251742	0.134366	0.13	0.074	1
Dync1i2	0.0251796	0.107639	0.325	0.247	1
Ssbp1	0.0254725	0.107133	0.142	0.082	1
B3glct	0.0257801	0.130755	0.13	0.074	1
Frzb	0.026485	0.13965	0.115	0.062	1
Etfb	0.0266837	0.127477	0.328	0.247	1
Frmd6	0.0267915	-0.13554	0.42	0.506	1
Sfrp5	0.0268013	0.31041	0.58	0.523	1
Ogfr	0.0270737	0.133987	0.222	0.152	1
Tmem234	0.0271566	0.136571	0.305	0.226	1
Dscr3	0.0273873	0.103441	0.136	0.078	1
Lgi4	0.0273962	0.235688	0.852	0.802	1
Snrnp200	0.027435	0.105529	0.204	0.132	1
Polr1d	0.0275115	0.157037	0.331	0.251	1
Ablim1	0.027648	0.136203	0.269	0.193	1
Kank2	0.0278042	0.107066	0.13	0.074	1
Tmem222	0.028065	-0.157891	0.118	0.181	1
Rhobtb3	0.0280895	0.112507	0.136	0.078	1
Ftl1	0.0281458	0.30466	0.595	0.527	1
Agpat3	0.0283401	0.117427	0.18	0.115	1
Otud7b	0.02849	0.190058	0.219	0.152	1
Zeb2	0.0285133	0.217408	0.686	0.621	1
Med8	0.0285438	0.1034	0.124	0.07	1
Commd6	0.0285713	0.126598	0.151	0.091	1
Wdr82	0.0291414	0.10708	0.139	0.082	1
Acadm	0.0292733	0.155725	0.198	0.132	1
Emd	0.0295721	-0.11449	0.178	0.251	1
Scp2	0.0296086	0.105749	0.234	0.16	1
Atraid	0.0296582	0.155288	0.266	0.193	1
Vps28	0.0296738	0.132595	0.281	0.21	1
Psmb7	0.0296846	0.125923	0.352	0.28	1
Arhgef17	0.029686	0.119622	0.145	0.086	1
Azi2	0.0300483	0.145421	0.198	0.132	1
Syt11	0.0301691	-0.271503	0.444	0.527	1
Fundc2	0.030193	0.132473	0.104	0.053	1
Rpl24	0.0302657	0.237629	0.601	0.551	1
Ss18	0.030271	0.159283	0.37	0.292	1
Tmem205	0.0304643	0.135187	0.216	0.148	1
Hist1h1c	0.0306546	0.155725	0.198	0.132	1
Tdrd7	0.0306563	0.105275	0.139	0.082	1
Rab14	0.0309466	0.12381	0.429	0.35	1
Snx5	0.03095	0.112208	0.195	0.128	1
Eif3e	0.0309533	0.180597	0.263	0.198	1
Ddx58	0.0309593	0.10708	0.139	0.082	1
Capzb	0.0313805	0.269928	0.515	0.449	1
Vsir	0.0315002	0.125259	0.133	0.078	1
Igsf3	0.0316743	0.113914	0.189	0.123	1
Fam198b	0.0318494	0.150415	0.163	0.103	1
Trappc3	0.0319084	0.127274	0.112	0.062	1
Crebrf	0.0319883	0.127732	0.183	0.119	1
Ppp2ca	0.0320173	0.101033	0.34	0.263	1
Lbh	0.0320554	-0.167577	0.553	0.63	1
Polr2a	0.0321003	0.102009	0.189	0.123	1
Cmtm5	0.0321702	0.208628	0.311	0.226	1
Nsmce3	0.0322714	0.108896	0.192	0.128	1
Cfap20	0.0323108	0.167605	0.263	0.193	1
Arhgap39	0.032441	0.121543	0.133	0.078	1
Erap1	0.0325987	0.105505	0.192	0.123	1
Anapc16	0.0326782	0.119388	0.16	0.099	1
Aldh1a3	0.032687	-0.104531	0.121	0.185	1
Klf13	0.0327672	0.158139	0.228	0.16	1
Cnep1r1	0.0328538	0.128143	0.172	0.111	1
Zfp536	0.0329073	0.182452	0.325	0.251	1
Gnb2	0.0330418	0.165714	0.541	0.457	1
Mrps33	0.0330586	0.113811	0.192	0.128	1
Palm	0.0331474	0.108896	0.183	0.119	1
Bc1	0.0332715	-0.537198	0.396	0.469	1
Rab28	0.0333969	0.103482	0.139	0.082	1
Rbm3	0.0335992	0.23154	0.47	0.395	1
Arid4a	0.0337959	0.115749	0.16	0.099	1
Aftph	0.034321	0.138355	0.249	0.177	1
Thoc7	0.0344339	0.12573	0.169	0.107	1
Mrps21	0.0345997	0.118811	0.204	0.136	1
Cers4	0.0346368	0.113713	0.225	0.156	1
Mprip	0.0353847	0.100675	0.352	0.267	1
Elovl5	0.0355344	0.10562	0.198	0.132	1
Rpl36a	0.0355368	0.249239	0.663	0.626	1
Pnp	0.0359381	0.204082	0.317	0.247	1
1110004F10Rik	0.0361492	0.169348	0.225	0.16	1
Eif4a1	0.0363736	0.193999	0.417	0.342	1
Rab10	0.036401	0.128106	0.382	0.296	1
S100a6	0.0364295	-0.231841	0.899	0.942	1
Ubqln2	0.0365247	0.11928	0.275	0.202	1
H2-Q4	0.0365406	0.167642	0.438	0.35	1
Kpnb1	0.0365617	0.103895	0.192	0.128	1
Arl6ip1	0.0366519	0.181269	0.459	0.391	1
Mindy2	0.0366619	0.104477	0.293	0.214	1
Nnat	0.0366917	0.112163	0.198	0.132	1
Stard3nl	0.0367413	0.136719	0.222	0.156	1
Tapbp	0.0367805	0.209465	0.506	0.432	1
Itm2c	0.0370336	0.240948	0.713	0.658	1
Txndc15	0.0371566	0.142062	0.213	0.148	1
Sema3e	0.037547	0.145645	0.314	0.243	1
Ranbp1	0.0376746	0.155025	0.172	0.111	1
Mrfap1	0.0377075	0.106501	0.447	0.362	1
Cfl1	0.0377486	0.152536	0.441	0.362	1
Cnn2	0.0380451	0.112351	0.18	0.119	1
Kmt5b	0.0384589	0.11259	0.115	0.066	1
Ier3ip1	0.0386066	0.103325	0.302	0.23	1
Sat1	0.0393898	0.286792	0.772	0.741	1
Dst	0.0394377	0.139687	0.515	0.444	1
Bcl2	0.0395144	0.154249	0.34	0.263	1
Ets1	0.0397729	-0.111537	0.186	0.259	1
Adh5	0.0398485	0.10708	0.101	0.053	1
Eny2	0.0400705	0.121579	0.216	0.148	1
Spcs3	0.0401442	0.1034	0.13	0.078	1
Sra1	0.0402924	0.108896	0.172	0.111	1
Srrm1	0.0403073	0.116142	0.302	0.222	1
Xbp1	0.0404356	0.104394	0.287	0.214	1
Pink1	0.0406774	0.272281	0.246	0.181	1
Nipsnap2	0.0407538	0.110631	0.169	0.111	1
Adam17	0.041539	0.108896	0.18	0.119	1
Nol7	0.0417117	0.139205	0.251	0.181	1
Sub1	0.0420111	0.138042	0.266	0.198	1
Tmem219	0.0423216	0.113778	0.222	0.152	1
Atp5j2	0.0424458	0.180358	0.515	0.436	1
Csde1	0.0425016	0.139269	0.391	0.317	1
Ntn1	0.0427176	-0.103513	0.207	0.28	1
Dnajc10	0.0429017	0.110594	0.186	0.123	1
Rbbp4	0.0430377	0.136376	0.503	0.424	1
Sulf2	0.0435139	0.139541	0.222	0.156	1
Syngr2	0.0436506	0.121922	0.225	0.156	1
Ttyh1	0.0440013	0.217672	0.29	0.226	1
Aff4	0.0441306	0.120577	0.192	0.132	1
Rps16	0.0442099	0.400316	0.784	0.741	1
Tob1	0.0442396	-0.127581	0.26	0.333	1
Suco	0.044359	-0.101089	0.071	0.119	1
Srsf11	0.0449872	0.147655	0.331	0.263	1
Tmbim6	0.0451745	0.287041	0.609	0.556	1
Ube2j2	0.0458332	0.13176	0.266	0.202	1
Cxcl1	0.0459716	-0.190016	0.178	0.251	1
Lama2	0.0463946	0.121736	0.104	0.058	1
Tcea1	0.0464511	0.133824	0.278	0.21	1
Eif5a	0.0465553	0.131503	0.417	0.329	1
Aamdc	0.0468209	0.128573	0.139	0.086	1
Slc25a28	0.0468718	0.108896	0.192	0.132	1
Ifit2	0.0468961	0.124436	0.178	0.119	1
Sf3b1	0.0471373	0.119979	0.42	0.342	1
U2af1	0.0473932	-0.137542	0.237	0.317	1
Fam162a	0.0481254	0.23165	0.139	0.086	1
Gphn	0.0481981	0.168171	0.231	0.165	1
Col20a1	0.0486691	-0.241454	0.34	0.403	1
Limch1	0.048778	0.20037	0.308	0.239	1
Psmc3	0.0489298	0.138717	0.42	0.354	1
1700025G04Rik	0.0490924	0.139016	0.266	0.193	1
Rpl7	0.0492675	0.284045	0.808	0.741	1
Eif3a	0.049365	0.197062	0.376	0.313	1
Rpl22l1	0.0494588	0.163708	0.423	0.342	1
Fam92a	0.0494638	0.101535	0.127	0.078	1
Rbm6	0.0496036	0.130076	0.222	0.16	1
Sh3pxd2a	0.0496247	-0.193577	0.204	0.267	1
St13	0.0497461	0.12696	0.21	0.148	1
Pdha1	0.0499644	0.110471	0.213	0.148	1
Thoc1	0.0503044	0.1017	0.139	0.086	1
Emg1	0.0504145	0.140815	0.24	0.177	1
Hoxb4	0.0507311	0.125136	0.104	0.058	1
Jpt1	0.0510631	0.220804	0.538	0.486	1
Myl12b	0.0510782	0.119784	0.34	0.267	1
Mxra7	0.0514262	-0.222814	0.207	0.276	1
Zc3h11a	0.0518343	0.15691	0.464	0.395	1
Map1lc3b	0.0521174	0.137185	0.438	0.37	1
Hnrnpa0	0.0525135	0.179105	0.438	0.362	1
Olfml1	0.0525469	0.117941	0.118	0.07	1
Ndufs4	0.0527879	0.101338	0.284	0.21	1
Cenpb	0.0530868	0.119465	0.145	0.095	1
Mtdh	0.0531578	0.174625	0.399	0.333	1
Kdm3a	0.0542472	-0.123989	0.175	0.235	1
Anp32b	0.0542916	0.188429	0.32	0.251	1
Atg12	0.05434	0.114413	0.115	0.07	1
Ammecr1l	0.0543579	0.117941	0.121	0.074	1
Zfp462	0.0545232	0.130429	0.145	0.095	1
Hsd17b11	0.0546261	0.138908	0.302	0.235	1
Raly	0.0548932	0.256082	0.388	0.325	1
Idi1	0.0549656	-0.275419	0.172	0.23	1
Xiap	0.0551987	0.122379	0.186	0.128	1
Kat2b	0.0553306	0.146863	0.26	0.198	1
Rpl36	0.0557786	0.392894	0.692	0.658	1
Txnip	0.0559893	0.207485	0.873	0.819	1
Pon2	0.056008	0.181768	0.349	0.284	1
Tuba1a	0.0564104	-0.318491	0.689	0.679	1
Eif3h	0.0564349	0.108896	0.317	0.251	1
Gpx4	0.0568413	0.11946	0.787	0.733	1
Nedd9	0.056923	-0.133179	0.151	0.21	1
Phf14	0.0569424	0.112326	0.163	0.107	1
Olfml2b	0.0572002	0.115615	0.385	0.3	1
Epc2	0.0572642	0.114057	0.172	0.115	1
Arhgap5	0.0574162	0.108896	0.263	0.193	1
Thbs2	0.0574739	0.123075	0.107	0.062	1
Eif3f	0.0578809	0.160065	0.447	0.379	1
Nrn1	0.0583392	0.256649	0.453	0.407	1
Immt	0.0583583	0.116509	0.246	0.185	1
Mrpl33	0.0584555	0.122071	0.308	0.247	1
Cxcl2	0.0585337	-0.338217	0.086	0.132	1
Aco2	0.0589654	0.102009	0.145	0.095	1
Atp5b	0.0596033	0.110881	0.47	0.403	1
Piezo2	0.0596909	0.120577	0.195	0.136	1
Timp2	0.0601786	0.295174	0.751	0.72	1
Zfp703	0.0602542	-0.144276	0.249	0.313	1
Fam120a	0.0604373	0.150809	0.231	0.169	1
Sh3glb1	0.060454	0.171292	0.405	0.342	1
Strap	0.0606189	0.102293	0.213	0.152	1
Impdh2	0.0607328	0.139592	0.263	0.202	1
Rnf130	0.061145	0.155507	0.337	0.272	1
Fdx1	0.061508	0.115513	0.21	0.148	1
Tmem258	0.0615569	0.103825	0.183	0.123	1
Vamp8	0.0616428	0.132307	0.308	0.239	1
Hadh	0.0616943	0.155546	0.18	0.128	1
Ep400	0.0619532	0.110606	0.183	0.128	1
Cacybp	0.0622811	0.101806	0.124	0.078	1
Itpk1	0.0624387	0.202005	0.521	0.461	1
Rpl37a	0.0630881	0.286629	0.92	0.901	1
Mesd	0.0634331	0.121835	0.21	0.152	1
Prdm16	0.0638025	0.159301	0.251	0.193	1
Gns	0.0638233	0.127511	0.249	0.185	1
Fcgrt	0.0642353	0.180346	0.251	0.193	1
Yap1	0.0643782	0.125015	0.139	0.091	1
Becn1	0.0653924	0.119188	0.453	0.37	1
Gm20458	0.0654726	-0.204693	0.506	0.531	1
Kif1b	0.0654938	0.104557	0.462	0.403	1
Phc3	0.0669157	0.112507	0.133	0.086	1
Spon1	0.0669179	0.115701	0.178	0.123	1
Eif4a2	0.0671482	0.138587	0.58	0.51	1
Fstl3	0.0673277	0.145664	0.204	0.144	1
Srsf3	0.0674796	-0.160662	0.482	0.551	1
Gpx1	0.0675296	0.163306	0.527	0.457	1
Vgll3	0.0676366	0.150236	0.349	0.288	1
Tubb2a	0.0677544	-0.158097	0.299	0.243	1
Luc7l2	0.0682222	0.152223	0.275	0.218	1
Sgcd	0.0692142	0.127076	0.402	0.333	1
Npc2	0.0692883	0.232527	0.396	0.337	1
Mid1ip1	0.070223	-0.122677	0.488	0.543	1
Zfhx4	0.0709958	0.100125	0.139	0.091	1
Serpinh1	0.0710708	0.234591	0.577	0.519	1
Rab2a	0.0711086	0.101909	0.527	0.473	1
Prkca	0.0712777	0.209824	0.53	0.469	1
Gpt2	0.0713421	0.173946	0.311	0.255	1
Dtx3l	0.071366	0.159169	0.183	0.132	1
Tmem106b	0.072071	0.118743	0.219	0.16	1
Msi2	0.0720773	0.10596	0.269	0.202	1
Cald1	0.0723544	0.222664	0.432	0.362	1
Rai14	0.0724632	0.131616	0.234	0.177	1
Cct3	0.0725575	0.125487	0.251	0.185	1
Gpcpd1	0.0725923	0.135207	0.284	0.214	1
Smpdl3a	0.0728443	0.102201	0.186	0.132	1
Slk	0.0729651	0.120497	0.219	0.165	1
Ptgr2	0.0731508	0.116002	0.142	0.095	1
Gapdh	0.0737765	-0.169914	0.222	0.165	1
Arl5a	0.0739086	0.107397	0.29	0.226	1
Pmpcb	0.0740552	0.110631	0.166	0.115	1
Eif4e3	0.0747554	0.115048	0.281	0.218	1
Zfp638	0.0752649	0.108896	0.266	0.198	1
Ganab	0.0758571	0.115009	0.26	0.206	1
H1f0	0.0769531	0.171052	0.263	0.206	1
Adnp	0.0773781	0.129654	0.169	0.119	1
Jun	0.0775607	0.685649	0.855	0.868	1
Grcc10	0.0793296	-0.116785	0.423	0.523	1
Anp32a	0.080183	0.139748	0.195	0.144	1
Hsp90aa1	0.080742	-0.14646	0.766	0.811	1
Hnrnpul2	0.0818682	0.104095	0.228	0.169	1
Tmed7	0.0820159	0.129783	0.296	0.239	1
Smim14	0.0826961	0.114609	0.293	0.239	1
Eef1b2	0.0828316	0.258063	0.639	0.609	1
Cltc	0.0831163	-0.166523	0.189	0.259	1
Pnrc1	0.0831762	0.250028	0.364	0.3	1
Eef1a1	0.0834774	0.320699	0.953	0.955	1
Bnip2	0.0839348	0.114643	0.317	0.247	1
Med13l	0.0840556	0.100189	0.166	0.115	1
Zfp36l2	0.0844748	0.214469	0.53	0.473	1
Nptn	0.0849273	0.115848	0.317	0.259	1
Il31ra	0.0850215	-0.176221	0.068	0.107	1
Ktn1	0.0855979	0.113383	0.246	0.185	1
Scaf8	0.0862905	0.110723	0.124	0.082	1
Akr1b3	0.0866858	0.170296	0.231	0.181	1
Ythdc1	0.086793	0.191034	0.29	0.235	1
Tlr3	0.0870917	0.107158	0.178	0.128	1
Itga6	0.0875705	0.149355	0.225	0.173	1
Cnot2	0.0889891	0.107093	0.139	0.095	1
Thrap3	0.0894562	0.115606	0.207	0.156	1
Rab12	0.0897532	0.102201	0.192	0.14	1
Mbtd1	0.0898889	0.107183	0.163	0.115	1
Ndufv2	0.090929	0.144792	0.302	0.243	1
Cd200	0.0911335	0.123054	0.308	0.247	1
Hp1bp3	0.0915174	0.145249	0.462	0.42	1
Sema6d	0.0916166	-0.174177	0.207	0.259	1
Sorbs2	0.0916921	0.152149	0.568	0.51	1
Coasy	0.0920608	-0.116739	0.104	0.148	1
Itpr3	0.0932448	0.110384	0.311	0.247	1
Sgta	0.0934138	-0.120823	0.243	0.305	1
Trim56	0.0934485	0.118743	0.204	0.152	1
Dnajb1	0.0936394	0.800057	0.379	0.342	1
Wars	0.0939015	0.14017	0.163	0.115	1
Cyp2j9	0.0940571	0.184608	0.405	0.346	1
Maged1	0.0957546	-0.138404	0.249	0.193	1
Hist1h2bc	0.0958921	0.159633	0.21	0.16	1
Mrpl12	0.0963656	0.113914	0.175	0.123	1
Psmd13	0.0971498	-0.16267	0.337	0.416	1
Sirt2	0.0976063	0.125384	0.29	0.23	1
Atp6ap1	0.0976455	-0.164279	0.462	0.543	1
Klc1	0.0980351	-0.16183	0.29	0.23	1
Srsf2	0.0981618	-0.125735	0.479	0.568	1
Plekha5	0.0983345	0.123222	0.308	0.255	1
Calr	0.0986148	0.220864	0.686	0.667	1
Polr2i	0.0993427	0.100938	0.237	0.185	1
Sorbs1	0.0993844	0.172157	0.464	0.424	1
Phb2	0.099918	0.117192	0.18	0.132	1
Fbln7	0.101734	0.141421	0.21	0.152	1
Rsrc1	0.101861	0.110696	0.118	0.078	1
Etv1	0.102108	-0.14796	0.346	0.296	1
Eif5	0.102715	0.140018	0.435	0.374	1
Nop58	0.102861	-0.181249	0.246	0.296	1
Zbtb38	0.103131	-0.113959	0.24	0.3	1
Hmgb1	0.103623	0.190425	0.595	0.539	1
Chchd3	0.104179	0.10712	0.133	0.091	1
Col6a3	0.104245	0.173493	0.269	0.218	1
Sorcs1	0.10428	0.110547	0.198	0.148	1
Ltbp1	0.104855	0.222835	0.355	0.296	1
Cadm2	0.108812	0.123846	0.24	0.185	1
Cwc15	0.10928	0.117143	0.426	0.362	1
Mvb12b	0.109404	0.100609	0.222	0.169	1
H2-Eb1	0.109469	0.27215	0.136	0.095	1
Mafk	0.10992	0.103562	0.142	0.099	1
Emc10	0.110363	-0.180611	0.358	0.432	1
Sugt1	0.110378	0.110374	0.269	0.214	1
Palld	0.110836	0.201417	0.254	0.21	1
Foxp1	0.111203	0.134891	0.42	0.35	1
Rcn3	0.111382	0.155412	0.21	0.165	1
Dpy19l1	0.1114	0.102596	0.251	0.198	1
Npm1	0.112461	0.238145	0.382	0.321	1
Adam23	0.113272	0.206087	0.464	0.428	1
Chpt1	0.1135	0.171301	0.163	0.119	1
Col16a1	0.113835	-0.114372	0.802	0.844	1
Comt	0.114138	0.134659	0.521	0.469	1
Rhoj	0.115241	0.113328	0.293	0.239	1
Zcchc7	0.116157	0.105407	0.142	0.099	1
Abi1	0.116276	0.159684	0.219	0.165	1
Cct4	0.116302	0.190425	0.32	0.276	1
Tmbim4	0.116916	0.119963	0.213	0.16	1
Ptpn2	0.117609	-0.147032	0.151	0.198	1
Zfand5	0.118267	-0.100713	0.278	0.346	1
Fam32a	0.119684	0.120262	0.204	0.156	1
Sar1a	0.120059	0.125471	0.367	0.309	1
Atrx	0.121322	0.140972	0.296	0.239	1
Sri	0.121571	0.14017	0.183	0.136	1
Ppp2r5a	0.1218	0.100551	0.192	0.144	1
Pcnp	0.123638	0.139958	0.195	0.148	1
Emp3	0.124203	0.17601	0.24	0.193	1
Etfa	0.125213	0.121922	0.213	0.165	1
Tagln2	0.125378	-0.164351	0.71	0.786	1
2025-09-07	0.125613	0.111228	0.426	0.379	1
Adam11	0.125783	0.132508	0.249	0.198	1
Wfdc1	0.126306	0.115701	0.169	0.123	1
Gsta4	0.126942	0.119388	0.107	0.07	1
Ubc	0.127625	0.369822	0.793	0.778	1
Rpl27a	0.127691	0.133365	0.692	0.691	1
Itga2	0.127806	0.113745	0.222	0.173	1
4931406P16Rik	0.12873	0.105643	0.225	0.177	1
Birc2	0.128979	-0.160787	0.216	0.263	1
Fcho2	0.129101	0.125969	0.163	0.119	1
Ing1	0.130103	0.116414	0.257	0.206	1
Tenm3	0.130836	-0.148565	0.121	0.165	1
Psmb1	0.130976	0.1565	0.503	0.453	1
Rpl38	0.131153	0.171284	0.82	0.79	1
Ccpg1	0.131496	0.11888	0.198	0.152	1
Tmpo	0.132226	0.131018	0.246	0.202	1
Ryr3	0.133171	-0.125757	0.107	0.148	1
Laptm4b	0.13334	0.166039	0.334	0.292	1
Ppig	0.134069	0.170054	0.275	0.23	1
Tubb5	0.134736	-0.240138	0.423	0.387	1
Decr1	0.13486	0.105381	0.148	0.107	1
Myl9	0.136437	0.15168	0.222	0.173	1
Jund	0.136522	0.13439	0.669	0.609	1
Rcn2	0.136738	0.155507	0.281	0.235	1
Tmed10	0.136973	0.13979	0.444	0.391	1
Yipf5	0.138559	0.11755	0.163	0.123	1
Mcrip1	0.138709	-0.125252	0.263	0.317	1
Swt1	0.139798	0.108896	0.145	0.107	1
Enpp2	0.14025	0.146194	0.151	0.111	1
Egr1	0.14328	0.161133	0.68	0.794	1
Eif1	0.14479	0.109496	0.775	0.728	1
Celf2	0.144999	0.172311	0.574	0.539	1
Lap3	0.145986	0.105481	0.163	0.119	1
Notch1	0.146064	0.106265	0.388	0.325	1
Asap2	0.146847	0.116509	0.272	0.226	1
Zfand6	0.147885	0.129783	0.284	0.235	1
Atp9a	0.147928	-0.161792	0.234	0.292	1
Gm43738	0.148289	-0.194369	0.107	0.07	1
Capza2	0.148585	0.120391	0.382	0.342	1
Ispd	0.149089	0.100189	0.163	0.123	1
Itgb1	0.149308	0.115022	0.524	0.498	1
Abca1	0.149729	0.121085	0.154	0.115	1
Sec61b	0.150981	0.200484	0.346	0.305	1
Dstn	0.151569	0.200956	0.589	0.523	1
Serinc3	0.15192	0.133199	0.618	0.601	1
Bpgm	0.153058	0.125969	0.16	0.119	1
Ccdc34	0.154393	0.134832	0.175	0.132	1
Tusc3	0.154947	-0.21668	0.086	0.123	1
Myh14	0.156508	-0.152204	0.086	0.119	1
Phip	0.157356	0.100777	0.198	0.152	1
Chd4	0.158373	0.118828	0.393	0.337	1
B4galt6	0.158623	0.100761	0.385	0.325	1
Sfrp1	0.15972	0.257569	0.686	0.687	1
Dock5	0.160875	-0.103209	0.124	0.16	1
Rnf19b	0.161071	0.110348	0.296	0.247	1
Ppp1r14b	0.161249	0.10386	0.178	0.136	1
Hmgn1	0.161359	0.140018	0.464	0.403	1
Cspg5	0.162007	0.119238	0.136	0.099	1
Cbx3	0.16269	0.124885	0.311	0.267	1
Kif3a	0.162832	0.115251	0.216	0.169	1
Pygb	0.163581	0.107297	0.195	0.156	1
Rnf13	0.165444	0.169925	0.308	0.267	1
Zfp503	0.168486	0.100313	0.145	0.107	1
Pou3f3	0.168597	-0.128486	0.077	0.111	1
Lamp1	0.172219	0.198877	0.805	0.782	1
Mapk3	0.172234	0.105134	0.55	0.49	1
Aldh1a1	0.17383	0.104615	0.334	0.284	1
Col28a1	0.174232	0.193784	0.24	0.202	1
Sdc3	0.176669	0.195022	0.482	0.453	1
Lmo4	0.177515	0.137875	0.74	0.679	1
M6pr	0.177675	0.13955	0.34	0.296	1
Tmbim1	0.178857	0.122571	0.34	0.296	1
Spred1	0.179102	0.115606	0.189	0.152	1
Cpq	0.18001	0.105529	0.166	0.128	1
Enho	0.180214	0.146863	0.222	0.181	1
Gpsm2	0.18084	0.119749	0.251	0.21	1
Kdelr1	0.181556	0.149768	0.349	0.309	1
Sae1	0.181979	-0.101548	0.178	0.226	1
Prrc2a	0.183706	-0.114937	0.213	0.259	1
Nbr1	0.186452	0.127085	0.195	0.156	1
Capg	0.18818	0.145421	0.18	0.144	1
Rpl8	0.189617	0.199132	0.728	0.716	1
Plekhb1	0.190776	0.296607	0.432	0.391	1
Gm26561	0.191804	-0.104469	0.145	0.181	1
Paip2	0.191834	0.107592	0.352	0.3	1
Kmt2e	0.192135	0.108896	0.352	0.305	1
Prmt1	0.193568	-0.184178	0.157	0.193	1
Olfm1	0.194462	-0.274604	0.16	0.119	1
Nfe2l2	0.194822	0.122071	0.308	0.272	1
Tmem256	0.195274	-0.113857	0.42	0.469	1
Psip1	0.197782	0.104422	0.249	0.206	1
Zfp36l1	0.198421	0.259036	0.506	0.461	1
Cggbp1	0.198727	0.107297	0.231	0.189	1
Btg2	0.201463	0.188142	0.331	0.288	1
Fzd1	0.203363	0.112208	0.195	0.156	1
Chchd2	0.203439	-0.118163	0.781	0.835	1
Dtna	0.206827	0.140211	0.251	0.21	1
Zcchc6	0.207155	0.112119	0.213	0.173	1
Ak2	0.207274	0.110536	0.189	0.152	1
Hnrnpa3	0.207332	0.233805	0.391	0.35	1
Wwtr1	0.208159	0.108896	0.225	0.185	1
Lrrc8c	0.20852	-0.145918	0.234	0.276	1
Anxa5	0.209431	0.152884	0.692	0.654	1
Il6st	0.210105	-0.141479	0.589	0.626	1
Pomp	0.214594	0.141408	0.485	0.432	1
Ugdh	0.215081	0.128859	0.231	0.193	1
Lpar1	0.216337	0.262744	0.666	0.638	1
Prpf40a	0.21733	0.163758	0.216	0.181	1
Ube2d2a	0.218664	-0.109528	0.263	0.313	1
Vcl	0.220725	0.108896	0.32	0.28	1
Ubd	0.221748	-0.193192	0.074	0.103	1
Fkbp9	0.222307	0.193893	0.405	0.37	1
Brip1os	0.222949	0.100551	0.183	0.148	1
Irf9	0.222971	0.136218	0.462	0.412	1
Emp1	0.224126	0.324994	0.349	0.313	1
Nfia	0.224146	0.111879	0.287	0.247	1
Rock2	0.224783	0.122571	0.441	0.399	1
Cbx5	0.226499	0.130819	0.157	0.123	1
Ing2	0.226965	0.124779	0.115	0.086	1
Ncl	0.227253	0.161176	0.55	0.514	1
Mphosph10	0.227768	0.114329	0.101	0.074	1
Srsf1	0.227788	-0.103301	0.189	0.23	1
C1s1	0.227807	0.191857	0.198	0.16	1
Scd1	0.227942	-0.127838	0.198	0.23	1
Hmgb2	0.227995	0.230433	0.42	0.383	1
Tap2	0.228856	0.171308	0.538	0.51	1
Gdi1	0.231686	-0.123907	0.166	0.128	1
Creb3	0.232461	-0.106833	0.083	0.111	1
Fxr1	0.234119	0.132981	0.204	0.173	1
Nap1l1	0.234666	0.146566	0.47	0.436	1
Cebpd	0.235914	0.167839	0.805	0.877	1
Sem1	0.236349	0.140001	0.553	0.531	1
Nfib	0.237117	0.163809	0.453	0.424	1
Zwint	0.238129	-0.129715	0.112	0.082	1
Ddit4	0.239048	0.108896	0.243	0.206	1
Fyn	0.239413	0.111898	0.29	0.255	1
Cdc42se1	0.242325	0.133095	0.317	0.276	1
Snrpg	0.242476	0.125384	0.32	0.28	1
Hnrnph1	0.242476	-0.167851	0.556	0.605	1
Rps9	0.247568	0.192208	0.864	0.864	1
Sh3bp5	0.248496	-0.161874	0.231	0.263	1
Deptor	0.256223	-0.12243	0.432	0.481	1
Ptp4a1	0.257074	0.152543	0.192	0.16	1
Epb41l2	0.258423	0.223291	0.512	0.477	1
Rpl10-ps3	0.261444	-0.108335	0.142	0.177	1
Dnm1l	0.267127	-0.114011	0.136	0.103	1
Nsg2	0.26749	-0.476067	0.18	0.214	1
H2-Aa	0.270653	0.215095	0.127	0.099	1
Rock1	0.271803	0.149936	0.284	0.251	1
Ccni	0.273365	0.128795	0.308	0.276	1
Msmo1	0.275689	-0.183689	0.166	0.202	1
Set	0.279721	0.133849	0.325	0.3	1
Gapvd1	0.280634	0.114021	0.172	0.144	1
Ckb	0.284652	-0.166765	0.701	0.757	1
Map1b	0.286188	-0.160039	0.207	0.173	1
Ddx3x	0.286498	0.1668	0.675	0.675	1
Ubxn1	0.286649	0.108896	0.231	0.198	1
Agap1	0.287171	-0.112394	0.396	0.44	1
Fdft1	0.293553	-0.308662	0.16	0.193	1
Paqr4	0.296524	0.102512	0.207	0.177	1
Chmp5	0.298283	0.133558	0.314	0.28	1
Sbno2	0.298516	-0.126177	0.337	0.379	1
Bgn	0.299111	0.230915	0.432	0.399	1
Serpine2	0.300978	0.303905	0.737	0.712	1
Hmgcs1	0.304458	-0.402849	0.213	0.243	1
Wsb1	0.307567	-0.128326	0.464	0.51	1
Hes1	0.307934	0.191117	0.642	0.626	1
Tmprss5	0.31024	0.155612	0.388	0.35	1
Rnd3	0.314826	0.20545	0.373	0.354	1
C1ra	0.314836	0.192933	0.284	0.255	1
Ppp1r12a	0.315079	0.100777	0.201	0.173	1
Peli1	0.315747	0.151964	0.175	0.148	1
Oaz1	0.316981	0.18588	0.772	0.77	1
Ntng1	0.322338	-0.112957	0.107	0.132	1
H13	0.322605	-0.156725	0.186	0.218	1
Ssb	0.325039	0.109912	0.473	0.461	1
Etnk1	0.326279	-0.132922	0.148	0.177	1
Tmem47	0.328407	0.125914	0.207	0.181	1
Ube2d3	0.328801	0.136775	0.456	0.432	1
Prkar1a	0.328989	-0.137999	0.536	0.506	1
Snrpe	0.329738	0.134659	0.379	0.354	1
Cotl1	0.331624	0.127135	0.399	0.37	1
Gpx8	0.334702	0.105728	0.225	0.198	1
Polr2f	0.339329	0.132891	0.254	0.23	1
Ewsr1	0.341771	0.101516	0.396	0.366	1
Nfe2l1	0.341865	-0.113497	0.246	0.296	1
Fads1	0.34402	0.227783	0.589	0.584	1
Gfra1	0.344962	0.124944	0.459	0.436	1
Grik3	0.345745	0.147459	0.166	0.144	1
Iqgap1	0.345968	0.140018	0.467	0.453	1
Rbm7	0.347284	-0.127805	0.124	0.148	1
Cxcl12	0.348026	0.148722	0.361	0.329	1
Rps12	0.348337	0.302577	0.814	0.761	1
Csnk1g2	0.350642	-0.180751	0.29	0.321	1
2200002D01Rik	0.352156	0.135282	0.083	0.107	1
Rgmb	0.357263	-0.18421	0.308	0.342	1
Lgals4	0.357706	0.193988	0.234	0.202	1
Gnl1	0.360765	-0.150581	0.169	0.193	1
Gas6	0.360829	0.148038	0.142	0.115	1
Cd74	0.361324	0.133194	0.172	0.144	1
Rps10	0.364274	0.214469	0.799	0.819	1
Rbms1	0.36602	0.146049	0.518	0.494	1
Camkk2	0.368185	-0.151227	0.092	0.111	1
G0s2	0.36847	0.226951	0.325	0.288	1
Tceal8	0.370556	0.126024	0.216	0.193	1
Fem1b	0.371132	-0.12115	0.083	0.103	1
Elf1	0.373279	0.104394	0.275	0.251	1
Mob4	0.3746	-0.13658	0.228	0.255	1
Gadd45b	0.376083	0.162667	0.254	0.23	1
Rtn3	0.376772	-0.158362	0.364	0.321	1
Tead1	0.38759	0.102338	0.213	0.193	1
Pmvk	0.389077	-0.139032	0.101	0.123	1
Ncoa7	0.393931	-0.124595	0.109	0.086	1
Zbtb20	0.394502	0.168602	0.666	0.675	1
Sqle	0.394883	-0.249932	0.095	0.115	1
Uchl1	0.397399	-0.783332	0.169	0.202	1
Crym	0.3996	0.102426	0.127	0.103	1
Tceal9	0.409511	0.116758	0.37	0.354	1
Gap43	0.412048	-0.330511	0.142	0.173	1
Fos	0.413488	0.638147	0.817	0.868	1
Lypd8	0.414143	0.404351	0.139	0.115	1
Mrps28	0.417039	0.13023	0.331	0.313	1
H2-DMb1	0.418185	0.110682	0.101	0.082	1
Dbi	0.418602	0.196512	0.979	0.955	1
Ackr3	0.423758	0.216055	0.13	0.111	1
Hey2	0.424247	0.11888	0.118	0.099	1
Ywhag	0.431234	-0.170627	0.163	0.14	1
Ywhaz	0.431902	-0.101578	0.337	0.379	1
Ids	0.434287	-0.127828	0.133	0.156	1
Gpr37l1	0.434954	0.107993	0.604	0.547	1
Adamtsl1	0.439254	0.105302	0.104	0.086	1
Ptpa	0.445083	-0.134616	0.257	0.28	1
Golga7	0.455589	0.145645	0.251	0.235	1
H2afy	0.457985	-0.135576	0.325	0.362	1
Nfkbiz	0.461605	0.195084	0.423	0.403	1
Tgfb2	0.474777	0.254716	0.604	0.593	1
Id2	0.479884	-0.109039	0.178	0.202	1
Krt8	0.483277	0.283459	0.178	0.156	1
Dync1h1	0.487262	-0.170938	0.42	0.449	1
Gadd45g	0.487961	0.298706	0.254	0.296	1
Cdk8	0.488406	0.136524	0.204	0.218	1
Atp6v1h	0.489109	-0.140998	0.107	0.123	1
Cnbp	0.494738	0.106155	0.583	0.543	1
Csnk1a1	0.500053	0.106848	0.494	0.477	1
Spidr	0.501373	0.107563	0.305	0.288	1
Tiparp	0.507322	0.102293	0.154	0.136	1
Vamp2	0.50807	-0.132718	0.204	0.222	1
Tmx2	0.509437	-0.163128	0.13	0.148	1
S1pr3	0.510699	0.25746	0.476	0.481	1
Csmd1	0.510766	-0.151921	0.402	0.407	1
Gtf2h5	0.510857	-0.127204	0.178	0.193	1
Flot1	0.514533	-0.181132	0.308	0.329	1
Ppp3ca	0.523957	-0.134121	0.45	0.473	1
Wbp4	0.527725	0.103963	0.186	0.173	1
Dpysl3	0.541189	-0.221326	0.154	0.136	1
Rps27a	0.555469	0.145764	0.855	0.893	1
Lgals1	0.556519	-0.190598	0.393	0.436	1
Rab1a	0.557459	0.101362	0.364	0.35	1
Igkc	0.56876	0.219078	0.207	0.226	1
Map1lc3a	0.573949	-0.173156	0.565	0.613	1
Ywhah	0.576819	-0.237618	0.266	0.251	1
Car12	0.578131	0.1017	0.109	0.099	1
H3f3b	0.580705	0.13184	0.893	0.938	1
Cadm1	0.582318	-0.222726	0.308	0.284	1
Psmd2	0.588058	-0.123648	0.349	0.374	1
Hoxb5	0.596672	-0.169491	0.127	0.115	1
Krt19	0.597124	0.237962	0.163	0.148	1
Atp1a1	0.598085	-0.532985	0.586	0.588	1
Mmp14	0.609643	0.103462	0.586	0.556	1
Ednrb	0.617977	0.172643	0.101	0.091	1
Tcf4	0.618958	-0.100497	0.42	0.407	1
Dpysl2	0.621039	-0.170589	0.376	0.374	1
Rpl13	0.624276	0.18465	0.778	0.815	1
Hspa5	0.625013	0.142696	0.843	0.844	1
Phactr1	0.629034	-0.122015	0.092	0.103	1
Nme1	0.658637	-0.161556	0.352	0.358	1
Zfp36	0.663041	0.395503	0.524	0.56	1
Plekhb2	0.666427	-0.121402	0.109	0.119	1
Higd1a	0.675915	0.184608	0.26	0.276	1
Ptprz1	0.680828	0.129476	0.423	0.461	1
Atp6v0b	0.682382	-0.22923	0.275	0.288	1
Bag3	0.686607	0.100391	0.311	0.333	1
Tspan7	0.686684	-0.175333	0.213	0.198	1
Cisd1	0.693847	-0.139741	0.172	0.181	1
Serbp1	0.708815	0.172727	0.571	0.584	1
Fosb	0.710034	0.461537	0.491	0.597	1
P4hb	0.719564	0.129467	0.47	0.481	1
Postn	0.719888	0.209422	0.598	0.613	1
Atp1b3	0.720594	-0.164123	0.287	0.3	1
Cmss1	0.73793	0.114772	0.399	0.37	1
Ccnd2	0.74212	0.118734	0.257	0.255	1
Aamp	0.743067	-0.112358	0.382	0.374	1
Rplp1	0.743556	0.209292	0.953	0.959	1
Atp6v1c1	0.755922	-0.153211	0.118	0.107	1
Cct8	0.761621	-0.1049	0.331	0.342	1
Mapt	0.780649	-0.222573	0.104	0.095	1
Tomm6	0.802468	-0.1002	0.396	0.395	1
Cox5a	0.811136	0.104932	0.414	0.436	1
Plcb1	0.81798	0.103963	0.16	0.173	1
Tspan4	0.818534	0.105686	0.186	0.185	1
Rpsa	0.821446	0.214265	0.849	0.848	1
Hsph1	0.834264	0.236356	0.405	0.44	1
Jam3	0.843084	0.102669	0.379	0.387	1
Meg3	0.845222	-0.150377	0.115	0.111	1
Hspb8	0.849142	-0.154139	0.157	0.165	1
Fabp5	0.852414	-0.189544	0.417	0.416	1
2010111I01Rik	0.863737	-0.109603	0.293	0.292	1
Crip1	0.870063	-0.122211	0.781	0.77	1
Tuba1c	0.871279	0.103752	0.127	0.123	1
Nr4a1	0.872565	0.168452	0.639	0.642	1
Rbm25	0.877891	0.121496	0.305	0.325	1
Klf2	0.897328	0.12791	0.337	0.354	1
Olfml3	0.903937	0.204286	0.328	0.342	1
S100a13	0.926576	-0.149257	0.299	0.313	1
Hmgcr	0.936742	-0.118745	0.109	0.111	1
Naaa	0.942	0.176282	0.444	0.453	1
Eef1d	0.953991	0.105293	0.361	0.366	1
Lmna	0.956019	0.120526	0.441	0.465	1
H2-K1	0.958987	0.120095	0.988	0.979	1
Igfbp4	0.973727	0.502285	0.243	0.247	1
Sdc2	0.981136	0.10309	0.26	0.272	1
Tuba1b	0.983427	-0.303581	0.698	0.671	1
Ctnnb1	0.985233	0.130952	0.462	0.51	1
Lrrfip1	0.994565	-0.12129	0.133	0.132	1

## Sheet: Enteroendocrine.cell.3.markers
	p_val	avg_log2FC	pct.1	pct.2	p_val_adj
Mcc	1.61231e-21	-0.714777	0.037	0.541	4.66327e-17
Igha	1.11673e-14	-1.37785	0.509	0.829	3.22992e-10
Ifi27l2a	1.52947e-14	1.45071	0.804	0.414	4.42368e-10
Gm14015	1.93066e-14	-0.424753	0	0.315	5.58405e-10
Wdr89	8.47716e-13	-0.986263	0.712	0.892	2.45185e-08
Ifitm3	4.81166e-12	1.03065	0.877	0.631	1.39168e-07
Rspo3	7.15657e-12	-0.921274	0.417	0.784	2.0699e-07
Ctsd	8.55155e-12	-0.795583	0.607	0.919	2.47337e-07
mt-Cytb	8.98528e-12	1.21062	0.877	0.658	2.59881e-07
mt-Atp6	7.09626e-11	1.37867	0.994	0.919	2.05245e-06
Ntn1	1.15374e-09	-0.711552	0.859	0.955	3.33695e-05
Hspa1b	1.29965e-09	1.35596	0.908	0.838	3.75899e-05
Fam124a	1.78006e-09	-0.530333	0.104	0.405	5.14846e-05
Gm48790	2.51643e-09	0.351712	0.27	0	7.27826e-05
B4gat1	5.01362e-09	-0.561299	0.172	0.495	0.000145009
Ccdc3	1.29426e-08	-0.728273	0.712	0.91	0.000374338
Adgrd1	1.41201e-08	-0.85861	0.337	0.64	0.000408397
Hspa1a	1.41381e-08	1.1918	0.908	0.838	0.000408916
Enpp2	1.5002e-08	0.94649	0.699	0.432	0.000433904
Hspb1	1.76731e-08	1.21729	0.742	0.459	0.00051116
Ifi44	4.44638e-08	0.587707	0.313	0.045	0.00128603
Rplp1	6.57846e-08	-0.616157	0.982	1	0.00190269
Rplp2	6.95997e-08	-0.742438	0.933	0.973	0.00201303
Gm10073	2.03662e-07	-0.638549	0.528	0.775	0.00589052
Prmt3	2.35891e-07	0.37969	0.38	0.099	0.00682267
B2m	2.84704e-07	0.900921	0.902	0.838	0.0082345
Fn1	3.59541e-07	0.765971	0.975	0.928	0.010399
H2-T23	4.07798e-07	0.612982	0.325	0.072	0.0117947
Iglc1	6.15252e-07	-0.284223	0.006	0.162	0.0177949
Stat1	1.01819e-06	0.66808	0.577	0.288	0.0294492
Cacna1e	1.11348e-06	0.285223	0.245	0.027	0.0322051
Eef2	1.22074e-06	-0.527446	0.89	0.982	0.0353074
Rps12	1.2554e-06	-0.55294	0.902	0.964	0.0363099
Rps12-ps3	1.31571e-06	-0.490182	0.429	0.703	0.0380544
Dnajb1	1.32921e-06	1.34608	0.693	0.577	0.0384448
Rps9	1.46442e-06	-0.619268	0.92	0.973	0.0423554
Ctgf	1.61155e-06	-1.06345	0.301	0.568	0.046611
Rpl37a	2.14428e-06	-0.620498	0.945	0.982	0.0620189
Rps27a	2.16532e-06	-0.513335	0.951	1	0.0626275
Tceal9	2.20182e-06	-0.743607	0.699	0.829	0.0636834
Lbh	2.20636e-06	-0.562111	0.589	0.82	0.0638145
9530068E07Rik	2.22178e-06	-0.582405	0.896	0.964	0.0642604
Id3	2.31904e-06	0.987837	0.914	0.829	0.0670737
mt-Nd2	2.34274e-06	0.637706	0.491	0.225	0.0677591
Pabpc1	2.35016e-06	-0.477069	0.656	0.847	0.0679737
Ccdc85b	2.40357e-06	-0.264806	0.055	0.261	0.0695185
Socs3	2.80289e-06	1.12865	0.816	0.712	0.081068
Cavin1	2.91502e-06	-0.612824	0.859	0.919	0.0843112
Calu	3.97039e-06	-0.533353	0.663	0.829	0.114835
Jchain	4.44329e-06	-0.537918	0.074	0.279	0.128513
Ifit3	5.54681e-06	0.575323	0.264	0.054	0.16043
Reg3b	6.8666e-06	1.16404	0.239	0.036	0.198603
Rpsa	9.0956e-06	-0.625538	0.908	0.991	0.263072
Cckar	1.10194e-05	-0.641398	0.773	0.928	0.318714
Iigp1	1.11624e-05	0.775683	0.454	0.189	0.322849
Chchd2	1.1652e-05	-0.422735	0.902	0.946	0.33701
Aamp	1.2587e-05	-0.440811	0.472	0.73	0.364054
Epn2	1.26956e-05	0.564129	0.656	0.405	0.367196
Gbp3	1.34315e-05	0.372837	0.35	0.108	0.388479
Prdx2	1.58891e-05	-0.511457	0.626	0.82	0.459561
Nkain2	1.75803e-05	-0.394656	0.221	0.459	0.508474
Zfp385b	2.06737e-05	-0.312652	0.19	0.423	0.597947
Ptms	2.08549e-05	-0.522948	0.736	0.847	0.603186
Prkar1a	2.16637e-05	-0.379463	0.755	0.91	0.62658
Taco1	2.41934e-05	-0.451501	0.037	0.198	0.699747
Arhgap6	2.56977e-05	-0.378815	0.276	0.523	0.743254
Nup210l	3.03415e-05	-0.46959	0.387	0.604	0.877566
Dkk2	3.21412e-05	-0.584527	0.123	0.315	0.929619
Rgs5	3.28668e-05	-0.531809	0.883	0.973	0.950605
Itm2b	3.30404e-05	0.608585	0.865	0.82	0.955626
Peak1	3.40449e-05	-0.621426	0.442	0.613	0.984682
Eif5b	3.6212e-05	-0.514374	0.405	0.64	1
Amigo2	3.6599e-05	0.630497	0.472	0.252	1
2010107E04Rik	3.78512e-05	-0.554312	0.54	0.73	1
Ndufb10	3.79091e-05	-0.520164	0.558	0.775	1
P3h2	3.90246e-05	-0.328936	0.307	0.568	1
Ncapg2	4.06078e-05	0.296544	0.16	0.009	1
Ptgis	4.07125e-05	-0.477691	0.417	0.649	1
Grhpr	4.28796e-05	-0.185445	0.006	0.117	1
Scd2	4.298e-05	-0.426156	0.761	0.91	1
Bsdc1	4.41475e-05	-0.372252	0.153	0.36	1
Myl6	4.91504e-05	-0.562671	0.969	0.982	1
Nos1ap	4.94554e-05	-0.386856	0.27	0.495	1
Atp2a2	5.14413e-05	-0.297973	0.638	0.838	1
Prrc2a	5.37048e-05	-0.44589	0.276	0.486	1
Kit	5.59133e-05	-0.61474	0.816	0.91	1
Rpn2	5.84759e-05	-0.359121	0.528	0.739	1
Pgls	6.21095e-05	-0.410642	0.227	0.441	1
Nudcd3	6.36678e-05	-0.388937	0.411	0.622	1
Rhoc	6.54856e-05	-0.279	0.258	0.505	1
Sparc	6.72883e-05	0.686316	0.46	0.234	1
Usp50	7.12319e-05	-0.417534	0.178	0.378	1
Basp1	7.5665e-05	-0.232384	0.012	0.126	1
Ctnna3	9.01859e-05	-0.302394	0.092	0.27	1
Hnrnpf	9.89967e-05	-0.367752	0.521	0.739	1
Gap43	9.9153e-05	-0.539362	0.104	0.279	1
Akap7	0.000104114	-0.254139	0.08	0.252	1
Mcam	0.000108237	-0.335303	0.215	0.432	1
Dgkb	0.000110168	-0.249458	0.031	0.162	1
Psmd13	0.000113465	-0.428304	0.423	0.622	1
Aes	0.000114446	-0.351819	0.344	0.568	1
Mapk1ip1l	0.000114649	-0.283542	0.135	0.324	1
Cox5a	0.000118608	-0.473468	0.577	0.757	1
Ramp1	0.00012016	0.478354	0.313	0.117	1
Arpc2	0.000121763	-0.385454	0.73	0.883	1
Btf3	0.000123016	-0.399915	0.503	0.721	1
Rs1	0.000131146	0.166972	0.123	0	1
Rbfox2	0.000136651	-0.313304	0.153	0.351	1
2610507B11Rik	0.000137642	-0.415548	0.301	0.505	1
Syngr2	0.000143535	-0.352955	0.356	0.595	1
Gramd1a	0.000148101	-0.372372	0.233	0.432	1
Rpl27a	0.000148546	-0.418735	0.736	0.874	1
Gbp2	0.000148913	0.47159	0.337	0.144	1
Gm43302	0.000150196	0.307557	0.19	0.036	1
Psme1	0.000163023	0.361419	0.423	0.207	1
Naaladl2	0.000166565	-0.203405	0.055	0.207	1
Ctxn3	0.00017109	0.489277	0.472	0.261	1
Olfml2b	0.000178376	-0.390646	0.54	0.775	1
Mapk3	0.000187807	-0.3832	0.466	0.685	1
Grem1	0.000201558	0.490476	0.117	0	1
Mkx	0.000204789	-0.342808	0.252	0.459	1
Pbxip1	0.000221287	-0.451612	0.865	0.919	1
Ano3	0.000223312	0.245663	0.135	0.009	1
Lrrc3	0.000225087	-0.376627	0.319	0.514	1
Irf7	0.000227449	0.222249	0.172	0.027	1
Adam15	0.000229532	-0.292571	0.233	0.459	1
Ndufa2	0.000236793	-0.448559	0.607	0.775	1
Bbc3	0.000262626	-0.155763	0.043	0.18	1
Egr1	0.000265367	0.82733	0.877	0.802	1
Khdrbs3	0.000270528	-0.295578	0.166	0.36	1
Col4a6	0.000271654	0.265534	0.153	0.018	1
Gpr146	0.00027743	-0.222042	0.067	0.216	1
Oard1	0.000287423	-0.236041	0.166	0.36	1
Mxra7	0.000287584	-0.288237	0.135	0.315	1
Snapc1	0.000289223	-0.300556	0.11	0.279	1
Adamdec1	0.000294579	0.905119	0.209	0.054	1
Usp1	0.000302187	0.331652	0.288	0.108	1
Aldh1a1	0.000318925	-0.372983	0.663	0.838	1
Sfrp4	0.000321806	-0.463599	0.202	0.423	1
Clic1	0.000333035	-0.374865	0.558	0.757	1
Hmcn2	0.000335538	-0.431231	0.712	0.856	1
Msl3	0.000355791	-0.275848	0.141	0.315	1
Rbx1	0.000384625	-0.4398	0.38	0.559	1
Ly6e	0.000389639	0.402983	0.209	0.054	1
Lamtor4	0.000423284	-0.375088	0.215	0.405	1
Atp5e	0.000445275	-0.459424	0.712	0.847	1
Zfp36	0.000448265	0.735764	0.816	0.748	1
Tsen34	0.000454694	-0.34687	0.294	0.486	1
Gm13889	0.000457329	0.565063	0.933	0.82	1
Palld	0.000473615	0.484507	0.491	0.297	1
Igkc	0.00047443	-1.55081	0.196	0.396	1
Rps21	0.000477998	-0.451006	0.969	0.964	1
Pfdn5	0.000482885	-0.352182	0.638	0.82	1
Ppp1r10	0.000485872	-0.311199	0.11	0.27	1
Tmem100	0.000488667	0.359388	0.423	0.216	1
Lgals3bp	0.000494885	0.311238	0.215	0.063	1
Rnf213	0.000529738	0.309366	0.252	0.09	1
Stat2	0.000551296	0.359531	0.387	0.198	1
Hoxd10	0.000579086	0.328874	0.344	0.153	1
Tor1aip2	0.000580775	0.318138	0.313	0.135	1
Rtraf	0.000583287	-0.455974	0.387	0.55	1
Cacybp	0.000584277	0.325154	0.337	0.162	1
Jpt1	0.000604788	-0.379888	0.423	0.613	1
Cmtm3	0.000605736	0.214096	0.202	0.054	1
Cox7a2l	0.000612689	-0.426156	0.65	0.775	1
Ippk	0.000648813	-0.234375	0.092	0.243	1
Psmb8	0.000657	0.403127	0.509	0.306	1
Cux2	0.000659799	-0.170608	0.018	0.117	1
Atp9a	0.000681622	-0.511788	0.344	0.505	1
Samd4	0.000710368	-0.207862	0.067	0.207	1
Med14	0.000716508	-0.198484	0.098	0.252	1
Aldh1b1	0.000732341	-0.385053	0.423	0.586	1
Gatad2a	0.000748201	-0.202549	0.043	0.162	1
Usp18	0.000755406	0.224331	0.153	0.027	1
Patl2	0.00075857	0.210471	0.135	0.018	1
Herpud1	0.000765185	-0.313304	0.368	0.577	1
Selenom	0.000772946	-0.246989	0.534	0.766	1
Spop	0.000785097	-0.334467	0.417	0.622	1
Dda1	0.000786972	0.18516	0.153	0.027	1
Slc17a9	0.000793473	-0.204863	0.043	0.162	1
Ly6a	0.000827342	0.558317	0.178	0.045	1
Hsp90b1	0.000829807	-0.409661	0.865	0.964	1
Qsox1	0.000843216	-0.374491	0.368	0.541	1
Camk1d	0.000850526	-0.360928	0.331	0.523	1
Plekha7	0.000865433	-0.204031	0.025	0.126	1
Timm13	0.000908236	-0.455157	0.417	0.577	1
Zfp36l1	0.000914142	0.552603	0.73	0.586	1
Ckb	0.000927681	-0.420577	0.933	0.928	1
Dnm1l	0.00096447	-0.286965	0.184	0.36	1
Rtp4	0.00103131	0.190227	0.147	0.027	1
Csf1	0.0010359	-0.301392	0.153	0.324	1
Ldlrad4	0.0010696	-0.286832	0.147	0.306	1
Dusp3	0.00107263	-0.442145	0.362	0.532	1
Rcn2	0.00110175	-0.343289	0.46	0.667	1
Capns1	0.00110743	-0.342808	0.374	0.559	1
Ubc	0.00111824	0.660644	0.926	0.919	1
Gpr20	0.00113279	0.394572	0.429	0.252	1
Slc39a1	0.001155	-0.38112	0.276	0.441	1
Tsc22d1	0.00116866	0.366736	0.497	0.297	1
Gm20388	0.00116906	-0.328801	0.681	0.811	1
Tmem141	0.00117098	-0.205648	0.074	0.207	1
Polr2l	0.00119935	-0.285823	0.221	0.387	1
Ate1	0.00121251	-0.278678	0.19	0.36	1
Eef1d	0.00123878	-0.383796	0.46	0.64	1
Dapk1	0.00131157	-0.194909	0.153	0.324	1
Cops9	0.00134533	-0.41838	0.644	0.703	1
Spr	0.00135896	-0.368122	0.258	0.423	1
Slc7a6	0.00136408	-0.133469	0.018	0.108	1
Btbd3	0.00136717	-0.282233	0.497	0.658	1
Csnk2b	0.00138375	-0.209177	0.117	0.27	1
Haghl	0.00138987	-0.263971	0.135	0.288	1
Tmem119	0.00141778	0.450587	0.405	0.252	1
Gpc4	0.00141868	-0.191742	0.08	0.216	1
Dock9	0.00142506	-0.348222	0.454	0.631	1
Vsir	0.00143309	-0.224811	0.117	0.27	1
Tmem200c	0.00144878	0.23485	0.141	0.027	1
BC031181	0.00147631	-0.357051	0.564	0.658	1
Sparcl1	0.00151925	0.5121	0.914	0.883	1
Sqstm1	0.00152726	-0.356161	0.785	0.865	1
Elovl6	0.00153	-0.401638	0.294	0.477	1
Gbp7	0.00154696	0.327724	0.221	0.081	1
Atp5l	0.00157432	-0.411429	0.706	0.784	1
Drap1	0.00157538	-0.305034	0.546	0.748	1
Bc1	0.00164362	-0.434018	0.196	0.36	1
Lgi2	0.00166154	-0.292366	0.288	0.486	1
Abcd3	0.00166705	0.277182	0.282	0.126	1
Sdc2	0.00173244	-0.338044	0.644	0.811	1
Lemd2	0.00176876	-0.1965	0.061	0.18	1
Clec16a	0.00177726	-0.159293	0.025	0.117	1
Nab2	0.00177726	-0.181835	0.025	0.117	1
Fam76b	0.00178507	0.161895	0.104	0.009	1
Dusp26	0.00183539	-0.222042	0.061	0.18	1
Chpf	0.00184809	-0.241845	0.129	0.279	1
Nckap5	0.00185254	-0.226258	0.08	0.207	1
Dennd4a	0.00189114	-0.254752	0.067	0.189	1
Pde3b	0.0019203	0.304411	0.301	0.144	1
Hspe1	0.00198159	0.503101	0.644	0.477	1
Nme2	0.00199731	-0.411055	0.613	0.721	1
Hipk3	0.00200178	-0.387305	0.387	0.532	1
Cops6	0.00200217	-0.319449	0.245	0.405	1
Ifit1	0.00204224	0.389593	0.178	0.054	1
mt-Nd3	0.00205657	0.454848	0.472	0.315	1
Syne2	0.00212346	-0.190674	0.135	0.288	1
Rpl7l1	0.00217248	-0.213769	0.147	0.306	1
Osr1	0.00218318	0.410064	0.215	0.081	1
Pdlim7	0.00223461	-0.16919	0.061	0.18	1
Dstn	0.00223472	-0.358867	0.822	0.901	1
Prkci	0.00225383	-0.249919	0.123	0.261	1
Actn4	0.00232324	-0.271758	0.356	0.532	1
mt-Co1	0.00232699	0.910036	0.969	0.964	1
Syap1	0.00237335	0.144179	0.135	0.027	1
Cst3	0.00247347	-0.224493	0.945	0.982	1
Mrpl12	0.00251268	-0.259478	0.227	0.387	1
Wdtc1	0.00256927	0.164668	0.117	0.018	1
Gsta4	0.00257344	0.307658	0.35	0.189	1
Msi2	0.00264453	-0.25821	0.779	0.865	1
Grcc10	0.00265725	-0.412956	0.626	0.739	1
Srp9	0.00267873	-0.264806	0.472	0.676	1
Scarf2	0.0026825	-0.240946	0.19	0.351	1
Psmd8	0.00275218	-0.212031	0.258	0.441	1
Emc10	0.00275483	-0.341319	0.393	0.55	1
Thbs4	0.00277543	-0.228209	0.043	0.144	1
Rcan3	0.00278849	-0.191742	0.049	0.153	1
Tmem256	0.00278997	-0.305141	0.448	0.604	1
Ctdsp2	0.00281243	-0.316153	0.626	0.739	1
Lgmn	0.00285637	-0.237737	0.393	0.586	1
Xaf1	0.00288089	0.197009	0.178	0.054	1
Heatr6	0.0028854	0.144179	0.117	0.018	1
Rpl3	0.00288551	-0.299284	0.779	0.856	1
Lrrc58	0.0030246	-0.313914	0.227	0.396	1
Lgals1	0.00302693	-0.407923	0.81	0.91	1
Psmd4	0.00308801	-0.296881	0.344	0.532	1
Nnat	0.0030966	-0.660664	0.061	0.171	1
Rps10	0.00312736	-0.331282	0.853	0.937	1
Jun	0.00313314	0.674042	0.883	0.919	1
Gatad1	0.00313489	-0.268008	0.19	0.342	1
Arxes2	0.00313715	-0.169883	0.049	0.153	1
Jtb	0.00315203	-0.219243	0.166	0.315	1
Gnpda2	0.00316666	0.149949	0.147	0.036	1
Pnrc1	0.00319199	0.364616	0.528	0.369	1
Smg5	0.00319732	-0.172442	0.055	0.162	1
Dctn2	0.00320261	-0.26891	0.172	0.324	1
Igfbp7	0.00322562	0.376082	0.331	0.18	1
Ghitm	0.00324651	-0.295779	0.362	0.532	1
Mrvi1	0.00325067	-0.214826	0.11	0.243	1
Washc2	0.00329696	0.21539	0.202	0.072	1
Atp6v0b	0.00330256	-0.297973	0.362	0.523	1
Rps2	0.00337307	0.317303	0.724	0.541	1
Fchsd2	0.00338011	-0.224607	0.135	0.27	1
Clybl	0.00341353	-0.139275	0.043	0.144	1
Prpf4b	0.0034159	0.267806	0.245	0.108	1
C2cd5	0.00342156	-0.150415	0.049	0.153	1
Socs7	0.00344285	-0.174281	0.129	0.27	1
Atp1b1	0.00349453	0.421026	0.534	0.36	1
Gbp6	0.00351486	0.304825	0.252	0.108	1
Blcap	0.00352774	-0.305492	0.196	0.342	1
Canx	0.00352929	-0.301114	0.755	0.856	1
mt-Nd4	0.00354657	0.678557	0.828	0.685	1
Cd109	0.00362978	0.239684	0.245	0.108	1
Rpl38	0.0036419	-0.376143	0.834	0.865	1
Ywhaz	0.0036961	-0.279555	0.54	0.712	1
Paip2	0.00370534	-0.250608	0.46	0.622	1
Arhgef25	0.00374218	-0.298367	0.196	0.351	1
Sidt2	0.00376908	-0.265515	0.301	0.459	1
Rpl36al	0.00383521	-0.33192	0.552	0.676	1
Tap1	0.00387768	0.220621	0.294	0.144	1
Slc25a5	0.0039433	0.406694	0.405	0.261	1
Atp5j	0.00395736	0.238363	0.258	0.117	1
Rps27	0.00396748	0.448459	0.724	0.658	1
Ppp1r14a	0.00399554	-0.503907	0.656	0.748	1
Mrps34	0.00401909	-0.297154	0.178	0.315	1
Etl4	0.0040475	0.16244	0.141	0.036	1
Polr2k	0.00406464	-0.195858	0.172	0.324	1
Mid1ip1	0.00413295	-0.144589	0.319	0.514	1
Samd9l	0.00413545	0.159692	0.11	0.018	1
Camta1	0.0041767	-0.322366	0.184	0.324	1
Ube2g2	0.00420696	-0.285425	0.35	0.523	1
Fam129a	0.0042283	0.437952	0.503	0.342	1
Hspa9	0.00445776	-0.281479	0.509	0.694	1
Snapin	0.00446441	-0.201523	0.141	0.279	1
Sik3	0.00453931	-0.258379	0.417	0.586	1
Hsph1	0.0045719	0.542179	0.663	0.541	1
Enpep	0.00461174	-0.266256	0.239	0.396	1
Ets2	0.00461343	0.449925	0.497	0.369	1
Oasl2	0.004663	0.249768	0.233	0.099	1
Sema3c	0.00467114	-0.354781	0.834	0.91	1
Sptbn1	0.00468454	-0.306111	0.773	0.892	1
Spin1	0.00474479	-0.247981	0.301	0.459	1
Arid5a	0.00474595	-0.153433	0.031	0.117	1
Atp6v1f	0.00476459	-0.349492	0.442	0.595	1
Txnip	0.00479285	0.742029	0.871	0.829	1
Mgp	0.00502865	0.737151	0.485	0.342	1
Irf8	0.00505426	0.204186	0.276	0.126	1
Hmox2	0.00507113	0.16778	0.166	0.054	1
St6galnac6	0.00512881	-0.243383	0.16	0.297	1
Nrn1	0.00520379	-0.202549	0.043	0.135	1
Actn1	0.00521174	-0.297154	0.313	0.477	1
Calm1	0.00535225	0.453908	0.785	0.712	1
Cds1	0.00541631	-0.169883	0.043	0.135	1
Fau	0.00547062	-0.342808	0.865	0.874	1
Nkd1	0.00549611	0.250431	0.442	0.27	1
Cox17	0.00554299	-0.367716	0.405	0.541	1
Zfp260	0.00561904	0.180227	0.178	0.063	1
Ddx3y	0.00566037	-0.184739	0.086	0.198	1
Npy4r	0.00569833	-0.270519	0.331	0.505	1
Rpl31	0.00573193	0.445688	0.564	0.432	1
Ino80e	0.0057753	-0.202011	0.098	0.216	1
Plpp3	0.00581738	0.395736	0.577	0.414	1
Actb	0.00582212	-0.268494	0.969	0.982	1
Gclm	0.00584061	0.19443	0.202	0.081	1
Higd1a	0.00592196	-0.182776	0.564	0.712	1
Stk38l	0.00595582	-0.271065	0.276	0.432	1
Slc25a17	0.00599698	0.147092	0.135	0.036	1
Zfp524	0.00600148	-0.192913	0.061	0.162	1
Ndufa3	0.00600924	-0.200029	0.362	0.532	1
Csnk1g2	0.00601266	-0.280631	0.405	0.577	1
Hp1bp3	0.00604647	-0.215852	0.558	0.775	1
Rpl7	0.00604769	-0.338179	0.847	0.928	1
Uqcrb	0.00605783	0.270854	0.54	0.369	1
Dmtf1	0.00616071	0.144179	0.104	0.018	1
Timp1	0.00621575	-0.212206	0.086	0.198	1
Cpe	0.00625063	-0.287502	0.975	0.991	1
Ddr1	0.00630654	-0.268604	0.509	0.676	1
Pnn	0.00633148	0.216601	0.227	0.099	1
Ago2	0.0063427	-0.263971	0.147	0.279	1
Tecr	0.00635017	0.23179	0.258	0.126	1
Man1b1	0.00640794	-0.171696	0.074	0.18	1
Pkn1	0.00643502	-0.139275	0.049	0.144	1
Gpat4	0.00646268	-0.239997	0.135	0.261	1
Ino80d	0.00655237	-0.165459	0.104	0.225	1
Hs2st1	0.00665961	-0.167895	0.11	0.234	1
Klhdc8b	0.00675631	-0.255507	0.423	0.586	1
Ss18	0.00677248	-0.235244	0.325	0.495	1
Sec11c	0.00705307	-0.215727	0.153	0.288	1
Rdh14	0.00707822	0.16778	0.16	0.054	1
Gm11808	0.00713444	0.409568	0.534	0.405	1
Aatk	0.00717649	-0.289812	0.184	0.306	1
Eva1a	0.00731106	0.194726	0.172	0.063	1
2510002D24Rik	0.00734376	-0.152796	0.067	0.171	1
Hspa8	0.00740227	0.46518	0.945	0.955	1
Rpl13	0.00748035	-0.337102	0.902	0.928	1
Mras	0.00752752	0.145179	0.147	0.045	1
Krcc1	0.00753228	-0.176556	0.129	0.261	1
Rpl35a	0.00755525	-0.35159	0.859	0.937	1
Tmem129	0.00765466	-0.139275	0.067	0.171	1
Nenf	0.00772793	-0.308947	0.258	0.378	1
Gm8797	0.00772969	0.184978	0.221	0.099	1
Mtfr1l	0.00774798	-0.243744	0.337	0.514	1
Vezf1	0.0077994	-0.300556	0.429	0.604	1
Tspan7	0.0078628	0.155502	0.172	0.063	1
1810013L24Rik	0.00797428	0.151626	0.337	0.189	1
Man2a1	0.0080076	-0.139275	0.061	0.162	1
Zbtb20	0.00803471	-0.277917	0.73	0.829	1
Mrpl20	0.00803894	-0.236416	0.38	0.559	1
Eef1a1	0.00809793	-0.276218	1	1	1
Cox4i1	0.00810768	-0.294988	0.853	0.901	1
Maged2	0.00813887	0.251712	0.393	0.225	1
Ppm1l	0.00815414	0.305963	0.233	0.108	1
Rexo2	0.00821939	-0.208253	0.221	0.36	1
Ing1	0.00822268	-0.305193	0.264	0.414	1
Runx1	0.00824991	-0.139275	0.086	0.198	1
Slc25a25	0.00825022	0.16244	0.129	0.036	1
AW551984	0.00832273	-0.213275	0.129	0.252	1
Galk1	0.00835443	-0.234271	0.129	0.252	1
Ube2a	0.0083954	0.154787	0.129	0.036	1
Slit3	0.00840512	-0.129006	0.074	0.18	1
Ifi35	0.00841186	0.261976	0.344	0.207	1
Tgfa	0.0084255	-0.152498	0.061	0.162	1
Mcrip1	0.00843789	-0.220482	0.215	0.36	1
Smim7	0.00844969	-0.208253	0.215	0.36	1
Uqcr10	0.00848773	-0.311951	0.607	0.73	1
Cacul1	0.00871464	-0.224164	0.08	0.18	1
Kif1c	0.00872245	-0.194909	0.166	0.297	1
Cdk8	0.00876536	0.379724	0.27	0.423	1
Xxylt1	0.00879915	-0.127779	0.031	0.108	1
Emc1	0.00880434	-0.188518	0.135	0.261	1
Atp5k	0.00887482	-0.294926	0.632	0.757	1
Eif2s3x	0.00888905	-0.288652	0.27	0.405	1
Smad5	0.00889497	-0.160648	0.16	0.297	1
Msrb3	0.00895691	-0.279371	0.264	0.405	1
Fhl1	0.00896657	0.259469	0.239	0.117	1
Mxra8	0.00897309	0.244308	0.337	0.198	1
mt-Atp8	0.0089833	0.260132	0.141	0.045	1
Rgma	0.00900519	-0.279	0.313	0.468	1
Rnf123	0.00903491	-0.116191	0.031	0.108	1
Psmb4	0.00906499	-0.293414	0.644	0.748	1
Actg1	0.00907562	-0.247753	0.982	1	1
Plekhb2	0.00912753	-0.175076	0.184	0.324	1
Rnf149	0.00917074	0.281194	0.141	0.045	1
Igtp	0.00920403	0.460334	0.479	0.342	1
Dusp5	0.0093049	-0.362831	0.08	0.18	1
Numa1	0.00932024	-0.217949	0.276	0.423	1
D10Jhu81e	0.00932339	-0.285126	0.288	0.432	1
Irf3	0.00952781	0.134601	0.129	0.036	1
Gpc3	0.00967739	0.31585	0.19	0.081	1
Aprt	0.00967795	-0.234053	0.209	0.351	1
Aldh1a3	0.00975189	0.278934	0.301	0.162	1
Plxdc2	0.00975934	-0.294591	0.399	0.532	1
Atf3	0.00978475	0.338773	0.301	0.162	1
Zfp358	0.00979619	-0.130713	0.037	0.117	1
Igf2bp2	0.00979625	-0.142118	0.037	0.117	1
Ppp1r35	0.00986636	-0.167289	0.043	0.126	1
Zfp367	0.00989918	-0.18836	0.104	0.216	1
Tufm	0.0099501	-0.192856	0.104	0.216	1
Naxd	0.0100076	-0.166042	0.092	0.198	1
Tmed1	0.0101216	-0.172442	0.055	0.144	1
Rnf166	0.0101315	0.152752	0.141	0.045	1
Uck1	0.0101485	-0.171696	0.08	0.18	1
Uba52	0.010242	0.361075	0.442	0.306	1
Zmat2	0.0102941	-0.241525	0.282	0.423	1
Kdm6a	0.0102968	0.152752	0.153	0.054	1
Tshz2	0.0103017	-0.330064	0.552	0.676	1
Tomm6	0.0103507	-0.397867	0.405	0.495	1
Ube2s	0.0103887	-0.271758	0.393	0.532	1
Rdh10	0.0104115	-0.172678	0.11	0.225	1
mt-Nd1	0.0104315	0.606865	0.896	0.874	1
Hbegf	0.0104955	-0.164901	0.074	0.18	1
Ap5s1	0.010544	-0.133606	0.043	0.126	1
Cpox	0.0105517	0.137565	0.141	0.045	1
Mrpl15	0.0105553	-0.166651	0.067	0.162	1
Uqcrh	0.0106914	-0.303404	0.761	0.82	1
Slk	0.0107165	0.2065	0.337	0.198	1
Malsu1	0.0107205	0.137565	0.141	0.045	1
Casp3	0.0107397	0.177626	0.11	0.027	1
Mid2	0.01075	0.128498	0.11	0.027	1
Seh1l	0.0109114	-0.258856	0.147	0.261	1
Blmh	0.0109876	-0.266332	0.202	0.333	1
Psmd14	0.0109952	0.182653	0.178	0.072	1
Usp20	0.0112674	-0.164078	0.055	0.144	1
App	0.0112832	0.491829	0.822	0.829	1
Bpgm	0.0113079	-0.240377	0.233	0.378	1
Larp4	0.0113255	0.182653	0.166	0.063	1
Ugdh	0.0113259	0.224272	0.19	0.081	1
Dapk3	0.0114331	-0.170302	0.104	0.216	1
Fam92a	0.0114509	-0.177343	0.11	0.225	1
Sema4c	0.0115031	-0.192856	0.104	0.216	1
Gm6563	0.0115145	-0.163522	0.08	0.18	1
Map3k8	0.011549	0.128299	0.153	0.054	1
Golph3	0.0116044	-0.185817	0.319	0.486	1
Zfp791	0.0116134	-0.196265	0.067	0.162	1
Hoxd13	0.0116531	-0.236454	0.049	0.135	1
Col25a1	0.0116663	-0.11374	0.043	0.126	1
Cox6a1	0.0116744	-0.32838	0.681	0.775	1
Eif3e	0.011701	0.197111	0.307	0.171	1
Arnt	0.0117456	-0.139275	0.123	0.243	1
Igsf5	0.0117641	0.335967	0.54	0.378	1
Rassf3	0.0118143	-0.457288	0.319	0.45	1
Plac8	0.0118167	0.736278	0.184	0.081	1
Ddx49	0.0118435	-0.149922	0.092	0.198	1
Tob2	0.0118448	0.31777	0.479	0.36	1
Irgm1	0.0118535	0.259469	0.239	0.117	1
R3hcc1l	0.0118841	0.146127	0.141	0.045	1
Slc38a2	0.0119112	-0.198354	0.761	0.847	1
Tmem250-ps	0.0119723	-0.265591	0.184	0.306	1
Gprasp1	0.0119816	-0.241373	0.19	0.315	1
Ctnna2	0.0119925	-0.144668	0.067	0.162	1
Rgs7bp	0.0120811	0.30049	0.571	0.459	1
Pitpnc1	0.0120925	-0.214954	0.245	0.387	1
Gm10800	0.0120989	-0.292727	0.184	0.306	1
Gng5	0.0121122	0.154787	0.123	0.036	1
Lix1l	0.0121751	-0.222752	0.387	0.541	1
H3f3b	0.0121967	-0.232384	0.84	0.901	1
Atp1a1	0.0122587	-0.286251	0.718	0.838	1
Sgsm2	0.012262	-0.288579	0.227	0.36	1
Ikzf4	0.0123194	-0.163522	0.061	0.153	1
Rpp25l	0.0123634	-0.144792	0.061	0.153	1
Psmb9	0.0124962	0.150232	0.227	0.108	1
Abat	0.012513	-0.144668	0.08	0.18	1
Cct4	0.0125699	-0.197479	0.337	0.495	1
Mbtps1	0.0126059	0.191305	0.288	0.162	1
Ccnl2	0.0126873	0.195421	0.313	0.18	1
Pappa2	0.0126934	0.180164	0.123	0.036	1
Sdk1	0.012728	-0.141989	0.074	0.171	1
Hlx	0.0127506	0.236399	0.313	0.18	1
Pde3a	0.012794	-0.287055	0.693	0.793	1
Vcan	0.0129801	0.228381	0.135	0.045	1
Tkt	0.0131375	-0.16691	0.417	0.568	1
Tpm4	0.0131445	0.231563	0.374	0.243	1
Pkp4	0.0132075	-0.108369	0.055	0.144	1
Myo1e	0.0132419	-0.197156	0.288	0.423	1
Tnpo1	0.0132712	-0.168421	0.129	0.243	1
Srebf1	0.0133329	-0.147992	0.485	0.667	1
Ryr3	0.0133372	-0.191742	0.227	0.369	1
Sat1	0.013392	-0.420913	0.466	0.613	1
Bnip2	0.0133993	-0.213275	0.313	0.477	1
Cldn10	0.0134313	0.129912	0.123	0.036	1
Flot1	0.0134741	-0.205749	0.184	0.315	1
Tle4	0.0135463	-0.183597	0.178	0.306	1
Rala	0.0136188	-0.192757	0.184	0.315	1
Ndrg1	0.0136894	0.276407	0.307	0.18	1
Cct5	0.0137259	-0.257919	0.423	0.577	1
Sem1	0.013841	-0.289287	0.632	0.712	1
Sertad1	0.0138576	-0.278971	0.325	0.45	1
Nhlrc2	0.0138973	0.134601	0.135	0.045	1
Kcnj3	0.0139237	-0.111369	0.049	0.135	1
Cnot8	0.0139247	-0.175801	0.227	0.36	1
Cyba	0.0140183	-0.188393	0.448	0.631	1
Ibtk	0.0140373	-0.120556	0.086	0.189	1
Tmem246	0.0141045	-0.234177	0.202	0.324	1
Otulin	0.0141832	-0.148861	0.166	0.297	1
Pomp	0.0141909	-0.260027	0.503	0.631	1
Fat3	0.0142092	-0.125779	0.08	0.18	1
Timm22	0.0142388	-0.144436	0.098	0.207	1
Agpat5	0.0142613	-0.126359	0.104	0.216	1
Ndufa11	0.0143133	-0.299463	0.681	0.766	1
Rps8	0.0143244	-0.232097	0.969	0.964	1
Cmas	0.0143639	-0.134506	0.147	0.27	1
Ctsb	0.014455	-0.161217	0.54	0.667	1
Gnb1	0.0145101	-0.290384	0.528	0.667	1
Hmces	0.0145433	0.145179	0.147	0.054	1
Mllt6	0.0149018	-0.131101	0.067	0.162	1
Gm973	0.0149228	0.216206	0.16	0.063	1
Dip2c	0.0149675	-0.209177	0.141	0.252	1
Sgta	0.0151284	-0.125978	0.245	0.405	1
Ldb2	0.0151725	-0.222116	0.454	0.604	1
Arglu1	0.0152601	0.142761	0.239	0.117	1
Gadd45g	0.0152984	0.583396	0.785	0.721	1
Nexn	0.0153274	-0.329881	0.282	0.396	1
Nfix	0.0153424	-0.211108	0.264	0.387	1
Rps19bp1	0.0154244	0.128498	0.104	0.027	1
Stc1	0.0155566	-0.342009	0.123	0.225	1
1700021F05Rik	0.0156483	-0.195063	0.117	0.225	1
Atp13a3	0.0157949	-0.118213	0.092	0.198	1
Anxa6	0.0158042	0.224846	0.405	0.27	1
Ifi27	0.015928	-0.191742	0.239	0.378	1
Ap1s1	0.0159634	-0.214682	0.209	0.333	1
Fhl2	0.0160032	-0.269132	0.663	0.775	1
Ap1s2	0.0163639	0.249768	0.227	0.117	1
Nob1	0.0164406	-0.172678	0.11	0.216	1
Wfdc1	0.0164905	-0.230423	0.571	0.685	1
Ctsa	0.0166832	-0.224811	0.141	0.252	1
Tmbim1	0.0167028	-0.259145	0.307	0.432	1
Cald1	0.0167476	-0.249978	0.644	0.802	1
Cdon	0.0167623	-0.220889	0.356	0.495	1
Rps28	0.016839	-0.255971	0.81	0.892	1
S100a10	0.0168844	0.251778	0.454	0.306	1
Nap1l4	0.0169655	-0.188184	0.282	0.414	1
Vps4a	0.0172758	-0.139275	0.11	0.216	1
Gadd45b	0.0172859	0.418576	0.485	0.351	1
Hhip	0.0174947	0.18762	0.129	0.045	1
Ptprm	0.0175006	-0.172883	0.184	0.306	1
Ext1	0.0175473	-0.146808	0.123	0.234	1
Dgkh	0.0175774	-0.151429	0.16	0.279	1
Sos1	0.0176327	-0.259569	0.117	0.216	1
Vps13d	0.0177354	-0.175801	0.166	0.279	1
Rgmb	0.0179006	-0.175076	0.178	0.297	1
Hexa	0.0180997	-0.161167	0.245	0.387	1
Btg2	0.0181296	0.71614	0.472	0.36	1
Tmem55b	0.0181338	0.166404	0.196	0.09	1
Ints6l	0.0181684	0.214804	0.313	0.189	1
Nrbp1	0.0182687	-0.211425	0.221	0.342	1
Wdr83os	0.0184035	-0.159083	0.239	0.378	1
Slc38a7	0.01847	-0.155763	0.067	0.153	1
Tmem33	0.0185672	-0.185387	0.184	0.297	1
Rnf187	0.0186626	-0.267749	0.399	0.55	1
Cck	0.0187153	-0.59439	0.178	0.288	1
Zfp768	0.0187911	-0.147687	0.049	0.126	1
Cox8a	0.018942	0.309911	0.454	0.342	1
Syt11	0.0189902	-0.262249	0.337	0.459	1
Thrap3	0.0190715	0.17663	0.344	0.207	1
Tacr3	0.0191253	-0.107629	0.037	0.108	1
Crtc2	0.0191586	-0.126075	0.104	0.207	1
Rcan1	0.0192335	-0.194137	0.049	0.126	1
Tmeff2	0.019346	-0.125144	0.037	0.108	1
Aqr	0.0194286	-0.16097	0.067	0.153	1
B4galt1	0.0195352	-0.152796	0.074	0.162	1
Mrpl2	0.0195384	-0.156092	0.184	0.306	1
Pth1r	0.0196547	-0.30898	0.319	0.45	1
Rps26	0.0196636	-0.230601	0.767	0.874	1
Exoc6b	0.0197162	-0.162482	0.129	0.234	1
Sdhd	0.0197561	-0.266825	0.325	0.441	1
F3	0.0199001	-0.265686	0.104	0.198	1
Eef1e1	0.0199634	-0.182344	0.067	0.153	1
Nudt3	0.0199667	-0.253358	0.294	0.432	1
Vamp5	0.020051	-0.234555	0.497	0.595	1
Elmo1	0.020134	-0.125144	0.043	0.117	1
Gm9774	0.020134	-0.125144	0.043	0.117	1
Ctsz	0.0201462	-0.172633	0.288	0.423	1
Cdh3	0.020149	-0.14455	0.098	0.198	1
Map1lc3a	0.02016	-0.268808	0.669	0.766	1
Eef2kmt	0.0203068	-0.155042	0.092	0.189	1
Anxa5	0.0203888	0.324833	0.472	0.369	1
Fam110b	0.0204143	0.152752	0.141	0.054	1
Rpl35	0.0204161	0.319342	0.442	0.333	1
Psma1	0.020768	0.1773	0.448	0.288	1
Dnaja1	0.0207728	0.376701	0.669	0.577	1
Zdhhc20	0.0208048	-0.129221	0.135	0.252	1
Zcchc24	0.0208418	-0.200675	0.202	0.324	1
Supt5	0.0209272	-0.190765	0.221	0.342	1
Plbd2	0.0209832	-0.120556	0.098	0.198	1
Cdipt	0.0211069	-0.172225	0.19	0.315	1
Ptk2	0.0211193	-0.16615	0.16	0.279	1
Ndufb7	0.0213098	-0.329752	0.558	0.64	1
Pttg1	0.0214159	-0.156348	0.245	0.378	1
Rnf138	0.0214376	-0.102244	0.043	0.117	1
Kif1a	0.0214663	-0.198484	0.11	0.207	1
Macrod2	0.0215571	-0.102244	0.049	0.126	1
Xkr4	0.0215571	-0.102244	0.049	0.126	1
Eif3j1	0.0216832	-0.167844	0.153	0.27	1
Vps36	0.0217276	-0.160033	0.098	0.198	1
Ankib1	0.0217765	-0.115428	0.104	0.207	1
Mpnd	0.0218184	-0.149056	0.16	0.279	1
Tomm7	0.0218525	-0.174819	0.448	0.604	1
Alg5	0.0218581	-0.116732	0.043	0.117	1
Iws1	0.0220073	0.135832	0.141	0.054	1
N4bp1	0.0220464	-0.115942	0.098	0.198	1
Cars	0.0221654	-0.105327	0.049	0.126	1
Dpp10	0.0221787	0.282189	0.613	0.486	1
Ramp2	0.0222098	-0.213769	0.172	0.279	1
Rpl10-ps3	0.0222899	-0.192757	0.196	0.315	1
Acacb	0.0223682	-0.228642	0.166	0.27	1
Klhl24	0.0224344	-0.149259	0.147	0.261	1
Mta3	0.0224698	0.129428	0.215	0.108	1
Lrp1	0.0225812	-0.116042	0.472	0.649	1
Bok	0.0225874	-0.199882	0.16	0.27	1
Gng11	0.0226228	0.220753	0.313	0.189	1
Mamdc4	0.0226345	0.172237	0.301	0.171	1
Gpatch8	0.0226354	-0.128548	0.08	0.171	1
Phlda1	0.0226544	0.540015	0.319	0.198	1
Morf4l1	0.0227072	-0.292521	0.761	0.811	1
Ahnak	0.022773	0.306004	0.742	0.667	1
9530077C05Rik	0.0228033	-0.112002	0.074	0.162	1
Tmem120a	0.0228386	-0.139275	0.08	0.171	1
Nipsnap1	0.0228885	-0.106853	0.061	0.144	1
Spopl	0.0229785	-0.103101	0.049	0.126	1
Pnp	0.0230638	0.261725	0.325	0.207	1
Tprgl	0.0231203	-0.208357	0.534	0.64	1
Sbno2	0.0231246	-0.28732	0.258	0.378	1
Cct7	0.0232641	-0.21418	0.485	0.64	1
AC154200.1	0.023458	-0.185387	0.184	0.297	1
Tcf4	0.0235129	-0.241252	0.626	0.766	1
Adgre5	0.0235404	0.204133	0.172	0.081	1
Serping1	0.0236177	0.236822	0.11	0.036	1
Klf7	0.0236776	-0.179168	0.221	0.342	1
Rnf103	0.0238207	0.135348	0.19	0.09	1
Fam46a	0.0238617	0.24464	0.153	0.063	1
Lzts2	0.0239131	0.182653	0.288	0.171	1
Mgst3	0.0239208	-0.227811	0.307	0.432	1
Selenot	0.0240034	-0.185614	0.528	0.667	1
Cbx4	0.0240154	0.170053	0.11	0.036	1
Snrnp48	0.0240324	0.126737	0.153	0.063	1
Flna	0.0240437	-0.251913	0.822	0.838	1
Entpd1	0.0242829	0.211222	0.301	0.18	1
Ilk	0.0242889	0.196012	0.27	0.162	1
Nrtn	0.0243403	-0.350779	0.515	0.568	1
Ndufs5	0.0250595	-0.222933	0.423	0.568	1
Dexi	0.0250958	0.126737	0.166	0.072	1
Sde2	0.0251307	0.12966	0.178	0.081	1
C1s1	0.0252142	0.35034	0.46	0.324	1
Gm11361	0.0253487	-0.162991	0.104	0.198	1
Pcnx	0.0254414	-0.170984	0.098	0.189	1
Ddit4	0.0254754	0.293685	0.202	0.108	1
Pid1	0.0256517	0.12376	0.11	0.036	1
Mrpl37	0.0256704	-0.149691	0.117	0.216	1
Sumo3	0.0257068	0.198595	0.448	0.297	1
Tmem59	0.0257577	0.202417	0.479	0.351	1
Hoxd11	0.0258067	0.175927	0.233	0.126	1
Ccnd3	0.0259233	-0.384387	0.472	0.541	1
Chrdl1	0.0259291	0.199777	0.227	0.126	1
Emc3	0.0261702	-0.260581	0.276	0.378	1
Hspb11	0.0262051	0.142296	0.123	0.045	1
BC005561	0.0262645	0.134601	0.11	0.036	1
Prkg1	0.0263392	-0.24276	0.601	0.712	1
Ror2	0.0263709	-0.160033	0.098	0.189	1
Thoc1	0.0264661	-0.166042	0.092	0.18	1
Mtx2	0.0264939	0.100044	0.11	0.036	1
Kcnmb1	0.0264939	0.100044	0.11	0.036	1
Chmp1a	0.0267693	-0.146096	0.215	0.342	1
Eloc	0.027024	-0.262132	0.337	0.45	1
Nup133	0.0272337	0.126866	0.123	0.045	1
Prdx1	0.0272495	-0.246673	0.687	0.793	1
Acaca	0.0272742	0.160849	0.172	0.081	1
Tjp2	0.027481	-0.182344	0.153	0.261	1
S100a6	0.0276796	-0.291642	0.853	0.892	1
Fmr1	0.0276983	0.145239	0.209	0.108	1
Nrp1	0.0279332	-0.190564	0.074	0.153	1
Agpat4	0.0281972	-0.262546	0.221	0.333	1
Rerg	0.0282516	0.155502	0.135	0.054	1
Urod	0.0282586	0.168509	0.196	0.099	1
Pet100	0.0282951	-0.172225	0.202	0.315	1
Gm1673	0.0283164	-0.176611	0.086	0.171	1
Hmgn2	0.0283217	0.112264	0.215	0.108	1
Clmp	0.0283389	0.346406	0.847	0.784	1
Zbtb38	0.0285372	-0.153774	0.172	0.288	1
Atf4	0.0285967	-0.160439	0.564	0.73	1
Emc6	0.0288203	-0.202601	0.202	0.315	1
Znhit1	0.0289041	-0.191742	0.184	0.288	1
Atp2b1	0.0290292	0.418031	0.644	0.559	1
Rnf24	0.0290803	-0.162482	0.129	0.225	1
Gm42688	0.0290913	0.129912	0.135	0.054	1
Cdc27	0.0291215	0.166002	0.172	0.081	1
Atp5g3	0.0291301	-0.263146	0.798	0.874	1
Cntn1	0.0292042	-0.170984	0.086	0.171	1
Amotl1	0.0293084	-0.2432	0.454	0.568	1
Serf2	0.0293322	-0.291278	0.822	0.865	1
Adcy3	0.029406	0.153507	0.16	0.072	1
Fis1	0.029504	-0.117181	0.485	0.649	1
Adnp	0.029544	-0.164366	0.141	0.243	1
Plcb1	0.0295857	-0.1252	0.19	0.306	1
Srek1	0.0296947	0.213027	0.325	0.207	1
Gm42420	0.0297036	-0.249063	0.245	0.351	1
Herc2	0.0297061	0.149703	0.184	0.09	1
Rpl36	0.0297583	-0.293548	0.687	0.775	1
Inpp5a	0.0299575	-0.245954	0.485	0.586	1
Trim47	0.0299718	0.141534	0.172	0.081	1
Rpl6	0.0300316	0.243499	0.675	0.568	1
Ube2l3	0.0301407	-0.156977	0.221	0.333	1
Tspo	0.0303446	-0.245069	0.583	0.667	1
Zfp445	0.0303825	0.138115	0.209	0.108	1
Magt1	0.0303995	0.207239	0.184	0.09	1
Smarcc1	0.030402	-0.139275	0.092	0.18	1
Mcur1	0.0305129	-0.136701	0.141	0.243	1
Islr	0.0305965	0.242404	0.472	0.333	1
Hgs	0.0306618	-0.124008	0.117	0.216	1
Atrnl1	0.030696	-0.160776	0.233	0.351	1
Cfl1	0.0307364	0.238687	0.558	0.441	1
Sae1	0.0308081	-0.281028	0.27	0.378	1
Fmnl2	0.0308957	-0.136807	0.147	0.252	1
Runx1t1	0.030925	-0.204566	0.436	0.577	1
Hdac9	0.0309355	-0.220195	0.221	0.333	1
Fkbp4	0.0309988	-0.200084	0.356	0.477	1
Hnrnpa3	0.0310081	-0.180432	0.479	0.613	1
Rnf20	0.0312011	-0.226881	0.172	0.27	1
Tpt1	0.0312352	-0.153774	0.975	1	1
Dclk1	0.0313573	-0.150957	0.16	0.27	1
Tcf3	0.031568	-0.1018	0.104	0.198	1
Uqcr11	0.0317029	-0.249731	0.479	0.631	1
Akt1	0.0317574	0.182653	0.202	0.108	1
Shisa2	0.0317781	0.175767	0.215	0.117	1
Zfp703	0.0319416	0.134155	0.147	0.063	1
Rpl36a	0.0320893	-0.247335	0.718	0.811	1
Exoc5	0.0321954	0.14115	0.258	0.144	1
Dcaf6	0.0323576	0.120726	0.147	0.063	1
Pkdcc	0.0324575	0.284967	0.497	0.396	1
Lemd3	0.0325036	-0.141989	0.08	0.162	1
Pde5a	0.0325468	-0.131282	0.092	0.18	1
Csnk1a1	0.0326951	-0.183774	0.687	0.775	1
Tpi1	0.0327744	-0.227883	0.46	0.568	1
Eif2s1	0.0328723	0.113112	0.135	0.054	1
Fbxo10	0.0328723	0.113112	0.135	0.054	1
Rps15a	0.0328832	-0.195231	0.755	0.856	1
Hdgf	0.0329463	-0.243972	0.423	0.55	1
Slc27a4	0.0329954	-0.114891	0.086	0.171	1
Isg15	0.0330636	0.301008	0.221	0.126	1
Tspan6	0.0331003	-0.151429	0.178	0.288	1
Cystm1	0.0331044	-0.215288	0.153	0.252	1
Fra10ac1	0.0332035	-0.139275	0.055	0.126	1
Chmp4b	0.0332082	-0.206849	0.442	0.568	1
Rack1	0.0332465	-0.241722	0.706	0.811	1
Acp2	0.0332829	-0.173568	0.135	0.234	1
4930402H24Rik	0.0333356	-0.239304	0.356	0.477	1
Pik3c2a	0.0333597	0.187263	0.202	0.108	1
Atxn7	0.0334168	0.131254	0.135	0.054	1
Psap	0.0334437	-0.153848	0.865	0.901	1
Letm1	0.0335583	0.175767	0.202	0.108	1
Rps27rt	0.0335729	-0.136524	0.067	0.144	1
1700020I14Rik	0.0337275	-0.189398	0.411	0.532	1
2700081O15Rik	0.0337413	-0.182344	0.067	0.144	1
Thoc6	0.0337428	-0.139275	0.074	0.153	1
Fubp3	0.0337479	-0.117742	0.086	0.171	1
Fastkd2	0.0337904	-0.130911	0.061	0.135	1
Fgf2	0.0337907	-0.174966	0.061	0.135	1
Nfe2l1	0.0339069	-0.216316	0.466	0.604	1
Ndufc1	0.034189	-0.20034	0.337	0.459	1
Ric8b	0.0343111	0.163288	0.276	0.162	1
Gm26917	0.0343343	0.313964	0.393	0.514	1
Msh2	0.0344029	-0.128048	0.055	0.126	1
C230088H06Rik	0.0344032	-0.139275	0.055	0.126	1
Tmem39a	0.0344142	-0.133606	0.043	0.108	1
Parl	0.0344189	-0.178803	0.147	0.243	1
Edf1	0.0344857	0.191504	0.215	0.117	1
Klf10	0.0345297	0.176081	0.239	0.135	1
Kras	0.0345793	0.12376	0.301	0.18	1
Atp6ap1	0.034594	-0.191742	0.509	0.631	1
Cstf3	0.0346333	-0.114328	0.074	0.153	1
Vti1b	0.0346779	-0.194316	0.319	0.45	1
Cep44	0.0346838	0.139356	0.104	0.036	1
Rbms1	0.0350466	-0.260581	0.454	0.55	1
Me1	0.0351582	-0.177458	0.374	0.495	1
Mre11a	0.035344	-0.117248	0.067	0.144	1
Ssr3	0.0354286	-0.258286	0.583	0.649	1
Rasa3	0.0354768	-0.227389	0.258	0.36	1
Hmgn5	0.035523	-0.17404	0.245	0.369	1
Mvb12b	0.0356483	-0.111369	0.067	0.144	1
Retreg3	0.0356525	-0.128304	0.067	0.144	1
Arl6ip5	0.0357618	0.132188	0.227	0.126	1
Sord	0.03582	0.115897	0.104	0.036	1
Ap1m1	0.03582	0.115897	0.104	0.036	1
Tmem150a	0.03582	0.115897	0.104	0.036	1
Esr1	0.03582	0.115897	0.104	0.036	1
Fam199x	0.0358435	-0.136645	0.092	0.18	1
Rnf6	0.0359883	-0.151429	0.172	0.279	1
Zmiz1	0.0360237	-0.16615	0.178	0.279	1
Slc39a14	0.0360788	-0.13398	0.092	0.18	1
Ginm1	0.0361717	0.174014	0.288	0.18	1
Dad1	0.0362207	0.115215	0.184	0.09	1
Tspan4	0.0362784	-0.200675	0.11	0.198	1
Calhm2	0.0362936	-0.248686	0.27	0.378	1
Hsf2	0.0363982	-0.119684	0.055	0.126	1
Spry4	0.0364187	-0.114891	0.086	0.171	1
Gm10036	0.0364309	-0.108369	0.061	0.135	1
Ptpra	0.0364792	-0.281294	0.331	0.414	1
Rps24	0.0366247	-0.27114	0.828	0.901	1
Ooep	0.0368379	0.146974	0.227	0.126	1
Cspg4	0.0369697	-0.264157	0.362	0.468	1
Ppp1r12a	0.0370099	0.313673	0.644	0.595	1
Cc2d2a	0.0370768	-0.110394	0.086	0.171	1
Mgll	0.0371652	-0.236971	0.515	0.64	1
Slc38a1	0.0371836	0.199527	0.399	0.27	1
Rpa3	0.0371911	-0.111369	0.061	0.135	1
Nfib	0.0372732	-0.263635	0.393	0.495	1
Emd	0.037395	-0.137117	0.258	0.378	1
Tmem50a	0.0374125	-0.298851	0.675	0.757	1
Itgav	0.0374737	-0.238536	0.276	0.387	1
Lamc3	0.0377514	0.104651	0.233	0.126	1
Tmem160	0.0377901	-0.240204	0.252	0.36	1
Bckdha	0.0378196	-0.129006	0.135	0.234	1
Oaz1	0.0378413	-0.193177	0.865	0.901	1
Gm26870	0.0378559	-0.66991	0.785	0.829	1
Ptch1	0.0378744	0.303176	0.534	0.423	1
Dnm1	0.0379529	-0.114328	0.061	0.135	1
Znrd1	0.0380263	0.156181	0.166	0.081	1
Gm27029	0.0380952	-0.148673	0.178	0.288	1
Pam	0.0381282	-0.189378	0.589	0.703	1
Ctcf	0.0381324	-0.131933	0.153	0.261	1
Nkiras1	0.038146	0.119088	0.117	0.045	1
Col16a1	0.038211	-0.123678	0.123	0.216	1
Slc35e3	0.0386022	-0.100053	0.061	0.135	1
Mtch1	0.0386973	-0.114851	0.374	0.523	1
Cabin1	0.0387302	0.135832	0.153	0.072	1
Hcfc1r1	0.0387875	-0.16615	0.166	0.261	1
Gm49378	0.0388471	-0.149691	0.11	0.198	1
Rpl18a	0.0391206	0.270178	0.699	0.586	1
Grhl1	0.0391752	-0.173407	0.098	0.18	1
Tbcb	0.0392803	-0.171265	0.227	0.342	1
Dlst	0.0393261	0.147783	0.27	0.162	1
Uqcc1	0.0393704	-0.109075	0.067	0.144	1
C2cd3	0.039394	-0.103101	0.061	0.135	1
Dusp11	0.0394947	0.146127	0.245	0.144	1
Phf21a	0.0395069	0.193881	0.252	0.153	1
2310011J03Rik	0.0395393	-0.204978	0.129	0.216	1
Dysf	0.0395595	-0.108369	0.049	0.117	1
1110051M20Rik	0.0395666	-0.192856	0.129	0.216	1
Ift57	0.0395694	0.203117	0.209	0.117	1
Ptpn2	0.0395821	-0.20437	0.166	0.261	1
Sod2	0.0397636	-0.188441	0.313	0.432	1
Taf9b	0.0398513	-0.100053	0.055	0.126	1
Mrps24	0.039907	0.125287	0.141	0.063	1
Araf	0.0399494	-0.247474	0.264	0.36	1
Ddx18	0.0401651	0.153047	0.178	0.09	1
Ralgapb	0.0402295	-0.167289	0.117	0.207	1
Kat2b	0.0402614	-0.149922	0.301	0.432	1
Synj1	0.0402744	0.122217	0.129	0.054	1
Pitpna	0.0403429	-0.132611	0.227	0.342	1
Tmem158	0.0403734	0.401294	0.442	0.324	1
Tgfbr3	0.0406155	0.206017	0.35	0.234	1
Med13	0.0407036	-0.102933	0.166	0.279	1
H3f3a	0.0412196	0.355746	0.699	0.667	1
Itfg1	0.0413133	0.180676	0.344	0.225	1
Ckap5	0.0415593	0.12966	0.178	0.09	1
Alas1	0.0418093	0.109939	0.141	0.063	1
Ccndbp1	0.0422168	-0.139275	0.215	0.333	1
Nktr	0.0422373	-0.134506	0.178	0.288	1
Rcc2	0.0422777	-0.154382	0.141	0.234	1
Rps17	0.042416	-0.207214	0.779	0.865	1
Rps4x	0.042664	-0.234259	0.834	0.865	1
B3gnt2	0.0426787	-0.170665	0.172	0.27	1
Sun2	0.0428682	-0.212844	0.264	0.369	1
Fgfr3	0.0432793	0.182653	0.331	0.216	1
Ppp3r1	0.0433485	-0.181437	0.429	0.559	1
Neurl1b	0.0434188	-0.156657	0.258	0.369	1
Itm2c	0.0436732	-0.202342	0.92	1	1
Trnau1ap	0.0437007	-0.132079	0.166	0.27	1
Wdr6	0.0438597	-0.193565	0.252	0.369	1
Tfpi	0.0441342	0.146974	0.245	0.144	1
Rhoj	0.0442528	-0.150734	0.209	0.315	1
Scd1	0.0443427	-0.204505	0.196	0.297	1
Rps20	0.0443997	-0.213953	0.785	0.883	1
Slc4a4	0.0445821	-0.228084	0.601	0.73	1
Ube2m	0.0446681	-0.103398	0.129	0.225	1
Sp7	0.0448029	0.149703	0.196	0.108	1
Usp5	0.0448212	0.191713	0.227	0.135	1
Snap23	0.0451211	0.12376	0.141	0.063	1
Tspan12	0.045407	-0.115571	0.239	0.36	1
Eif2b3	0.045414	-0.147312	0.092	0.171	1
Bex3	0.0454899	0.149486	0.252	0.153	1
Gadd45gip1	0.0455596	-0.212308	0.178	0.27	1
Serhl	0.0459049	-0.178803	0.141	0.234	1
Borcs6	0.0459745	-0.102141	0.233	0.351	1
Gaa	0.0460126	-0.170169	0.301	0.423	1
Hmgb1	0.0460419	-0.228912	0.497	0.586	1
Ccdc12	0.0461288	-0.126075	0.104	0.189	1
Fyco1	0.0463081	-0.126359	0.117	0.207	1
Aagab	0.0465015	-0.226881	0.172	0.261	1
Map1lc3b	0.0466893	-0.220734	0.638	0.739	1
Rpl9-ps6	0.0467279	-0.292256	0.479	0.577	1
Rab29	0.0468058	0.10104	0.141	0.063	1
Insig2	0.0469188	0.161895	0.178	0.09	1
P4ha1	0.0470979	-0.170665	0.16	0.252	1
Snx21	0.0472832	-0.128548	0.098	0.18	1
Tm9sf2	0.0474273	-0.100686	0.503	0.667	1
Slc12a4	0.0474691	-0.136701	0.135	0.225	1
Terf2ip	0.0478488	-0.149922	0.092	0.171	1
Wbp1l	0.0479363	0.182653	0.227	0.135	1
Habp4	0.0480124	-0.192804	0.147	0.234	1
Tmub2	0.0484401	-0.151188	0.196	0.297	1
Washc3	0.0485759	-0.112607	0.098	0.18	1
Ndufb2	0.0487678	-0.19933	0.423	0.55	1
Serinc3	0.048831	-0.202949	0.675	0.793	1
Twf2	0.0489218	-0.16097	0.074	0.144	1
Tmem176b	0.0492179	0.234883	0.571	0.432	1
Adam10	0.0492709	0.184821	0.27	0.171	1
Chchd1	0.04948	-0.141665	0.172	0.27	1
Timm8b	0.0495201	0.128116	0.196	0.108	1
Cyb5r3	0.0495622	-0.216443	0.344	0.45	1
Tmx2	0.049724	-0.160776	0.27	0.387	1
Ndufb11	0.0498765	0.216517	0.429	0.306	1
Bst2	0.0500653	0.343616	0.509	0.423	1
Zfp644	0.0501056	-0.120963	0.092	0.171	1
Mcrs1	0.0503952	-0.154072	0.16	0.252	1
Elf2	0.0504812	-0.177749	0.264	0.378	1
Nsmce3	0.0507018	-0.186803	0.239	0.342	1
Dhrs3	0.050788	-0.117742	0.092	0.171	1
Irf9	0.0509101	0.18433	0.485	0.36	1
Top1	0.0510006	-0.197691	0.276	0.387	1
Osgep	0.0510191	-0.173222	0.282	0.387	1
Ppp1r11	0.0510789	0.150783	0.147	0.072	1
Ufc1	0.0511084	-0.115988	0.27	0.396	1
Ogfod1	0.0511687	0.126866	0.11	0.045	1
Grin3a	0.0513082	-0.136856	0.147	0.243	1
Cmss1	0.0513693	0.322539	0.423	0.523	1
Gm21949	0.0515102	-0.185668	0.184	0.288	1
Mdp1	0.0517788	0.137565	0.221	0.126	1
Cnpy2	0.051838	-0.170984	0.202	0.306	1
Camsap1	0.0518876	0.144307	0.172	0.09	1
Aldh9a1	0.0520362	0.1582	0.135	0.063	1
Aff3	0.052044	0.137565	0.123	0.054	1
1810037I17Rik	0.0520914	-0.202273	0.534	0.667	1
Zc3hav1	0.0521065	0.157443	0.184	0.099	1
Ano10	0.0521172	-0.160234	0.19	0.288	1
H2-Q4	0.052274	0.156181	0.147	0.072	1
Rpl41	0.0522848	-0.158932	0.963	0.973	1
Edem3	0.0524675	-0.136524	0.074	0.144	1
Cfap43	0.0525128	-0.151941	0.123	0.207	1
Zfp503	0.0527066	0.226268	0.491	0.342	1
Cfh	0.0529745	0.168154	0.135	0.063	1
Dtx3	0.0533279	-0.169453	0.209	0.306	1
Gapdh	0.0533695	0.254291	0.442	0.342	1
Wiz	0.053445	-0.114891	0.086	0.162	1
Bmpr1b	0.0534627	0.189051	0.264	0.171	1
Setd5	0.0536919	-0.128548	0.086	0.162	1
Impa1	0.0536919	0.13871	0.147	0.072	1
Sacm1l	0.0540282	-0.162991	0.08	0.153	1
Mrpl45	0.054042	0.103407	0.11	0.045	1
Mtmr4	0.0540422	0.111269	0.11	0.045	1
Gli1	0.0540422	0.119088	0.11	0.045	1
Ndufs3	0.0541741	-0.213275	0.288	0.387	1
Slc25a20	0.0542359	0.114482	0.123	0.054	1
Hoxb5os	0.0544334	-0.223106	0.362	0.486	1
Camk1	0.0545246	-0.157165	0.141	0.225	1
Gchfr	0.054554	0.122217	0.11	0.045	1
Uck2	0.0546237	-0.114328	0.074	0.144	1
Fubp1	0.0548468	-0.129427	0.135	0.225	1
Fam120a	0.0550893	-0.146543	0.38	0.514	1
Lrrc8c	0.0550921	-0.203051	0.313	0.423	1
Zmiz2	0.0551682	-0.141989	0.067	0.135	1
H2afj	0.0551968	-0.239616	0.178	0.27	1
Sulf1	0.0555772	0.143327	0.135	0.063	1
Mfn2	0.0555882	-0.128548	0.086	0.162	1
Hyou1	0.0556837	-0.117742	0.086	0.162	1
Tep1	0.0557621	0.128299	0.135	0.063	1
Romo1	0.0558113	-0.251189	0.54	0.631	1
Ankfy1	0.0559262	-0.141574	0.209	0.315	1
H2afz	0.055969	0.245818	0.325	0.234	1
Amz2	0.0560564	-0.112002	0.08	0.153	1
Ifitm1	0.0562741	0.197009	0.123	0.054	1
Ncaph2	0.0563949	-0.172225	0.19	0.288	1
Ciapin1	0.0564925	0.106704	0.123	0.054	1
Eps15	0.0564965	-0.124324	0.166	0.261	1
Brd3	0.0567018	0.148706	0.227	0.135	1
Tcf21	0.0567437	0.139798	0.16	0.081	1
Dact3	0.0568498	-0.191742	0.227	0.324	1
Acss1	0.0569524	-0.130911	0.061	0.126	1
Adprm	0.0572348	0.113112	0.135	0.063	1
AC149090.1	0.0574568	-0.131621	0.123	0.207	1
Dab2ip	0.0575014	-0.141619	0.221	0.324	1
Man2a2	0.0575172	-0.16615	0.153	0.243	1
Slc25a46	0.0579645	0.116528	0.184	0.099	1
Smtn	0.0580868	0.177992	0.19	0.108	1
Nsf	0.058108	0.122281	0.16	0.081	1
Fbln5	0.058147	-0.182802	0.117	0.198	1
Trpc1	0.0582852	0.163288	0.258	0.162	1
Serpinb6a	0.0585205	-0.147571	0.423	0.568	1
Ggnbp2	0.0585592	0.12376	0.38	0.252	1
Rasl11b	0.0586589	-0.447397	0.313	0.405	1
Nr4a2	0.0586592	-0.141531	0.178	0.279	1
Nck1	0.058722	0.113112	0.123	0.054	1
Stx5a	0.0587585	0.117883	0.147	0.072	1
Chd4	0.0588588	-0.240084	0.503	0.595	1
Upf3b	0.0592	-0.162482	0.11	0.189	1
Cyp51	0.0592471	-0.144028	0.153	0.243	1
Zcchc14	0.0595413	-0.145847	0.252	0.36	1
Ube2d2a	0.0596381	-0.181653	0.337	0.45	1
Frmd4b	0.0597578	-0.144668	0.067	0.135	1
Spats2	0.0598498	0.114863	0.147	0.072	1
Loxl2	0.0599309	0.116807	0.196	0.108	1
Zfp560	0.0599372	-0.111369	0.061	0.126	1
Edn3	0.0603269	-0.130173	0.19	0.288	1
C1galt1c1	0.0604194	-0.154705	0.11	0.189	1
Tspan3	0.0604808	0.266982	0.595	0.55	1
P3h3	0.0607512	0.105459	0.123	0.054	1
Fosl2	0.0608577	-0.21058	0.344	0.441	1
B230219D22Rik	0.0611873	0.182653	0.239	0.153	1
Usp10	0.061473	0.127947	0.215	0.126	1
Glrx2	0.0614835	-0.14455	0.11	0.189	1
Rbbp4	0.0614862	-0.221376	0.466	0.577	1
Chd1	0.0615163	0.103086	0.172	0.09	1
Eef1b2	0.0615209	-0.308712	0.81	0.838	1
Arl1	0.0617839	0.233058	0.245	0.162	1
Glrx5	0.0618113	-0.161611	0.276	0.387	1
Cdh11	0.0618245	-0.182553	0.607	0.73	1
Wnk1	0.0619367	-0.164166	0.331	0.432	1
Commd9	0.0620921	-0.100053	0.061	0.126	1
H2-D1	0.0622614	0.346152	0.687	0.586	1
Pdgfa	0.06265	-0.128304	0.061	0.126	1
Renbp	0.0627554	-0.141531	0.221	0.324	1
Acaa1a	0.0627731	-0.226738	0.374	0.468	1
Fxyd5	0.063222	-0.110394	0.11	0.189	1
Cir1	0.063234	0.184923	0.227	0.144	1
Wasf3	0.0634849	-0.144436	0.11	0.189	1
Tmem38a	0.06357	-0.119684	0.055	0.117	1
Btaf1	0.063583	0.10104	0.123	0.054	1
Eif4g1	0.0636003	0.186105	0.448	0.342	1
Psmc1	0.0637365	-0.159872	0.331	0.441	1
Ensa	0.063818	-0.130173	0.215	0.315	1
Gpx4	0.0640237	-0.138303	0.712	0.829	1
Nat14	0.0640244	-0.149691	0.104	0.18	1
Lamp2	0.064087	0.189958	0.564	0.459	1
Fbxw2	0.0641734	0.172006	0.276	0.18	1
Nr3c1	0.0642418	0.147783	0.276	0.18	1
Zzef1	0.0643343	-0.124324	0.147	0.234	1
Txn2	0.0644245	-0.157653	0.202	0.297	1
Smad7	0.0644764	-0.137294	0.307	0.414	1
Camkk2	0.0645885	-0.111369	0.049	0.108	1
Ppard	0.0650519	-0.103101	0.055	0.117	1
Malat1	0.0654275	-0.317508	0.994	1	1
Tm2d3	0.0655329	-0.131621	0.11	0.189	1
Naf1	0.0655712	-0.108369	0.049	0.108	1
Sort1	0.0656044	-0.123678	0.117	0.198	1
Lrig1	0.0657148	0.295918	0.945	0.901	1
Ube2e2	0.0657534	-0.115428	0.11	0.189	1
Gnas	0.0658828	0.28906	0.65	0.604	1
Ldhb	0.0662972	0.147606	0.35	0.243	1
Anapc13	0.0665397	0.144307	0.166	0.09	1
H13	0.0666298	-0.112941	0.337	0.45	1
Pigk	0.0666799	-0.123333	0.104	0.18	1
Hoxd8	0.0667809	0.15556	0.221	0.135	1
Foxf2	0.0668995	0.129504	0.509	0.387	1
Daam2	0.0672501	0.143504	0.19	0.108	1
Trio	0.0674634	-0.115428	0.104	0.18	1
Srrm2	0.0676402	-0.177641	0.313	0.414	1
Gm10076	0.0679577	-0.183625	0.515	0.613	1
Gnai2	0.0689167	-0.148834	0.521	0.64	1
Fam208a	0.0689425	0.17339	0.196	0.117	1
Vamp2	0.0689775	-0.144668	0.393	0.505	1
Hs3st4	0.0690889	0.164619	0.362	0.261	1
Itga1	0.0693649	-0.221737	0.172	0.252	1
Celf1	0.0695075	-0.146435	0.387	0.486	1
Lsamp	0.0696615	-0.108369	0.049	0.108	1
Lmod1	0.0698399	0.116528	0.166	0.09	1
Usp33	0.0698638	0.106886	0.19	0.108	1
Josd2	0.0698755	0.116226	0.153	0.081	1
Cdc26	0.0699778	-0.158384	0.209	0.297	1
Stoml2	0.0700786	-0.128548	0.098	0.171	1
Capza1	0.0702101	0.15124	0.221	0.135	1
Sdcbp	0.0702355	-0.223591	0.472	0.55	1
Ccdc34	0.0703058	0.166404	0.184	0.108	1
Sgk1	0.0704204	-0.109527	0.123	0.207	1
Rbm3	0.0704489	-0.142052	0.503	0.667	1
Cirbp	0.0706805	-0.178613	0.178	0.27	1
Retreg2	0.070784	-0.188041	0.294	0.396	1
Sec61b	0.0715433	-0.169228	0.46	0.568	1
2025-03-02	0.0715918	-0.168421	0.46	0.568	1
Kcnh2	0.0718011	-0.168762	0.282	0.378	1
Uap1l1	0.0720551	-0.152796	0.086	0.153	1
Cpt1c	0.0720603	-0.144328	0.135	0.216	1
Maea	0.0721874	-0.198437	0.252	0.342	1
Tex261	0.0723976	-0.141531	0.221	0.324	1
Tmsb4x	0.0725786	-0.158977	1	1	1
Gm12355	0.0728367	-0.10392	0.098	0.171	1
Bcl2l2	0.0729193	-0.18974	0.227	0.315	1
Cdk5rap3	0.0729579	-0.160491	0.086	0.153	1
Ctnnbl1	0.0733135	0.103407	0.104	0.045	1
Mtfr1	0.0733217	-0.13178	0.16	0.243	1
Zfp639	0.0734108	0.111787	0.153	0.081	1
Gm10801	0.0734685	-0.152695	0.209	0.306	1
Senp7	0.0734736	0.109939	0.129	0.063	1
Ndst3	0.073474	0.117634	0.129	0.063	1
Fto	0.0739275	0.152329	0.196	0.117	1
Gba	0.0740281	0.106704	0.117	0.054	1
Tor1aip1	0.0740743	0.162294	0.38	0.27	1
Uba2	0.074082	0.186683	0.319	0.216	1
Bloc1s5	0.0741138	-0.111011	0.117	0.198	1
Nus1	0.0742391	-0.216917	0.209	0.297	1
Rpl4	0.0742823	0.43164	0.644	0.622	1
Rps7	0.074505	0.213027	0.607	0.495	1
Nelfe	0.0747215	-0.114891	0.092	0.162	1
Nell1	0.0750373	0.120726	0.129	0.063	1
Cdk2ap2	0.0751136	-0.116435	0.141	0.225	1
Pdzrn4	0.0752507	-0.158952	0.368	0.468	1
Cd44	0.0753105	-0.203665	0.288	0.396	1
Snrpd3	0.0753123	-0.141411	0.245	0.351	1
Rfxap	0.0754025	0.1329	0.117	0.054	1
Igbp1	0.075549	-0.179385	0.184	0.27	1
Bmper	0.0756432	0.225907	0.632	0.568	1
Atf6	0.0758838	0.148876	0.141	0.072	1
Klc1	0.0760426	-0.120854	0.429	0.55	1
Acat1	0.0760885	0.151957	0.239	0.153	1
Ppp4r2	0.0761733	-0.248209	0.215	0.297	1
Vmp1	0.0763289	-0.20437	0.515	0.631	1
Tomm40l	0.0764564	-0.136645	0.123	0.198	1
Bad	0.076536	-0.165459	0.11	0.18	1
Cited2	0.0767629	-0.19752	0.08	0.144	1
Ncbp2	0.0770222	-0.122302	0.252	0.369	1
Wdsub1	0.0770695	0.144307	0.172	0.099	1
Os9	0.0771754	0.109939	0.117	0.054	1
Chd3	0.0773433	-0.220889	0.35	0.45	1
Hsp90aa1	0.0774227	0.325448	0.902	0.919	1
Ubb	0.0775748	0.451254	0.779	0.766	1
Scaper	0.0776072	-0.141929	0.092	0.162	1
Yeats2	0.0776074	-0.186337	0.147	0.225	1
Neu1	0.0776467	-0.131621	0.129	0.207	1
Nfat5	0.0777465	-0.190842	0.258	0.36	1
Cnn3	0.0778742	0.180791	0.374	0.279	1
Cryab	0.0779908	-0.181758	0.35	0.441	1
Ctsf	0.0783126	-0.166708	0.141	0.216	1
Rpl32	0.0785657	0.188634	0.767	0.685	1
Sgk3	0.0786352	0.135348	0.184	0.108	1
Cyb5r4	0.0787884	-0.133861	0.086	0.153	1
Hccs	0.0788332	-0.149691	0.117	0.189	1
Acads	0.0795737	-0.172883	0.166	0.252	1
Mtpn	0.0796458	0.241674	0.503	0.423	1
Uqcrc2	0.0796869	0.1866	0.337	0.243	1
Fkbp9	0.0798334	-0.134688	0.215	0.306	1
Rnf14	0.0798364	-0.111794	0.215	0.306	1
S100a13	0.0800442	-0.299432	0.362	0.432	1
Pebp1	0.0801442	-0.215155	0.571	0.658	1
Capzb	0.0803562	-0.162694	0.638	0.739	1
Gm9493	0.0804753	-0.111602	0.141	0.225	1
Sdf2	0.0806429	-0.142833	0.454	0.55	1
Pih1d1	0.0807098	-0.141817	0.129	0.207	1
1110004F10Rik	0.0807962	0.104982	0.301	0.198	1
Dennd5a	0.0810453	-0.122596	0.264	0.36	1
Kcnip4	0.0810891	-0.111408	0.761	0.838	1
Dazap2	0.0811148	-0.160398	0.546	0.667	1
Cpq	0.0814071	0.104307	0.264	0.162	1
1500011K16Rik	0.0815506	-0.162392	0.294	0.396	1
Crem	0.0815593	0.104651	0.221	0.135	1
Sesn1	0.081626	0.191504	0.221	0.144	1
Sytl2	0.0818473	-0.110394	0.123	0.198	1
Gm4951	0.0819495	0.2118	0.282	0.189	1
Snrpb2	0.0823243	-0.109173	0.239	0.342	1
Sfxn3	0.0824804	-0.139275	0.123	0.198	1
Atp5a1	0.082568	-0.185706	0.718	0.775	1
Senp2	0.0826606	-0.100947	0.086	0.153	1
Rpl13a-ps1	0.0826606	-0.100947	0.086	0.153	1
Synrg	0.0826898	-0.107566	0.098	0.171	1
Rnft1	0.0829602	-0.139275	0.117	0.189	1
Chmp5	0.0830963	-0.174209	0.423	0.523	1
Car1	0.0830988	0.468771	0.172	0.099	1
Prkca	0.0831409	-0.134409	0.166	0.252	1
Tnk2	0.0835209	-0.10392	0.086	0.153	1
Ngdn	0.0839318	-0.136856	0.172	0.261	1
Midn	0.0839907	0.130955	0.172	0.099	1
Bcor	0.0842373	-0.127381	0.196	0.288	1
Lhfp	0.0842911	-0.12276	0.184	0.279	1
Arf2	0.084345	-0.118213	0.202	0.297	1
Pmepa1	0.0843898	0.166534	0.387	0.279	1
Prkaa1	0.08507	-0.134095	0.141	0.216	1
Kcnma1	0.0852483	-0.202011	0.294	0.387	1
Fkbp1a	0.085264	-0.153396	0.466	0.568	1
Hypk	0.0855611	-0.149056	0.178	0.261	1
Guk1	0.0856093	-0.181159	0.227	0.315	1
Nek7	0.0858722	-0.126631	0.129	0.207	1
Cnppd1	0.0861601	-0.110394	0.123	0.198	1
Parp9	0.0863069	0.128831	0.276	0.18	1
Ankrd13a	0.0863156	-0.139275	0.104	0.171	1
Rnf122	0.0864083	0.135348	0.16	0.09	1
Utp11	0.0864762	0.180397	0.202	0.126	1
Ankrd54	0.0864847	-0.136524	0.067	0.126	1
Igfbp5	0.0867209	-0.149803	0.896	0.955	1
Gnaq	0.0867252	0.144032	0.38	0.27	1
Trak2	0.0867619	-0.257201	0.436	0.541	1
Zcchc11	0.0869166	0.128116	0.172	0.099	1
Kcnj8	0.0869745	0.187797	0.38	0.288	1
Gtf2h5	0.0869921	-0.14368	0.245	0.342	1
Tnfaip8	0.0873549	-0.205163	0.233	0.324	1
Vapa	0.0873892	-0.141061	0.405	0.532	1
Tceal8	0.0874025	0.20468	0.344	0.252	1
Mrpl27	0.0874107	0.12966	0.16	0.09	1
Arl2	0.087573	-0.143848	0.221	0.306	1
Vps4b	0.0875868	0.112704	0.239	0.153	1
Usp25	0.0876535	0.122281	0.16	0.09	1
Mageh1	0.0876686	-0.155763	0.282	0.378	1
Rnps1	0.0877384	-0.106853	0.227	0.324	1
Idh1	0.0880281	-0.184474	0.19	0.27	1
Nt5dc3	0.0881633	0.142543	0.19	0.117	1
Hif1a	0.0882743	-0.178803	0.141	0.216	1
Fam98a	0.0882865	-0.114891	0.08	0.144	1
Negr1	0.0884009	-0.205305	0.331	0.432	1
Svil	0.0885564	-0.106108	0.074	0.135	1
Cbx6	0.088769	-0.231043	0.442	0.514	1
Ubxn6	0.088982	-0.166756	0.196	0.279	1
Rpl8	0.0890627	-0.22971	0.816	0.874	1
Phf3	0.0890722	0.152329	0.19	0.117	1
Rpn1	0.0893111	-0.153147	0.387	0.495	1
Hdlbp	0.0895947	0.107163	0.362	0.252	1
Cacna1c	0.0898995	-0.119002	0.245	0.342	1
Kitl	0.0899784	0.115215	0.184	0.108	1
Hnrnpm	0.0901411	-0.151121	0.423	0.514	1
Hacd4	0.0903058	-0.107466	0.202	0.297	1
Sc5d	0.0903393	-0.162991	0.104	0.171	1
Fbxo3	0.0905188	-0.129997	0.209	0.297	1
Fkbp2	0.0905807	0.222411	0.258	0.18	1
Maf1	0.0906377	0.137565	0.319	0.225	1
Arl2bp	0.0907666	-0.129961	0.38	0.486	1
Hsd17b4	0.0915652	-0.162803	0.282	0.369	1
Lrpap1	0.0916343	0.174386	0.288	0.207	1
Ppp1cb	0.0917846	0.184081	0.571	0.468	1
Eif1b	0.0919104	-0.16413	0.227	0.315	1
Ddah1	0.0920784	-0.105644	0.233	0.333	1
Socs6	0.0922512	0.138115	0.19	0.117	1
Snrpg	0.0929989	-0.141411	0.276	0.369	1
Ddx56	0.0931822	-0.103101	0.067	0.126	1
Ppib	0.0932421	0.228876	0.233	0.162	1
Armc1	0.0940007	-0.108901	0.153	0.234	1
Bub3	0.0940395	-0.141714	0.172	0.252	1
Spryd3	0.09418	-0.109527	0.16	0.243	1
Mrpl13	0.0942327	-0.188317	0.331	0.414	1
Ddx39	0.0943729	0.125287	0.123	0.063	1
Cops3	0.0950185	0.154908	0.19	0.117	1
Cep63	0.0950268	-0.155042	0.104	0.171	1
Grsf1	0.0952247	0.110339	0.245	0.162	1
Ptpn9	0.095309	0.110339	0.252	0.162	1
Lnpk	0.0954962	-0.10392	0.08	0.144	1
Scamp1	0.0955712	-0.183597	0.209	0.288	1
Slc25a13	0.0957931	-0.119684	0.055	0.108	1
Ptgfr	0.0961322	0.169813	0.337	0.243	1
Hspb8	0.0964282	-0.163332	0.491	0.595	1
Atg4b	0.0968911	0.107519	0.252	0.162	1
Fam104a	0.0969295	-0.171843	0.27	0.36	1
Egln1	0.0971837	-0.113237	0.19	0.279	1
Gtf2f2	0.097237	0.139175	0.202	0.126	1
Zfp593	0.0973586	-0.111369	0.061	0.117	1
Sh3pxd2a	0.0975875	-0.136701	0.135	0.207	1
Dicer1	0.0976254	0.108653	0.135	0.072	1
Mapre1	0.0976438	-0.132761	0.466	0.559	1
Cpxm2	0.0977371	-0.105327	0.055	0.108	1
Mamld1	0.0977371	-0.105327	0.055	0.108	1
Fam216a	0.0984758	-0.131282	0.098	0.162	1
Gsr	0.0984946	0.192401	0.123	0.063	1
Pou6f1	0.0985927	-0.104702	0.11	0.18	1
Armcx2	0.0985927	-0.104702	0.11	0.18	1
Mipol1	0.0986513	0.104253	0.147	0.081	1
Ankrd40	0.0987234	-0.182344	0.282	0.369	1
Vdac1	0.0988607	-0.105327	0.35	0.459	1
Dirc2	0.0989271	-0.106217	0.202	0.288	1
Nbea	0.0992223	-0.131621	0.135	0.207	1
Uba5	0.0992952	-0.184789	0.178	0.261	1
Anxa1	0.0997607	0.20468	0.307	0.225	1
Lclat1	0.0998778	-0.133861	0.092	0.153	1
Nr1h2	0.0998956	0.113941	0.202	0.126	1
Tmem109	0.100043	-0.125978	0.252	0.351	1
Mrpl55	0.100139	-0.162991	0.092	0.153	1
Col4a5	0.100169	0.142761	0.233	0.153	1
Ehd1	0.100173	0.113112	0.123	0.063	1
Ccdc68	0.10029	-0.111369	0.061	0.117	1
Arf5	0.100312	-0.175801	0.117	0.18	1
Map2k2	0.100354	0.186953	0.245	0.171	1
Rps23	0.101037	0.284816	0.834	0.829	1
Ndufb3	0.101104	-0.193781	0.466	0.55	1
Cd63	0.101214	-0.270352	0.62	0.667	1
Atg13	0.101233	-0.119684	0.055	0.108	1
Mcts1	0.101292	-0.121353	0.141	0.216	1
Clasrp	0.101423	0.108653	0.123	0.063	1
Gnai3	0.10154	-0.166387	0.374	0.459	1
Tmem189	0.101667	0.117634	0.11	0.054	1
Ap2a1	0.101997	0.109939	0.11	0.054	1
Cog6	0.102009	0.113112	0.123	0.063	1
Mcoln1	0.102246	-0.117742	0.098	0.162	1
Rdx	0.10236	0.184526	0.356	0.27	1
Clpp	0.102471	-0.202409	0.264	0.351	1
Atp6v0d1	0.102519	-0.127612	0.202	0.288	1
Susd6	0.102806	-0.216917	0.209	0.279	1
Cr1l	0.103034	-0.103398	0.141	0.216	1
Hnrnpd	0.103057	0.195461	0.374	0.288	1
Eif3h	0.103253	-0.139275	0.337	0.432	1
Rbm8a	0.103255	-0.252776	0.454	0.532	1
Tbcel	0.103523	0.148876	0.153	0.09	1
Ndufv1	0.103865	0.139949	0.294	0.216	1
Tsnax	0.104036	-0.160234	0.209	0.288	1
Map7d1	0.104238	-0.154596	0.429	0.532	1
Ganab	0.104499	0.215865	0.337	0.252	1
3632451O06Rik	0.104618	-0.147312	0.092	0.153	1
Eid2	0.104724	-0.112607	0.104	0.171	1
Phf8	0.105012	-0.160491	0.092	0.153	1
Mphosph8	0.105268	0.211891	0.196	0.126	1
Ap1g1	0.105332	-0.120963	0.129	0.198	1
Isy1	0.105544	-0.100053	0.055	0.108	1
Tcirg1	0.106665	0.105032	0.19	0.117	1
Tnrc6c	0.106725	0.178668	0.337	0.261	1
Stub1	0.107151	-0.159174	0.417	0.514	1
Tpr	0.107162	0.156692	0.356	0.252	1
6430548M08Rik	0.107487	-0.110394	0.11	0.18	1
Ttc3	0.10749	0.256654	0.423	0.351	1
Cdk16	0.107687	-0.111794	0.215	0.306	1
Phpt1	0.107888	0.108653	0.301	0.207	1
Cisd1	0.108077	-0.269112	0.301	0.369	1
Mrpl23	0.108208	0.11195	0.264	0.18	1
Tial1	0.108371	0.156775	0.282	0.207	1
Plk2	0.108465	0.105459	0.11	0.054	1
Acbd5	0.108616	0.140833	0.178	0.108	1
Mmp14	0.108923	-0.107264	0.479	0.568	1
Fbxl5	0.109012	-0.136755	0.16	0.234	1
Cdkn1a	0.109211	0.213165	0.196	0.126	1
Afg3l1	0.109596	-0.129221	0.11	0.18	1
Fgfr1	0.109825	0.137565	0.436	0.333	1
Lncpint	0.110258	-0.126891	0.16	0.234	1
2010111I01Rik	0.110359	-0.107566	0.098	0.162	1
Pfdn2	0.110377	-0.105722	0.288	0.387	1
Akap9	0.11066	0.139585	0.245	0.162	1
Cdkn2d	0.110713	0.161385	0.172	0.108	1
Sema6a	0.110989	-0.143762	0.233	0.315	1
Nedd8	0.111107	-0.132079	0.368	0.477	1
Mylk	0.111362	0.135144	0.16	0.09	1
Usp19	0.111603	-0.211108	0.288	0.36	1
Coq7	0.111704	-0.14455	0.098	0.162	1
Txndc17	0.111924	-0.120802	0.368	0.468	1
Arl6ip4	0.111984	-0.118665	0.11	0.18	1
Cpeb2	0.112537	-0.185387	0.172	0.243	1
Cnbp	0.112592	-0.174997	0.589	0.667	1
Etfb	0.112954	-0.149922	0.368	0.477	1
Tmem222	0.112974	-0.120659	0.215	0.297	1
Chmp2a	0.113053	0.153134	0.399	0.306	1
Rbm42	0.11338	0.100859	0.178	0.108	1
Higd2a	0.113532	0.108055	0.19	0.117	1
Rpl19	0.113765	0.219507	0.718	0.658	1
Synj2bp	0.113881	-0.124235	0.258	0.351	1
Tenm4	0.11395	-0.190765	0.202	0.279	1
Paqr7	0.114324	-0.124235	0.258	0.351	1
Cnot10	0.114397	0.127268	0.362	0.261	1
Col23a1	0.114408	-0.142382	0.761	0.874	1
Rpl39	0.114469	-0.161398	0.84	0.883	1
Dnajc3	0.114478	0.161895	0.331	0.243	1
Ikbip	0.114528	-0.139275	0.233	0.324	1
Cacna1d	0.114839	-0.111232	0.491	0.613	1
Stt3a	0.115701	0.106201	0.166	0.099	1
Rpl23a	0.115713	-0.155379	0.816	0.865	1
Uhmk1	0.115767	-0.183218	0.178	0.243	1
Aldh2	0.115891	0.219684	0.521	0.45	1
Gm44503	0.116004	-0.137327	0.313	0.405	1
Rere	0.116507	0.113112	0.264	0.18	1
Nop10	0.116581	-0.139275	0.233	0.315	1
Syndig1	0.116944	0.128347	0.35	0.243	1
Spint2	0.117585	-0.149558	0.27	0.351	1
Ptbp3	0.117698	-0.117795	0.184	0.261	1
Agap1	0.117702	-0.114891	0.086	0.144	1
Flii	0.118009	0.117883	0.153	0.09	1
Tbc1d5	0.11812	0.125168	0.209	0.135	1
Zfp664	0.118655	0.137565	0.215	0.144	1
Hspg2	0.119025	-0.239007	0.613	0.676	1
Arf3	0.119121	-0.144224	0.166	0.234	1
Wrap73	0.119378	-0.128304	0.08	0.135	1
Arf4	0.120123	0.231719	0.521	0.441	1
Trappc9	0.120154	-0.169453	0.215	0.297	1
Sfpq	0.120238	0.195709	0.454	0.369	1
Dgcr2	0.120305	0.128116	0.184	0.117	1
Vasn	0.120551	-0.131933	0.178	0.252	1
Nudt16	0.120646	0.120726	0.129	0.072	1
Son	0.120917	0.241397	0.632	0.586	1
Mfrp	0.121064	-0.149922	0.086	0.144	1
Ergic1	0.121467	-0.129814	0.19	0.27	1
Tomm22	0.122236	-0.189972	0.282	0.36	1
Map3k12	0.12224	-0.131455	0.117	0.18	1
5031425E22Rik	0.122397	0.111787	0.141	0.081	1
Gtf2a1	0.122397	0.126737	0.141	0.081	1
Galr2	0.122461	0.12376	0.196	0.126	1
Dhrs7	0.122854	-0.158384	0.491	0.577	1
Pcdhga1	0.123322	-0.202175	0.62	0.658	1
Ube2j1	0.123401	0.120726	0.129	0.072	1
Arhgef12	0.123707	-0.178297	0.282	0.36	1
Nucb1	0.124281	-0.122429	0.16	0.234	1
Smim26	0.124813	0.136003	0.215	0.144	1
Rab24	0.124845	-0.129625	0.184	0.261	1
Rab21	0.125548	-0.105127	0.288	0.387	1
Ndufb6	0.125813	-0.141088	0.417	0.495	1
Errfi1	0.125933	0.379984	0.307	0.234	1
Foxp2	0.126331	-0.145349	0.693	0.775	1
Ddx50	0.126385	0.159598	0.405	0.306	1
Tshz1	0.126478	0.163608	0.503	0.414	1
Ddr2	0.12662	0.218619	0.552	0.505	1
Ubxn4	0.126827	0.117528	0.325	0.234	1
Uggt1	0.127057	0.105752	0.209	0.135	1
Scg5	0.12707	-0.128548	0.086	0.144	1
Aoc3	0.127369	0.180634	0.301	0.225	1
Dync1h1	0.127655	-0.144092	0.472	0.55	1
Tssc4	0.127669	-0.11374	0.147	0.216	1
Sdha	0.127719	-0.11636	0.405	0.495	1
U2af2	0.128143	0.155608	0.294	0.216	1
Tmbim6	0.128439	0.124719	0.485	0.369	1
Ebp	0.128568	-0.158771	0.172	0.243	1
Nid1	0.128701	0.159933	0.19	0.126	1
Mycbp	0.129047	-0.152498	0.098	0.153	1
Kdm3a	0.129054	-0.129006	0.117	0.18	1
Klhdc4	0.129089	-0.117742	0.092	0.153	1
Prkx	0.129151	-0.109075	0.08	0.135	1
Nop58	0.129752	0.144757	0.294	0.216	1
Gm2000	0.130177	-0.129427	0.172	0.243	1
Arhgdia	0.130349	-0.17229	0.448	0.532	1
Zfpm2	0.13075	0.12376	0.172	0.108	1
Cox6b1	0.130999	-0.203815	0.626	0.676	1
Rpl15	0.131684	0.231413	0.515	0.459	1
Erc1	0.131868	-0.136524	0.067	0.117	1
Rad52	0.13209	0.137565	0.104	0.054	1
Cox7a2	0.132677	-0.149922	0.607	0.703	1
Smoc1	0.13351	-0.164901	0.436	0.514	1
Foxo1	0.133624	-0.100594	0.123	0.189	1
Apmap	0.134144	-0.107566	0.117	0.18	1
Ykt6	0.134461	-0.112714	0.19	0.27	1
Phf1	0.135237	-0.144328	0.141	0.207	1
Klf9	0.135307	0.199708	0.442	0.369	1
Fryl	0.135338	0.105459	0.117	0.063	1
B3glct	0.135388	0.112264	0.16	0.099	1
Slc41a3	0.135865	-0.133737	0.067	0.117	1
Brd4	0.136255	-0.103398	0.129	0.198	1
Dnajb6	0.136338	-0.182654	0.417	0.495	1
Scoc	0.136355	-0.156018	0.362	0.441	1
Mrps21	0.137007	0.121066	0.227	0.153	1
Mbnl1	0.137297	-0.106853	0.644	0.703	1
Ugp2	0.137426	0.134648	0.405	0.324	1
Wdr82	0.137861	0.117883	0.16	0.099	1
Ubp1	0.138078	0.115215	0.202	0.135	1
Mapk14	0.13841	-0.141489	0.276	0.351	1
Supt4a	0.138469	0.102203	0.104	0.054	1
Psma6	0.138607	-0.141269	0.362	0.441	1
Jund	0.138644	0.298647	0.89	0.847	1
Scaf11	0.138695	0.144419	0.209	0.144	1
Rpl22	0.138781	-0.102438	0.687	0.748	1
Cidea	0.138927	0.191931	0.35	0.27	1
Coa3	0.13943	-0.121013	0.221	0.297	1
Cnot6	0.139579	0.146127	0.209	0.144	1
Wdr45b	0.139779	-0.118213	0.221	0.297	1
Cox14	0.140021	-0.125001	0.294	0.378	1
Tet3	0.140039	-0.10392	0.08	0.135	1
Tle3	0.140144	-0.120659	0.239	0.315	1
Ythdf3	0.140331	0.114863	0.16	0.099	1
Ddrgk1	0.140497	-0.193495	0.319	0.387	1
Snx27	0.140626	-0.189648	0.178	0.243	1
Timm10	0.141119	-0.120556	0.104	0.162	1
Tcf25	0.141143	0.151957	0.344	0.27	1
Cyfip2	0.141274	0.111787	0.147	0.09	1
Amigo1	0.141747	-0.106108	0.074	0.126	1
Eif3f	0.141991	-0.116503	0.497	0.55	1
Gpr108	0.143019	0.108055	0.184	0.117	1
Fkbp8	0.143057	-0.116391	0.307	0.396	1
Tubb4b	0.143263	0.182653	0.405	0.315	1
Cbx5	0.14367	0.143797	0.307	0.234	1
Napg	0.143824	-0.121727	0.135	0.198	1
Coasy	0.144908	0.104253	0.147	0.09	1
Myl12a	0.145112	0.151957	0.503	0.423	1
Abcf1	0.145322	0.136143	0.282	0.207	1
Smc4	0.145381	-0.146364	0.166	0.234	1
Rer1	0.145835	-0.171455	0.399	0.459	1
Hnrnpa0	0.145906	0.192194	0.577	0.514	1
Rgs9	0.146107	0.128116	0.16	0.099	1
Ncald	0.146162	-0.157795	0.374	0.45	1
Dnajc10	0.14643	0.180498	0.239	0.171	1
Hnrnpc	0.146548	-0.104736	0.503	0.595	1
2025-09-07	0.146562	-0.171407	0.491	0.532	1
Glo1	0.146587	-0.184556	0.301	0.378	1
Hmgb3	0.147434	-0.102616	0.117	0.18	1
Nedd4l	0.14784	0.133012	0.252	0.18	1
Cuedc1	0.147904	-0.162734	0.325	0.396	1
Txndc5	0.148019	-0.102185	0.172	0.243	1
Slc25a24	0.14845	0.16917	0.215	0.153	1
Paics	0.148487	0.117065	0.233	0.162	1
Foxa2	0.148632	0.203613	0.153	0.099	1
Ttc4	0.149193	-0.125469	0.061	0.108	1
Commd7	0.149399	0.116528	0.178	0.117	1
Tcf12	0.149466	0.159125	0.245	0.18	1
Limd1	0.14959	-0.146888	0.294	0.396	1
Tgm2	0.149704	0.101955	0.129	0.072	1
Dynlt3	0.150158	0.160711	0.387	0.315	1
Dctn6	0.151308	-0.15052	0.252	0.324	1
mt-Co2	0.151323	0.473473	1	1	1
Ppp1r12b	0.151426	-0.21703	0.509	0.568	1
Slc2a13	0.151815	0.162381	0.221	0.162	1
Ube2f	0.151996	-0.11217	0.166	0.234	1
Tmem30a	0.152559	-0.199816	0.423	0.495	1
Ppp1r15a	0.152778	-0.162991	0.485	0.595	1
Tra2a	0.152981	0.253043	0.319	0.261	1
Echdc1	0.153214	0.108653	0.135	0.081	1
Rps5	0.153794	-0.123347	0.81	0.838	1
Tpp1	0.154221	-0.11736	0.184	0.252	1
Lrp1b	0.154266	-0.100053	0.061	0.108	1
Adrb1	0.154356	0.15124	0.209	0.144	1
Yipf4	0.154456	-0.10114	0.294	0.387	1
Rin2	0.15461	0.104651	0.215	0.144	1
Ppm1e	0.154739	0.132188	0.209	0.144	1
Lpp	0.154931	-0.210936	0.46	0.541	1
Thoc3	0.155025	-0.149471	0.123	0.18	1
Psd	0.155381	-0.141269	0.337	0.405	1
Trip11	0.155608	0.103899	0.19	0.126	1
Becn1	0.155734	-0.196583	0.362	0.414	1
Socs2	0.156113	-0.151941	0.129	0.189	1
Cd99l2	0.156456	-0.123383	0.221	0.297	1
Ddx6	0.157032	-0.147571	0.442	0.523	1
Taf1a	0.157217	-0.100594	0.11	0.171	1
Gpx3	0.157593	0.148706	0.08	0.135	1
AC137513.1	0.157878	0.113112	0.123	0.072	1
Stxbp3	0.158563	0.101733	0.221	0.153	1
Hsbp1	0.158608	0.128831	0.27	0.198	1
Lmbr1	0.159441	-0.1018	0.098	0.153	1
Ide	0.159499	0.153295	0.258	0.189	1
Wdr61	0.159894	0.130955	0.166	0.108	1
Fkbp3	0.160082	-0.132486	0.209	0.288	1
Sec31a	0.160346	-0.128048	0.245	0.315	1
Sri	0.160628	0.180397	0.209	0.153	1
Bcar3	0.161176	-0.126075	0.117	0.171	1
Me2	0.161637	-0.106853	0.16	0.225	1
Ube2h	0.161833	0.153922	0.294	0.225	1
Pin1	0.162381	0.116226	0.123	0.072	1
Gpi1	0.16249	-0.180337	0.368	0.423	1
2025-03-02	0.162828	-0.17787	0.245	0.306	1
Ufl1	0.162862	-0.114891	0.092	0.144	1
Amotl2	0.162862	-0.114891	0.092	0.144	1
Kctd10	0.162864	-0.155141	0.221	0.288	1
Psmd1	0.162912	0.124938	0.331	0.243	1
Chmp2b	0.163974	-0.139275	0.166	0.234	1
Dguok	0.16446	-0.117742	0.098	0.153	1
Atp6ap2	0.164831	-0.161398	0.423	0.505	1
U2surp	0.165234	0.190933	0.264	0.198	1
Ptpa	0.165418	-0.149558	0.319	0.396	1
9530026P05Rik	0.165695	0.102203	0.11	0.063	1
Pgam1	0.16639	0.104868	0.62	0.514	1
Dkc1	0.166587	-0.136807	0.166	0.225	1
Hnrnpr	0.167275	0.159637	0.245	0.18	1
Emilin1	0.167548	-0.102516	0.227	0.297	1
Srxn1	0.167702	0.101955	0.178	0.117	1
Arhgap5	0.167811	0.170053	0.252	0.189	1
Arhgap10	0.167902	-0.115138	0.252	0.324	1
Pdcd6	0.169349	-0.10074	0.252	0.324	1
Zfp462	0.169412	-0.106853	0.092	0.144	1
Htra1	0.171359	-0.140736	0.503	0.577	1
Uqcc3	0.171531	-0.137036	0.239	0.306	1
Mgat4b	0.171551	-0.102616	0.123	0.18	1
Luc7l	0.171556	-0.115138	0.252	0.324	1
Snrnp70	0.171746	-0.115911	0.54	0.631	1
Gorasp2	0.171894	-0.102141	0.282	0.36	1
Cpne3	0.172065	-0.124919	0.202	0.27	1
Slc7a2	0.173102	0.167152	0.202	0.144	1
Arid5b	0.173669	-0.139275	0.123	0.18	1
Rsbn1l	0.174635	0.128116	0.153	0.099	1
Cyfip1	0.174912	-0.13137	0.362	0.441	1
Mecp2	0.175622	0.142071	0.264	0.198	1
Igf1r	0.175686	-0.137117	0.252	0.324	1
Ptprg	0.176358	-0.116391	0.337	0.405	1
Atrn	0.176547	-0.110394	0.117	0.171	1
2310022B05Rik	0.177993	-0.106166	0.147	0.207	1
Ehmt2	0.178319	-0.102616	0.123	0.18	1
Tiprl	0.179069	-0.157309	0.233	0.297	1
Lamtor2	0.17965	-0.15245	0.252	0.315	1
Ppp2r3d	0.179884	0.110504	0.153	0.099	1
Slc7a6os	0.180588	-0.131101	0.08	0.126	1
Psmb10	0.181517	-0.104247	0.577	0.667	1
Ssbp2	0.181848	0.137565	0.221	0.162	1
Pde4b	0.182373	0.233832	0.528	0.45	1
Cops2	0.182895	-0.1252	0.196	0.261	1
Sys1	0.183106	-0.160648	0.196	0.261	1
Grem2	0.18333	0.343002	0.902	0.892	1
Tmed4	0.183505	-0.162803	0.258	0.333	1
Cd200	0.183658	-0.137077	0.252	0.315	1
mt-Co3	0.183794	0.538574	0.994	1	1
Snai1	0.184012	0.410498	0.307	0.243	1
Cenpb	0.184464	-0.134309	0.147	0.207	1
Xpr1	0.185227	-0.119909	0.178	0.243	1
Pcbp1	0.185661	-0.116465	0.54	0.604	1
Mat2a	0.186083	0.458399	0.699	0.64	1
Prpf38b	0.186096	0.167586	0.368	0.306	1
Cpsf6	0.186115	-0.11374	0.209	0.279	1
Cyr61	0.186237	-0.341801	0.748	0.865	1
Dnajb11	0.188251	0.108653	0.233	0.171	1
Daam1	0.188975	0.189051	0.258	0.198	1
Slc12a2	0.190584	-0.201246	0.411	0.486	1
Satb1	0.191518	0.138545	0.908	0.91	1
Derl1	0.191751	0.117305	0.288	0.225	1
Irf1	0.191955	0.18496	0.656	0.586	1
Rabgap1l	0.191966	-0.175801	0.184	0.243	1
Gabarapl2	0.192084	-0.132611	0.264	0.333	1
Col3a1	0.19222	0.343438	0.497	0.423	1
Rab34	0.192357	0.103899	0.202	0.144	1
Rps14	0.192523	-0.151171	0.963	0.946	1
1190002N15Rik	0.192881	0.101955	0.172	0.117	1
Pkig	0.193164	-0.170397	0.27	0.333	1
Trim12c	0.193444	0.126737	0.129	0.081	1
Tbc1d14	0.194229	0.14115	0.239	0.18	1
Nfkbil1	0.194412	-0.114328	0.074	0.117	1
Akr1e1	0.194412	-0.125469	0.074	0.117	1
Cfl2	0.194901	-0.121013	0.233	0.297	1
Calm2	0.195265	0.231876	0.84	0.811	1
Foxq1	0.195274	0.178308	0.184	0.126	1
Rnf13	0.195572	-0.128048	0.27	0.333	1
Nek9	0.195784	-0.135159	0.288	0.36	1
Vamp8	0.196657	-0.114184	0.276	0.342	1
Safb2	0.196779	0.102543	0.245	0.18	1
Mrpl48	0.196942	-0.107566	0.11	0.162	1
Dnmt3a	0.197529	-0.1018	0.11	0.162	1
Ddx17	0.197847	-0.114037	0.54	0.64	1
Coro1c	0.197932	0.2065	0.307	0.252	1
Ddx24	0.198329	0.172669	0.319	0.261	1
Myadm	0.198365	0.174525	0.472	0.414	1
Pcp4l1	0.198452	-0.144589	0.436	0.495	1
Ythdf1	0.198641	-0.131933	0.178	0.234	1
Ttl	0.199343	-0.165615	0.172	0.225	1
Sod1	0.199571	-0.241073	0.779	0.829	1
Hbp1	0.200425	0.120726	0.117	0.072	1
Suz12	0.20053	0.134486	0.239	0.18	1
Ktn1	0.200756	0.117065	0.362	0.288	1
Adgrl1	0.20141	-0.115739	0.215	0.279	1
Scand1	0.20202	-0.100855	0.337	0.414	1
Dnaja2	0.203293	-0.184089	0.319	0.396	1
Ostf1	0.203745	-0.112607	0.104	0.153	1
Xrn2	0.203957	0.12376	0.19	0.135	1
Mbd2	0.204135	0.113941	0.19	0.135	1
Zranb1	0.204141	0.258602	0.307	0.252	1
Dynlrb1	0.204402	0.164951	0.417	0.351	1
Etnk1	0.204812	-0.197378	0.276	0.333	1
Pon2	0.205055	-0.128452	0.27	0.342	1
Pxylp1	0.20546	0.142071	0.27	0.207	1
Mrpl43	0.206304	0.105752	0.202	0.144	1
Tln2	0.206345	0.119282	0.129	0.081	1
Mvp	0.206991	-0.17787	0.202	0.261	1
Usp24	0.207741	-0.100947	0.074	0.117	1
Acsl4	0.208322	-0.118213	0.27	0.342	1
Tvp23b	0.20848	-0.11217	0.166	0.225	1
Prpf8	0.208586	0.101733	0.215	0.153	1
Myg1	0.208722	-0.100053	0.067	0.108	1
Skp1a	0.209262	-0.123473	0.479	0.559	1
Appbp2	0.209365	0.101955	0.172	0.117	1
Rpl13a	0.209366	-0.117567	0.933	0.937	1
Ndrg2	0.209723	-0.141449	0.294	0.351	1
Hoxa11	0.209771	0.121163	0.239	0.171	1
Htatsf1	0.211036	-0.152695	0.196	0.261	1
Mmp2	0.212387	0.125287	0.104	0.063	1
Prdx5	0.212625	0.283416	0.515	0.486	1
Ppp6r3	0.213062	0.19338	0.239	0.189	1
Rgcc	0.21443	-0.109075	0.074	0.117	1
Kars	0.214645	0.12966	0.147	0.099	1
Gna12	0.21468	-0.145847	0.258	0.315	1
Cpeb1	0.214683	-0.158384	0.067	0.108	1
Ttc33	0.214698	-0.131621	0.129	0.18	1
Laptm4a	0.214812	0.17767	0.89	0.856	1
Zmym5	0.216009	0.114308	0.221	0.162	1
Pxdc1	0.216328	0.14182	0.19	0.135	1
Nsmaf	0.216434	0.102203	0.104	0.063	1
Col4a1	0.217199	-0.108901	0.362	0.432	1
Dnttip2	0.217554	0.106886	0.16	0.108	1
Chst2	0.217668	-0.134309	0.172	0.225	1
Sod3	0.217713	0.131872	0.196	0.144	1
Ufd1	0.217947	0.130186	0.276	0.216	1
Mta2	0.218995	0.106886	0.19	0.135	1
Yy1	0.219404	0.117305	0.27	0.207	1
Dbi	0.21962	-0.193981	0.411	0.468	1
Kpnb1	0.219646	0.146127	0.202	0.153	1
Bcas2	0.220357	-0.103443	0.301	0.369	1
Reep5	0.221611	-0.177308	0.503	0.55	1
Rev3l	0.221884	-0.103101	0.067	0.108	1
Krt19	0.222103	0.165192	0.147	0.099	1
Ece1	0.222423	-0.200029	0.791	0.838	1
Kidins220	0.22261	-0.167289	0.301	0.36	1
Gpx8	0.222925	0.12376	0.27	0.207	1
Sv2a	0.223	-0.100594	0.129	0.18	1
Cyb5b	0.223497	0.133744	0.301	0.234	1
2025-03-06	0.223503	-0.123421	0.374	0.441	1
Fbl	0.225201	-0.11126	0.209	0.27	1
Atp5o	0.226919	-0.202273	0.577	0.613	1
Oaz2	0.227168	-0.187885	0.264	0.306	1
Stum	0.227612	-0.16615	0.166	0.216	1
Ndufa5	0.227714	-0.264806	0.497	0.559	1
Dhx36	0.227777	0.12651	0.227	0.171	1
Ier3	0.228586	0.277444	0.497	0.441	1
Gsn	0.228615	0.359758	0.632	0.685	1
Il6st	0.229213	-0.15052	0.264	0.315	1
Sdccag3	0.229559	-0.115942	0.141	0.189	1
Pcbp3	0.230473	-0.141989	0.086	0.126	1
Hmgb2	0.230678	-0.15052	0.233	0.288	1
Selenok	0.231064	-0.143906	0.528	0.613	1
Rrp1	0.231147	0.139585	0.239	0.189	1
Tmem63a	0.231245	-0.11217	0.166	0.216	1
Bod1l	0.231442	0.157118	0.393	0.315	1
Atp6v0e2	0.231908	-0.139275	0.313	0.378	1
Adk	0.232624	0.116528	0.166	0.117	1
Xpo1	0.234274	-0.102185	0.178	0.234	1
Tead1	0.234544	-0.126219	0.239	0.297	1
Pja1	0.236534	-0.118213	0.117	0.162	1
Nol7	0.236855	0.156181	0.221	0.171	1
Parp12	0.236931	0.108653	0.209	0.153	1
Ryk	0.237029	-0.105411	0.411	0.495	1
Armcx3	0.238616	-0.116907	0.172	0.225	1
Cyc1	0.238725	0.142296	0.282	0.225	1
Dnajb14	0.238935	-0.113237	0.196	0.252	1
Dhx15	0.238961	0.172458	0.276	0.225	1
Matr3	0.23925	-0.125061	0.411	0.477	1
Ssfa2	0.239592	0.13341	0.331	0.27	1
Atp6v0e	0.239721	-0.137227	0.325	0.378	1
Rnf11	0.239853	-0.143117	0.344	0.414	1
Atp6v1d	0.239855	0.1028	0.209	0.153	1
Fos	0.240537	0.211722	0.914	0.946	1
Tnks2	0.24137	0.112078	0.35	0.288	1
Nme1	0.241451	-0.186272	0.479	0.541	1
Rpl27	0.241489	0.127435	0.663	0.595	1
Nemf	0.242232	0.105348	0.233	0.171	1
Acyp2	0.242701	-0.120416	0.301	0.36	1
Tusc3	0.243228	0.113491	0.264	0.207	1
Snrpe	0.243454	-0.116555	0.393	0.459	1
Il11ra1	0.243654	-0.218964	0.62	0.649	1
Eif2ak2	0.244007	0.173816	0.19	0.144	1
Saraf	0.244732	-0.159739	0.436	0.495	1
Cltb	0.245103	-0.136856	0.172	0.225	1
Ybx3	0.246641	0.106418	0.239	0.18	1
Eapp	0.246946	0.134102	0.252	0.198	1
Slc25a33	0.247295	-0.139275	0.11	0.153	1
Strn3	0.247296	-0.201739	0.301	0.351	1
Cd24a	0.247722	0.330399	0.699	0.703	1
Sgcd	0.248244	-0.101453	0.227	0.297	1
Atp6v1e1	0.248724	-0.180634	0.448	0.514	1
Cdk9	0.24951	-0.139275	0.196	0.243	1
Rora	0.249548	-0.105644	0.258	0.315	1
Erlec1	0.249696	-0.101407	0.147	0.198	1
Tnfrsf1a	0.253445	-0.139275	0.264	0.315	1
Riok3	0.253659	0.118113	0.184	0.135	1
Pnisr	0.253675	0.1349	0.184	0.135	1
Ccdc50	0.253816	0.118706	0.27	0.216	1
Plrg1	0.255316	-0.109075	0.086	0.126	1
Nap1l1	0.255565	-0.150198	0.46	0.532	1
Eif3i	0.255775	-0.194137	0.399	0.45	1
Rpl36a-ps1	0.255868	-0.134095	0.129	0.171	1
Ski	0.25636	0.109124	0.362	0.297	1
Braf	0.257211	-0.146506	0.202	0.252	1
Gpx1	0.258025	-0.139275	0.571	0.595	1
Inafm2	0.258126	0.129965	0.276	0.216	1
Twsg1	0.258282	-0.14296	0.656	0.649	1
Polr2m	0.259025	-0.113043	0.46	0.55	1
Mettl7a1	0.259956	0.163712	0.258	0.207	1
Copz1	0.259973	-0.123962	0.276	0.324	1
Tmed5	0.26003	-0.13178	0.135	0.18	1
Rnf130	0.260658	-0.113237	0.202	0.261	1
Ndufa13	0.261012	-0.148621	0.626	0.667	1
Clk3	0.261118	-0.108248	0.135	0.18	1
Ogfr	0.262185	0.106201	0.153	0.108	1
Tnfaip1	0.262641	-0.171593	0.202	0.252	1
Copb1	0.26332	0.103086	0.141	0.099	1
Tbc1d9	0.263329	0.108653	0.11	0.072	1
Ccnd1	0.264097	-0.213688	0.215	0.27	1
Shisa5	0.265231	0.176753	0.307	0.261	1
Sf3b6	0.266661	-0.103651	0.46	0.523	1
Ptov1	0.266994	-0.142374	0.54	0.541	1
Glg1	0.267001	0.137293	0.638	0.595	1
Rpl14	0.268806	-0.134524	0.687	0.721	1
Crip2	0.268869	-0.108177	0.46	0.523	1
C1d	0.26981	-0.124628	0.184	0.234	1
Bsg	0.270167	-0.167869	0.632	0.667	1
Bhlhe40	0.270654	-0.218154	0.528	0.586	1
Ube2w	0.271284	-0.114689	0.252	0.306	1
Dcbld2	0.271625	0.10982	0.202	0.153	1
Ran	0.271795	-0.153433	0.546	0.622	1
Foxp1	0.272851	-0.169777	0.515	0.586	1
Rpl10a	0.273201	0.10926	0.644	0.586	1
Ccdc80	0.274179	-0.149471	0.521	0.622	1
Ipo7	0.274747	0.148706	0.196	0.153	1
Hspa4l	0.275699	-0.131933	0.135	0.18	1
Pcp4	0.275712	-0.199217	0.699	0.739	1
Ddx54	0.276405	0.12376	0.227	0.18	1
Ppp4r3b	0.276739	0.108653	0.202	0.153	1
Ctdsp1	0.27707	-0.148153	0.264	0.315	1
Pfkp	0.279228	-0.125728	0.252	0.297	1
Rabggtb	0.28029	-0.195369	0.288	0.333	1
Get4	0.280436	-0.124919	0.196	0.243	1
Bcl2	0.281209	-0.141337	0.307	0.351	1
Cnn1	0.281227	-0.110128	0.166	0.117	1
Timp2	0.282341	-0.133296	0.626	0.658	1
Cdip1	0.282612	0.133012	0.245	0.198	1
Ostc	0.283008	-0.128253	0.258	0.306	1
Lrba	0.283228	-0.283955	0.503	0.514	1
Rbm5	0.283636	0.130423	0.227	0.18	1
Sfr1	0.283983	-0.137785	0.509	0.559	1
Ralgapa1	0.284672	0.112264	0.178	0.135	1
Rps25	0.284966	-0.111689	0.564	0.622	1
Usmg5	0.284974	0.205816	0.423	0.387	1
Polr2g	0.285352	-0.123383	0.221	0.27	1
Ndufs6	0.286839	-0.158384	0.442	0.486	1
Tcea1	0.287163	-0.102141	0.264	0.324	1
Nfkbiz	0.287851	0.197429	0.233	0.189	1
Pfkm	0.289339	-0.114271	0.172	0.216	1
Tgfbi	0.290909	-0.110767	0.804	0.847	1
Srrm1	0.292616	-0.100456	0.282	0.342	1
Mgat4a	0.292629	0.130423	0.209	0.162	1
Taf13	0.292882	-0.120963	0.104	0.144	1
Zeb2	0.293224	-0.124499	0.276	0.333	1
Fstl1	0.29359	0.170643	0.479	0.423	1
Mpc2	0.295624	-0.112207	0.405	0.459	1
Letmd1	0.296035	-0.11374	0.147	0.189	1
Rpl18	0.297299	-0.134883	0.828	0.802	1
Sf1	0.297475	0.141431	0.301	0.261	1
Srp14	0.297572	-0.124628	0.546	0.613	1
Poglut1	0.298062	-0.111011	0.147	0.189	1
Rnf114	0.299017	0.159125	0.227	0.18	1
Rcor3	0.299294	0.115215	0.178	0.135	1
Agtpbp1	0.299294	0.122339	0.178	0.135	1
Ptgr1	0.299573	-0.123333	0.098	0.135	1
Dst	0.301385	0.113941	0.196	0.153	1
2810004N23Rik	0.301497	-0.108248	0.11	0.153	1
Fosb	0.301847	0.308331	0.687	0.658	1
Stom	0.302814	-0.119375	0.252	0.306	1
Ghr	0.303009	0.106886	0.178	0.135	1
Mrfap1	0.303595	-0.170984	0.497	0.559	1
Rbpms	0.304202	-0.125854	0.681	0.757	1
Ppp6c	0.305018	-0.13222	0.221	0.261	1
Decr1	0.305187	-0.121727	0.153	0.198	1
Unc50	0.305351	-0.170984	0.239	0.279	1
Tmem50b	0.3062	-0.129814	0.196	0.243	1
Magoh	0.3067	0.111269	0.294	0.243	1
Enpp1	0.307674	-0.107665	0.497	0.568	1
Sertad4	0.308331	0.106201	0.147	0.108	1
Herc1	0.309834	0.111787	0.117	0.081	1
Selenof	0.311592	-0.175467	0.693	0.676	1
Rpl28	0.313597	0.210471	0.571	0.523	1
Sash1	0.313717	-0.120292	0.196	0.243	1
Id2	0.315552	0.341852	0.908	0.883	1
Ndn	0.316068	-0.115138	0.245	0.297	1
Samm50	0.316687	-0.151986	0.276	0.324	1
6330403K07Rik	0.316835	0.129015	0.209	0.162	1
Tlk1	0.31742	0.118706	0.294	0.243	1
Psmg2	0.3176	-0.113237	0.196	0.243	1
Bmpr2	0.317908	-0.133016	0.534	0.577	1
Mrps18c	0.318921	-0.150957	0.202	0.243	1
Anp32e	0.31998	-0.149922	0.515	0.568	1
Cacna2d1	0.324576	0.199527	0.534	0.505	1
Eif4h	0.325822	0.141354	0.38	0.333	1
Tceal3	0.327558	0.112365	0.258	0.207	1
Elf1	0.327629	-0.117156	0.319	0.369	1
Hint1	0.328113	0.14977	0.515	0.477	1
Ahcyl1	0.329429	0.140185	0.202	0.162	1
Penk	0.330858	0.519942	0.209	0.171	1
Mrpl51	0.331028	-0.134773	0.245	0.288	1
Aaed1	0.331619	0.134759	0.294	0.252	1
St3gal5	0.332771	-0.141373	0.27	0.315	1
Pitpnm3	0.333734	-0.123383	0.221	0.261	1
Minos1	0.336741	-0.133606	0.546	0.586	1
Irgm2	0.336884	0.19443	0.558	0.532	1
Cd9	0.33741	0.191504	0.638	0.613	1
Ndufb8	0.337712	-0.110478	0.35	0.396	1
Bud31	0.337865	-0.126219	0.264	0.315	1
Vwa5a	0.339136	0.109639	0.356	0.315	1
Rps18	0.339677	-0.108099	0.896	0.883	1
Fbxw11	0.340175	0.108653	0.221	0.18	1
Trpm7	0.340324	-0.101407	0.16	0.198	1
Sike1	0.341607	-0.103398	0.16	0.198	1
Aida	0.342032	0.118523	0.239	0.198	1
Ftl1	0.342326	0.102646	0.822	0.775	1
Sf3b1	0.344463	0.146696	0.509	0.477	1
Rnh1	0.345129	-0.133561	0.362	0.405	1
Sh3pxd2b	0.345276	0.154225	0.141	0.108	1
Pkd1	0.346082	-0.11678	0.319	0.369	1
Krt8	0.347635	0.211842	0.227	0.18	1
Smc1a	0.349115	-0.111182	0.288	0.342	1
Rab35	0.349484	-0.102516	0.239	0.288	1
Rps16	0.349992	-0.119592	0.84	0.847	1
Esd	0.350794	-0.10074	0.239	0.279	1
Sema3a	0.350811	-0.116626	0.227	0.27	1
Cox6c	0.352167	0.256785	0.552	0.532	1
Cdc37	0.352741	0.120287	0.319	0.27	1
Grb2	0.352924	-0.112714	0.184	0.225	1
Fgl2	0.354027	0.139798	0.104	0.072	1
Ddx1	0.35442	-0.102933	0.178	0.216	1
Gnb2	0.356405	-0.139275	0.656	0.676	1
Fam173a	0.356881	0.117305	0.282	0.243	1
Snrpd2	0.357194	-0.135542	0.38	0.423	1
Mob4	0.357565	-0.10406	0.307	0.36	1
Snx6	0.358667	0.101733	0.202	0.162	1
Tmem126b	0.35873	-0.117248	0.08	0.108	1
Cggbp1	0.360114	-0.16632	0.276	0.306	1
Pkm	0.360478	-0.143982	0.62	0.649	1
Arpc5l	0.360576	-0.102185	0.178	0.216	1
Rcn1	0.361669	0.107612	0.264	0.216	1
Prickle2	0.361785	-0.120963	0.129	0.162	1
Nsrp1	0.362821	0.129428	0.178	0.144	1
Pcbp2	0.36448	-0.117326	0.46	0.505	1
Cbfa2t2	0.364939	-0.1018	0.11	0.144	1
Cript	0.365833	0.101733	0.209	0.171	1
Ggps1	0.368149	0.178308	0.215	0.18	1
Lamtor5	0.369757	-0.115739	0.184	0.225	1
Ubxn1	0.370235	-0.1027	0.337	0.396	1
Eif3b	0.371871	-0.149558	0.319	0.351	1
R3hdm4	0.37296	-0.129221	0.166	0.198	1
Selenop	0.374549	0.134329	0.399	0.342	1
Scarb2	0.375158	0.190629	0.84	0.829	1
Fuca1	0.377893	0.14534	0.245	0.207	1
Gja1	0.378302	0.105445	0.89	0.838	1
Sltm	0.378375	0.141907	0.356	0.315	1
Cxcl12	0.3793	0.168509	0.129	0.099	1
Cbx3	0.379962	-0.102105	0.35	0.396	1
Ifit2	0.380812	0.12966	0.123	0.09	1
Zfp706	0.381342	0.180955	0.411	0.387	1
Jade1	0.3826	0.104307	0.227	0.18	1
Rpl10	0.384679	0.228096	0.521	0.541	1
Otud6b	0.384695	-0.139275	0.19	0.225	1
Vasp	0.384935	-0.115027	0.325	0.36	1
Ncl	0.386044	-0.179677	0.638	0.676	1
Flot2	0.386333	-0.150313	0.27	0.297	1
Bckdk	0.389113	-0.184262	0.276	0.315	1
Ube2k	0.393341	-0.126891	0.325	0.36	1
Reep3	0.395081	0.121163	0.258	0.225	1
Nfil3	0.395288	0.149446	0.362	0.315	1
Cetn2	0.396729	-0.1252	0.215	0.243	1
Arid1a	0.397165	0.119187	0.356	0.315	1
Ggt5	0.4001	-0.131933	0.153	0.189	1
B3gat3	0.401318	-0.104147	0.166	0.198	1
Jph2	0.401551	-0.119909	0.184	0.216	1
Rpl34	0.401623	0.189051	0.675	0.622	1
Mgea5	0.404239	-0.115138	0.227	0.27	1
Tuba1b	0.405827	-0.198437	0.706	0.73	1
Imp3	0.407125	-0.121353	0.387	0.423	1
Pyurf	0.40742	-0.120556	0.104	0.135	1
Isoc1	0.411095	0.215204	0.301	0.279	1
Hand1	0.411432	0.224056	0.319	0.288	1
Cebpz	0.41202	0.107519	0.196	0.162	1
Pdgfrb	0.413238	-0.110706	0.209	0.243	1
Dusp1	0.413759	0.120545	0.871	0.874	1
Cycs	0.414553	-0.103869	0.258	0.297	1
Lypd8	0.414793	0.329722	0.129	0.099	1
Jmjd1c	0.414933	-0.16527	0.27	0.288	1
Csrnp1	0.416594	-0.227883	0.497	0.532	1
Rnf44	0.417363	-0.139275	0.215	0.243	1
Brix1	0.417645	0.103899	0.166	0.135	1
Pds5b	0.417991	-0.1018	0.215	0.252	1
Mtdh	0.419169	0.152752	0.546	0.559	1
Ncor1	0.419681	0.13253	0.368	0.333	1
Slitrk6	0.420791	-0.201203	0.454	0.486	1
Ier2	0.421524	0.272671	0.595	0.613	1
Gpx2	0.423336	-0.149691	0.123	0.09	1
Rsrc2	0.4235	0.151039	0.503	0.477	1
Golim4	0.424302	0.136584	0.245	0.216	1
Arpc1a	0.424567	0.104307	0.27	0.234	1
Chmp3	0.426181	-0.16527	0.264	0.288	1
Lgals4	0.426838	0.261488	0.245	0.198	1
Arpc4	0.427316	-0.209484	0.387	0.396	1
Pdcd4	0.429574	-0.100281	0.172	0.207	1
Lamtor3	0.430145	-0.139275	0.202	0.234	1
[truncated: 161 more rows]

## Sheet: Enteroendocrine.cell.4.markers
	p_val	avg_log2FC	pct.1	pct.2	p_val_adj
Gm14015	5.97502e-09	-0.646363	0	0.522	0.000172816
Igfbp7	1.17762e-06	1.52356	0.893	0.391	0.0340603
Igha	5.62472e-06	-0.863217	0.321	0.87	0.162684
Ifi27l2a	1.04364e-05	1.40011	0.946	0.696	0.301853
Serping1	2.57503e-05	1.27122	0.911	0.87	0.744777
Col1a1	2.92718e-05	0.879706	0.911	0.565	0.846628
Rpl23	2.95123e-05	1.06935	0.946	0.696	0.853586
Gucy1b1	2.98016e-05	1.02815	0.696	0.174	0.861952
Tmem120a	5.64238e-05	-0.40115	0.036	0.391	1
Ifitm3	6.19122e-05	1.18229	0.857	0.609	1
mt-Co1	8.95534e-05	1.07961	0.982	0.913	1
mt-Atp6	9.69682e-05	1.17111	0.929	0.739	1
Rpl6	0.000271841	1.19683	0.786	0.478	1
Col5a2	0.000420911	0.729504	0.589	0.174	1
Fosl2	0.000458963	-0.526363	0.161	0.565	1
Ms4a4d	0.000459159	0.812422	0.643	0.261	1
Laptm4b	0.000465221	0.716207	0.661	0.261	1
B2m	0.000467733	0.903206	0.982	1	1
Rps23	0.000477246	1.04533	0.982	0.87	1
Col3a1	0.000513007	0.972547	0.964	0.739	1
Gm26904	0.000605422	-0.357794	0.018	0.261	1
Apc	0.000674713	-0.380008	0.036	0.304	1
Gstm1	0.000763199	0.675565	0.554	0.13	1
Gadd45a	0.000767263	-1.24136	0.179	0.522	1
Rps7	0.000816966	0.882217	0.786	0.435	1
Rpl31	0.000896987	0.914621	0.768	0.435	1
Isg15	0.00144932	1.0906	0.518	0.13	1
Dpp8	0.00153305	-0.231326	0	0.174	1
Aen	0.00153305	-0.231326	0	0.174	1
Sgms2	0.00153305	-0.231326	0	0.174	1
Id4	0.00153305	-0.231326	0	0.174	1
Dpf2	0.00153305	-0.231326	0	0.174	1
Zscan12	0.00153305	-0.231326	0	0.174	1
Rpl23a	0.00159267	0.753044	0.964	0.826	1
Cdc42se1	0.00166382	-0.421296	0.071	0.348	1
Vim	0.00176331	1.15114	0.804	0.609	1
Mgea5	0.00176691	-0.409324	0.179	0.522	1
Col4a1	0.00189826	0.82749	0.893	0.652	1
Ece1	0.00196939	-0.488613	0.054	0.304	1
H2-D1	0.00212883	0.846087	0.893	0.87	1
Msantd4	0.00215298	-0.445544	0.054	0.304	1
Ppib	0.00223363	0.768674	0.5	0.13	1
Tmem59	0.00228403	0.567064	0.536	0.13	1
C1galt1	0.0023164	0.550197	0.321	0	1
Nr1h3	0.0023164	0.514573	0.321	0	1
Zbtb2	0.00234443	-0.620828	0.018	0.217	1
Ly6e	0.00239289	0.787669	0.893	0.696	1
Fstl1	0.00240605	0.744221	0.875	0.609	1
Man1b1	0.00243266	-0.357794	0.018	0.217	1
Usp35	0.00243266	-0.357794	0.018	0.217	1
mt-Cytb	0.00251748	0.840903	0.696	0.348	1
Phlda3	0.00261094	-0.258258	0.018	0.217	1
Lgals3bp	0.00262742	0.740591	0.75	0.391	1
Col1a2	0.00285754	0.726261	1	0.913	1
Plpp3	0.00292659	0.831684	0.643	0.304	1
Eif3e	0.00299299	0.619531	0.518	0.174	1
Ncapg2	0.00305185	0.471095	0.375	0.043	1
Mmp3	0.00306596	-1.66771	0.054	0.304	1
Prmt3	0.00307241	0.398031	0.375	0.043	1
mt-Co2	0.00312799	0.928981	0.982	0.957	1
Egr2	0.0031854	-0.259131	0.018	0.217	1
Bgn	0.0032347	0.860804	1	0.87	1
Rps6	0.00323787	0.870408	0.929	0.913	1
Fgfr1	0.00325393	0.716207	0.625	0.304	1
Rnf213	0.00330657	0.532495	0.304	0	1
Adh1	0.00371711	0.815743	0.536	0.217	1
H2-T23	0.0037633	0.652642	0.536	0.174	1
Arl6ip1	0.00386746	0.672264	0.411	0.087	1
Ppp3r1	0.0040119	-0.520233	0.232	0.565	1
Rpl4	0.00405906	0.858226	0.875	0.696	1
Ifitm1	0.00419703	0.863048	0.518	0.217	1
Pgrmc1	0.00432988	0.491501	0.464	0.13	1
Selenop	0.00436379	0.825141	0.839	0.696	1
Fam102b	0.00436487	0.60073	0.429	0.087	1
Pnrc1	0.00440901	0.502082	0.536	0.174	1
Itm2b	0.00445625	0.864197	0.893	0.783	1
Ubc	0.00447769	0.950983	0.839	0.609	1
Stat1	0.00452128	0.716207	0.643	0.304	1
Psma5	0.00467652	0.496426	0.286	0	1
Reg3b	0.0047017	0.496426	0.286	0	1
Actg1	0.00475278	-0.732778	0.786	0.913	1
Sparc	0.00491199	1.1428	0.964	1	1
Spon2	0.00496172	-0.676304	0.893	1	1
Xpo1	0.00501226	-0.417059	0.089	0.348	1
Gucy1a1	0.00515741	0.761722	0.75	0.522	1
Rpl26	0.00515989	0.771489	0.893	0.826	1
R3hdm4	0.00528341	-0.307252	0.089	0.348	1
Pkig	0.00533835	-0.774779	0.268	0.522	1
Rpl11	0.00550622	0.729263	0.857	0.739	1
Atox1	0.00611365	-0.435796	0.196	0.522	1
Map7d1	0.006247	-0.381973	0.25	0.565	1
Cacna1e	0.00629133	0.342392	0.268	0	1
Lamb1	0.00633235	0.575792	0.893	0.739	1
Zcchc14	0.00636007	-0.323321	0.196	0.522	1
Gm48790	0.00636379	0.36257	0.268	0	1
Itgb1	0.00641443	0.716207	0.786	0.478	1
Aftph	0.0064533	-0.331099	0.071	0.304	1
Cstf2t	0.0064533	-0.331099	0.071	0.304	1
Mrpl12	0.00648065	0.421464	0.268	0	1
Lyrm2	0.00649493	-0.176878	0	0.13	1
Mob3c	0.00649493	-0.176878	0	0.13	1
Klhl28	0.00649493	-0.176878	0	0.13	1
Farp2	0.00649493	-0.176878	0	0.13	1
Gabra3	0.00649493	-0.176878	0	0.13	1
Txnrd3	0.00649493	-0.176878	0	0.13	1
Epha7	0.00649493	-0.176878	0	0.13	1
St7	0.00649493	-0.176878	0	0.13	1
Adgb	0.00649493	-0.176878	0	0.13	1
Mapk12	0.00649493	-0.176878	0	0.13	1
Gm16174	0.00649493	-0.176878	0	0.13	1
Cacna2d2	0.00649493	-0.176878	0	0.13	1
Vit	0.00650384	-0.231326	0	0.13	1
Adamtsl5	0.00650384	-0.334419	0	0.13	1
Ankmy2	0.00650384	-0.231326	0	0.13	1
Ing3	0.00650384	-0.231326	0	0.13	1
Mcm2	0.00650384	-0.231326	0	0.13	1
Spout1	0.00650384	-0.231326	0	0.13	1
Zmym3	0.00650384	-0.231326	0	0.13	1
Ppp1r9a	0.00650384	-0.283793	0	0.13	1
Kansl1	0.00655015	-0.283793	0.089	0.348	1
Cul1	0.00656342	0.496426	0.268	0	1
Olfml2b	0.0066792	-0.328187	0.089	0.348	1
Abhd17b	0.00676031	-0.515966	0.071	0.304	1
Rpl35	0.00695801	0.684027	0.643	0.478	1
Ate1	0.00710976	-0.445544	0.054	0.261	1
S100a16	0.00714855	-0.48019	0.393	0.696	1
Cox7c	0.00716152	0.736107	0.696	0.522	1
Ces1d	0.0071708	2.46104	0.732	0.478	1
Txn1	0.00771218	0.511387	0.679	0.391	1
Zcrb1	0.00773122	-0.348888	0.125	0.391	1
Nop53	0.00780724	0.530651	0.536	0.217	1
Gm16286	0.00783886	-0.499522	0.107	0.348	1
Gm11808	0.0078872	0.484391	0.607	0.261	1
Cyb5a	0.00812635	0.503478	0.607	0.261	1
Plcb4	0.00813795	0.716207	0.464	0.174	1
Rin2	0.00831655	0.570356	0.429	0.13	1
mt-Nd2	0.00841039	0.506284	0.321	0.043	1
Lox	0.00843531	0.574188	0.321	0.043	1
Antxr1	0.00882205	0.453173	0.321	0.043	1
Hint1	0.00885519	0.537237	0.554	0.217	1
Ly6a	0.00892845	0.872326	0.482	0.13	1
Pdlim5	0.0089875	-0.373991	0.107	0.348	1
Erlec1	0.0089875	0.36257	0.25	0	1
Gm26745	0.0089875	-0.373991	0.107	0.348	1
Zfp809	0.00943865	-0.357794	0.018	0.174	1
Vdac1	0.00960669	0.44739	0.375	0.087	1
Rpl10	0.00962808	0.707594	0.714	0.522	1
Col6a2	0.00973484	0.644314	0.696	0.391	1
Idi1	0.010035	-0.332703	0.036	0.217	1
Psmd11	0.010035	-0.283793	0.036	0.217	1
Nip7	0.010035	-0.283793	0.036	0.217	1
Crebl2	0.010035	-0.283793	0.036	0.217	1
Inpp4b	0.010152	-0.258258	0.018	0.174	1
Timp3	0.010152	-0.258258	0.018	0.174	1
Zfp617	0.010152	-0.258258	0.018	0.174	1
Tmem173	0.010152	-0.258258	0.018	0.174	1
Gpc6	0.010152	-0.258258	0.018	0.174	1
Scml4	0.010152	-0.357794	0.018	0.174	1
Extl2	0.010152	-0.258258	0.018	0.174	1
Cir1	0.0101757	0.44739	0.375	0.087	1
Eif1	0.0102896	0.485594	0.911	0.783	1
Rgmb	0.0104573	0.744404	0.643	0.348	1
Letm1	0.0105066	-0.20579	0.018	0.174	1
Arhgap17	0.0105066	-0.20579	0.018	0.174	1
Amdhd2	0.0105066	-0.20579	0.018	0.174	1
Myc	0.0105066	-0.20579	0.018	0.174	1
Ciapin1	0.0105066	-0.20579	0.018	0.174	1
Plekhg2	0.0105066	-0.20579	0.018	0.174	1
Plekha7	0.0105066	-0.20579	0.018	0.174	1
C2cd2	0.0105066	-0.20579	0.018	0.174	1
Itga11	0.0105066	-0.20579	0.018	0.174	1
Sec23a	0.0106006	-0.305819	0.125	0.391	1
Vsir	0.0106477	-0.233167	0.036	0.217	1
Ccdc71l	0.0106477	-0.233167	0.036	0.217	1
2025-09-10	0.0106477	-0.233167	0.036	0.217	1
Cpeb1	0.0106477	-0.233167	0.036	0.217	1
Rack1	0.0108887	0.555742	0.893	0.826	1
Cpxm1	0.0109268	-0.332703	0.018	0.174	1
Ndufb11	0.0110299	0.404263	0.393	0.087	1
Ext1	0.0113277	-0.442491	0.357	0.652	1
Zfp367	0.0113476	-0.283793	0.018	0.174	1
Plekha5	0.0113946	0.355617	0.393	0.087	1
Plat	0.0114117	-0.476438	0.304	0.609	1
Sec62	0.0115308	0.587221	0.696	0.478	1
Rpl32	0.0116638	0.741386	0.929	0.783	1
Atxn7	0.011711	-0.283793	0.107	0.348	1
Acaa1a	0.0118161	-0.50886	0.304	0.565	1
Fus	0.0118202	-0.476438	0.393	0.696	1
Mettl7a1	0.012023	0.488797	0.304	0.043	1
Arl14ep	0.0121877	-0.13179	0.018	0.174	1
Rps11	0.0123384	0.842471	0.679	0.478	1
Exoc7	0.0123946	0.321928	0.232	0	1
Il6ra	0.0124784	0.342392	0.232	0	1
Glrb	0.0124784	0.342392	0.232	0	1
Crkl	0.0124921	-0.208505	0.036	0.217	1
Tfg	0.0124921	-0.208505	0.036	0.217	1
Angptl4	0.0125496	0.478047	0.232	0	1
Spock2	0.0126066	0.421464	0.232	0	1
Atp5j	0.0126147	0.481742	0.536	0.217	1
Igtp	0.01263	0.402098	0.232	0	1
Plpp1	0.0137236	0.549097	0.589	0.304	1
Fkbp4	0.0138723	-0.348888	0.143	0.391	1
Naca	0.013906	0.613637	0.839	0.565	1
Atp5g2	0.0139523	0.530651	0.482	0.174	1
Col5a3	0.0139788	0.412201	0.357	0.087	1
Lpl	0.0143389	0.140233	0.607	0.304	1
S100a6	0.014365	-0.835647	0.5	0.739	1
Tpm2	0.0147594	-0.371256	0.357	0.696	1
Pros1	0.0147838	0.462759	0.75	0.391	1
Rps3	0.014822	0.749928	0.875	0.696	1
Ier3	0.0148839	-0.642247	0.375	0.696	1
Rnf13	0.0150424	-0.283793	0.107	0.348	1
Snrnp70	0.0152496	-0.38849	0.411	0.696	1
Rpl14	0.0153207	0.745472	0.821	0.739	1
Fbln2	0.0154233	0.920079	0.429	0.174	1
Rpl18a	0.0155967	0.721278	0.893	0.826	1
Tgfbr3	0.0159974	0.515908	0.411	0.13	1
Rpl36	0.0162328	0.65665	0.893	0.826	1
Max	0.0165636	-0.363963	0.214	0.478	1
Hsp90b1	0.0167135	-0.466446	0.911	1	1
Hsd17b10	0.0171162	0.30117	0.214	0	1
Ap3d1	0.0171162	0.30117	0.214	0	1
Naa20	0.0172104	0.321928	0.214	0	1
Cdk5rap3	0.0172104	0.321928	0.214	0	1
Eif3f	0.0172107	0.473637	0.696	0.435	1
Gprc5b	0.0172121	0.342392	0.214	0	1
Rab3d	0.0173313	0.458711	0.393	0.13	1
Ndrg1	0.0173363	0.36257	0.214	0	1
Ifi44	0.0173959	0.478047	0.214	0	1
Ebna1bp2	0.017543	0.379172	0.286	0.043	1
Ptk2	0.0176804	-0.413076	0.125	0.348	1
Rab6a	0.0177559	0.44739	0.339	0.087	1
Rplp0	0.0178708	0.721921	0.911	0.739	1
Thbs1	0.0185369	-0.476438	0.607	0.826	1
Ptgs2	0.0191642	-0.30194	0.089	0.304	1
Zcchc17	0.0194905	-0.283793	0.089	0.304	1
Ptges3	0.019688	-0.283793	0.143	0.391	1
Gbp7	0.0201459	0.44739	0.339	0.087	1
Gdi2	0.0202204	-0.432315	0.286	0.565	1
Lpgat1	0.020709	0.376132	0.339	0.087	1
Col6a1	0.0214623	0.651112	0.804	0.609	1
F2r	0.0216682	0.435756	0.821	0.609	1
Gbp3	0.0217619	0.628744	0.607	0.348	1
Laptm4a	0.0218697	0.483648	0.929	0.913	1
Rps28	0.0219263	0.623098	0.964	0.957	1
Sub1	0.0219427	0.531175	0.429	0.174	1
Meis2	0.0219558	0.523562	0.679	0.348	1
Rps27	0.0220004	0.746969	0.875	0.783	1
Sertad1	0.0220151	-0.321268	0.214	0.478	1
H3f3a	0.0231411	0.549746	0.661	0.435	1
Nid1	0.0232968	0.66921	0.732	0.522	1
Gm44503	0.023386	0.331866	0.482	0.174	1
Pla2g16	0.0234912	0.280108	0.196	0	1
C1galt1c1	0.0234912	0.280108	0.196	0	1
Sun2	0.0234912	0.280108	0.196	0	1
Smad4	0.0235945	0.30117	0.196	0	1
Flii	0.0235945	0.30117	0.196	0	1
Hipk1	0.0235945	0.30117	0.196	0	1
Mta2	0.0235945	0.30117	0.196	0	1
Cab39l	0.0235969	0.321928	0.196	0	1
Denr	0.0236721	0.321928	0.196	0	1
Glrx3	0.0236792	0.342392	0.196	0	1
Dnajc14	0.0236792	0.342392	0.196	0	1
Alas1	0.0236792	0.342392	0.196	0	1
Bfar	0.0236792	0.342392	0.196	0	1
Pls3	0.0237239	0.342392	0.196	0	1
Bmt2	0.0237239	0.342392	0.196	0	1
Bmp1	0.023738	0.402098	0.196	0	1
Irf7	0.0237852	0.402098	0.196	0	1
Serpina3n	0.0239255	0.471095	0.268	0.043	1
S100a11	0.0239342	0.416647	0.268	0.043	1
Fam168a	0.0239342	0.416647	0.268	0.043	1
Tuba1c	0.0239583	-0.283793	0.125	0.348	1
Rpl10a	0.0239693	0.555271	0.661	0.348	1
Csde1	0.0241196	0.680874	0.518	0.304	1
Fgd5	0.0241663	-0.259946	0.071	0.261	1
Stx5a	0.024293	0.360063	0.268	0.043	1
Dtd1	0.024293	0.360063	0.268	0.043	1
Napa	0.0246436	0.30117	0.286	0.043	1
Irgm2	0.0246446	0.479168	0.464	0.174	1
Zc3h7a	0.0246552	0.340698	0.268	0.043	1
Tceal9	0.0246566	-0.556811	0.714	0.826	1
Tmsb10	0.0251011	0.590676	0.571	0.304	1
Fth1	0.0251933	0.468654	0.982	1	1
Ramp1	0.0252994	0.43105	0.679	0.348	1
Cdh11	0.0254673	0.633745	0.411	0.174	1
Nav1	0.0257498	-0.345194	0.196	0.435	1
Chodl	0.025979	0.812131	0.607	0.391	1
Lamtor4	0.0260213	-0.324435	0.232	0.478	1
Flnc	0.0261598	-0.39927	0.161	0.391	1
Plac8	0.0261773	0.59885	0.661	0.435	1
Bub3	0.0263064	-0.329597	0.107	0.304	1
Cnn2	0.0263672	-0.610021	0.179	0.391	1
Snapin	0.0265223	-0.211037	0.071	0.261	1
Ccnt1	0.0265223	-0.187578	0.071	0.261	1
Slc39a14	0.0265223	-0.211037	0.071	0.261	1
Samd4	0.0269896	-0.305167	0.125	0.348	1
Pgd	0.0270828	-0.350907	0.107	0.304	1
Gsta3	0.0271117	0.412201	0.321	0.087	1
Stat3	0.027303	-0.393022	0.429	0.696	1
Srebf1	0.027541	-0.366255	0.161	0.391	1
Rpl5	0.0277914	0.579705	0.982	0.826	1
Tiprl	0.0279166	0.376132	0.321	0.087	1
Jarid2	0.0279504	-0.259131	0.054	0.217	1
Tcf3	0.0279504	-0.259131	0.054	0.217	1
Klhdc8b	0.0279504	-0.259131	0.054	0.217	1
Dcn	0.0283623	0.754009	1	1	1
Matn2	0.0289345	0.607831	0.589	0.348	1
Sra1	0.0289429	-0.239399	0.125	0.348	1
Rps3a1	0.0300496	0.580692	0.982	0.957	1
Gon4l	0.0301301	-0.208505	0.054	0.217	1
Fdft1	0.0301301	-0.208505	0.054	0.217	1
Elmo1	0.0301301	-0.208505	0.054	0.217	1
Scly	0.0301301	-0.208505	0.054	0.217	1
Gpaa1	0.0301301	-0.208505	0.054	0.217	1
Rnase4	0.0302089	0.604416	0.786	0.652	1
Tor1aip1	0.0304592	0.363905	0.5	0.217	1
Ptbp1	0.0310984	-0.283793	0.196	0.435	1
Rps2	0.0312697	0.613637	0.804	0.652	1
Mcc	0.0314844	-0.328187	0.107	0.304	1
Arpc2	0.0316715	-0.323686	0.464	0.783	1
Edc4	0.0319184	-0.234883	0.054	0.217	1
Sgms1	0.0319949	-0.283793	0.107	0.304	1
Acadm	0.0320656	0.258734	0.179	0	1
Rpl22	0.0320794	0.580393	0.857	0.783	1
Copg1	0.0321759	0.280108	0.179	0	1
Slmap	0.0322641	0.321928	0.179	0	1
Atp11a	0.032302	0.321928	0.179	0	1
Col6a3	0.0324857	0.692281	0.839	0.739	1
Pbx3	0.0325483	0.502082	0.482	0.261	1
Negr1	0.0327554	-0.211037	0.054	0.217	1
Chrnb1	0.0327554	-0.211037	0.054	0.217	1
Islr	0.0328061	0.631318	0.571	0.348	1
Polr2f	0.0328711	0.398031	0.25	0.043	1
Shisa5	0.0329866	0.412815	0.429	0.174	1
Pcmt1	0.0330998	0.281804	0.268	0.043	1
Rnf14	0.0334108	0.379172	0.25	0.043	1
Dbt	0.0334354	-0.283793	0.036	0.174	1
Tnfrsf12a	0.0334405	-0.332703	0.036	0.174	1
Hspa1a	0.0334528	1.26555	0.804	0.783	1
Cd47	0.0334918	0.556427	0.5	0.261	1
Vdac2	0.0335163	-0.366255	0.143	0.348	1
Rpl37	0.0337071	0.601564	0.857	0.783	1
Tnrc6b	0.0338762	-0.262098	0.161	0.391	1
Rpl13a	0.0339148	0.535495	0.982	1	1
Nr3c1	0.0339258	0.340698	0.25	0.043	1
Rpl21	0.0339287	0.526104	0.911	0.826	1
Caprin1	0.034413	0.30117	0.25	0.043	1
Cxcl16	0.034413	0.30117	0.25	0.043	1
Psmg3	0.0345339	-0.259946	0.054	0.217	1
Rps29	0.0349471	0.559214	1	1	1
Fabp4	0.0349958	0.62694	0.304	0.087	1
Mmp2	0.0352503	0.463441	0.411	0.174	1
Myof	0.0353905	-0.233167	0.036	0.174	1
Snx6	0.0353905	-0.233167	0.036	0.174	1
2025-09-04	0.0353905	-0.283793	0.036	0.174	1
Slc9a6	0.0353905	-0.233167	0.036	0.174	1
Peli2	0.0353905	-0.233167	0.036	0.174	1
Kcnk2	0.0354387	0.366021	0.429	0.174	1
Ctgf	0.0354937	-0.644383	0.196	0.435	1
Ginm1	0.0360701	0.394279	0.304	0.087	1
Reep5	0.0362166	0.390807	0.357	0.13	1
Gpc3	0.0363764	-0.283793	0.054	0.217	1
Usp50	0.0364076	-0.305819	0.143	0.348	1
Pcdhga1	0.0369091	0.576349	0.714	0.609	1
Ilkap	0.0372363	-0.283793	0.196	0.435	1
Senp3	0.0374104	-0.180699	0.036	0.174	1
Gt(ROSA)26Sor	0.0374104	-0.180699	0.036	0.174	1
Mkl1	0.0374104	-0.180699	0.036	0.174	1
Ago2	0.0374104	-0.180699	0.036	0.174	1
Slc35c2	0.0374104	-0.180699	0.036	0.174	1
Zfp791	0.0374104	-0.180699	0.036	0.174	1
Myo1e	0.0374104	-0.180699	0.036	0.174	1
Opa3	0.0374104	-0.180699	0.036	0.174	1
Vps8	0.0374104	-0.180699	0.036	0.174	1
Man1c1	0.0374104	-0.180699	0.036	0.174	1
Zc3hav1	0.0375713	-0.533771	0.179	0.391	1
Dpt	0.037664	0.670893	0.982	0.957	1
Cox8a	0.0377401	0.613114	0.464	0.261	1
Setd7	0.0378102	0.390807	0.357	0.13	1
Wisp1	0.038112	-0.258258	0.018	0.13	1
C1qtnf7	0.0381201	-0.308884	0.018	0.13	1
Pi16	0.0381201	-0.450903	0.018	0.13	1
Srp14	0.0381704	0.328391	0.589	0.304	1
Lysmd2	0.0384198	0.319548	0.321	0.087	1
Rpl17	0.0387153	0.678239	0.857	0.783	1
Fads1	0.0388241	-0.307252	0.089	0.261	1
Hoxb3	0.0388241	-0.307252	0.089	0.261	1
Gng12	0.0389853	-0.213404	0.107	0.304	1
Ldlr	0.039435	-0.308884	0.018	0.13	1
Rhbdd1	0.039435	-0.20579	0.018	0.13	1
Slc25a22	0.039435	-0.20579	0.018	0.13	1
Nudt16l1	0.039435	-0.20579	0.018	0.13	1
Cstf3	0.039435	-0.357794	0.018	0.13	1
Tspan11	0.039435	-0.20579	0.018	0.13	1
Inip	0.039435	-0.20579	0.018	0.13	1
Sowahc	0.039435	-0.258258	0.018	0.13	1
Dcaf11	0.039435	-0.20579	0.018	0.13	1
CAAA01118383.1	0.039435	-0.20579	0.018	0.13	1
Mettl3	0.039435	-0.20579	0.018	0.13	1
Nes	0.039435	-0.258258	0.018	0.13	1
Sardh	0.039435	-0.20579	0.018	0.13	1
Zfp319	0.039435	-0.258258	0.018	0.13	1
Gpatch11	0.039435	-0.258258	0.018	0.13	1
Adgrl1	0.039435	-0.258258	0.018	0.13	1
Ubl5	0.0396472	0.318872	0.411	0.174	1
Scmh1	0.0397523	-0.208505	0.036	0.174	1
Ptp4a1	0.0401023	-0.240724	0.161	0.391	1
Colec12	0.0403341	0.38134	0.536	0.304	1
Mfrp	0.0404011	-0.305167	0.107	0.304	1
Aldh1a3	0.0407095	0.72818	0.446	0.261	1
Insr	0.040763	-0.151343	0.018	0.13	1
Atad3a	0.040763	-0.151343	0.018	0.13	1
Dgat2	0.040763	-0.151343	0.018	0.13	1
Etl4	0.040763	-0.151343	0.018	0.13	1
Ube2q2	0.040763	-0.151343	0.018	0.13	1
Fen1	0.040763	-0.151343	0.018	0.13	1
Mvk	0.040763	-0.151343	0.018	0.13	1
Pomgnt1	0.040763	-0.151343	0.018	0.13	1
Coq8b	0.040763	-0.151343	0.018	0.13	1
Fbxw5	0.040763	-0.151343	0.018	0.13	1
Polr3f	0.040763	-0.151343	0.018	0.13	1
Tln2	0.040763	-0.151343	0.018	0.13	1
2810001G20Rik	0.040763	-0.151343	0.018	0.13	1
Commd4	0.040763	-0.151343	0.018	0.13	1
Pla2g15	0.040763	-0.151343	0.018	0.13	1
Zfp827	0.040763	-0.151343	0.018	0.13	1
Pde8a	0.040763	-0.151343	0.018	0.13	1
Pabpn1	0.040763	-0.151343	0.018	0.13	1
Coq10a	0.040763	-0.151343	0.018	0.13	1
Plxnd1	0.040763	-0.151343	0.018	0.13	1
Pknox2	0.040763	-0.151343	0.018	0.13	1
Rbm17	0.0410249	0.319548	0.357	0.13	1
Tma7	0.0410308	0.337695	0.357	0.13	1
Srsf2	0.0416597	-0.423971	0.446	0.609	1
Herpud1	0.0419073	-0.331621	0.357	0.652	1
Zfp110	0.0420181	-0.156037	0.036	0.174	1
0610010K14Rik	0.0420181	-0.13179	0.036	0.174	1
Spef1	0.0420181	-0.156037	0.036	0.174	1
Esr1	0.0420181	-0.156037	0.036	0.174	1
Cops7a	0.0420718	-0.261425	0.143	0.348	1
Flt1	0.042107	-0.417059	0.036	0.174	1
Rps14	0.0425293	0.582657	0.946	0.957	1
Psmd4	0.0425648	-0.37895	0.321	0.565	1
Hnrnpa1	0.0427168	-0.455559	0.286	0.522	1
Marcks	0.0427593	-0.455273	0.482	0.696	1
Mbnl1	0.0427608	0.584563	0.714	0.565	1
Sdhaf1	0.0431109	-0.259946	0.089	0.261	1
Rnf220	0.0434148	0.215013	0.161	0	1
Gng2	0.0434148	0.215013	0.161	0	1
Ap2a1	0.0434148	0.215013	0.161	0	1
Pck2	0.0434148	0.215013	0.161	0	1
Cacnb2	0.0434148	0.215013	0.161	0	1
Ola1	0.0435665	0.237039	0.161	0	1
Ppp2r5e	0.0435665	0.237039	0.161	0	1
Kazald1	0.0435665	0.237039	0.161	0	1
Rbck1	0.0435665	0.237039	0.161	0	1
Rnaseh2c	0.0435665	0.237039	0.161	0	1
Adam1a	0.0435665	0.237039	0.161	0	1
Tecpr1	0.0435665	0.258734	0.161	0	1
Cbx7	0.0435665	0.237039	0.161	0	1
Dcaf6	0.0435665	0.237039	0.161	0	1
Kirrel	0.0435665	0.237039	0.161	0	1
Cdc23	0.0436803	0.258734	0.161	0	1
Coro1b	0.0436803	0.258734	0.161	0	1
Ncoa7	0.0436803	0.258734	0.161	0	1
Mff	0.0436803	0.258734	0.161	0	1
Nadk	0.0436803	0.258734	0.161	0	1
Sspn	0.0436803	0.258734	0.161	0	1
Skiv2l	0.0436845	0.280108	0.161	0	1
Sipa1l1	0.0437562	0.280108	0.161	0	1
Slfn5	0.0437562	0.280108	0.161	0	1
5033426E14Rik	0.0437562	0.280108	0.161	0	1
Sun1	0.0437689	0.30117	0.161	0	1
Col4a5	0.0437689	0.30117	0.161	0	1
Pdlim2	0.0437689	0.30117	0.161	0	1
Rap2a	0.0437942	0.30117	0.161	0	1
Ifit3	0.0438575	0.440573	0.161	0	1
Lamp1	0.0440289	0.494851	0.857	0.696	1
Cox7a2l	0.0442351	0.476256	0.893	0.565	1
Adra1a	0.0444147	0.281804	0.25	0.043	1
Mrfap1	0.0444478	0.31377	0.607	0.348	1
Mafb	0.0451986	-0.126252	0.018	0.13	1
Cpne8	0.0451986	-0.126252	0.018	0.13	1
Lactb	0.0451986	-0.126252	0.018	0.13	1
Tmem198b	0.0451986	-0.126252	0.018	0.13	1
Gm28047	0.0451986	-0.10159	0.018	0.13	1
Bbip1	0.0452258	-0.156037	0.018	0.13	1
Jmjd1c	0.0456322	0.379172	0.232	0.043	1
Anxa5	0.0461043	0.214458	0.679	0.348	1
Alkbh5	0.0463315	-0.324435	0.214	0.435	1
Fbrsl1	0.0463527	0.321069	0.232	0.043	1
Kcnn3	0.0465528	0.429326	0.893	0.522	1
Igfbp4	0.0468431	-0.464672	0.875	0.957	1
Gm47283	0.0470502	0.280992	0.232	0.043	1
Pde1b	0.0470502	0.280992	0.232	0.043	1
Arid4b	0.0475953	0.44739	0.286	0.087	1
Dnajb4	0.0476104	0.531782	0.286	0.087	1
Arf4	0.0476685	-0.320946	0.696	0.87	1
Itsn1	0.0477237	0.260528	0.232	0.043	1
Macf1	0.0478018	0.373319	0.304	0.087	1
Rpl18	0.0481238	0.576555	0.946	0.826	1
2700081O15Rik	0.0481339	-0.283793	0.089	0.261	1
Gtf2h5	0.0491374	0.432414	0.429	0.217	1
Nedd9	0.0491561	-0.260709	0.089	0.261	1
Maff	0.0491561	-0.236487	0.089	0.261	1
Chid1	0.0491561	-0.236487	0.089	0.261	1
Atp5c1	0.0495144	0.30117	0.411	0.174	1
Serpinh1	0.0495331	-0.446851	0.911	0.913	1
Agpat4	0.0502591	0.379172	0.464	0.217	1
Ubb	0.0503251	0.356665	0.714	0.565	1
Eef1g	0.0503687	0.490647	0.643	0.435	1
Thbs3	0.0504969	0.336359	0.304	0.087	1
Mrps21	0.0505948	0.339137	0.286	0.087	1
Ypel3	0.050621	0.357753	0.286	0.087	1
Ch25h	0.0515223	-0.283793	0.089	0.261	1
Ftl1-ps1	0.0521051	-0.384722	0.196	0.391	1
Rarres2	0.0522103	0.473637	0.893	0.652	1
Rps16	0.0523278	0.479687	0.982	1	1
Pdia3	0.0526695	-0.426533	0.607	0.826	1
Rpl15	0.0527692	0.434064	0.661	0.435	1
Acadsb	0.0527954	0.333959	0.446	0.217	1
Tmbim1	0.0534898	-0.324435	0.196	0.391	1
Uqcrc2	0.0535678	0.337695	0.339	0.13	1
Chmp5	0.0541581	0.448011	0.393	0.174	1
Tnfrsf1a	0.054272	-0.333834	0.321	0.609	1
Arhgap1	0.054386	-0.187578	0.089	0.261	1
Dtnbp1	0.054386	-0.187578	0.089	0.261	1
Acads	0.0546383	0.244586	0.304	0.087	1
Bc1	0.0551894	-0.69883	0.071	0.217	1
Uba1	0.0552219	0.281804	0.286	0.087	1
Atp5g1	0.0552219	0.281804	0.286	0.087	1
Ndufb8	0.0552219	0.281804	0.286	0.087	1
Pcnx	0.055841	-0.213404	0.089	0.261	1
Ik	0.055965	0.266404	0.357	0.13	1
Pdrg1	0.0562061	-0.283793	0.071	0.217	1
Hsd17b12	0.0562111	-0.331099	0.071	0.217	1
Psmd6	0.056244	-0.193595	0.143	0.348	1
Emilin1	0.0563691	0.354807	0.714	0.522	1
H1f0	0.0565259	0.377118	0.554	0.304	1
Ankrd40	0.0567449	0.262175	0.286	0.087	1
Rps27l	0.0580016	0.319548	0.339	0.13	1
Adora1	0.0580888	0.379172	0.482	0.261	1
Agrn	0.0584278	0.262175	0.232	0.043	1
Nap1l4	0.0585529	-0.326862	0.125	0.304	1
Ank1	0.0587787	0.435025	0.214	0.043	1
Fh1	0.0588136	0.192645	0.143	0	1
Camsap2	0.0588136	0.192645	0.143	0	1
Calhm2	0.0588136	0.192645	0.143	0	1
Mxi1	0.0588136	0.192645	0.143	0	1
Gm8797	0.0588136	0.192645	0.143	0	1
Cog3	0.0588136	0.192645	0.143	0	1
Polr3k	0.0588136	0.192645	0.143	0	1
Hs2st1	0.0588136	0.192645	0.143	0	1
Pam16	0.0588136	0.192645	0.143	0	1
Lsm14b	0.0588136	0.192645	0.143	0	1
Abhd8	0.0588136	0.192645	0.143	0	1
Phf2	0.0588136	0.192645	0.143	0	1
Atg12	0.0589714	0.237039	0.143	0	1
Trim2	0.0589714	0.215013	0.143	0	1
Fabp5	0.0589714	0.215013	0.143	0	1
Wsb2	0.0589714	0.215013	0.143	0	1
Pdzd8	0.0589714	0.258734	0.143	0	1
Parp3	0.0589714	0.215013	0.143	0	1
Lbhd1	0.0590842	0.237039	0.143	0	1
Commd3	0.0590842	0.237039	0.143	0	1
Lemd2	0.0590842	0.237039	0.143	0	1
Rsrc1	0.0590842	0.237039	0.143	0	1
Tmem161a	0.0590842	0.237039	0.143	0	1
Cpne1	0.0590842	0.237039	0.143	0	1
Slc44a2	0.0590842	0.237039	0.143	0	1
Lcn2	0.0590898	0.36257	0.143	0	1
Hspa12a	0.0590898	0.258734	0.143	0	1
Cpt1a	0.0591519	0.258734	0.143	0	1
Zbtb44	0.0591519	0.258734	0.143	0	1
Kras	0.0591519	0.258734	0.143	0	1
Zhx3	0.0591519	0.258734	0.143	0	1
Gbp6	0.0591688	0.30117	0.143	0	1
Acap2	0.0591702	-0.283793	0.161	0.348	1
Suclg1	0.0591744	0.280108	0.143	0	1
Trim12a	0.0592252	0.342392	0.143	0	1
Akt2	0.0594155	-0.305819	0.125	0.304	1
Plod2	0.059629	0.457674	0.536	0.391	1
Asph	0.0596979	-0.402437	0.196	0.391	1
Tbcb	0.0603256	0.222098	0.232	0.043	1
Sp100	0.0608326	0.321069	0.214	0.043	1
Atp5b	0.0610827	0.410104	0.607	0.391	1
Tomm70a	0.0612196	-0.237989	0.125	0.304	1
Cog8	0.0613064	-0.234883	0.071	0.217	1
Fhl2	0.0613064	-0.376902	0.071	0.217	1
Rnf20	0.0613064	-0.283793	0.071	0.217	1
Josd1	0.0613064	-0.234883	0.071	0.217	1
Cyp51	0.0615561	-0.307252	0.071	0.217	1
Ptprf	0.0617029	-0.164494	0.089	0.261	1
Gm21988	0.0617029	-0.164494	0.089	0.261	1
Eif3b	0.0618943	0.30117	0.214	0.043	1
Piezo2	0.0619172	0.321069	0.214	0.043	1
Srsf1	0.0619172	0.321069	0.214	0.043	1
Rb1cc1	0.0619249	0.340698	0.214	0.043	1
Ech1	0.0620754	0.180875	0.232	0.043	1
Snrnp27	0.0623581	-0.215621	0.125	0.304	1
Btf3	0.0625436	0.491992	0.536	0.435	1
Icam1	0.0627127	-0.338935	0.321	0.522	1
Zmym2	0.0629219	0.280992	0.214	0.043	1
Magt1	0.0629335	0.30117	0.214	0.043	1
Gm10073	0.0632111	-0.304257	0.625	0.783	1
Bmpr2	0.0633017	0.500478	0.357	0.174	1
Lypd8	0.063914	0.260528	0.214	0.043	1
Rtp4	0.063914	0.260528	0.214	0.043	1
Igsf10	0.0639179	0.280992	0.214	0.043	1
Rbm7	0.0639391	-0.239399	0.125	0.304	1
Acsl4	0.0640384	-0.325613	0.161	0.348	1
Drap1	0.0641351	-0.29956	0.375	0.609	1
Rpl8	0.0641642	0.52573	0.911	0.87	1
Fam107b	0.0643595	-0.283793	0.071	0.217	1
Dap3	0.0648691	0.239769	0.214	0.043	1
Ywhaz	0.0651619	-0.395438	0.393	0.565	1
Cacna1g	0.0656508	0.388632	0.554	0.348	1
Rtcb	0.0659024	0.283892	0.357	0.13	1
Cmpk1	0.0662311	0.376132	0.268	0.087	1
Gna13	0.0662311	0.357753	0.268	0.087	1
Ube2s	0.0663586	-0.243151	0.214	0.435	1
Maml1	0.0667409	-0.184257	0.071	0.217	1
Gm42688	0.0667409	-0.184257	0.071	0.217	1
Gm10282	0.0667409	-0.184257	0.071	0.217	1
F3	0.0670914	-0.307252	0.071	0.217	1
Kdm1a	0.0675295	-0.371256	0.143	0.304	1
Bhlhe40	0.067569	-0.471865	0.25	0.435	1
Mgst1	0.067949	0.523562	0.482	0.304	1
Eif2ak2	0.0684594	0.30117	0.339	0.13	1
Emc1	0.0685603	-0.211037	0.071	0.217	1
Glrx5	0.0685749	-0.239399	0.161	0.348	1
Lrp6	0.0685749	-0.239399	0.161	0.348	1
Limd1	0.06915	-0.409324	0.143	0.304	1
Cirbp	0.0692366	-0.190684	0.125	0.304	1
Csnk1g2	0.0692937	-0.364713	0.5	0.696	1
Tor3a	0.0698499	0.2651	0.286	0.087	1
Ltbp4	0.0699441	0.370211	0.536	0.304	1
Camkk2	0.0700669	-0.141774	0.071	0.217	1
Dock6	0.0702291	-0.329597	0.107	0.261	1
Cct4	0.0702351	0.346973	0.446	0.217	1
Selenbp1	0.0703252	0.448011	0.375	0.174	1
Litaf	0.0703549	0.30117	0.268	0.087	1
Kdm2a	0.0703749	0.320278	0.268	0.087	1
Ppp3ca	0.0704425	-0.562947	0.375	0.522	1
Capns1	0.070748	-0.393417	0.268	0.478	1
Ptpa	0.070856	-0.320319	0.304	0.522	1
Ssr2	0.071291	0.244586	0.286	0.087	1
Egr1	0.0715656	0.633489	0.911	0.87	1
Erp44	0.0720392	0.30117	0.321	0.13	1
P4hb	0.0723353	-0.293708	0.732	0.87	1
Bmpr1a	0.0724382	0.339137	0.268	0.087	1
Fzd1	0.0724382	0.281804	0.268	0.087	1
Gm4951	0.0724484	0.320278	0.268	0.087	1
Rpl7	0.0737666	0.500074	0.946	0.957	1
Dgkh	0.0745694	-0.136952	0.071	0.217	1
Rai2	0.0745694	-0.136952	0.071	0.217	1
Fibin	0.0748553	0.948868	0.75	0.696	1
Npc2	0.074944	0.548084	0.714	0.696	1
Ggnbp2	0.0752802	0.246722	0.339	0.13	1
Golga7	0.0759093	-0.23543	0.375	0.609	1
Timp1	0.0760066	-0.264428	0.161	0.348	1
Tnxb	0.076128	0.384225	0.589	0.304	1
Hp	0.0761591	0.86821	0.268	0.087	1
Acta2	0.0764667	-0.190684	0.071	0.217	1
Pcdh18	0.0765433	-0.190684	0.071	0.217	1
Pbx1	0.0766223	-0.238469	0.429	0.696	1
Eif3h	0.0768569	0.386058	0.518	0.304	1
Rbm43	0.0774109	0.242276	0.214	0.043	1
Mia2	0.0776098	-0.305167	0.179	0.348	1
Bclaf1	0.0781022	0.318243	0.339	0.13	1
Paf1	0.078412	-0.236487	0.107	0.261	1
Rexo2	0.0788356	0.336359	0.357	0.174	1
mt-Nd4	0.0788426	0.488797	0.607	0.435	1
Ftsj3	0.0788621	-0.260709	0.107	0.261	1
Reck	0.0789362	0.387584	0.357	0.174	1
Oit1	0.0794551	0.169925	0.125	0	1
Yipf1	0.0794551	0.169925	0.125	0	1
Fam96a	0.0794551	0.169925	0.125	0	1
Ccndbp1	0.0794551	0.169925	0.125	0	1
Vps39	0.0794551	0.169925	0.125	0	1
Armt1	0.0794551	0.169925	0.125	0	1
Ciao1	0.0794551	0.169925	0.125	0	1
Ranbp3	0.0794551	0.169925	0.125	0	1
Ets2	0.0794551	0.169925	0.125	0	1
Iars	0.0794551	0.169925	0.125	0	1
Itgb1bp1	0.0794551	0.169925	0.125	0	1
Ccdc88a	0.0794551	0.169925	0.125	0	1
Brd7	0.0794551	0.169925	0.125	0	1
Nfrkb	0.0794551	0.169925	0.125	0	1
Psmf1	0.0794551	0.169925	0.125	0	1
Creb1	0.0794551	0.169925	0.125	0	1
0610009B22Rik	0.0794551	0.169925	0.125	0	1
Ankrd54	0.0794551	0.169925	0.125	0	1
Cdk2ap1	0.0794551	0.169925	0.125	0	1
Ift81	0.0794551	0.169925	0.125	0	1
Cnksr3	0.0794551	0.169925	0.125	0	1
Ints9	0.0794551	0.169925	0.125	0	1
Fbxo8	0.0794551	0.169925	0.125	0	1
Snapc2	0.0794551	0.169925	0.125	0	1
Zmat3	0.0794551	0.169925	0.125	0	1
Xpc	0.0794551	0.169925	0.125	0	1
Grid2	0.0794551	0.169925	0.125	0	1
Rgs7	0.0794551	0.169925	0.125	0	1
Shprh	0.0794551	0.169925	0.125	0	1
Glrx	0.0796136	0.192645	0.125	0	1
Zbp1	0.0796136	0.192645	0.125	0	1
Tmem159	0.0796136	0.192645	0.125	0	1
Safb2	0.0796136	0.192645	0.125	0	1
Eif2b3	0.0796136	0.192645	0.125	0	1
Nsun2	0.0796136	0.192645	0.125	0	1
Gsdmd	0.0796136	0.192645	0.125	0	1
Dnttip2	0.0796136	0.192645	0.125	0	1
Pold4	0.0796136	0.192645	0.125	0	1
Nr2c2ap	0.0796136	0.192645	0.125	0	1
Zmym6	0.0796136	0.192645	0.125	0	1
Cox19	0.0796136	0.192645	0.125	0	1
Bud23	0.0796136	0.192645	0.125	0	1
Cep63	0.0796136	0.192645	0.125	0	1
Cwc25	0.0796136	0.192645	0.125	0	1
Tceanc2	0.0796136	0.192645	0.125	0	1
Ube2g1	0.0796136	0.192645	0.125	0	1
Cdc40	0.0796136	0.192645	0.125	0	1
Tmem101	0.0796136	0.192645	0.125	0	1
Rrp15	0.0796136	0.215013	0.125	0	1
1110065P20Rik	0.0796136	0.192645	0.125	0	1
Smad2	0.0796136	0.192645	0.125	0	1
Aspn	0.0796734	0.670403	0.696	0.522	1
Ruvbl1	0.0797193	0.215013	0.125	0	1
Timm29	0.0797193	0.215013	0.125	0	1
Ivd	0.0797193	0.215013	0.125	0	1
Brd8	0.0797193	0.215013	0.125	0	1
Aifm1	0.0797193	-0.259131	0.054	0.174	1
Angel2	0.0797193	0.215013	0.125	0	1
Notch2	0.0797193	0.215013	0.125	0	1
Bicral	0.0797193	0.215013	0.125	0	1
Smarcc2	0.0797269	0.258734	0.125	0	1
Fitm2	0.0797269	0.237039	0.125	0	1
Yif1a	0.0797722	0.237039	0.125	0	1
Dlg3	0.0797948	0.258734	0.125	0	1
Ifit3b	0.0797948	0.258734	0.125	0	1
Tmem245	0.0798024	0.30117	0.125	0	1
Psma3	0.0799564	0.402708	0.482	0.304	1
Txndc15	0.0799737	0.201634	0.214	0.043	1
Hdgf	0.0801166	-0.300667	0.286	0.478	1
Rcn1	0.0804223	0.370211	0.518	0.304	1
Ppp1cb	0.0808133	0.253864	0.429	0.217	1
App	0.0809143	0.352244	0.857	0.783	1
Tmem229a	0.0809506	0.337695	0.268	0.087	1
Yap1	0.0810015	0.244586	0.321	0.13	1
Coasy	0.0811953	0.180875	0.214	0.043	1
Htra3	0.0816318	0.508765	0.696	0.522	1
Ccdc8	0.0821322	-0.241973	0.196	0.391	1
Cdk7	0.0821582	0.340698	0.196	0.043	1
Polr1c	0.082163	0.360063	0.196	0.043	1
Chtf8	0.0830639	-0.136952	0.071	0.217	1
Slc12a2	0.0831597	0.654806	0.607	0.435	1
Elob	0.0833812	0.255366	0.464	0.261	1
Mrpl43	0.0835332	0.280992	0.196	0.043	1
Sdhb	0.0835622	0.30117	0.196	0.043	1
Col4a2	0.083711	0.327642	0.536	0.304	1
Nsmce1	0.0842033	-0.221509	0.196	0.391	1
Mrps34	0.0842839	0.137671	0.339	0.13	1
Rp9	0.0847632	0.355617	0.304	0.13	1
Oasl2	0.084809	0.373319	0.304	0.13	1
Tmem259	0.0848588	-0.221509	0.232	0.435	1
Pagr1a	0.0849429	0.260528	0.196	0.043	1
Rpl24	0.0852638	0.500478	0.857	0.739	1
Tagln	0.0854137	-0.409324	0.143	0.304	1
Kat5	0.0854207	-0.208505	0.054	0.174	1
Nifk	0.0854207	-0.208505	0.054	0.174	1
Bak1	0.0854207	-0.208505	0.054	0.174	1
Nr1h2	0.0854207	-0.208505	0.054	0.174	1
Prcp	0.0854207	-0.208505	0.054	0.174	1
Zbtb24	0.0854207	-0.208505	0.054	0.174	1
Odf2	0.0854207	-0.259131	0.054	0.174	1
Brdt	0.0854207	-0.208505	0.054	0.174	1
CT010583.1	0.0854207	-0.208505	0.054	0.174	1
Smim3	0.0854678	-0.283793	0.268	0.478	1
Uba52	0.0855876	0.472936	0.429	0.261	1
Eif4a2	0.0856213	0.396589	0.679	0.522	1
Twsg1	0.0859364	0.245135	0.518	0.304	1
Epb41l2	0.0859744	-0.34221	0.643	0.783	1
Tmem165	0.0863138	0.239769	0.196	0.043	1
Lrch3	0.0863138	0.239769	0.196	0.043	1
Sorl1	0.0863138	0.239769	0.196	0.043	1
Slc25a11	0.0863187	0.260528	0.196	0.043	1
Gbp8	0.0863187	0.260528	0.196	0.043	1
Samhd1	0.0863187	-0.260709	0.107	0.261	1
Kat6a	0.0863187	0.280992	0.196	0.043	1
Ktn1	0.0863187	0.30117	0.196	0.043	1
Ppp1r14a	0.0869513	0.471095	0.375	0.174	1
Serbp1	0.0869698	0.421464	0.661	0.478	1
Cd2bp2	0.0870008	-0.219663	0.161	0.348	1
Glul	0.0872859	0.30117	0.268	0.087	1
Tspan31	0.0873158	-0.187578	0.107	0.261	1
Babam1	0.0873158	-0.187578	0.107	0.261	1
Rbms2	0.0873158	-0.187578	0.107	0.261	1
Rpl29	0.0875428	0.511387	0.536	0.391	1
Usf2	0.0876444	0.218707	0.196	0.043	1
Fbxo9	0.0876444	0.239769	0.196	0.043	1
Ilf3	0.0876444	0.218707	0.196	0.043	1
Cdc42bpa	0.0879133	-0.237989	0.107	0.261	1
Wwc2	0.0881451	-0.237989	0.143	0.304	1
Prmt1	0.0881451	-0.237989	0.143	0.304	1
Mt2	0.0882422	-0.460671	0.143	0.304	1
Rnf187	0.0888204	-0.219663	0.161	0.348	1
Sh3d19	0.0894998	0.400705	0.357	0.174	1
Eid1	0.0896814	0.374419	0.464	0.261	1
Efemp2	0.0900818	-0.224899	0.25	0.435	1
Sdhc	0.0910499	0.2651	0.321	0.13	1
Tln1	0.0912468	-0.175269	0.161	0.348	1
Stxbp3	0.0913782	0.30117	0.25	0.087	1
Tmem97	0.0913945	-0.156037	0.054	0.174	1
Dnttip1	0.0913945	-0.156037	0.054	0.174	1
Chchd7	0.0913945	-0.156037	0.054	0.174	1
Slc39a10	0.0913945	-0.156037	0.054	0.174	1
Pja1	0.0913945	-0.156037	0.054	0.174	1
Exoc3l4	0.0913945	-0.156037	0.054	0.174	1
Slc30a4	0.0913945	-0.156037	0.054	0.174	1
Dgat1	0.0913945	-0.156037	0.054	0.174	1
Jmjd8	0.0913945	-0.156037	0.054	0.174	1
Ctu2	0.0913945	-0.156037	0.054	0.174	1
Gpn1	0.0913945	-0.156037	0.054	0.174	1
Dgkb	0.0913945	-0.156037	0.054	0.174	1
Aldoa	0.092167	0.355617	0.304	0.13	1
Flna	0.0923217	-0.48083	0.339	0.478	1
Tmem30a	0.0923903	0.356665	0.5	0.304	1
Amotl1	0.0931732	0.335117	0.393	0.217	1
Nsa2	0.0931968	0.366021	0.411	0.217	1
Kbtbd2	0.0938062	-0.184257	0.054	0.174	1
Ist1	0.0947848	-0.237989	0.107	0.261	1
Prkg1	0.0947848	-0.237989	0.107	0.261	1
Serinc1	0.0952939	0.224002	0.411	0.174	1
Srpx2	0.0953072	0.205592	0.268	0.087	1
Tnfsf12	0.0953072	0.205592	0.268	0.087	1
H2-T22	0.0959425	0.30117	0.304	0.13	1
Prkcsh	0.0959425	0.319548	0.304	0.13	1
Nucb2	0.0959496	0.319548	0.304	0.13	1
Bcar1	0.0959807	-0.160411	0.054	0.174	1
Fam3c	0.0960974	-0.236487	0.054	0.174	1
Nedd4	0.0966191	0.412201	0.786	0.609	1
Ilk	0.0969311	0.281804	0.25	0.087	1
Dcaf8	0.0969953	0.163666	0.446	0.217	1
Pttg1	0.0973708	-0.17844	0.196	0.391	1
Lpp	0.0977298	-0.264428	0.232	0.435	1
Myh10	0.0977345	-0.164494	0.107	0.261	1
Mast4	0.0977834	-0.261425	0.143	0.304	1
Col14a1	0.097811	-0.622595	0.125	0.261	1
Thrap3	0.0983535	0.151144	0.268	0.087	1
Pla2g7	0.0989708	0.420751	0.339	0.174	1
Phc2	0.0993947	-0.215621	0.143	0.304	1
Rit1	0.0993947	-0.215621	0.143	0.304	1
AI314180	0.0993947	-0.215621	0.143	0.304	1
Suds3	0.099693	0.242276	0.25	0.087	1
Kidins220	0.0996973	0.262175	0.25	0.087	1
Cnih1	0.0998	0.30117	0.304	0.13	1
Cul5	0.100018	-0.393976	0.089	0.217	1
Tomm34	0.100306	-0.13179	0.054	0.174	1
Taf3	0.100306	-0.107943	0.054	0.174	1
Bnc2	0.100306	-0.13179	0.054	0.174	1
AY036118	0.100306	-0.13179	0.054	0.174	1
Acvr1	0.100306	-0.13179	0.054	0.174	1
Zfp143	0.100306	-0.13179	0.054	0.174	1
Tslp	0.100306	-0.13179	0.054	0.174	1
Gm12166	0.100306	-0.13179	0.054	0.174	1
Slc43a3	0.100553	0.165514	0.268	0.087	1
Sumf1	0.100553	0.165514	0.268	0.087	1
Selenok	0.101387	0.388632	0.536	0.391	1
Sec63	0.101498	0.2651	0.357	0.174	1
Galnt10	0.101662	-0.217704	0.143	0.304	1
Capzb	0.102328	0.404263	0.554	0.391	1
Errfi1	0.102352	-0.306513	0.125	0.261	1
Ghitm	0.102397	0.209247	0.321	0.13	1
Lamb2	0.102467	0.222098	0.25	0.087	1
Ubr3	0.102467	0.222098	0.25	0.087	1
Lyar	0.102772	-0.160411	0.054	0.174	1
Psmb8	0.10303	0.408085	0.286	0.13	1
Nedd8	0.10343	0.30117	0.357	0.174	1
Ctsk	0.103546	0.268748	0.411	0.217	1
2025-09-09	0.103586	-0.259946	0.089	0.217	1
Mrps12	0.103586	-0.259946	0.089	0.217	1
Cdkn2aip	0.103586	-0.259946	0.089	0.217	1
Mvp	0.103721	0.263695	0.304	0.13	1
Polr3gl	0.103721	0.263695	0.304	0.13	1
Ptgis	0.103926	-0.238469	0.839	0.87	1
Pnmal2	0.105486	0.180875	0.196	0.043	1
Sulf2	0.105977	0.244586	0.196	0.043	1
Sh3bp5	0.106211	0.344238	0.661	0.478	1
C1qtnf3	0.106438	0.286523	0.5	0.261	1
Hnrnpa3	0.106499	0.530195	0.446	0.304	1
Sidt2	0.106682	-0.283793	0.232	0.391	1
Rhoj	0.106866	0.636773	0.661	0.696	1
Safb	0.107131	0.159814	0.196	0.043	1
Lypla2	0.107198	0.146841	0.107	0	1
Sbf2	0.107198	0.146841	0.107	0	1
Nek7	0.107198	0.146841	0.107	0	1
Ei24	0.107198	0.146841	0.107	0	1
Adh5	0.107198	0.146841	0.107	0	1
Slc33a1	0.107198	0.146841	0.107	0	1
Alkbh8	0.107198	0.146841	0.107	0	1
Bloc1s4	0.107198	0.146841	0.107	0	1
Wdr7	0.107198	0.146841	0.107	0	1
Yrdc	0.107198	0.146841	0.107	0	1
Ppp1r11	0.107198	0.146841	0.107	0	1
Trim8	0.107198	0.146841	0.107	0	1
Rcbtb1	0.107198	0.146841	0.107	0	1
Plekha1	0.107198	0.146841	0.107	0	1
Otud7b	0.107198	0.146841	0.107	0	1
Pisd	0.107198	0.146841	0.107	0	1
Trex1	0.107198	0.146841	0.107	0	1
Zrsr2	0.107198	0.146841	0.107	0	1
Parn	0.107198	0.146841	0.107	0	1
Dmxl1	0.107198	0.146841	0.107	0	1
Mrpl4	0.107198	0.146841	0.107	0	1
2300009A05Rik	0.107198	0.146841	0.107	0	1
Atg13	0.107198	0.146841	0.107	0	1
Trub2	0.107198	0.146841	0.107	0	1
Kxd1	0.107198	0.146841	0.107	0	1
Atp8b2	0.107198	0.146841	0.107	0	1
Yipf6	0.107198	0.146841	0.107	0	1
Deaf1	0.107198	0.146841	0.107	0	1
Tmem161b	0.107198	0.146841	0.107	0	1
Lgalsl	0.107198	0.146841	0.107	0	1
Ikbkap	0.107198	0.146841	0.107	0	1
Cdk5	0.107198	0.146841	0.107	0	1
9530026P05Rik	0.107198	0.146841	0.107	0	1
Acox3	0.107198	0.146841	0.107	0	1
Nprl3	0.107198	0.146841	0.107	0	1
Drg2	0.107198	0.146841	0.107	0	1
C030006K11Rik	0.107198	0.146841	0.107	0	1
Xxylt1	0.107198	0.146841	0.107	0	1
Depdc7	0.107198	0.146841	0.107	0	1
Pigb	0.107198	0.146841	0.107	0	1
Pcdhb20	0.107198	0.146841	0.107	0	1
Colq	0.107198	0.146841	0.107	0	1
Fars2	0.10735	0.169925	0.107	0	1
Sugp1	0.10735	0.215013	0.107	0	1
Ano10	0.10735	0.169925	0.107	0	1
Api5	0.10735	0.169925	0.107	0	1
Serinc5	0.10735	0.169925	0.107	0	1
Irf2bp1	0.10735	0.169925	0.107	0	1
Dnajc19	0.10735	0.169925	0.107	0	1
Malsu1	0.10735	0.169925	0.107	0	1
Stam	0.10735	0.169925	0.107	0	1
Prkrip1	0.10735	0.169925	0.107	0	1
Apaf1	0.10735	0.169925	0.107	0	1
Orc2	0.10735	0.169925	0.107	0	1
Cep83	0.10735	0.169925	0.107	0	1
Aldh3a2	0.10735	0.169925	0.107	0	1
Wdr44	0.10735	0.192645	0.107	0	1
Mycbp	0.10735	0.169925	0.107	0	1
Bag6	0.10735	0.169925	0.107	0	1
Pank4	0.10735	0.169925	0.107	0	1
Lpcat3	0.10735	0.169925	0.107	0	1
Tpp1	0.10735	0.169925	0.107	0	1
Dmd	0.10735	0.169925	0.107	0	1
Phactr2	0.10735	0.169925	0.107	0	1
Tcim	0.10735	0.192645	0.107	0	1
Oxa1l	0.10735	0.192645	0.107	0	1
Ezh1	0.10735	0.215013	0.107	0	1
Abhd14b	0.10735	0.169925	0.107	0	1
Tsen15	0.10735	0.169925	0.107	0	1
Rara	0.10735	0.169925	0.107	0	1
Nav3	0.10735	0.192645	0.107	0	1
Nrbp2	0.10735	0.169925	0.107	0	1
Med4	0.10735	0.169925	0.107	0	1
1600020E01Rik	0.10735	0.169925	0.107	0	1
Smim26	0.107379	0.14505	0.196	0.043	1
Cdc25a	0.107442	0.192645	0.107	0	1
Ppp5c	0.107442	0.192645	0.107	0	1
Aoc3	0.107442	0.192645	0.107	0	1
Btbd3	0.107442	0.192645	0.107	0	1
Ddx18	0.107442	0.192645	0.107	0	1
Arhgdib	0.107442	0.192645	0.107	0	1
Batf	0.107442	0.192645	0.107	0	1
Phldb2	0.107442	0.192645	0.107	0	1
Amacr	0.107442	0.192645	0.107	0	1
Rab13	0.107452	0.215013	0.107	0	1
Sigmar1	0.107452	0.215013	0.107	0	1
Cp	0.107452	0.215013	0.107	0	1
Spaar	0.107452	0.215013	0.107	0	1
Kif5b	0.107461	0.379172	0.554	0.391	1
Dtx3l	0.107472	0.215013	0.107	0	1
Ptgir	0.107472	0.215013	0.107	0	1
Hoxd9	0.107472	0.215013	0.107	0	1
Sytl2	0.107472	0.215013	0.107	0	1
Asb3	0.107502	0.258734	0.107	0	1
Ankhd1	0.107565	0.30117	0.304	0.13	1
Dpep1	0.107588	-0.175733	0.304	0.478	1
Slc39a1	0.107654	-0.265871	0.304	0.478	1
Bag3	0.108163	0.117305	0.446	0.217	1
Epha4	0.109032	-0.141774	0.107	0.261	1
Pla1a	0.109196	0.30117	0.589	0.348	1
Sumo3	0.109211	-0.20579	0.232	0.435	1
Cdc42bpb	0.109432	-0.168316	0.107	0.261	1
Selenow	0.109726	0.404263	0.339	0.174	1
Hoxa9	0.109823	-0.107943	0.054	0.174	1
Slc35a2	0.109962	-0.233167	0.036	0.13	1
Rpa3	0.110229	0.280992	0.179	0.043	1
Ranbp1	0.110289	0.30117	0.179	0.043	1
Mylip	0.110289	0.30117	0.179	0.043	1
Pparg	0.110542	0.37071	0.304	0.13	1
BC003331	0.110542	0.318872	0.304	0.13	1
Cflar	0.110624	-0.341896	0.268	0.435	1
Tppp3	0.110931	0.515294	0.232	0.087	1
Pdap1	0.111245	0.368284	0.339	0.174	1
Actb	0.111436	-0.397251	0.857	0.913	1
Ndufs7	0.111559	0.30117	0.393	0.217	1
Nr4a1	0.111595	-0.192645	0.589	0.783	1
Actn4	0.111926	-0.320319	0.304	0.478	1
Spag7	0.111952	-0.283793	0.089	0.217	1
Esyt1	0.112177	0.260528	0.179	0.043	1
Mrpl9	0.112177	0.260528	0.179	0.043	1
Igsf3	0.112177	0.260528	0.179	0.043	1
Arf2	0.112213	0.280992	0.179	0.043	1
Ttc19	0.113661	-0.211037	0.089	0.217	1
Setd1a	0.113661	-0.211037	0.089	0.217	1
Bod1l	0.114057	-0.236487	0.089	0.217	1
Tmpo	0.114085	0.239769	0.179	0.043	1
Aaed1	0.114085	0.239769	0.179	0.043	1
mt-Nd5	0.114085	0.239769	0.179	0.043	1
Trappc5	0.114085	0.239769	0.179	0.043	1
Cnot8	0.114085	0.239769	0.179	0.043	1
Fam46c	0.114103	0.260528	0.179	0.043	1
Kifap3	0.114103	0.260528	0.179	0.043	1
Casc4	0.114103	0.280992	0.179	0.043	1
Gnl1	0.114116	0.263695	0.25	0.087	1
Bcl2	0.114998	-0.260709	0.125	0.261	1
Rhoc	0.115053	-0.316214	0.375	0.565	1
Mxra7	0.115346	-0.223251	0.25	0.435	1
Metrnl	0.115705	-0.180699	0.036	0.13	1
Gm20604	0.115705	-0.180699	0.036	0.13	1
Mgst3	0.115705	-0.180699	0.036	0.13	1
Smap2	0.115705	-0.180699	0.036	0.13	1
Rps6ka2	0.115705	-0.180699	0.036	0.13	1
Akap7	0.115705	-0.180699	0.036	0.13	1
Rfx5	0.115705	-0.180699	0.036	0.13	1
Ino80c	0.115705	-0.180699	0.036	0.13	1
Cdk2	0.115705	-0.180699	0.036	0.13	1
Slc31a1	0.115705	-0.233167	0.036	0.13	1
Mier3	0.115705	-0.180699	0.036	0.13	1
Qser1	0.115705	-0.180699	0.036	0.13	1
Clcn7	0.115705	-0.180699	0.036	0.13	1
Slc35e3	0.115705	-0.180699	0.036	0.13	1
Dgcr14	0.115705	-0.180699	0.036	0.13	1
Arc	0.115705	-0.180699	0.036	0.13	1
Aldh7a1	0.115705	-0.233167	0.036	0.13	1
Lsamp	0.115705	-0.180699	0.036	0.13	1
Nat14	0.115705	-0.180699	0.036	0.13	1
Eif4g2	0.115742	-0.224899	0.625	0.783	1
2810004N23Rik	0.115805	-0.259131	0.036	0.13	1
Mfap2	0.11587	0.244586	0.25	0.087	1
Tgfb2	0.115903	0.506754	0.518	0.348	1
Pex2	0.115952	0.218707	0.179	0.043	1
Sec23ip	0.115952	0.218707	0.179	0.043	1
Nsd1	0.115952	0.218707	0.179	0.043	1
Rab3gap1	0.115952	0.218707	0.179	0.043	1
Psd3	0.115952	0.218707	0.179	0.043	1
Ube2w	0.115952	0.218707	0.179	0.043	1
Med13	0.115959	0.239769	0.179	0.043	1
Mapk13	0.115959	0.260528	0.179	0.043	1
Paics	0.115959	0.239769	0.179	0.043	1
Wtap	0.115959	0.239769	0.179	0.043	1
Selenon	0.115959	0.239769	0.179	0.043	1
Epn2	0.115982	-0.240724	0.143	0.304	1
Gm2000	0.116767	0.337695	0.286	0.13	1
Maged1	0.116781	-0.231954	0.321	0.522	1
Psmb9	0.117261	0.351796	0.339	0.174	1
Hmox1	0.11748	-0.387629	0.125	0.261	1
Pxk	0.117622	0.225221	0.25	0.087	1
Rhoq	0.117622	0.225221	0.25	0.087	1
Siva1	0.117778	0.197334	0.179	0.043	1
Hdac5	0.117778	0.197334	0.179	0.043	1
Ssfa2	0.117778	0.197334	0.179	0.043	1
Glipr2	0.117778	0.197334	0.179	0.043	1
Vps28	0.118448	-0.261425	0.161	0.304	1
Ube2h	0.118529	0.283892	0.357	0.174	1
Ubl3	0.118536	0.248221	0.589	0.391	1
Serpine1	0.119438	-0.261425	0.125	0.261	1
Map4k5	0.119559	0.175639	0.179	0.043	1
Tmem9	0.119559	0.175639	0.179	0.043	1
Bcl7b	0.119559	0.175639	0.179	0.043	1
Usp47	0.119559	0.175639	0.179	0.043	1
Usp22	0.119559	0.175639	0.179	0.043	1
Bicc1	0.119873	-0.320319	0.589	0.783	1
Ndufc2	0.120201	0.366021	0.411	0.261	1
Adm	0.120765	-0.260709	0.089	0.217	1
Pde5a	0.120949	0.379172	0.429	0.261	1
Rpl36a	0.121059	0.508765	0.893	0.652	1
Pld3	0.12128	-0.1719	0.179	0.348	1
2410015M20Rik	0.121363	0.281804	0.232	0.087	1
Ggps1	0.121363	0.281804	0.232	0.087	1
Ppp2r2a	0.121412	0.30117	0.232	0.087	1
Muc13	0.12162	-0.126252	0.036	0.13	1
Ddx10	0.12162	-0.126252	0.036	0.13	1
Pafah1b3	0.12162	-0.126252	0.036	0.13	1
Aktip	0.12162	-0.126252	0.036	0.13	1
Lrfn3	0.12162	-0.126252	0.036	0.13	1
Farsb	0.12162	-0.126252	0.036	0.13	1
N4bp1	0.12162	-0.126252	0.036	0.13	1
Sipa1l3	0.12162	-0.126252	0.036	0.13	1
Iglc1	0.12162	-0.126252	0.036	0.13	1
Mtx1	0.12162	-0.126252	0.036	0.13	1
Gars	0.12162	-0.126252	0.036	0.13	1
Rab4b	0.12162	-0.126252	0.036	0.13	1
Apba3	0.12162	-0.126252	0.036	0.13	1
Bpnt1	0.12162	-0.126252	0.036	0.13	1
Amd1	0.12162	-0.126252	0.036	0.13	1
AC157554.2	0.12162	-0.126252	0.036	0.13	1
Rab43	0.12162	-0.126252	0.036	0.13	1
Rab40c	0.12162	-0.126252	0.036	0.13	1
Psme2b	0.12162	-0.126252	0.036	0.13	1
Steap3	0.12162	-0.126252	0.036	0.13	1
Pitrm1	0.12162	-0.126252	0.036	0.13	1
Cpsf1	0.12162	-0.126252	0.036	0.13	1
Metap1d	0.12162	-0.126252	0.036	0.13	1
Pcid2	0.12162	-0.126252	0.036	0.13	1
Dennd4c	0.12162	-0.126252	0.036	0.13	1
Wdr12	0.12162	-0.126252	0.036	0.13	1
Dnmbp	0.12162	-0.126252	0.036	0.13	1
Mdc1	0.12162	-0.126252	0.036	0.13	1
Riox2	0.12162	-0.126252	0.036	0.13	1
Phkg2	0.12162	-0.126252	0.036	0.13	1
Parp11	0.12162	-0.126252	0.036	0.13	1
Pigu	0.12162	-0.126252	0.036	0.13	1
Atg10	0.12162	-0.126252	0.036	0.13	1
Zfp513	0.12162	-0.126252	0.036	0.13	1
Ralgps1	0.12162	-0.126252	0.036	0.13	1
Fer	0.12162	-0.126252	0.036	0.13	1
Pear1	0.12162	-0.126252	0.036	0.13	1
Btg3	0.12162	-0.126252	0.036	0.13	1
Gpx8	0.121818	0.317658	0.393	0.217	1
Txndc16	0.121824	-0.208505	0.036	0.13	1
Crispld2	0.12345	-0.283793	0.464	0.696	1
Ap1s1	0.123525	-0.263893	0.179	0.348	1
Sdf4	0.123527	0.351443	0.714	0.522	1
Egln1	0.124429	0.185692	0.25	0.087	1
Tbce	0.124437	-0.160411	0.089	0.217	1
Adrm1	0.124437	-0.160411	0.089	0.217	1
Lcor	0.124437	-0.160411	0.089	0.217	1
Plekhm2	0.124437	-0.160411	0.089	0.217	1
Rpl7a	0.124461	0.485088	0.821	0.826	1
Atrx	0.124512	0.387584	0.286	0.13	1
Atp8b1	0.124776	-0.283793	0.321	0.522	1
Calr	0.124909	-0.262524	0.821	0.957	1
Fahd1	0.124924	-0.156037	0.036	0.13	1
Clec11a	0.124924	-0.156037	0.036	0.13	1
Bex3	0.124987	0.262175	0.232	0.087	1
Rhou	0.124987	0.262175	0.232	0.087	1
Kansl2	0.124989	-0.187578	0.089	0.217	1
Ctnnd1	0.125285	-0.283793	0.125	0.261	1
Tm4sf1	0.125285	-0.453718	0.125	0.261	1
Dusp1	0.125729	-0.27427	0.75	0.783	1
Dnajc3	0.125828	0.379172	0.536	0.391	1
Rpl19	0.126182	0.511387	0.893	0.739	1
B3gnt2	0.126273	-0.146289	0.143	0.304	1
Atp13a3	0.126273	-0.146289	0.143	0.304	1
Tnfsfm13	0.126273	-0.146289	0.143	0.304	1
Dek	0.126481	0.282554	0.286	0.13	1
Arpc1a	0.127109	0.2651	0.339	0.174	1
Srgap2	0.127313	-0.164494	0.089	0.217	1
Cuedc2	0.127345	-0.237989	0.125	0.261	1
Chd2	0.127404	-0.304552	0.161	0.304	1
Trmt1l	0.128112	-0.136952	0.036	0.13	1
Serpine2	0.128197	0.684113	0.929	0.87	1
Ccnd3	0.128302	-0.38109	0.304	0.478	1
Tsc22d1	0.12848	0.400705	0.321	0.174	1
Atp6v0d1	0.128625	0.242276	0.232	0.087	1
Ctso	0.128625	0.242276	0.232	0.087	1
Rab7b	0.12864	0.262175	0.232	0.087	1
Klhl9	0.128791	-0.213404	0.125	0.261	1
Tgoln1	0.128826	-0.349381	0.393	0.522	1
Rps5	0.129953	0.405506	1	0.783	1
Scand1	0.130538	0.329184	0.536	0.391	1
Hs3st1	0.130892	-0.283793	0.161	0.304	1
Ucp2	0.13127	-0.10159	0.036	0.13	1
Nit1	0.13127	-0.10159	0.036	0.13	1
Evc	0.13127	-0.10159	0.036	0.13	1
Baz2a	0.13127	-0.10159	0.036	0.13	1
Zc3h6	0.13127	-0.10159	0.036	0.13	1
Gtf2f2	0.13127	-0.10159	0.036	0.13	1
Ccz1	0.13127	-0.10159	0.036	0.13	1
Mxd1	0.13127	-0.10159	0.036	0.13	1
Eef1akmt2	0.13127	-0.10159	0.036	0.13	1
Phactr4	0.13127	-0.10159	0.036	0.13	1
Tspan5	0.13127	-0.10159	0.036	0.13	1
Dnmt3a	0.13127	-0.10159	0.036	0.13	1
Arl2bp	0.131469	0.263695	0.286	0.13	1
Tspan3	0.13222	-0.203623	0.25	0.435	1
Txndc17	0.132273	0.222098	0.232	0.087	1
Trmt112	0.132273	0.222098	0.232	0.087	1
Orai3	0.132273	0.222098	0.232	0.087	1
Zeb1	0.132418	-0.283793	0.196	0.348	1
Cisd1	0.133817	0.201634	0.179	0.043	1
Lbh	0.134197	-0.203623	0.214	0.391	1
Mad1l1	0.134636	-0.13179	0.036	0.13	1
Txn2	0.135931	0.201634	0.232	0.087	1
Agfg1	0.135931	0.201634	0.232	0.087	1
Slc35f5	0.135931	0.201634	0.232	0.087	1
Pafah1b2	0.135931	0.201634	0.232	0.087	1
Ptn	0.136085	-0.212826	0.661	0.826	1
Nrp1	0.136117	0.336359	0.321	0.174	1
Fbxo3	0.136286	0.180875	0.179	0.043	1
Slc43a2	0.136286	0.180875	0.179	0.043	1
Tcirg1	0.136286	0.180875	0.179	0.043	1
Ppp1r15a	0.136501	-0.254647	0.411	0.609	1
Wrnip1	0.13666	-0.113868	0.089	0.217	1
AC149090.1	0.13666	-0.136952	0.089	0.217	1
Sdhaf4	0.13666	-0.113868	0.089	0.217	1
Ncaph2	0.13666	-0.136952	0.089	0.217	1
Rnf7	0.136801	-0.150526	0.179	0.348	1
Cavin2	0.137119	-0.168316	0.089	0.217	1
Hdac7	0.137781	0.319548	0.232	0.087	1
Xist	0.137991	-0.181431	0.25	0.435	1
Ndufb9	0.138202	0.283892	0.339	0.174	1
Dynlt3	0.138202	0.283892	0.339	0.174	1
Slc25a5	0.138252	0.350079	0.375	0.217	1
Kpnb1	0.138516	0.159814	0.179	0.043	1
Itih5	0.139051	0.471095	0.446	0.304	1
Tsc22d3	0.139559	0.209247	0.339	0.174	1
Rhob	0.139803	0.388632	0.411	0.261	1
Spry1	0.139925	0.286063	0.464	0.261	1
Msl1	0.139957	0.266404	0.339	0.174	1
Adamts2	0.14008	-0.237989	0.125	0.261	1
Rassf1	0.140246	-0.283793	0.214	0.348	1
Neat1	0.140323	-0.283793	0.071	0.174	1
Rps19	0.140335	0.428329	0.946	0.87	1
Tpm4	0.140395	-0.266306	0.214	0.391	1
Fxyd6	0.140482	0.419351	0.929	0.783	1
Cox8b	0.140542	0.340698	0.625	0.478	1
Mrpl27	0.140702	0.13844	0.179	0.043	1
Tmcc1	0.140702	0.13844	0.179	0.043	1
Top1	0.140715	0.416647	0.464	0.304	1
Lamc1	0.141256	0.427702	0.589	0.478	1
Nfe2l2	0.14149	0.366021	0.375	0.217	1
Ubn2	0.141893	0.30117	0.232	0.087	1
Psma4	0.141952	0.28505	0.429	0.261	1
2025-03-06	0.14234	-0.190684	0.125	0.261	1
Cxxc5	0.14234	-0.190684	0.125	0.261	1
Pdpn	0.142775	-0.262098	0.161	0.304	1
Pcbp1	0.142807	-0.314167	0.393	0.565	1
Lamtor5	0.142843	0.116745	0.179	0.043	1
C1s1	0.143012	0.392078	0.875	0.913	1
Lsm6	0.143383	0.10323	0.179	0.043	1
Slc25a24	0.14379	-0.164494	0.125	0.261	1
Polr2h	0.14379	-0.164494	0.125	0.261	1
Gm26561	0.145025	-0.165612	0.25	0.435	1
Xdh	0.145296	0.368284	0.375	0.217	1
P2ry1	0.145367	0.472538	0.536	0.478	1
Hnrnph2	0.145584	-0.324435	0.214	0.348	1
Ppp2r1a	0.145685	-0.263329	0.25	0.391	1
Ttc3	0.145685	-0.263329	0.25	0.391	1
Nme1	0.14608	-0.219663	0.411	0.609	1
Ptch1	0.146118	0.263695	0.232	0.087	1
Nxf1	0.146741	0.319548	0.268	0.13	1
Plekho2	0.147038	-0.240724	0.161	0.304	1
Nfkbiz	0.1471	0.403049	0.589	0.435	1
Vezf1	0.147113	0.215778	0.357	0.174	1
Cd9	0.147616	0.412815	0.411	0.261	1
Parl	0.148303	-0.43135	0.143	0.261	1
Bcap31	0.14836	0.215778	0.393	0.217	1
Gas1	0.14867	0.383632	0.518	0.348	1
Rpl27a	0.149161	0.224354	0.857	0.696	1
Pdgfra	0.149195	0.351907	0.982	0.957	1
Rac1	0.149218	0.154328	0.393	0.217	1
Irf9	0.149448	0.255366	0.464	0.261	1
Nfic	0.149501	0.171402	0.357	0.174	1
Taok1	0.14999	0.239769	0.161	0.043	1
Fkbp8	0.150223	0.283248	0.321	0.174	1
B4gat1	0.150244	0.318872	0.321	0.174	1
Tsnax	0.150533	-0.193595	0.161	0.304	1
Cd34	0.151482	-0.530886	0.304	0.435	1
Fkbp9	0.151572	-0.168316	0.607	0.783	1
Nsd3	0.15166	-0.283793	0.071	0.174	1
Elf1	0.152029	-0.265414	0.232	0.391	1
Slc38a2	0.152154	-0.275525	0.714	0.826	1
Cops2	0.152368	0.225221	0.232	0.087	1
Enpp1	0.152433	0.325016	0.607	0.522	1
B3galnt2	0.152542	0.218707	0.161	0.043	1
Snhg6	0.152542	0.218707	0.161	0.043	1
Tmem87b	0.152542	0.218707	0.161	0.043	1
Rgs3	0.152542	0.218707	0.161	0.043	1
Prickle2	0.152564	0.260528	0.161	0.043	1
Enpp2	0.152564	0.260528	0.161	0.043	1
Stard5	0.152572	0.280992	0.161	0.043	1
Mndal	0.152839	0.475199	0.268	0.13	1
Snrpg	0.153406	0.235581	0.429	0.261	1
Cxcl12	0.153518	0.681991	0.804	0.783	1
Wtip	0.153814	-0.168316	0.161	0.304	1
Thbs2	0.15384	0.57493	0.696	0.652	1
Ndufa5	0.154097	0.147546	0.429	0.217	1
Htra1	0.154283	0.356665	0.5	0.304	1
Txndc9	0.155053	0.197334	0.161	0.043	1
Lgals3	0.155053	0.197334	0.161	0.043	1
Mrps6	0.155053	0.197334	0.161	0.043	1
Zadh2	0.155053	0.197334	0.161	0.043	1
Nfu1	0.155053	0.197334	0.161	0.043	1
Uhrf1bp1l	0.155053	0.197334	0.161	0.043	1
Gtpbp4	0.155053	0.197334	0.161	0.043	1
Arl6ip5	0.155053	0.197334	0.161	0.043	1
Cd81	0.155053	0.197334	0.161	0.043	1
Trim12c	0.155053	0.197334	0.161	0.043	1
2025-09-11	0.15506	0.239769	0.161	0.043	1
Snai2	0.15506	0.218707	0.161	0.043	1
Eef1a1	0.155613	0.424409	1	1	1
Elovl5	0.156849	-0.168316	0.125	0.261	1
Tle1	0.156907	0.185692	0.232	0.087	1
Nr1d1	0.157324	0.175639	0.304	0.13	1
Hbs1l	0.15752	0.175639	0.161	0.043	1
Ezr	0.15752	0.175639	0.161	0.043	1
Dnajc25	0.15752	0.175639	0.161	0.043	1
Snrpa1	0.15752	0.197334	0.161	0.043	1
Lzts2	0.15752	0.175639	0.161	0.043	1
Ankrd10	0.15752	0.175639	0.161	0.043	1
Smad7	0.15752	0.175639	0.161	0.043	1
Pop5	0.15752	0.175639	0.161	0.043	1
Usp8	0.15752	0.175639	0.161	0.043	1
Arfgap3	0.15752	0.175639	0.161	0.043	1
Prkaca	0.15752	0.175639	0.161	0.043	1
Zfp260	0.15752	0.175639	0.161	0.043	1
Mfsd14b	0.15752	0.175639	0.161	0.043	1
Polr2k	0.15752	0.175639	0.161	0.043	1
Sin3a	0.15752	0.175639	0.161	0.043	1
Sap30bp	0.15752	0.197334	0.161	0.043	1
Nup88	0.15752	0.197334	0.161	0.043	1
Pnpla2	0.15752	0.197334	0.161	0.043	1
S100a1	0.157856	0.30117	0.357	0.217	1
Nme2	0.157948	-0.121063	0.625	0.913	1
Plekha3	0.1586	-0.141774	0.125	0.261	1
Pigp	0.1586	-0.119406	0.125	0.261	1
Txnl1	0.158834	0.263695	0.268	0.13	1
Atp6v0e	0.158905	0.30117	0.268	0.13	1
Atp6v0b	0.159178	-0.248169	0.411	0.565	1
Rpl9	0.159555	0.37296	0.911	0.913	1
Bri3bp	0.159945	0.153612	0.161	0.043	1
Pycard	0.159945	0.153612	0.161	0.043	1
Sf3b3	0.159945	0.153612	0.161	0.043	1
Mum1	0.159945	0.153612	0.161	0.043	1
Emc6	0.159945	0.153612	0.161	0.043	1
Rtn4rl1	0.159945	0.153612	0.161	0.043	1
Bcas3	0.159945	0.153612	0.161	0.043	1
Zkscan3	0.159945	0.153612	0.161	0.043	1
Heyl	0.159945	0.153612	0.161	0.043	1
Ogn	0.160822	-0.259946	0.071	0.174	1
Gabarap	0.161137	0.361924	0.446	0.348	1
Prelid1	0.161264	0.165514	0.232	0.087	1
Fos	0.161647	0.680014	0.768	0.739	1
Dync1i2	0.162184	0.209247	0.286	0.13	1
Dhrs3	0.162184	0.209247	0.286	0.13	1
St6galnac6	0.163594	-0.184257	0.071	0.174	1
Mrpl37	0.163594	-0.184257	0.071	0.174	1
Ddi2	0.163594	-0.184257	0.071	0.174	1
Ap1b1	0.163594	-0.184257	0.071	0.174	1
Pigyl	0.163594	-0.184257	0.071	0.174	1
Tppp	0.163594	-0.184257	0.071	0.174	1
Rpl7a-ps5	0.163594	-0.184257	0.071	0.174	1
Ino80e	0.163594	-0.184257	0.071	0.174	1
Cyth2	0.163594	-0.234883	0.071	0.174	1
Nup133	0.163594	-0.184257	0.071	0.174	1
Chst8	0.163594	-0.184257	0.071	0.174	1
Orc5	0.163594	-0.184257	0.071	0.174	1
Abca1	0.163594	-0.234883	0.071	0.174	1
Arpc4	0.163635	-0.453718	0.304	0.435	1
Stx12	0.163893	-0.211037	0.071	0.174	1
Dctn2	0.164342	0.190138	0.286	0.13	1
Dnajb11	0.164695	0.262175	0.214	0.087	1
Map3k5	0.164707	0.281804	0.214	0.087	1
Ssc5d	0.165122	0.228106	0.321	0.174	1
Snrpe	0.165129	0.282554	0.268	0.13	1
Arih1	0.165129	0.282554	0.268	0.13	1
Etv1	0.165134	0.2651	0.321	0.174	1
Chd4	0.165574	-0.319417	0.304	0.435	1
Tmod3	0.165635	0.111067	0.232	0.087	1
Vamp2	0.166459	-0.181431	0.232	0.391	1
Psmd12	0.167692	-0.15451	0.161	0.304	1
Uso1	0.167692	-0.175269	0.161	0.304	1
Jund	0.167799	0.436099	0.732	0.696	1
Yipf4	0.168263	0.190138	0.286	0.13	1
Atp6v1f	0.168397	-0.209792	0.304	0.478	1
Jchain	0.169327	-0.236487	0.107	0.217	1
Zfp131	0.169327	-0.236487	0.107	0.217	1
Golga2	0.169362	-0.129465	0.161	0.304	1
Gid8	0.169365	0.222098	0.214	0.087	1
Tapbpl	0.169383	0.262175	0.214	0.087	1
Hars	0.169383	0.242276	0.214	0.087	1
Tfpi	0.169383	0.242276	0.214	0.087	1
Neu1	0.170019	0.124292	0.232	0.087	1
Chka	0.17025	-0.263893	0.196	0.348	1
Ppp6c	0.170728	-0.146289	0.161	0.304	1
Tmem43	0.170728	-0.146289	0.161	0.304	1
Zbtb7a	0.171036	0.387584	0.268	0.13	1
Ykt6	0.171381	-0.283793	0.179	0.304	1
Gapdh	0.171469	0.244586	0.268	0.13	1
Tra2a	0.171469	0.244586	0.268	0.13	1
Rab10	0.171776	-0.108706	0.161	0.304	1
Psmb5	0.172397	0.235581	0.339	0.174	1
Rrbp1	0.172714	0.374101	0.643	0.522	1
Ltbr	0.172837	-0.340376	0.286	0.391	1
Ccdc59	0.172892	0.209247	0.321	0.174	1
Uggt1	0.173139	-0.221509	0.25	0.391	1
Jam3	0.173139	-0.221509	0.25	0.391	1
Gpcpd1	0.173358	-0.211037	0.071	0.174	1
Rpl34	0.1736	0.368284	0.911	0.87	1
Lmna	0.173792	-0.31354	0.482	0.652	1
Glmp	0.174094	0.201634	0.214	0.087	1
Commd6	0.174094	0.201634	0.214	0.087	1
Herpud2	0.174094	0.201634	0.214	0.087	1
Ubr5	0.1741	0.222098	0.214	0.087	1
Bst2	0.174116	0.318552	0.679	0.522	1
Wipi1	0.174417	-0.119406	0.125	0.261	1
Sike1	0.174417	-0.119406	0.125	0.261	1
Yaf2	0.174417	-0.119406	0.125	0.261	1
Fxyd1	0.17501	0.30117	0.464	0.304	1
Pim3	0.175083	0.118305	0.286	0.13	1
Bace1	0.175192	0.201634	0.161	0.043	1
Arpp19	0.175311	-0.263893	0.25	0.391	1
Pappa	0.175562	0.318872	0.268	0.13	1
Ube2r2	0.17567	0.175639	0.446	0.261	1
Ndufaf2	0.176166	-0.13179	0.071	0.174	1
Esrra	0.176166	-0.13179	0.071	0.174	1
Ecd	0.176166	-0.13179	0.071	0.174	1
Zfp445	0.176166	-0.13179	0.071	0.174	1
Gpr153	0.176166	-0.13179	0.071	0.174	1
Hdhd2	0.176166	-0.13179	0.071	0.174	1
Sipa1l2	0.176166	-0.13179	0.071	0.174	1
Bhlhb9	0.176166	-0.13179	0.071	0.174	1
Slc35b4	0.176166	-0.13179	0.071	0.174	1
Suco	0.176166	-0.13179	0.071	0.174	1
Plagl1	0.176166	-0.13179	0.071	0.174	1
Ccdc107	0.176629	-0.160411	0.071	0.174	1
Myo10	0.176629	-0.213404	0.071	0.174	1
Tbc1d14	0.176629	-0.160411	0.071	0.174	1
Ptprm	0.176629	-0.160411	0.071	0.174	1
Ctdspl	0.176629	-0.160411	0.071	0.174	1
Magi2	0.176629	-0.160411	0.071	0.174	1
Tmem128	0.176629	-0.160411	0.071	0.174	1
Mllt6	0.176629	-0.160411	0.071	0.174	1
Plcl1	0.176629	-0.160411	0.071	0.174	1
Lama2	0.177192	0.404263	0.518	0.391	1
Tmem9b	0.177925	0.205592	0.268	0.13	1
Phip	0.177925	0.205592	0.268	0.13	1
Gm20716	0.177925	0.205592	0.268	0.13	1
Zmym5	0.17793	0.225221	0.268	0.13	1
Akr7a5	0.178274	0.159814	0.161	0.043	1
Mrpl52	0.178438	-0.22646	0.339	0.478	1
Tmem147	0.178844	0.201634	0.214	0.087	1
Zfp622	0.178844	0.180875	0.214	0.087	1
Actr10	0.178844	0.201634	0.214	0.087	1
Araf	0.178844	0.180875	0.214	0.087	1
Stx7	0.178844	0.180875	0.214	0.087	1
Uqcr11	0.179039	-0.22794	0.321	0.478	1
Clmp	0.179224	0.329184	0.732	0.565	1
Col16a1	0.179804	-0.201331	0.464	0.565	1
Socs2	0.180335	0.368284	0.339	0.217	1
Khdrbs3	0.180782	-0.323321	0.232	0.348	1
Srsf7	0.180853	-0.267491	0.321	0.478	1
Erlin2	0.181018	-0.260709	0.107	0.217	1
Timm13	0.18144	0.19194	0.339	0.174	1
Cmss1	0.181661	-0.130318	0.5	0.652	1
Tapbp	0.183144	0.30117	0.643	0.565	1
Fndc3a	0.183832	0.194254	0.286	0.13	1
Tpt1	0.183923	0.34893	1	0.957	1
Tmem57	0.183942	-0.213404	0.107	0.217	1
Il11ra1	0.18397	-0.199259	0.589	0.826	1
Ndufb5	0.18405	0.215778	0.339	0.174	1
Mrpl34	0.184058	0.116745	0.161	0.043	1
Clk2	0.184058	0.116745	0.161	0.043	1
Thoc7	0.184058	0.116745	0.161	0.043	1
Lrrc8a	0.184058	0.116745	0.161	0.043	1
Son	0.184154	0.265546	0.643	0.478	1
Irgm1	0.184423	0.151144	0.232	0.087	1
Chd9	0.184503	0.205592	0.268	0.13	1
Sod2	0.185736	0.30117	0.357	0.217	1
Runx1t1	0.185813	-0.263893	0.179	0.304	1
Snrnp48	0.18635	-0.187578	0.107	0.217	1
Atf6b	0.18635	-0.187578	0.107	0.217	1
Il31ra	0.186894	-0.164494	0.071	0.174	1
Ppp1r10	0.188333	-0.262098	0.143	0.261	1
Serp1	0.188943	0.235581	0.375	0.217	1
Ccng2	0.189591	0.2651	0.268	0.13	1
Cct2	0.189778	-0.108706	0.161	0.304	1
Pik3ca	0.189877	-0.15451	0.196	0.348	1
Traf5	0.189877	-0.15451	0.196	0.348	1
P3h4	0.189877	-0.15451	0.196	0.348	1
Tox4	0.189961	-0.190684	0.107	0.217	1
Aup1	0.190015	-0.107943	0.071	0.174	1
Mcmbp	0.190015	-0.107943	0.071	0.174	1
Rad23b	0.190015	-0.107943	0.071	0.174	1
Zfp740	0.190015	-0.107943	0.071	0.174	1
Atg4b	0.190015	-0.107943	0.071	0.174	1
Tdg	0.190015	-0.107943	0.071	0.174	1
Smoc2	0.190091	-0.380301	0.518	0.652	1
Ppp2r2d	0.190469	-0.215621	0.143	0.261	1
Olfm1	0.190779	0.175639	0.286	0.13	1
Cfap36	0.191081	0.244586	0.214	0.087	1
Rps17	0.191241	0.33482	0.911	0.87	1
Pomp	0.191331	-0.216679	0.446	0.565	1
Psmb10	0.191345	0.227169	0.607	0.391	1
Mia3	0.191367	-0.302409	0.268	0.435	1
Bri3	0.192251	0.2726	0.482	0.348	1
Ccni	0.192991	0.346973	0.464	0.348	1
Slc25a25	0.193097	0.280992	0.143	0.043	1
Klf9	0.193195	0.257777	0.661	0.522	1
Akap13	0.193591	0.353637	0.304	0.174	1
[truncated: 1,696 more rows]

## Sheet: Enteroendocrine.cell.5.markers
	p_val	avg_log2FC	pct.1	pct.2	p_val_adj
[truncated: 4,229 more rows]

[truncated: 1 more sheets: Enteroendocrine.cell.6.markers]
