# Supplementary material for: Caspase 6 deficiency exacerbates inflammatory bowel disease via enterocyte necroptosis and bacterial translocation
Source: Cell Death Discov. 2025 Dec 13;12:59. doi: 10.1038/s41420-025-02877-z (PMC12848308; doi:10.1038/s41420-025-02877-z)
Supplement: Supplementary file 7 — Supplementary Table S5 [file 41420_2025_2877_MOESM7_ESM.xlsx]

## Sheet: Supplementary Table S5.stem cel
	p_val	avg_log2FC	pct.1	pct.2	p_val_adj	cluster	gene
Ptma	1.14488e-190	-2.31089	0.996	1	3.31133e-186	0	Ptma
Eef1a1	1.31944e-190	-2.26243	1	1	3.81623e-186	0	Eef1a1
Rps4x	2.30045e-188	-2.21565	0.994	1	6.65358e-184	0	Rps4x
Rpl7	5.16708e-186	-2.1979	0.994	1	1.49448e-181	0	Rpl7
Eef1b2	9.04347e-186	-2.25603	0.985	1	2.61564e-181	0	Eef1b2
Rpl3	1.10695e-185	-2.21511	0.979	0.999	3.20164e-181	0	Rpl3
Rps27a	2.33836e-185	-2.12774	0.998	1	6.76323e-181	0	Rps27a
Hsp90ab1	3.47472e-185	-2.15573	0.998	1	1.00499e-180	0	Hsp90ab1
Rpl8	4.52486e-183	-2.10623	0.994	1	1.30873e-178	0	Rpl8
Rpl5	6.59528e-183	-2.39449	0.972	1	1.90755e-178	0	Rpl5
Hspd1	7.12266e-182	-2.54411	0.857	0.997	2.06009e-177	0	Hspd1
Rplp1	2.29906e-181	-1.88129	1	1	6.64956e-177	0	Rplp1
Rps8	3.32841e-181	-2.03964	0.998	1	9.62676e-177	0	Rps8
Rps3a1	3.50384e-181	-2.16346	0.996	1	1.01342e-176	0	Rps3a1
Pabpc1	6.73443e-180	-1.97977	0.97	0.999	1.9478e-175	0	Pabpc1
Serbp1	2.97513e-179	-2.31478	0.947	0.999	8.60497e-175	0	Serbp1
Rps6	3.73899e-179	-2.27271	0.983	0.999	1.08143e-174	0	Rps6
Npm1	8.86437e-179	-2.42538	0.858	0.997	2.56384e-174	0	Npm1
Rack1	1.16727e-178	-2.00443	0.991	0.999	3.3761e-174	0	Rack1
Rps9	3.84105e-178	-1.88798	0.996	1	1.11095e-173	0	Rps9
Rpl27a	1.51525e-177	-2.03503	0.983	1	4.38256e-173	0	Rpl27a
Rpsa	2.94318e-177	-1.83235	0.998	1	8.51255e-173	0	Rpsa
Rps20	7.07236e-177	-2.18375	0.992	1	2.04554e-172	0	Rps20
Hnrnpab	1.40366e-176	-2.395	0.908	0.998	4.05981e-172	0	Hnrnpab
Nme1	1.51452e-175	-2.27715	0.877	0.996	4.38044e-171	0	Nme1
Rpl18	1.62457e-175	-2.07481	0.991	1	4.69875e-171	0	Rpl18
Rpl14	3.39084e-175	-2.08655	0.983	0.998	9.80732e-171	0	Rpl14
Rpl36a	5.26216e-175	-2.04599	0.981	1	1.52198e-170	0	Rpl36a
Prdx1	8.67987e-174	-2.45955	0.932	0.998	2.51048e-169	0	Prdx1
Atp5a1	4.66296e-173	-2.32734	0.955	1	1.34867e-168	0	Atp5a1
Rps10	9.05486e-173	-1.78849	0.994	1	2.61894e-168	0	Rps10
Hnrnpf	1.47114e-172	-2.21608	0.86	0.996	4.25498e-168	0	Hnrnpf
Rps15a	1.50404e-172	-2.12347	0.966	0.998	4.35012e-168	0	Rps15a
Rps13	1.7593e-172	-2.03454	0.983	1	5.08843e-168	0	Rps13
Rps21	3.76173e-172	-1.83174	0.994	1	1.08801e-167	0	Rps21
Hnrnpk	5.8926e-172	-2.17014	0.921	0.997	1.70432e-167	0	Hnrnpk
Rps17	6.55058e-172	-2.09381	0.991	1	1.89462e-167	0	Rps17
Rpl10a	9.15556e-172	-2.20593	0.957	0.999	2.64806e-167	0	Rpl10a
Rpl30	1.12157e-171	-2.20677	0.964	0.999	3.24392e-167	0	Rpl30
Rps18	3.57504e-171	-1.94113	0.991	1	1.03401e-166	0	Rps18
Atp5g3	4.05719e-171	-2.31594	0.977	1	1.17346e-166	0	Atp5g3
Rpl35a	5.11927e-171	-1.86806	0.996	1	1.48065e-166	0	Rpl35a
Rps16	5.9635e-171	-1.9485	0.994	1	1.72482e-166	0	Rps16
Rpl12	6.51914e-171	-2.10405	0.983	1	1.88553e-166	0	Rpl12
Srsf2	7.09708e-171	-2.09283	0.9	0.994	2.05269e-166	0	Srsf2
Rps3	1.19824e-170	-2.19273	0.985	1	3.46566e-166	0	Rps3
Rplp2	2.2599e-170	-1.79548	1	1	6.53632e-166	0	Rplp2
Eef2	2.49033e-170	-1.88806	0.987	1	7.20277e-166	0	Eef2
Set	3.36829e-170	-2.3595	0.792	0.988	9.7421e-166	0	Set
Rps14	3.40043e-170	-2.04931	0.992	1	9.83507e-166	0	Rps14
Tpt1	9.53885e-170	-1.97834	0.998	0.999	2.75892e-165	0	Tpt1
Ran	1.82918e-169	-2.38202	0.898	0.997	5.29055e-165	0	Ran
Tceal9	1.9489e-169	-2.18216	0.794	0.99	5.63681e-165	0	Tceal9
Rps24	2.07165e-169	-1.8375	0.996	1	5.99183e-165	0	Rps24
Rps28	2.92848e-169	-1.93809	0.991	0.999	8.47004e-165	0	Rps28
Nme2	3.00082e-169	-2.05206	0.945	0.998	8.67926e-165	0	Nme2
Uqcrh	3.05289e-169	-2.09938	0.964	1	8.82988e-165	0	Uqcrh
Rps26	9.88915e-169	-1.85948	0.998	1	2.86024e-164	0	Rps26
Chchd2	1.82934e-168	-2.04863	0.992	1	5.29099e-164	0	Chchd2
Rps12	3.84182e-168	-1.80871	0.996	1	1.11117e-163	0	Rps12
Rpl13a	2.16039e-167	-1.89157	0.998	1	6.2485e-163	0	Rpl13a
Ppia	2.46467e-167	-2.49318	0.985	1	7.12857e-163	0	Ppia
Naca	2.70839e-167	-2.11219	0.926	0.999	7.83349e-163	0	Naca
Cnbp	3.45975e-167	-2.22414	0.73	0.977	1.00066e-162	0	Cnbp
Eef1g	3.49044e-167	-2.05608	0.913	0.998	1.00954e-162	0	Eef1g
Rpl22	3.79261e-167	-1.94913	0.968	0.999	1.09694e-162	0	Rpl22
Rpl13	4.82953e-167	-1.82457	1	1	1.39684e-162	0	Rpl13
Btf3	8.53786e-167	-2.18058	0.853	0.995	2.46941e-162	0	Btf3
Hspe1	3.54801e-166	-2.34257	0.877	0.994	1.02619e-161	0	Hspe1
Hnrnpa2b1	3.59933e-166	-2.04883	0.972	1	1.04103e-161	0	Hnrnpa2b1
Rpl37	4.66116e-166	-2.05969	0.975	0.998	1.34815e-161	0	Rpl37
Srsf3	5.23793e-166	-2.29751	0.853	0.99	1.51497e-161	0	Srsf3
Rbm3	8.28782e-166	-2.36122	0.823	0.988	2.39709e-161	0	Rbm3
H3f3a	9.78927e-166	-2.39823	0.853	0.991	2.83135e-161	0	H3f3a
Rpl38	5.29467e-165	-1.71921	0.994	1	1.53138e-160	0	Rpl38
Rpl37a	1.26082e-164	-1.70281	0.998	1	3.64667e-160	0	Rpl37a
Oaz1	1.56329e-164	-2.22319	0.926	0.998	4.52149e-160	0	Oaz1
Ybx1	4.37965e-164	-2.1211	0.962	0.999	1.26673e-159	0	Ybx1
C1qbp	7.85743e-164	-2.06282	0.738	0.979	2.2726e-159	0	C1qbp
Rpl7a	8.86278e-164	-2.01549	0.983	1	2.56338e-159	0	Rpl7a
Rpl39	1.42494e-163	-1.95446	0.987	1	4.12134e-159	0	Rpl39
Hmgn1	2.8444e-163	-2.11209	0.653	0.98	8.22685e-159	0	Hmgn1
Psmb4	3.98521e-163	-2.05936	0.932	0.997	1.15264e-158	0	Psmb4
Rps15	1.55699e-162	-1.82061	0.992	1	4.50329e-158	0	Rps15
Ncl	1.78406e-162	-1.99883	0.958	0.998	5.16003e-158	0	Ncl
Rplp0	3.2089e-162	-2.07878	0.991	0.999	9.28109e-158	0	Rplp0
Fau	5.92862e-162	-1.77491	0.991	0.999	1.71474e-157	0	Fau
Hmgb1	6.37051e-162	-1.91482	0.957	0.998	1.84254e-157	0	Hmgb1
Rpl41	1.44005e-161	-1.90347	1	1	4.16504e-157	0	Rpl41
Rps2	1.90861e-161	-2.38475	0.968	0.999	5.52027e-157	0	Rps2
Hspa9	2.11196e-161	-2.10905	0.762	0.985	6.10842e-157	0	Hspa9
Sod1	6.74944e-161	-1.92365	0.951	0.998	1.95214e-156	0	Sod1
Snrpe	1.99571e-160	-2.03482	0.838	0.985	5.7722e-156	0	Snrpe
Rpl34	2.89021e-160	-2.08678	0.97	0.999	8.35937e-156	0	Rpl34
Prdx2	4.86003e-160	-1.90939	0.823	0.991	1.40567e-155	0	Prdx2
Hnrnpa3	5.5037e-160	-2.07414	0.902	0.996	1.59183e-155	0	Hnrnpa3
Ndufa4	9.3799e-160	-2.13878	0.851	0.993	2.71295e-155	0	Ndufa4
Rpl9	1.41254e-159	-1.98062	0.983	0.999	4.08548e-155	0	Rpl9
Rpl23a	1.5574e-159	-1.97733	0.992	0.999	4.50446e-155	0	Rpl23a
Hspa8	5.22985e-159	-2.13508	0.97	1	1.51263e-154	0	Hspa8
Cox6a1	5.73211e-159	-2.17902	0.926	1	1.6579e-154	0	Cox6a1
Calm1	9.92923e-159	-2.3974	0.951	1	2.87183e-154	0	Calm1
Rps29	1.19316e-158	-1.84765	1	1	3.45097e-154	0	Rps29
Hdgf	1.66458e-158	-1.95186	0.819	0.991	4.81445e-154	0	Hdgf
Eif4a1	2.38371e-158	-2.02003	0.877	0.992	6.8944e-154	0	Eif4a1
Rpl23	2.69266e-158	-2.17595	0.96	0.997	7.78797e-154	0	Rpl23
Txn1	3.29773e-158	-2.50706	0.983	0.999	9.53802e-154	0	Txn1
Rps7	4.83108e-158	-2.22488	0.949	0.999	1.39729e-153	0	Rps7
Gpx2	8.51537e-158	-1.91438	0.934	0.991	2.4629e-153	0	Gpx2
Nap1l1	9.21174e-158	-2.00339	0.67	0.977	2.66431e-153	0	Nap1l1
Rps5	9.30332e-158	-1.76086	0.996	0.999	2.6908e-153	0	Rps5
Snrpb	1.66647e-157	-1.869	0.815	0.991	4.81993e-153	0	Snrpb
Ftl1	2.10376e-157	-2.34506	0.86	0.997	6.08469e-153	0	Ftl1
Rps19	2.5468e-157	-1.91971	0.989	0.999	7.36611e-153	0	Rps19
Cox7c	3.37756e-157	-2.17566	0.96	0.999	9.76892e-153	0	Cox7c
Sdhd	3.87974e-157	-2.32928	0.775	0.988	1.12214e-152	0	Sdhd
Dbi	4.15206e-157	-2.2297	0.936	0.997	1.2009e-152	0	Dbi
Nup210l	6.4548e-157	-2.02769	0.804	0.985	1.86692e-152	0	Nup210l
Rpl22l1	8.51065e-157	-2.06183	0.896	0.991	2.46154e-152	0	Rpl22l1
Slc25a3	1.18028e-156	-2.17536	0.917	0.997	3.41372e-152	0	Slc25a3
Hnrnpc	2.55766e-156	-2.1678	0.728	0.981	7.39751e-152	0	Hnrnpc
2010107E04Rik	2.97409e-156	-1.95046	0.947	0.998	8.60197e-152	0	2010107E04Rik
Rpl36al	3.00041e-156	-1.82453	0.958	0.998	8.67808e-152	0	Rpl36al
Canx	9.88252e-156	-2.00882	0.791	0.987	2.85832e-151	0	Canx
Rpl27	1.45565e-155	-1.92372	0.958	0.998	4.21017e-151	0	Rpl27
Serf2	1.82624e-155	-2.03601	0.942	0.997	5.28203e-151	0	Serf2
G3bp1	6.82047e-155	-1.96026	0.736	0.979	1.97268e-150	0	G3bp1
Cox4i1	7.14589e-155	-1.91017	0.991	1	2.06681e-150	0	Cox4i1
Snrpf	7.14729e-155	-1.73587	0.881	0.993	2.06721e-150	0	Snrpf
Rpl21	1.1399e-154	-1.92413	0.987	1	3.29694e-150	0	Rpl21
Eif3f	1.17972e-154	-1.84299	0.838	0.991	3.4121e-150	0	Eif3f
Rps25	2.71469e-154	-1.98562	0.957	1	7.85168e-150	0	Rps25
Rpl24	4.81645e-154	-1.88031	0.975	0.999	1.39306e-149	0	Rpl24
Rpl10	5.7428e-154	-2.39419	0.825	0.991	1.66099e-149	0	Rpl10
Rpl17	5.85944e-154	-2.11197	0.974	0.998	1.69473e-149	0	Rpl17
Sem1	6.23132e-154	-2.02715	0.908	0.995	1.80229e-149	0	Sem1
Atp1a1	1.04016e-153	-1.97457	0.925	0.995	3.00845e-149	0	Atp1a1
Snrpd3	1.05481e-153	-1.98764	0.587	0.966	3.05082e-149	0	Snrpd3
Cct5	1.36098e-153	-1.82532	0.823	0.993	3.93635e-149	0	Cct5
Cox6b1	3.11139e-153	-1.97626	0.966	0.998	8.99907e-149	0	Cox6b1
Sypl	3.26944e-153	-2.19925	0.57	0.955	9.45621e-149	0	Sypl
Hnrnpa0	3.8251e-153	-1.88094	0.785	0.979	1.10633e-148	0	Hnrnpa0
Cox6c	3.98894e-153	-2.16689	0.919	0.996	1.15372e-148	0	Cox6c
Sec61b	7.81761e-153	-2.13756	0.864	0.989	2.26109e-148	0	Sec61b
Rpl4	9.07771e-153	-2.1627	0.964	0.998	2.62555e-148	0	Rpl4
Atp5l	1.36111e-152	-1.98809	0.902	0.998	3.93675e-148	0	Atp5l
Ywhae	2.23698e-152	-2.13763	0.732	0.972	6.47e-148	0	Ywhae
Pebp1	2.32648e-152	-1.93103	0.723	0.982	6.72887e-148	0	Pebp1
Rpl11	2.51537e-152	-1.82976	0.983	0.999	7.27519e-148	0	Rpl11
Fth1	8.97786e-152	-2.29132	0.908	0.997	2.59667e-147	0	Fth1
Cox5a	2.67151e-151	-2.07075	0.957	0.999	7.72682e-147	0	Cox5a
Atp5f1	3.30635e-151	-2.26638	0.849	0.987	9.56297e-147	0	Atp5f1
Psmb1	8.13814e-151	-1.87152	0.921	0.995	2.35379e-146	0	Psmb1
Eif5a	9.1647e-151	-1.94486	0.892	0.996	2.65071e-146	0	Eif5a
Rpl18a	1.38421e-150	-1.92715	0.977	1	4.00356e-146	0	Rpl18a
Tardbp	2.29856e-150	-1.9265	0.711	0.979	6.64813e-146	0	Tardbp
Rpl32	2.30577e-150	-1.89353	0.994	1	6.66899e-146	0	Rpl32
Srsf7	3.27783e-150	-1.75869	0.747	0.985	9.48047e-146	0	Srsf7
Rbbp7	4.63699e-150	-2.05946	0.628	0.966	1.34116e-145	0	Rbbp7
Sumo2	5.96578e-150	-1.97157	0.538	0.942	1.72548e-145	0	Sumo2
Ndufc2	6.98926e-150	-2.08151	0.683	0.973	2.0215e-145	0	Ndufc2
Pdia6	7.50257e-150	-2.04409	0.725	0.98	2.16997e-145	0	Pdia6
Rpl6	1.09123e-149	-2.09494	0.942	0.997	3.15617e-145	0	Rpl6
Cct8	1.14062e-149	-1.82199	0.811	0.989	3.299e-145	0	Cct8
Anp32b	1.94958e-149	-1.7699	0.9	0.996	5.63876e-145	0	Anp32b
Atp5g2	2.95677e-149	-1.88499	0.881	0.992	8.55185e-145	0	Atp5g2
Eif4g2	3.8608e-149	-2.1425	0.745	0.979	1.11666e-144	0	Eif4g2
Snrpg	4.21589e-149	-1.99931	0.798	0.983	1.21936e-144	0	Snrpg
Tkt	7.21831e-149	-1.68129	0.93	0.998	2.08775e-144	0	Tkt
Dazap2	7.54518e-149	-1.99324	0.698	0.976	2.18229e-144	0	Dazap2
Eif3e	7.61974e-149	-1.9141	0.549	0.948	2.20386e-144	0	Eif3e
Akr1a1	7.76312e-149	-1.89793	0.826	0.99	2.24533e-144	0	Akr1a1
Fkbp4	7.99384e-149	-1.86294	0.874	0.996	2.31206e-144	0	Fkbp4
Hspa5	1.62541e-148	-2.16793	0.908	0.998	4.70117e-144	0	Hspa5
Mdh2	2.21197e-148	-1.87935	0.84	0.99	6.39768e-144	0	Mdh2
Psma7	2.39728e-148	-1.99558	0.821	0.988	6.93367e-144	0	Psma7
Tcp1	2.40711e-148	-2.03784	0.672	0.97	6.96209e-144	0	Tcp1
Polr1d	3.42308e-148	-2.00464	0.709	0.973	9.90059e-144	0	Polr1d
Psme2	4.17947e-148	-1.87946	0.938	1	1.20883e-143	0	Psme2
Tmed2	4.66423e-148	-2.04486	0.619	0.96	1.34904e-143	0	Tmed2
Atp5b	4.82532e-148	-2.00243	0.945	0.998	1.39563e-143	0	Atp5b
Cct3	6.3151e-148	-1.87704	0.638	0.973	1.82652e-143	0	Cct3
Ssb	7.07425e-148	-1.97327	0.794	0.981	2.04609e-143	0	Ssb
Stmn1	7.21636e-148	-1.99242	0.842	0.985	2.08719e-143	0	Stmn1
Pcbp1	8.33808e-148	-1.81853	0.823	0.987	2.41162e-143	0	Pcbp1
Hnrnpu	1.0952e-147	-1.83107	0.847	0.992	3.16764e-143	0	Hnrnpu
Cox7b	1.3207e-147	-2.19918	0.932	0.997	3.81987e-143	0	Cox7b
H2afz	1.39061e-147	-2.27401	0.894	0.991	4.02208e-143	0	H2afz
Taldo1	1.56148e-147	-1.87168	0.858	0.995	4.51628e-143	0	Taldo1
Hsp90b1	1.82632e-147	-2.00939	0.951	0.997	5.28226e-143	0	Hsp90b1
Rpl19	1.89785e-147	-1.90555	0.974	0.998	5.48916e-143	0	Rpl19
Slc25a5	2.14271e-147	-2.58076	0.849	0.985	6.19735e-143	0	Slc25a5
P4hb	2.43823e-147	-1.9929	0.796	0.989	7.05208e-143	0	P4hb
Rpl29	5.09473e-147	-2.18341	0.908	0.995	1.47355e-142	0	Rpl29
Pa2g4	2.41105e-146	-1.88989	0.621	0.97	6.97348e-142	0	Pa2g4
Actg1	2.51983e-146	-2.30182	0.991	1	7.28811e-142	0	Actg1
Sub1	3.69349e-146	-2.00201	0.647	0.964	1.06827e-141	0	Sub1
Ptp4a2	4.2127e-146	-2.08612	0.842	0.984	1.21844e-141	0	Ptp4a2
Rps23	4.55297e-146	-1.9373	0.975	0.998	1.31685e-141	0	Rps23
Psma2	5.58666e-146	-2.0568	0.766	0.982	1.61583e-141	0	Psma2
Rbbp4	7.18302e-146	-1.7867	0.543	0.954	2.07755e-141	0	Rbbp4
Nasp	9.2956e-146	-1.7669	0.619	0.962	2.68857e-141	0	Nasp
H2afy	2.02088e-145	-1.79989	0.777	0.983	5.845e-141	0	H2afy
Ndufb5	3.7039e-145	-1.99818	0.738	0.987	1.07128e-140	0	Ndufb5
Cldn7	3.74882e-145	-1.96951	0.926	0.991	1.08427e-140	0	Cldn7
Ppa1	3.99252e-145	-2.18853	0.691	0.97	1.15476e-140	0	Ppa1
Wdr89	4.55197e-145	-1.65702	0.987	0.999	1.31657e-140	0	Wdr89
Tpm3	7.60624e-145	-1.97931	0.874	0.986	2.19995e-140	0	Tpm3
Rpl26	8.28908e-145	-1.89682	0.964	0.998	2.39745e-140	0	Rpl26
H2-K1	1.71346e-144	-1.89877	0.957	0.998	4.95583e-140	0	H2-K1
Ctnnb1	2.1757e-144	-2.02529	0.687	0.972	6.29278e-140	0	Ctnnb1
H3f3b	2.23439e-144	-2.09261	0.983	0.999	6.46253e-140	0	H3f3b
Tspan1	2.48102e-144	-2.31738	0.8	0.982	7.17585e-140	0	Tspan1
Hnrnpm	3.29191e-144	-1.80876	0.789	0.979	9.52119e-140	0	Hnrnpm
Ranbp1	4.8017e-144	-1.89139	0.749	0.977	1.3888e-139	0	Ranbp1
Mdh1	5.25411e-144	-2.10226	0.685	0.967	1.51965e-139	0	Mdh1
Cct2	5.25512e-144	-1.94131	0.575	0.954	1.51994e-139	0	Cct2
Calr	8.78426e-144	-1.92329	0.9	0.996	2.54067e-139	0	Calr
Cox7a2	1.0629e-143	-2.01251	0.923	0.996	3.07423e-139	0	Cox7a2
Pcna	1.40975e-143	-2.15985	0.398	0.912	4.07742e-139	0	Pcna
Ddx5	1.61099e-143	-1.84798	0.881	0.989	4.65946e-139	0	Ddx5
Cox7a2l	3.03301e-143	-1.80382	0.857	0.989	8.77239e-139	0	Cox7a2l
Gm10076	3.24216e-143	-1.75299	0.938	0.998	9.37729e-139	0	Gm10076
Rpn1	3.5435e-143	-1.80959	0.819	0.99	1.02489e-138	0	Rpn1
Epcam	4.95459e-143	-2.1259	0.906	0.991	1.43302e-138	0	Epcam
Snrpd1	5.74897e-143	-1.74742	0.768	0.982	1.66277e-138	0	Snrpd1
Tomm5	8.43873e-143	-2.00138	0.583	0.957	2.44073e-138	0	Tomm5
Minos1	1.12117e-142	-1.93532	0.832	0.992	3.24276e-138	0	Minos1
Rps11	1.30747e-142	-1.99593	0.957	0.998	3.78161e-138	0	Rps11
Psma4	1.65529e-142	-2.00262	0.723	0.978	4.7876e-138	0	Psma4
Psma5	1.81499e-142	-2.01629	0.683	0.974	5.24949e-138	0	Psma5
Gsr	1.81798e-142	-1.94036	0.606	0.948	5.25813e-138	0	Gsr
Sec11c	1.84755e-142	-1.88083	0.721	0.975	5.34368e-138	0	Sec11c
Tpd52	3.12784e-142	-2.04631	0.594	0.945	9.04666e-138	0	Tpd52
Psma3	3.39433e-142	-2.09147	0.702	0.973	9.81742e-138	0	Psma3
Gm10073	4.59923e-142	-1.71647	0.923	0.993	1.33023e-137	0	Gm10073
Idh1	6.05183e-142	-1.92572	0.532	0.942	1.75037e-137	0	Idh1
Tomm7	6.92223e-142	-1.83769	0.857	0.988	2.00212e-137	0	Tomm7
Ndufs6	7.31378e-142	-1.76654	0.881	0.997	2.11536e-137	0	Ndufs6
Tspan8	1.21304e-141	-2.07133	0.804	0.985	3.50847e-137	0	Tspan8
Odc1	1.41312e-141	-2.07087	0.543	0.933	4.08716e-137	0	Odc1
Tmbim6	1.46615e-141	-2.09708	0.666	0.969	4.24054e-137	0	Tmbim6
Ndufab1	1.97475e-141	-1.84063	0.86	0.992	5.71156e-137	0	Ndufab1
Rtraf	2.43512e-141	-1.71737	0.715	0.977	7.04309e-137	0	Rtraf
Cmpk1	2.4657e-141	-2.10332	0.719	0.975	7.13155e-137	0	Cmpk1
Eef1d	3.55857e-141	-1.72908	0.855	0.99	1.02924e-136	0	Eef1d
Atp5j2	3.82361e-141	-1.85854	0.964	0.998	1.1059e-136	0	Atp5j2
Cops9	3.93992e-141	-1.80535	0.791	0.988	1.13954e-136	0	Cops9
Rps27l	5.75178e-141	-2.08151	0.762	0.972	1.66359e-136	0	Rps27l
Mif	6.10125e-141	-1.79874	0.798	0.988	1.76466e-136	0	Mif
Atpif1	7.83177e-141	-1.93107	0.911	0.998	2.26518e-136	0	Atpif1
Rpl9-ps6	8.12529e-141	-1.7905	0.821	0.991	2.35008e-136	0	Rpl9-ps6
Myl6	9.67118e-141	-1.94551	0.962	0.997	2.7972e-136	0	Myl6
Dstn	1.36005e-140	-2.28432	0.857	0.995	3.93368e-136	0	Dstn
Ak2	1.8395e-140	-1.96165	0.76	0.975	5.32038e-136	0	Ak2
M6pr	2.26522e-140	-1.91017	0.428	0.913	6.55169e-136	0	M6pr
Vdac2	2.60852e-140	-2.0964	0.836	0.988	7.54463e-136	0	Vdac2
Phb2	4.16987e-140	-1.84548	0.764	0.979	1.20605e-135	0	Phb2
Hint1	7.82239e-140	-1.92249	0.909	0.997	2.26247e-135	0	Hint1
Ywhab	9.62539e-140	-2.01345	0.683	0.952	2.78395e-135	0	Ywhab
Pgk1	1.35927e-139	-2.24223	0.662	0.968	3.93141e-135	0	Pgk1
Pdia3	3.05517e-139	-1.94287	0.651	0.966	8.83648e-135	0	Pdia3
Ipo5	3.21527e-139	-1.66058	0.558	0.948	9.29951e-135	0	Ipo5
Snu13	3.74055e-139	-1.85768	0.538	0.936	1.08188e-134	0	Snu13
Rpn2	4.12123e-139	-1.78757	0.745	0.978	1.19198e-134	0	Rpn2
Ppp1r1b	8.73368e-139	-1.68996	0.804	0.977	2.52604e-134	0	Ppp1r1b
Atp5h	9.30006e-139	-1.90358	0.923	0.994	2.68986e-134	0	Atp5h
Tm9sf3	1.18169e-138	-1.8824	0.643	0.952	3.41779e-134	0	Tm9sf3
Tmem14c	1.21658e-138	-1.85658	0.619	0.956	3.51873e-134	0	Tmem14c
Tm9sf2	1.42104e-138	-2.0167	0.768	0.975	4.11008e-134	0	Tm9sf2
B2m	1.84723e-138	-2.19416	0.908	0.994	5.34275e-134	0	B2m
Tomm6	2.11396e-138	-1.85008	0.717	0.969	6.11421e-134	0	Tomm6
Cd63	2.54025e-138	-1.85864	0.757	0.983	7.34716e-134	0	Cd63
Ccnd1	4.25548e-138	-2.00955	0.681	0.964	1.23081e-133	0	Ccnd1
Psmb7	6.23706e-138	-1.92843	0.674	0.97	1.80395e-133	0	Psmb7
Nudcd3	7.15109e-138	-1.74646	0.8	0.984	2.06831e-133	0	Nudcd3
Atp5o	9.07667e-138	-1.75333	0.968	0.998	2.62525e-133	0	Atp5o
Mgst1	1.18583e-137	-2.30598	0.575	0.945	3.42978e-133	0	Mgst1
Atp5k	1.29144e-137	-1.73359	0.97	1	3.73524e-133	0	Atp5k
Ndufa8	1.35398e-137	-1.97848	0.623	0.958	3.9161e-133	0	Ndufa8
Pgam1	1.88769e-137	-2.14339	0.538	0.936	5.45977e-133	0	Pgam1
Pomp	2.57477e-137	-1.76239	0.866	0.992	7.44701e-133	0	Pomp
Gdi2	3.54757e-137	-1.90598	0.749	0.973	1.02606e-132	0	Gdi2
Ndufa5	4.16302e-137	-1.81334	0.904	0.994	1.20407e-132	0	Ndufa5
Eif3a	4.46128e-137	-1.76461	0.76	0.989	1.29034e-132	0	Eif3a
Lman2	8.82038e-137	-1.8209	0.687	0.966	2.55112e-132	0	Lman2
Uqcrb	9.49652e-137	-2.27787	0.785	0.983	2.74668e-132	0	Uqcrb
Psap	1.22538e-136	-1.92527	0.83	0.984	3.54418e-132	0	Psap
Eif4h	2.68607e-136	-1.834	0.613	0.948	7.76893e-132	0	Eif4h
Tm4sf20	3.06135e-136	-1.9326	0.649	0.956	8.85435e-132	0	Tm4sf20
Ptges3	3.16074e-136	-1.77251	0.564	0.935	9.1418e-132	0	Ptges3
Cfl1	3.68883e-136	-1.96463	0.743	0.973	1.06692e-131	0	Cfl1
Ndufb8	4.15625e-136	-1.86577	0.845	0.987	1.20211e-131	0	Ndufb8
Psma1	6.75831e-136	-1.91357	0.658	0.96	1.95471e-131	0	Psma1
Gmds	6.89778e-136	-1.8895	0.819	0.993	1.99505e-131	0	Gmds
H2-D1	1.0264e-135	-1.94109	0.892	0.996	2.96866e-131	0	H2-D1
Atp1b1	1.14484e-135	-2.08136	0.809	0.973	3.31123e-131	0	Atp1b1
Ndufa2	1.37565e-135	-1.56641	0.949	0.997	3.97879e-131	0	Ndufa2
Arf1	1.4412e-135	-2.13714	0.587	0.946	4.16839e-131	0	Arf1
Ldha	1.52012e-135	-1.98791	0.774	0.987	4.39663e-131	0	Ldha
Eif1	2.56436e-135	-1.8627	0.885	0.992	7.41688e-131	0	Eif1
Uqcrc2	2.83755e-135	-2.04801	0.692	0.957	8.20704e-131	0	Uqcrc2
Ndufv2	2.84034e-135	-1.85645	0.783	0.981	8.21513e-131	0	Ndufv2
Cdk4	3.0768e-135	-1.78129	0.425	0.908	8.89904e-131	0	Cdk4
Bzw1	3.6482e-135	-1.93313	0.57	0.928	1.05517e-130	0	Bzw1
Srp9	3.95902e-135	-1.85425	0.642	0.947	1.14507e-130	0	Srp9
Psmc3	4.39421e-135	-1.75337	0.804	0.99	1.27094e-130	0	Psmc3
Cdc42	5.46276e-135	-2.14244	0.66	0.952	1.58e-130	0	Cdc42
Impdh2	5.97898e-135	-1.74074	0.542	0.936	1.7293e-130	0	Impdh2
Eif3i	6.5113e-135	-1.67894	0.789	0.982	1.88326e-130	0	Eif3i
Fus	7.08931e-135	-1.57138	0.802	0.985	2.05044e-130	0	Fus
Rpl15	7.21087e-135	-2.18125	0.896	0.987	2.0856e-130	0	Rpl15
Ube2d3	8.42706e-135	-1.93362	0.625	0.954	2.43736e-130	0	Ube2d3
Pcbp2	1.31444e-134	-1.71406	0.777	0.973	3.80175e-130	0	Pcbp2
Idi1	1.65893e-134	-2.09653	0.558	0.931	4.79811e-130	0	Idi1
Banf1	1.83769e-134	-1.89806	0.719	0.964	5.31515e-130	0	Banf1
Dynll2	2.42141e-134	-1.75375	0.642	0.952	7.00344e-130	0	Dynll2
Cct4	2.89852e-134	-1.72346	0.745	0.976	8.38338e-130	0	Cct4
Cct7	3.51063e-134	-1.58807	0.849	0.994	1.01538e-129	0	Cct7
Ywhaz	4.07409e-134	-1.91155	0.662	0.956	1.17835e-129	0	Ywhaz
Bsg	4.10842e-134	-1.74431	0.825	0.985	1.18828e-129	0	Bsg
Vmp1	6.66589e-134	-1.72721	0.928	0.993	1.92797e-129	0	Vmp1
Atp5c1	8.35093e-134	-2.04217	0.753	0.974	2.41534e-129	0	Atp5c1
Snrnp70	1.26415e-133	-1.4485	0.926	0.996	3.6563e-129	0	Snrnp70
Ppp1ca	2.19656e-133	-1.76749	0.753	0.966	6.35312e-129	0	Ppp1ca
Cycs	2.20887e-133	-2.32216	0.711	0.976	6.38872e-129	0	Cycs
Mrfap1	2.39931e-133	-1.77403	0.653	0.957	6.93951e-129	0	Mrfap1
Ghitm	2.40444e-133	-1.88438	0.621	0.952	6.95436e-129	0	Ghitm
Arf4	2.78646e-133	-1.99412	0.562	0.941	8.05927e-129	0	Arf4
Uqcr11	3.29098e-133	-1.75866	0.892	0.991	9.51849e-129	0	Uqcr11
Serp1	3.46846e-133	-2.1084	0.557	0.933	1.00318e-128	0	Serp1
Morf4l1	3.4834e-133	-1.72329	0.602	0.945	1.0075e-128	0	Morf4l1
Hnrnpa1	3.50074e-133	-1.60636	0.809	0.98	1.01252e-128	0	Hnrnpa1
Ddah1	5.166e-133	-1.68064	0.689	0.962	1.49416e-128	0	Ddah1
Ivns1abp	5.8429e-133	-1.76559	0.517	0.93	1.68994e-128	0	Ivns1abp
Arpc2	1.62979e-132	-1.88418	0.781	0.979	4.71385e-128	0	Arpc2
Sfpq	1.80409e-132	-1.74607	0.868	0.976	5.21797e-128	0	Sfpq
Lsm4	2.02856e-132	-1.74645	0.806	0.97	5.86721e-128	0	Lsm4
Vcp	2.05708e-132	-1.71782	0.877	0.991	5.94968e-128	0	Vcp
Ndufb9	2.84135e-132	-1.92772	0.84	0.991	8.21804e-128	0	Ndufb9
Dut	2.94465e-132	-1.79833	0.436	0.899	8.5168e-128	0	Dut
Rab2a	3.22638e-132	-1.81557	0.689	0.954	9.33165e-128	0	Rab2a
Skp1a	3.27492e-132	-1.77312	0.428	0.897	9.47206e-128	0	Skp1a
Rpa3	3.84917e-132	-1.78142	0.496	0.918	1.1133e-127	0	Rpa3
Psma6	4.16419e-132	-1.77725	0.766	0.971	1.20441e-127	0	Psma6
Rpl28	5.48016e-132	-1.83093	0.96	0.999	1.58503e-127	0	Rpl28
Rpl35	5.78293e-132	-2.02255	0.872	0.989	1.6726e-127	0	Rpl35
Ssrp1	8.62559e-132	-1.69561	0.708	0.962	2.49478e-127	0	Ssrp1
Tomm22	1.05141e-131	-1.83407	0.594	0.943	3.041e-127	0	Tomm22
Usmg5	1.25378e-131	-2.12265	0.734	0.974	3.62631e-127	0	Usmg5
Rac1	1.4553e-131	-2.04738	0.56	0.939	4.20916e-127	0	Rac1
Uqcr10	1.9849e-131	-1.648	0.962	0.998	5.74093e-127	0	Uqcr10
Ndufa7	2.69994e-131	-1.81445	0.634	0.953	7.80905e-127	0	Ndufa7
Romo1	3.15648e-131	-1.67503	0.698	0.966	9.1295e-127	0	Romo1
Pgd	3.22552e-131	-1.84516	0.753	0.973	9.32917e-127	0	Pgd
Tomm20	3.34064e-131	-1.84221	0.513	0.923	9.66212e-127	0	Tomm20
Psmb3	9.01882e-131	-1.77562	0.711	0.972	2.60851e-126	0	Psmb3
Spcs2	1.01681e-130	-1.87258	0.56	0.928	2.94093e-126	0	Spcs2
Syncrip	1.44699e-130	-1.70368	0.498	0.918	4.18512e-126	0	Syncrip
Glrx5	1.87087e-130	-1.75877	0.658	0.95	5.41112e-126	0	Glrx5
Naa50	1.92683e-130	-1.72915	0.46	0.905	5.57297e-126	0	Naa50
Surf4	1.99657e-130	-1.77524	0.492	0.915	5.77468e-126	0	Surf4
Eif1ax	2.89006e-130	-1.7756	0.528	0.919	8.35893e-126	0	Eif1ax
Atic	3.98602e-130	-1.70699	0.551	0.938	1.15288e-125	0	Atic
Sf3b6	4.41576e-130	-1.76125	0.674	0.96	1.27717e-125	0	Sf3b6
Crip1	5.42406e-130	-1.69009	0.949	0.995	1.5688e-125	0	Crip1
Scd2	7.35206e-130	-2.40006	0.775	0.975	2.12644e-125	0	Scd2
Tuba1b	7.91525e-130	-1.81795	0.977	0.999	2.28933e-125	0	Tuba1b
Aprt	8.38213e-130	-1.72281	0.67	0.961	2.42436e-125	0	Aprt
Nars	8.76863e-130	-1.84154	0.692	0.964	2.53615e-125	0	Nars
Selenof	9.98905e-130	-1.90404	0.572	0.942	2.88913e-125	0	Selenof
Abracl	1.07192e-129	-1.86551	0.492	0.907	3.10031e-125	0	Abracl
Eif3c	1.18588e-129	-1.60194	0.874	0.991	3.42993e-125	0	Eif3c
Bcas2	1.2532e-129	-1.6118	0.487	0.913	3.62462e-125	0	Bcas2
Ddx3x	1.38382e-129	-1.88256	0.694	0.954	4.00242e-125	0	Ddx3x
Manf	2.16518e-129	-2.06146	0.536	0.929	6.26235e-125	0	Manf
Sdha	2.2516e-129	-1.80307	0.611	0.948	6.51229e-125	0	Sdha
1810037I17Rik	2.9139e-129	-1.94203	0.757	0.964	8.42789e-125	0	1810037I17Rik
Mrpl20	3.50828e-129	-1.69692	0.725	0.972	1.0147e-124	0	Mrpl20
Kpnb1	3.83656e-129	-1.80073	0.498	0.93	1.10965e-124	0	Kpnb1
Nhp2	3.93422e-129	-1.75171	0.577	0.944	1.13789e-124	0	Nhp2
Rer1	4.01041e-129	-1.822	0.609	0.945	1.15993e-124	0	Rer1
Ndufb10	5.01726e-129	-1.69003	0.909	0.997	1.45114e-124	0	Ndufb10
Eif2s2	5.06411e-129	-1.87211	0.883	0.989	1.46469e-124	0	Eif2s2
Cox5b	7.8776e-129	-1.96484	0.862	0.986	2.27844e-124	0	Cox5b
Bdh1	9.48323e-129	-1.73721	0.523	0.93	2.74284e-124	0	Bdh1
Slirp	1.68284e-128	-1.86064	0.649	0.958	4.86727e-124	0	Slirp
Tax1bp1	2.40673e-128	-1.95844	0.764	0.966	6.961e-124	0	Tax1bp1
Arpc3	6.56406e-128	-1.75079	0.747	0.974	1.89852e-123	0	Arpc3
Ostc	7.05588e-128	-1.86284	0.543	0.936	2.04077e-123	0	Ostc
Ndufs4	7.44535e-128	-1.72505	0.717	0.961	2.15342e-123	0	Ndufs4
Ociad2	7.71793e-128	-1.92912	0.604	0.943	2.23226e-123	0	Ociad2
Ccnd2	1.25214e-127	-1.83901	0.702	0.968	3.62157e-123	0	Ccnd2
Uqcrfs1	1.33646e-127	-2.00813	0.823	0.976	3.86543e-123	0	Uqcrfs1
Stard7	1.35413e-127	-1.65304	0.47	0.914	3.91656e-123	0	Stard7
Vdac1	1.83994e-127	-1.93365	0.672	0.948	5.32166e-123	0	Vdac1
Plac8	1.98835e-127	-2.09295	0.821	0.983	5.7509e-123	0	Plac8
Psmb5	2.11975e-127	-1.74891	0.677	0.961	6.13096e-123	0	Psmb5
Eloc	2.2873e-127	-1.64733	0.562	0.932	6.61557e-123	0	Eloc
Rps12-ps3	2.48087e-127	-1.64225	0.9	0.993	7.17542e-123	0	Rps12-ps3
Ppp1r14b	2.71962e-127	-1.79843	0.475	0.91	7.86595e-123	0	Ppp1r14b
U2af1	2.9646e-127	-1.59502	0.745	0.965	8.5745e-123	0	U2af1
Fbl	3.14169e-127	-1.58116	0.696	0.966	9.0867e-123	0	Fbl
Arpc5	3.16248e-127	-1.88991	0.602	0.925	9.14684e-123	0	Arpc5
Ndufa6	5.61655e-127	-1.86729	0.768	0.979	1.62448e-122	0	Ndufa6
Srsf1	5.67126e-127	-1.67132	0.649	0.945	1.6403e-122	0	Srsf1
Cox8a	8.29995e-127	-2.23797	0.766	0.973	2.4006e-122	0	Cox8a
Csrp2	1.47587e-126	-1.88229	0.8	0.973	4.26867e-122	0	Csrp2
Ybx3	1.70292e-126	-1.91878	0.66	0.935	4.92535e-122	0	Ybx3
Lap3	1.79839e-126	-1.80252	0.56	0.938	5.20148e-122	0	Lap3
Selenot	2.66643e-126	-1.7453	0.447	0.893	7.71212e-122	0	Selenot
Ywhaq	3.00852e-126	-1.84345	0.474	0.906	8.70156e-122	0	Ywhaq
Rbm8a	3.04391e-126	-1.76906	0.774	0.967	8.80391e-122	0	Rbm8a
Psmb10	3.55815e-126	-1.62369	0.951	0.997	1.02912e-121	0	Psmb10
Cmas	3.72674e-126	-1.77923	0.636	0.955	1.07789e-121	0	Cmas
Eif3l	3.83781e-126	-1.62319	0.596	0.945	1.11001e-121	0	Eif3l
Ndufb6	4.823e-126	-1.86662	0.798	0.979	1.39496e-121	0	Ndufb6
Rab1a	6.69983e-126	-1.8949	0.632	0.942	1.93779e-121	0	Rab1a
Spcs1	8.16464e-126	-1.84206	0.442	0.887	2.36146e-121	0	Spcs1
Arpp19	8.78092e-126	-1.60779	0.821	0.989	2.53971e-121	0	Arpp19
G3bp2	9.09536e-126	-1.69822	0.447	0.896	2.63065e-121	0	G3bp2
Immt	1.10084e-125	-1.68614	0.636	0.948	3.18396e-121	0	Immt
Tfrc	1.3042e-125	-2.25745	0.519	0.927	3.77213e-121	0	Tfrc
Mrpl13	1.30615e-125	-1.63183	0.628	0.943	3.77779e-121	0	Mrpl13
Suclg2	1.38722e-125	-1.77583	0.47	0.902	4.01227e-121	0	Suclg2
Tmpo	1.45525e-125	-1.76212	0.775	0.962	4.20901e-121	0	Tmpo
Agpat5	1.61986e-125	-1.68485	0.466	0.912	4.68512e-121	0	Agpat5
Psmd2	3.39764e-125	-1.67447	0.668	0.963	9.827e-121	0	Psmd2
Txnrd1	4.66072e-125	-1.77741	0.632	0.948	1.34802e-120	0	Txnrd1
Hnrnpdl	4.95555e-125	-1.58605	0.751	0.972	1.43329e-120	0	Hnrnpdl
Mrps28	6.02654e-125	-1.59605	0.734	0.969	1.74306e-120	0	Mrps28
Park7	8.18693e-125	-1.66057	0.742	0.961	2.36791e-120	0	Park7
Mrpl12	9.99406e-125	-1.66423	0.826	0.993	2.89058e-120	0	Mrpl12
Pdha1	1.00665e-124	-1.75086	0.479	0.913	2.91155e-120	0	Pdha1
Eif2s3x	1.03231e-124	-1.64014	0.425	0.892	2.98576e-120	0	Eif2s3x
Cdca7	1.29588e-124	-1.81961	0.36	0.866	3.74809e-120	0	Cdca7
Snrpb2	1.88626e-124	-1.63406	0.5	0.907	5.45562e-120	0	Snrpb2
Txn2	2.00585e-124	-1.65459	0.579	0.934	5.80152e-120	0	Txn2
Cyc1	2.1713e-124	-1.9823	0.802	0.979	6.28006e-120	0	Cyc1
Tra2b	2.45644e-124	-1.57522	0.809	0.971	7.10477e-120	0	Tra2b
Rps27	3.49609e-124	-1.8317	0.953	0.996	1.01117e-119	0	Rps27
Cyb5b	4.3433e-124	-1.75686	0.585	0.924	1.25621e-119	0	Cyb5b
Hmgn2	4.41423e-124	-1.74952	0.589	0.933	1.27673e-119	0	Hmgn2
Ndufs3	4.88931e-124	-1.76565	0.662	0.951	1.41413e-119	0	Ndufs3
Eif3m	5.20142e-124	-1.72697	0.398	0.879	1.50441e-119	0	Eif3m
Ppa2	5.41526e-124	-1.71618	0.547	0.92	1.56625e-119	0	Ppa2
Ndufa1	6.47531e-124	-1.64547	0.819	0.978	1.87286e-119	0	Ndufa1
Zfp706	6.85834e-124	-1.73549	0.5	0.911	1.98364e-119	0	Zfp706
Rhoa	1.03768e-123	-1.6867	0.625	0.947	3.00128e-119	0	Rhoa
Phf5a	1.75481e-123	-1.62791	0.596	0.945	5.07545e-119	0	Phf5a
Pdlim1	1.87482e-123	-1.71444	0.636	0.954	5.42255e-119	0	Pdlim1
Spint2	2.08257e-123	-1.62108	0.891	0.989	6.02341e-119	0	Spint2
Psmb6	2.73131e-123	-1.60447	0.819	0.984	7.89977e-119	0	Psmb6
Clic1	3.36218e-123	-1.78441	0.872	0.98	9.72444e-119	0	Clic1
Zfp36l2	3.51242e-123	-1.74704	0.623	0.941	1.0159e-118	0	Zfp36l2
Npc2	4.76735e-123	-1.67454	0.489	0.916	1.37886e-118	0	Npc2
Csnk1a1	4.83299e-123	-1.75538	0.717	0.967	1.39785e-118	0	Csnk1a1
Prdx6	5.50813e-123	-1.87721	0.591	0.94	1.59312e-118	0	Prdx6
Bag1	8.99928e-123	-1.60903	0.643	0.948	2.60286e-118	0	Bag1
Ewsr1	1.17091e-122	-1.5229	0.781	0.976	3.38661e-118	0	Ewsr1
Ndufb2	1.50347e-122	-1.71739	0.742	0.965	4.34848e-118	0	Ndufb2
Lsm7	1.54422e-122	-1.49354	0.762	0.972	4.46634e-118	0	Lsm7
Cldn15	2.29992e-122	-1.68308	0.491	0.914	6.65205e-118	0	Cldn15
Capzb	3.26006e-122	-1.74877	0.717	0.964	9.42907e-118	0	Capzb
Glud1	3.67397e-122	-1.65406	0.53	0.924	1.06262e-117	0	Glud1
Txnl1	3.71822e-122	-1.73409	0.487	0.897	1.07542e-117	0	Txnl1
Syngr2	4.01341e-122	-1.61469	0.649	0.955	1.1608e-117	0	Syngr2
Hnrnpd	4.81778e-122	-1.59374	0.658	0.95	1.39345e-117	0	Hnrnpd
Kdelr1	6.59674e-122	-1.64873	0.602	0.933	1.90797e-117	0	Kdelr1
Pgm2l1	6.905e-122	-1.69267	0.666	0.959	1.99713e-117	0	Pgm2l1
Cib1	8.8195e-122	-1.71506	0.779	0.974	2.55087e-117	0	Cib1
Pigr	9.46289e-122	-1.73147	0.934	0.995	2.73695e-117	0	Pigr
Ndufa10	1.34017e-121	-1.72277	0.783	0.974	3.87617e-117	0	Ndufa10
Mcm6	1.34527e-121	-1.82071	0.253	0.817	3.89092e-117	0	Mcm6
Ddx39	1.56651e-121	-1.77436	0.647	0.936	4.53082e-117	0	Ddx39
Gmnn	1.89864e-121	-1.5977	0.362	0.875	5.49142e-117	0	Gmnn
Rbx1	1.99413e-121	-1.75502	0.668	0.943	5.76762e-117	0	Rbx1
Gsto1	2.05464e-121	-1.91625	0.525	0.913	5.94262e-117	0	Gsto1
Gmps	2.07395e-121	-1.50172	0.306	0.846	5.99848e-117	0	Gmps
Slc35a1	2.40529e-121	-1.65382	0.409	0.881	6.95682e-117	0	Slc35a1
Acly	2.49583e-121	-1.68551	0.564	0.927	7.2187e-117	0	Acly
Ywhah	3.38508e-121	-1.83939	0.577	0.915	9.79067e-117	0	Ywhah
Tmem258	3.81712e-121	-1.74105	0.609	0.936	1.10403e-116	0	Tmem258
Ddb1	4.95063e-121	-1.55735	0.666	0.949	1.43187e-116	0	Ddb1
Metap2	5.72812e-121	-1.7672	0.704	0.958	1.65674e-116	0	Metap2
Eif3d	8.98506e-121	-1.50598	0.762	0.976	2.59875e-116	0	Eif3d
Sfxn1	9.43448e-121	-1.58071	0.375	0.879	2.72874e-116	0	Sfxn1
Ube2l3	1.27022e-120	-1.69202	0.56	0.931	3.67385e-116	0	Ube2l3
Nedd8	1.29794e-120	-1.67199	0.594	0.936	3.75404e-116	0	Nedd8
Psmd13	1.48672e-120	-1.53582	0.804	0.971	4.30004e-116	0	Psmd13
Ssr3	1.62305e-120	-1.67118	0.498	0.917	4.69434e-116	0	Ssr3
Sdhc	1.91471e-120	-1.90355	0.63	0.942	5.53791e-116	0	Sdhc
Mlec	2.00787e-120	-1.6776	0.583	0.935	5.80736e-116	0	Mlec
Pgp	2.49733e-120	-1.57866	0.736	0.964	7.22303e-116	0	Pgp
Strap	4.30096e-120	-1.74124	0.457	0.887	1.24397e-115	0	Strap
Prkar2a	4.47851e-120	-1.70459	0.43	0.89	1.29532e-115	0	Prkar2a
Kcne3	4.83982e-120	-1.77894	0.632	0.947	1.39982e-115	0	Kcne3
Ndufs2	5.40577e-120	-1.61073	0.791	0.985	1.56351e-115	0	Ndufs2
Pkm	5.48033e-120	-1.92869	0.658	0.944	1.58508e-115	0	Pkm
Sf3b5	6.40751e-120	-1.53393	0.649	0.955	1.85324e-115	0	Sf3b5
Capza2	6.73785e-120	-1.80094	0.521	0.909	1.94879e-115	0	Capza2
Tmem97	6.76596e-120	-1.66382	0.436	0.893	1.95692e-115	0	Tmem97
Snrpd2	8.20657e-120	-1.54211	0.857	0.996	2.37358e-115	0	Snrpd2
Tsn	8.24084e-120	-1.66196	0.509	0.908	2.3835e-115	0	Tsn
Serinc3	9.82067e-120	-1.7421	0.768	0.962	2.84043e-115	0	Serinc3
Mcm5	1.10599e-119	-1.60273	0.342	0.863	3.19885e-115	0	Mcm5
Tuba4a	1.27586e-119	-1.71746	0.758	0.961	3.69017e-115	0	Tuba4a
Tomm70a	1.43006e-119	-1.57205	0.462	0.895	4.13617e-115	0	Tomm70a
Gnb2	1.43888e-119	-1.58018	0.904	0.989	4.16169e-115	0	Gnb2
Tagln2	1.98831e-119	-1.61839	0.866	0.991	5.7508e-115	0	Tagln2
Lamp1	3.17502e-119	-1.67233	0.581	0.924	9.1831e-115	0	Lamp1
Gpx1	3.80363e-119	-1.76369	0.875	0.991	1.10012e-114	0	Gpx1
Mrpl42	4.12684e-119	-1.62982	0.562	0.93	1.19361e-114	0	Mrpl42
Prelid3b	4.16086e-119	-1.71891	0.532	0.922	1.20345e-114	0	Prelid3b
Tubb5	4.32253e-119	-1.66216	0.908	0.988	1.25021e-114	0	Tubb5
Rpl31	4.90669e-119	-2.03929	0.942	0.992	1.41916e-114	0	Rpl31
Slbp	5.08036e-119	-1.61893	0.33	0.851	1.46939e-114	0	Slbp
Ugt1a10	5.10029e-119	-1.9078	0.617	0.942	1.47516e-114	0	Ugt1a10
Ndufc1	6.83473e-119	-1.689	0.781	0.978	1.97681e-114	0	Ndufc1
Erh	9.10842e-119	-1.6068	0.368	0.859	2.63443e-114	0	Erh
Rsl1d1	1.12371e-118	-1.60284	0.472	0.895	3.25012e-114	0	Rsl1d1
Serpinb6a	1.15537e-118	-1.88724	0.742	0.964	3.34168e-114	0	Serpinb6a
Uqcrq	1.67564e-118	-1.75628	0.915	0.997	4.84646e-114	0	Uqcrq
Tmsb4x	1.7603e-118	-1.75699	0.974	0.997	5.09131e-114	0	Tmsb4x
Raly	1.78478e-118	-1.57349	0.498	0.915	5.16211e-114	0	Raly
Magoh	2.10335e-118	-1.56747	0.566	0.926	6.08351e-114	0	Magoh
Psmb8	2.20764e-118	-1.86273	0.845	0.991	6.38516e-114	0	Psmb8
Mtch2	3.10364e-118	-1.69485	0.564	0.927	8.97664e-114	0	Mtch2
Spr	3.34437e-118	-1.59108	0.528	0.915	9.67293e-114	0	Spr
Akr1c19	3.62112e-118	-2.00922	0.504	0.905	1.04734e-113	0	Akr1c19
Mgst3	3.80761e-118	-1.85169	0.672	0.96	1.10127e-113	0	Mgst3
Rpia	3.82152e-118	-1.5643	0.483	0.909	1.1053e-113	0	Rpia
Fkbp3	3.85626e-118	-1.58076	0.387	0.891	1.11535e-113	0	Fkbp3
Gm20538	3.9065e-118	-1.77992	0.504	0.91	1.12988e-113	0	Gm20538
Atp5e	3.97864e-118	-1.4202	0.97	0.999	1.15074e-113	0	Atp5e
Snrnp40	5.24762e-118	-1.44367	0.521	0.909	1.51777e-113	0	Snrnp40
Pycard	5.54762e-118	-1.97018	0.915	0.991	1.60454e-113	0	Pycard
Dnaja2	5.64876e-118	-1.62204	0.574	0.928	1.63379e-113	0	Dnaja2
Hprt	5.65398e-118	-1.65522	0.438	0.887	1.6353e-113	0	Hprt
Hsp90aa1	5.80559e-118	-1.72195	0.962	0.998	1.67915e-113	0	Hsp90aa1
Akr1c13	9.16034e-118	-1.83632	0.689	0.958	2.64944e-113	0	Akr1c13
Emg1	1.08984e-117	-1.51882	0.834	0.978	3.15213e-113	0	Emg1
Lgals4	1.29683e-117	-1.8464	0.955	0.997	3.75083e-113	0	Lgals4
Samm50	1.36166e-117	-1.54707	0.74	0.978	3.93832e-113	0	Samm50
Anp32e	1.4372e-117	-1.72371	0.613	0.934	4.15681e-113	0	Anp32e
Rad23b	1.60496e-117	-1.63684	0.421	0.884	4.64203e-113	0	Rad23b
Sdhb	2.31492e-117	-1.80898	0.76	0.973	6.69543e-113	0	Sdhb
Ctsb	2.31728e-117	-1.73743	0.645	0.939	6.70226e-113	0	Ctsb
Actr2	2.39356e-117	-1.71346	0.479	0.908	6.92288e-113	0	Actr2
Ssr2	2.97187e-117	-1.80744	0.509	0.908	8.59554e-113	0	Ssr2
Esd	3.61037e-117	-1.74528	0.642	0.954	1.04423e-112	0	Esd
Bzw2	3.73427e-117	-1.5983	0.4	0.875	1.08006e-112	0	Bzw2
Rtn3	4.51439e-117	-1.63942	0.525	0.922	1.3057e-112	0	Rtn3
Mtpn	6.26844e-117	-1.68152	0.366	0.854	1.81302e-112	0	Mtpn
Rangrf	8.38095e-117	-1.62286	0.428	0.875	2.42402e-112	0	Rangrf
Lrrc59	1.14213e-116	-1.76099	0.5	0.892	3.30339e-112	0	Lrrc59
Ptbp1	1.27494e-116	-1.62399	0.615	0.927	3.68751e-112	0	Ptbp1
Higd1a	1.38857e-116	-1.71061	0.83	0.988	4.01617e-112	0	Higd1a
Morf4l2	1.47419e-116	-1.61337	0.494	0.913	4.26381e-112	0	Morf4l2
Sumo1	1.59916e-116	-1.63037	0.421	0.882	4.62525e-112	0	Sumo1
Pfn1	1.99839e-116	-1.71703	0.691	0.957	5.77995e-112	0	Pfn1
Llph	2.45133e-116	-1.62909	0.675	0.949	7.08997e-112	0	Llph
Ebp	2.86755e-116	-1.56948	0.579	0.918	8.29381e-112	0	Ebp
Fkbp1a	3.0632e-116	-1.52489	0.506	0.901	8.85971e-112	0	Fkbp1a
Nolc1	3.07667e-116	-1.68104	0.394	0.875	8.89865e-112	0	Nolc1
Actr3	3.15852e-116	-1.89971	0.579	0.918	9.1354e-112	0	Actr3
Hnrnph1	3.7679e-116	-1.49067	0.792	0.966	1.08979e-111	0	Hnrnph1
Ube2i	4.94273e-116	-1.63396	0.494	0.894	1.42959e-111	0	Ube2i
Ppp1cc	4.98028e-116	-1.62063	0.458	0.879	1.44045e-111	0	Ppp1cc
Aldh1b1	5.61594e-116	-1.75784	0.774	0.979	1.6243e-111	0	Aldh1b1
Pfdn5	6.18486e-116	-1.4102	0.794	0.976	1.78885e-111	0	Pfdn5
Rpl27-ps3	6.40496e-116	-1.68501	0.696	0.944	1.85251e-111	0	Rpl27-ps3
Sumo3	7.14515e-116	-1.60632	0.53	0.902	2.06659e-111	0	Sumo3
Ndufb11	7.32547e-116	-1.69025	0.683	0.95	2.11875e-111	0	Ndufb11
Akr1c12	7.88732e-116	-1.67062	0.519	0.918	2.28125e-111	0	Akr1c12
Tmed9	7.95284e-116	-1.68132	0.557	0.913	2.3002e-111	0	Tmed9
Psmd7	8.48659e-116	-1.67017	0.677	0.944	2.45458e-111	0	Psmd7
Thoc7	9.95368e-116	-1.72351	0.496	0.891	2.8789e-111	0	Thoc7
Eif5	1.26116e-115	-1.77519	0.689	0.954	3.64765e-111	0	Eif5
Clta	1.34301e-115	-1.70637	0.528	0.903	3.8844e-111	0	Clta
Kif5b	1.42789e-115	-1.74068	0.721	0.953	4.12988e-111	0	Kif5b
Hadh	1.77807e-115	-1.66112	0.594	0.927	5.14272e-111	0	Hadh
Pclaf	2.02051e-115	-1.90351	0.666	0.937	5.84392e-111	0	Pclaf
Ctbp1	2.16776e-115	-1.54877	0.636	0.941	6.2698e-111	0	Ctbp1
Psmd6	2.30158e-115	-1.64807	0.415	0.871	6.65685e-111	0	Psmd6
Vdac3	2.83906e-115	-1.82085	0.515	0.911	8.2114e-111	0	Vdac3
Laptm4a	2.84639e-115	-1.65	0.649	0.937	8.23262e-111	0	Laptm4a
Cox17	2.91763e-115	-1.57002	0.702	0.962	8.43868e-111	0	Cox17
Gm20388	3.37314e-115	-1.44728	0.936	0.998	9.75614e-111	0	Gm20388
Caprin1	3.60214e-115	-1.61617	0.538	0.904	1.04185e-110	0	Caprin1
Gnai3	3.71347e-115	-1.70827	0.411	0.864	1.07405e-110	0	Gnai3
Cystm1	4.10115e-115	-1.89433	0.672	0.935	1.18618e-110	0	Cystm1
Psme1	4.91472e-115	-1.81949	0.685	0.942	1.42149e-110	0	Psme1
Slc35a3	8.66198e-115	-1.56737	0.383	0.858	2.5053e-110	0	Slc35a3
Dek	9.07964e-115	-1.66796	0.63	0.93	2.62611e-110	0	Dek
Sri	1.21226e-114	-1.94645	0.66	0.948	3.50623e-110	0	Sri
Psmc6	1.45787e-114	-1.59528	0.621	0.927	4.21659e-110	0	Psmc6
Mrpl18	1.59981e-114	-1.77467	0.594	0.936	4.62714e-110	0	Mrpl18
Polr2e	1.82372e-114	-1.49715	0.575	0.924	5.27475e-110	0	Polr2e
Rbmxl1	2.20202e-114	-1.4248	0.275	0.825	6.3689e-110	0	Rbmxl1
Tbca	2.2823e-114	-1.60539	0.604	0.942	6.60111e-110	0	Tbca
Gm9493	2.37972e-114	-1.55756	0.604	0.924	6.88288e-110	0	Gm9493
Rnpep	2.48106e-114	-1.4864	0.604	0.933	7.17597e-110	0	Rnpep
Cs	2.64032e-114	-1.63244	0.683	0.954	7.63661e-110	0	Cs
Rpl36	2.69002e-114	-1.4185	0.985	0.998	7.78035e-110	0	Rpl36
Calu	3.12141e-114	-1.60445	0.521	0.9	9.02807e-110	0	Calu
Arpc4	3.25605e-114	-1.60809	0.642	0.936	9.41746e-110	0	Arpc4
Echs1	3.96082e-114	-1.63732	0.591	0.919	1.14559e-109	0	Echs1
Atp5g1	5.54918e-114	-2.09536	0.728	0.961	1.60499e-109	0	Atp5g1
Ndufa3	6.77762e-114	-1.54087	0.842	0.988	1.96029e-109	0	Ndufa3
Ndufb3	6.82745e-114	-1.53956	0.826	0.977	1.9747e-109	0	Ndufb3
Magohb	7.07428e-114	-1.62097	0.368	0.846	2.04609e-109	0	Magohb
Nop58	7.81098e-114	-1.52608	0.753	0.983	2.25917e-109	0	Nop58
Ndufa11	1.02834e-113	-1.64074	0.774	0.972	2.97427e-109	0	Ndufa11
Golm1	1.35185e-113	-1.87448	0.475	0.898	3.90994e-109	0	Golm1
Tmem30b	1.41398e-113	-1.6774	0.308	0.826	4.08966e-109	0	Tmem30b
Etf1	1.85984e-113	-1.65364	0.472	0.89	5.37921e-109	0	Etf1
Nop10	2.31041e-113	-1.48324	0.485	0.887	6.6824e-109	0	Nop10
Mat2a	2.33901e-113	-1.69301	0.653	0.928	6.76513e-109	0	Mat2a
Vapa	2.68762e-113	-1.55694	0.445	0.88	7.7734e-109	0	Vapa
Gipc2	2.85621e-113	-1.67992	0.63	0.942	8.26102e-109	0	Gipc2
Srrm1	2.91677e-113	-1.44751	0.613	0.941	8.43616e-109	0	Srrm1
Oit1	2.93235e-113	-1.90636	0.864	0.984	8.48124e-109	0	Oit1
Tpi1	3.26549e-113	-1.68588	0.834	0.979	9.44478e-109	0	Tpi1
Mrps35	3.85094e-113	-1.57644	0.592	0.927	1.11381e-108	0	Mrps35
Bccip	4.4137e-113	-1.55848	0.387	0.867	1.27658e-108	0	Bccip
Sarnp	4.6665e-113	-1.57912	0.46	0.884	1.34969e-108	0	Sarnp
Mrpl28	5.31947e-113	-1.44942	0.704	0.958	1.53855e-108	0	Mrpl28
2025-03-02	6.98877e-113	-1.44449	0.558	0.926	2.02136e-108	0	2025-03-02
Qdpr	7.88582e-113	-1.61934	0.44	0.874	2.28082e-108	0	Qdpr
Psmb2	8.07696e-113	-1.66984	0.574	0.912	2.3361e-108	0	Psmb2
Hmgb3	1.57001e-112	-1.52188	0.326	0.826	4.54093e-108	0	Hmgb3
Efhd2	1.62845e-112	-1.59306	0.577	0.912	4.70997e-108	0	Efhd2
Mrpl41	1.71752e-112	-1.57494	0.468	0.892	4.96758e-108	0	Mrpl41
Sfr1	1.91557e-112	-1.54199	0.392	0.863	5.5404e-108	0	Sfr1
Anp32a	2.18093e-112	-1.54745	0.47	0.889	6.30789e-108	0	Anp32a
Etfb	2.33113e-112	-1.46352	0.889	0.991	6.74233e-108	0	Etfb
Eif6	3.01111e-112	-1.75418	0.681	0.956	8.70903e-108	0	Eif6
Bcap31	3.23086e-112	-1.61837	0.428	0.868	9.34461e-108	0	Bcap31
Mcm3	3.42474e-112	-1.61366	0.198	0.761	9.90538e-108	0	Mcm3
Gstm1	3.96878e-112	-1.82777	0.515	0.898	1.14789e-107	0	Gstm1
Eif3g	4.12233e-112	-1.55898	0.553	0.92	1.1923e-107	0	Eif3g
Hadhb	4.69774e-112	-1.56736	0.479	0.889	1.35873e-107	0	Hadhb
Kdelr2	6.01558e-112	-1.53515	0.438	0.866	1.73989e-107	0	Kdelr2
Rnf128	6.08215e-112	-1.67233	0.521	0.911	1.75914e-107	0	Rnf128
Pdcd5	6.11653e-112	-1.55728	0.621	0.938	1.76908e-107	0	Pdcd5
Eif4a3	7.91283e-112	-1.59295	0.438	0.872	2.28863e-107	0	Eif4a3
Mrpl52	1.03638e-111	-1.60682	0.717	0.954	2.99753e-107	0	Mrpl52
Anxa4	1.23154e-111	-1.57382	0.491	0.902	3.56198e-107	0	Anxa4
Atp5d	1.29853e-111	-1.64026	0.868	0.984	3.75573e-107	0	Atp5d
Timm13	1.43065e-111	-1.43057	0.879	0.989	4.13787e-107	0	Timm13
Ndufs5	1.66272e-111	-1.56548	0.734	0.96	4.80909e-107	0	Ndufs5
Idh3a	1.68375e-111	-1.70936	0.468	0.884	4.8699e-107	0	Idh3a
Tma7	1.78258e-111	-1.71786	0.766	0.974	5.15576e-107	0	Tma7
Itm2b	2.05039e-111	-1.84897	0.557	0.909	5.93034e-107	0	Itm2b
Clint1	2.05909e-111	-1.75705	0.636	0.936	5.95551e-107	0	Clint1
Cisd1	2.08927e-111	-1.65778	0.604	0.936	6.04279e-107	0	Cisd1
Sec61g	2.11869e-111	-1.74456	0.664	0.942	6.12788e-107	0	Sec61g
Prelid1	2.17105e-111	-1.92608	0.534	0.912	6.27933e-107	0	Prelid1
Oat	2.52477e-111	-1.46988	0.434	0.875	7.30238e-107	0	Oat
Psmd8	2.52548e-111	-1.46996	0.583	0.93	7.30445e-107	0	Psmd8
Lsm6	2.5294e-111	-1.55043	0.515	0.901	7.31579e-107	0	Lsm6
Ddost	2.79033e-111	-1.6314	0.608	0.93	8.07048e-107	0	Ddost
Sae1	4.07482e-111	-1.51293	0.777	0.966	1.17856e-106	0	Sae1
Imp3	4.33948e-111	-1.57686	0.496	0.891	1.25511e-106	0	Imp3
Cacybp	4.62768e-111	-1.56162	0.357	0.845	1.33846e-106	0	Cacybp
Apex1	5.40345e-111	-1.52288	0.243	0.786	1.56284e-106	0	Apex1
Smarca5	5.87792e-111	-1.63145	0.551	0.911	1.70007e-106	0	Smarca5
Sucla2	7.47511e-111	-1.5542	0.447	0.877	2.16203e-106	0	Sucla2
Psmd4	1.15229e-110	-1.43984	0.749	0.956	3.33276e-106	0	Psmd4
Creld2	1.59082e-110	-1.65911	0.447	0.874	4.60114e-106	0	Creld2
Psmc5	1.67436e-110	-1.50588	0.706	0.96	4.84276e-106	0	Psmc5
Fam120a	1.81061e-110	-1.56818	0.594	0.919	5.23682e-106	0	Fam120a
Cd164	1.88898e-110	-1.59074	0.321	0.832	5.46351e-106	0	Cd164
Eif3h	2.033e-110	-1.51006	0.747	0.953	5.88005e-106	0	Eif3h
Etfa	2.62497e-110	-1.65641	0.642	0.935	7.59219e-106	0	Etfa
Ppp2ca	2.90953e-110	-1.57047	0.504	0.894	8.41525e-106	0	Ppp2ca
Cbx1	3.13935e-110	-1.53643	0.587	0.916	9.07994e-106	0	Cbx1
Gpx4	3.27663e-110	-1.459	0.828	0.978	9.477e-106	0	Gpx4
Ier3ip1	3.41049e-110	-1.64007	0.532	0.912	9.86415e-106	0	Ier3ip1
Nans	3.48456e-110	-1.90233	0.743	0.96	1.00784e-105	0	Nans
Ubxn1	3.55392e-110	-1.48331	0.547	0.907	1.0279e-105	0	Ubxn1
Ppp2r5c	3.79039e-110	-1.49265	0.517	0.893	1.09629e-105	0	Ppp2r5c
Uba52	3.84408e-110	-1.83653	0.896	0.989	1.11182e-105	0	Uba52
Rpl10-ps3	4.30284e-110	-1.63736	0.423	0.867	1.24451e-105	0	Rpl10-ps3
Dld	4.62601e-110	-1.61061	0.449	0.88	1.33798e-105	0	Dld
Atp8b1	4.93881e-110	-1.49628	0.645	0.93	1.42845e-105	0	Atp8b1
Emc6	5.67355e-110	-1.50659	0.466	0.882	1.64096e-105	0	Emc6
Eif4g1	5.70462e-110	-1.52799	0.73	0.961	1.64995e-105	0	Eif4g1
Ppm1g	6.10394e-110	-1.61028	0.364	0.84	1.76544e-105	0	Ppm1g
Gnb1	7.68608e-110	-1.50245	0.753	0.958	2.22304e-105	0	Gnb1
Mrpl51	7.97814e-110	-1.68709	0.73	0.957	2.30752e-105	0	Mrpl51
Gucy2c	8.31099e-110	-1.55147	0.628	0.935	2.40379e-105	0	Gucy2c
Csde1	1.0776e-109	-1.59154	0.585	0.918	3.11674e-105	0	Csde1
Elob	1.15532e-109	-1.64027	0.772	0.972	3.34154e-105	0	Elob
Prmt1	1.49026e-109	-1.4228	0.508	0.89	4.31027e-105	0	Prmt1
Ap2s1	1.8618e-109	-1.47524	0.583	0.922	5.3849e-105	0	Ap2s1
Ssr4	1.94637e-109	-1.73924	0.638	0.931	5.6295e-105	0	Ssr4
Hspa4	3.2248e-109	-1.53529	0.64	0.948	9.32709e-105	0	Hspa4
Ndufa12	3.46194e-109	-1.68193	0.692	0.951	1.0013e-104	0	Ndufa12
Ddx17	3.81531e-109	-1.44296	0.585	0.912	1.1035e-104	0	Ddx17
Cdc37	5.07667e-109	-1.47737	0.508	0.891	1.46833e-104	0	Cdc37
Cox14	5.80532e-109	-1.66579	0.589	0.924	1.67907e-104	0	Cox14
Tsfm	5.98788e-109	-1.41565	0.56	0.903	1.73188e-104	0	Tsfm
Eny2	6.13814e-109	-1.5527	0.615	0.924	1.77534e-104	0	Eny2
Fdx1	8.12421e-109	-1.55144	0.432	0.863	2.34976e-104	0	Fdx1
Aco2	9.44113e-109	-1.66639	0.57	0.916	2.73066e-104	0	Aco2
Slc25a39	9.57348e-109	-1.60389	0.485	0.885	2.76894e-104	0	Slc25a39
Pdcd6	9.73711e-109	-1.55467	0.428	0.865	2.81626e-104	0	Pdcd6
Mtch1	1.05209e-108	-1.46153	0.587	0.909	3.04297e-104	0	Mtch1
Polr2f	1.07437e-108	-1.49831	0.628	0.936	3.10739e-104	0	Polr2f
Car2	1.31427e-108	-2.24963	0.619	0.935	3.80125e-104	0	Car2
Ola1	1.89744e-108	-1.65234	0.315	0.819	5.48797e-104	0	Ola1
U2af2	1.98885e-108	-1.45173	0.483	0.878	5.75235e-104	0	U2af2
Smad4	2.00499e-108	-1.62527	0.353	0.832	5.79904e-104	0	Smad4
Cbx3	2.24026e-108	-1.49035	0.628	0.925	6.47951e-104	0	Cbx3
Gorasp2	2.4311e-108	-1.53475	0.392	0.851	7.03147e-104	0	Gorasp2
Suclg1	2.66663e-108	-1.8523	0.613	0.927	7.71269e-104	0	Suclg1
Mapre1	4.44585e-108	-1.61532	0.47	0.875	1.28587e-103	0	Mapre1
Cdh17	4.84141e-108	-1.83314	0.592	0.923	1.40028e-103	0	Cdh17
Aurkaip1	4.88196e-108	-1.53718	0.583	0.926	1.41201e-103	0	Aurkaip1
Fabp2	5.9723e-108	-1.94589	0.742	0.958	1.72737e-103	0	Fabp2
Khdrbs1	6.09102e-108	-1.46454	0.385	0.859	1.76171e-103	0	Khdrbs1
Srsf5	6.12931e-108	-1.3721	0.787	0.976	1.77278e-103	0	Srsf5
Mrps14	6.27751e-108	-1.62568	0.434	0.867	1.81564e-103	0	Mrps14
Tmed10	6.81589e-108	-1.71372	0.508	0.884	1.97136e-103	0	Tmed10
Stip1	7.84649e-108	-1.52066	0.519	0.898	2.26944e-103	0	Stip1
Klf5	1.18197e-107	-1.57921	0.866	0.982	3.4186e-103	0	Klf5
Nsun2	1.79203e-107	-1.43525	0.485	0.891	5.1831e-103	0	Nsun2
Nsmce4a	1.83119e-107	-1.42424	0.621	0.932	5.29635e-103	0	Nsmce4a
Mrps34	2.97319e-107	-1.50364	0.581	0.909	8.59935e-103	0	Mrps34
Drap1	3.88681e-107	-1.42817	0.64	0.942	1.12418e-102	0	Drap1
Eif3k	4.09715e-107	-1.44529	0.777	0.966	1.18502e-102	0	Eif3k
Ndufa13	4.90453e-107	-1.55421	0.894	0.99	1.41854e-102	0	Ndufa13
Brk1	5.72836e-107	-1.4623	0.362	0.826	1.65681e-102	0	Brk1
Bud31	5.89657e-107	-1.55327	0.519	0.895	1.70547e-102	0	Bud31
Stard10	6.21085e-107	-1.57508	0.847	0.978	1.79636e-102	0	Stard10
Erp29	6.33105e-107	-1.44828	0.598	0.93	1.83113e-102	0	Erp29
Clca3b	6.48607e-107	-1.89331	0.472	0.873	1.87597e-102	0	Clca3b
Rtcb	7.15172e-107	-1.44041	0.547	0.912	2.06849e-102	0	Rtcb
Gpi1	7.24548e-107	-1.51664	0.587	0.917	2.09561e-102	0	Gpi1
Igbp1	7.73755e-107	-1.44822	0.357	0.847	2.23793e-102	0	Igbp1
Ak6	9.37144e-107	-1.4802	0.492	0.888	2.7105e-102	0	Ak6
Dnaja1	1.07473e-106	-1.67456	0.545	0.911	3.10843e-102	0	Dnaja1
Idh2	1.08509e-106	-1.52399	0.496	0.887	3.13842e-102	0	Idh2
Arhgdia	1.14773e-106	-1.533	0.696	0.947	3.31959e-102	0	Arhgdia
Nedd4	1.43079e-106	-1.42331	0.423	0.868	4.13827e-102	0	Nedd4
Chchd1	2.0921e-106	-1.51001	0.545	0.899	6.05097e-102	0	Chchd1
Blmh	3.06267e-106	-1.49977	0.396	0.857	8.85815e-102	0	Blmh
Smdt1	3.17095e-106	-1.64485	0.691	0.944	9.17133e-102	0	Smdt1
Rab11a	3.86263e-106	-1.61842	0.43	0.869	1.11719e-101	0	Rab11a
Ssbp1	3.98186e-106	-1.5089	0.383	0.844	1.15167e-101	0	Ssbp1
Ndufb7	4.1893e-106	-1.43011	0.902	0.999	1.21167e-101	0	Ndufb7
Hat1	4.79525e-106	-1.48432	0.283	0.814	1.38693e-101	0	Hat1
Vamp3	5.42752e-106	-1.50785	0.283	0.804	1.5698e-101	0	Vamp3
Polr2m	6.23009e-106	-1.55551	0.383	0.837	1.80193e-101	0	Polr2m
Snf8	6.37629e-106	-1.45073	0.613	0.93	1.84422e-101	0	Snf8
Acads	6.72387e-106	-1.47747	0.785	0.976	1.94474e-101	0	Acads
Dlst	8.32641e-106	-1.52259	0.479	0.882	2.40825e-101	0	Dlst
Gm42420	9.08584e-106	-1.48574	0.46	0.887	2.6279e-101	0	Gm42420
Csnk1g2	9.5105e-106	-1.34344	0.587	0.924	2.75072e-101	0	Csnk1g2
Cdh1	1.08031e-105	-1.57706	0.683	0.96	3.12459e-101	0	Cdh1
Dnajc2	1.18226e-105	-1.55539	0.596	0.912	3.41945e-101	0	Dnajc2
Pglyrp1	2.21639e-105	-1.5403	0.67	0.948	6.41046e-101	0	Pglyrp1
Clptm1l	2.75619e-105	-1.55703	0.415	0.842	7.97173e-101	0	Clptm1l
Ifitm3	2.91281e-105	-2.09084	0.502	0.893	8.42471e-101	0	Ifitm3
Gm20390	3.56995e-105	-1.39469	0.228	0.764	1.03254e-100	0	Gm20390
Far1	4.20335e-105	-1.53688	0.345	0.824	1.21573e-100	0	Far1
Nsa2	4.75545e-105	-1.50699	0.596	0.915	1.37542e-100	0	Nsa2
Lmnb1	4.86047e-105	-1.55029	0.604	0.911	1.40579e-100	0	Lmnb1
9530068E07Rik	6.43874e-105	-1.40642	0.419	0.865	1.86228e-100	0	9530068E07Rik
Cwc15	6.59236e-105	-1.59417	0.626	0.912	1.90671e-100	0	Cwc15
Sf3b2	8.81516e-105	-1.51307	0.6	0.923	2.54961e-100	0	Sf3b2
Cisd2	8.97154e-105	-1.41246	0.285	0.793	2.59484e-100	0	Cisd2
Eif4b	9.62791e-105	-1.43299	0.523	0.891	2.78468e-100	0	Eif4b
Cd24a	1.06902e-104	-1.52404	0.291	0.808	3.09192e-100	0	Cd24a
Ddx39b	1.34767e-104	-1.39476	0.713	0.953	3.89787e-100	0	Ddx39b
Slfn9	1.42103e-104	-1.5824	0.192	0.739	4.11003e-100	0	Slfn9
Sec11a	1.43766e-104	-1.54799	0.319	0.815	4.15813e-100	0	Sec11a
Cab39	1.46834e-104	-1.47897	0.349	0.834	4.24687e-100	0	Cab39
Siva1	1.70509e-104	-1.42323	0.368	0.832	4.93162e-100	0	Siva1
Dpy30	2.02302e-104	-1.60075	0.375	0.838	5.85117e-100	0	Dpy30
Dcun1d5	2.82585e-104	-1.4033	0.377	0.845	8.1732e-100	0	Dcun1d5
Akr1b3	2.85909e-104	-1.60211	0.379	0.84	8.26935e-100	0	Akr1b3
Rwdd1	2.88795e-104	-1.56591	0.4	0.844	8.35281e-100	0	Rwdd1
Ndufs7	3.28638e-104	-1.53709	0.687	0.94	9.50519e-100	0	Ndufs7
Cotl1	3.35082e-104	-1.44577	0.413	0.858	9.69157e-100	0	Cotl1
Snrpa1	3.46552e-104	-1.46701	0.443	0.869	1.00233e-99	0	Snrpa1
Hmgcl	4.21703e-104	-1.41111	0.581	0.899	1.21969e-99	0	Hmgcl
Trir	4.73065e-104	-1.53764	0.681	0.93	1.36825e-99	0	Trir
Ckmt1	4.73269e-104	-1.75555	0.743	0.965	1.36884e-99	0	Ckmt1
Cldn2	6.04248e-104	-1.58036	0.402	0.848	1.74767e-99	0	Cldn2
Calm3	6.58964e-104	-1.58385	0.668	0.938	1.90592e-99	0	Calm3
Tmed7	6.66382e-104	-1.47153	0.325	0.823	1.92738e-99	0	Tmed7
Mrps21	6.71007e-104	-1.5349	0.515	0.889	1.94075e-99	0	Mrps21
Cnih1	7.62575e-104	-1.4001	0.232	0.768	2.2056e-99	0	Cnih1
Chmp4b	8.69618e-104	-1.51232	0.564	0.902	2.5152e-99	0	Chmp4b
Rap1b	1.02529e-103	-1.54623	0.419	0.847	2.96544e-99	0	Rap1b
S100a16	1.0497e-103	-1.8135	0.687	0.947	3.03606e-99	0	S100a16
Sdcbp	1.42016e-103	-1.52801	0.504	0.89	4.10752e-99	0	Sdcbp
Dnajc8	1.847e-103	-1.51958	0.483	0.874	5.34208e-99	0	Dnajc8
Vasp	2.33433e-103	-1.76062	0.647	0.923	6.75158e-99	0	Vasp
Tgoln1	2.37276e-103	-1.87234	0.562	0.916	6.86274e-99	0	Tgoln1
Fam96a	2.73522e-103	-1.63436	0.321	0.808	7.91108e-99	0	Fam96a
Gm8186	3.11613e-103	-1.42519	0.391	0.837	9.01277e-99	0	Gm8186
Gfpt1	3.24874e-103	-1.86448	0.634	0.925	9.39633e-99	0	Gfpt1
Bpnt1	3.6248e-103	-1.45461	0.355	0.818	1.0484e-98	0	Bpnt1
Swi5	4.29772e-103	-1.60201	0.528	0.887	1.24303e-98	0	Swi5
Gclm	4.56708e-103	-1.67114	0.389	0.834	1.32094e-98	0	Gclm
Degs2	4.69496e-103	-1.48592	0.6	0.907	1.35792e-98	0	Degs2
Ppp1cb	4.76637e-103	-1.5928	0.43	0.856	1.37858e-98	0	Ppp1cb
Rp9	5.02354e-103	-1.35971	0.474	0.882	1.45296e-98	0	Rp9
Polr2h	5.39896e-103	-1.33733	0.36	0.832	1.56154e-98	0	Polr2h
Rrm1	5.69368e-103	-1.50385	0.54	0.902	1.64678e-98	0	Rrm1
Psmc1	6.25444e-103	-1.44313	0.692	0.938	1.80897e-98	0	Psmc1
Gapdh	6.30251e-103	-2.11212	0.743	0.946	1.82287e-98	0	Gapdh
Ugt2b34	6.64309e-103	-1.65614	0.421	0.841	1.92138e-98	0	Ugt2b34
Dag1	6.78225e-103	-1.58004	0.362	0.83	1.96163e-98	0	Dag1
Txndc17	8.25992e-103	-1.5667	0.43	0.863	2.38902e-98	0	Txndc17
Psmd12	8.85451e-103	-1.495	0.364	0.834	2.56099e-98	0	Psmd12
Gas6	9.48697e-103	-1.45769	0.643	0.937	2.74392e-98	0	Gas6
Mcm4	9.49397e-103	-1.57309	0.158	0.713	2.74594e-98	0	Mcm4
Ebna1bp2	1.08575e-102	-1.39369	0.542	0.908	3.14031e-98	0	Ebna1bp2
Pdap1	1.27508e-102	-1.58744	0.615	0.922	3.68791e-98	0	Pdap1
Calm2	1.55916e-102	-1.97964	0.84	0.965	4.50957e-98	0	Calm2
Ssr1	1.67797e-102	-1.36859	0.432	0.865	4.8532e-98	0	Ssr1
Sod2	1.79828e-102	-1.48166	0.519	0.887	5.20116e-98	0	Sod2
Psmb9	1.93272e-102	-1.56621	0.766	0.966	5.59e-98	0	Psmb9
Polr3k	2.39172e-102	-1.4198	0.319	0.811	6.91758e-98	0	Polr3k
Mrps18c	2.50828e-102	-1.46521	0.545	0.895	7.2547e-98	0	Mrps18c
Sptssa	2.60287e-102	-1.46234	0.372	0.82	7.52828e-98	0	Sptssa
1110004F10Rik	2.67285e-102	-1.39385	0.319	0.803	7.73069e-98	0	1110004F10Rik
Mrpl33	2.8293e-102	-1.48011	0.611	0.919	8.18319e-98	0	Mrpl33
Pdhb	3.05691e-102	-1.5801	0.47	0.869	8.8415e-98	0	Pdhb
Sqor	3.67974e-102	-1.65798	0.662	0.944	1.06429e-97	0	Sqor
Celf1	3.87438e-102	-1.42978	0.466	0.864	1.12059e-97	0	Celf1
Tpm1	4.60117e-102	-1.64998	0.681	0.918	1.3308e-97	0	Tpm1
Npm3	4.98715e-102	-1.48866	0.434	0.847	1.44243e-97	0	Npm3
Rab10	5.16008e-102	-1.56965	0.402	0.841	1.49245e-97	0	Rab10
Med28	6.25644e-102	-1.48412	0.506	0.883	1.80955e-97	0	Med28
Mrpl15	9.28281e-102	-1.45154	0.453	0.859	2.68487e-97	0	Mrpl15
Anapc5	9.48848e-102	-1.38874	0.451	0.869	2.74435e-97	0	Anapc5
Krt8	9.53857e-102	-1.88037	0.945	0.994	2.75884e-97	0	Krt8
Dtymk	1.13527e-101	-1.34973	0.504	0.895	3.28355e-97	0	Dtymk
Cdx2	1.29455e-101	-1.67248	0.662	0.929	3.74423e-97	0	Cdx2
Ehf	1.53473e-101	-1.54488	0.574	0.906	4.43889e-97	0	Ehf
Myl12a	1.65611e-101	-1.6354	0.423	0.849	4.78997e-97	0	Myl12a
Ubl5	1.68124e-101	-1.50894	0.5	0.882	4.86266e-97	0	Ubl5
S100a10	1.84849e-101	-1.8059	0.728	0.962	5.3464e-97	0	S100a10
Copb2	1.93248e-101	-1.54007	0.434	0.851	5.5893e-97	0	Copb2
Cd74	2.11718e-101	-2.06885	0.732	0.945	6.12353e-97	0	Cd74
Slc12a2	2.86046e-101	-1.75582	0.551	0.914	8.27332e-97	0	Slc12a2
Noc2l	3.13462e-101	-1.2657	0.377	0.839	9.06625e-97	0	Noc2l
Arpc5l	3.40955e-101	-1.32821	0.398	0.854	9.86143e-97	0	Arpc5l
Uqcrc1	3.59539e-101	-1.63655	0.732	0.957	1.03989e-96	0	Uqcrc1
Lasp1	3.61885e-101	-1.49032	0.46	0.847	1.04668e-96	0	Lasp1
Anxa2	4.51434e-101	-1.79961	0.823	0.98	1.30568e-96	0	Anxa2
Gss	5.16635e-101	-1.52226	0.617	0.931	1.49426e-96	0	Gss
Prr13	5.19531e-101	-1.5922	0.508	0.895	1.50264e-96	0	Prr13
Tspo	6.05687e-101	-1.54636	0.694	0.948	1.75183e-96	0	Tspo
Nop53	6.77102e-101	-1.43492	0.677	0.928	1.95838e-96	0	Nop53
Kars	7.88342e-101	-1.43704	0.515	0.894	2.28012e-96	0	Kars
Mpc2	9.68996e-101	-1.5692	0.615	0.931	2.80263e-96	0	Mpc2
Azin1	9.80391e-101	-1.47386	0.451	0.855	2.83558e-96	0	Azin1
Vps4b	1.03005e-100	-1.42959	0.342	0.826	2.97921e-96	0	Vps4b
Lbr	1.09858e-100	-1.42206	0.619	0.915	3.17743e-96	0	Lbr
Myb	1.77356e-100	-1.39762	0.364	0.826	5.12968e-96	0	Myb
Ezr	1.79968e-100	-1.51718	0.477	0.883	5.20523e-96	0	Ezr
Acp1	1.85483e-100	-1.5193	0.366	0.826	5.36472e-96	0	Acp1
Atp6v1f	1.99561e-100	-1.36315	0.583	0.916	5.77191e-96	0	Atp6v1f
Mrps9	2.84835e-100	-1.37606	0.487	0.879	8.23827e-96	0	Mrps9
Ap1s1	3.02776e-100	-1.43773	0.651	0.944	8.75718e-96	0	Ap1s1
Mogs	3.33032e-100	-1.31386	0.413	0.86	9.63228e-96	0	Mogs
Bspry	3.41465e-100	-1.48862	0.523	0.882	9.8762e-96	0	Bspry
Myl12b	3.45047e-100	-1.60388	0.7	0.93	9.97978e-96	0	Myl12b
Parl	3.8236e-100	-1.42177	0.509	0.875	1.1059e-95	0	Parl
Ppp4c	4.07323e-100	-1.36514	0.519	0.892	1.1781e-95	0	Ppp4c
Hdlbp	4.40558e-100	-1.46713	0.558	0.913	1.27423e-95	0	Hdlbp
Hook1	4.99922e-100	-1.49371	0.457	0.858	1.44592e-95	0	Hook1
Fam162a	5.57162e-100	-1.75221	0.592	0.931	1.61148e-95	0	Fam162a
Pole4	5.60932e-100	-1.18925	0.274	0.796	1.62238e-95	0	Pole4
Casp3	5.80566e-100	-1.5565	0.257	0.765	1.67917e-95	0	Casp3
Srsf6	6.56864e-100	-1.4169	0.626	0.915	1.89985e-95	0	Srsf6
Hpf1	6.96576e-100	-1.42273	0.423	0.854	2.01471e-95	0	Hpf1
Rpa2	7.69406e-100	-1.45097	0.223	0.747	2.22535e-95	0	Rpa2
Arpc1b	7.70551e-100	-1.74937	0.681	0.941	2.22867e-95	0	Arpc1b
Atp1b3	7.96939e-100	-1.25563	0.275	0.794	2.30499e-95	0	Atp1b3
Mt1	8.5188e-100	-1.63136	0.694	0.948	2.46389e-95	0	Mt1
Bak1	8.75462e-100	-1.56531	0.509	0.881	2.5321e-95	0	Bak1
Glrx3	9.12419e-100	-1.44285	0.509	0.887	2.63899e-95	0	Glrx3
Hsd17b12	1.04576e-99	-1.5332	0.466	0.867	3.02464e-95	0	Hsd17b12
Mal2	1.08456e-99	-1.64389	0.494	0.892	3.13688e-95	0	Mal2
Ube2k	1.09231e-99	-1.43159	0.54	0.897	3.15928e-95	0	Ube2k
Hypk	1.13276e-99	-1.3132	0.443	0.865	3.27629e-95	0	Hypk
Hibadh	1.15348e-99	-1.46131	0.315	0.794	3.33621e-95	0	Hibadh
Mrto4	1.15836e-99	-1.35356	0.351	0.826	3.35034e-95	0	Mrto4
Shmt1	1.16758e-99	-1.3608	0.415	0.846	3.37698e-95	0	Shmt1
Emc8	1.17354e-99	-1.38846	0.426	0.844	3.39424e-95	0	Emc8
Oxct1	1.283e-99	-1.47035	0.428	0.855	3.71081e-95	0	Oxct1
Ssu72	1.33328e-99	-1.53653	0.417	0.841	3.85625e-95	0	Ssu72
Nectin3	1.42859e-99	-1.44793	0.37	0.832	4.13191e-95	0	Nectin3
H13	1.46393e-99	-1.43316	0.419	0.856	4.23413e-95	0	H13
Tmem59	1.48278e-99	-1.49547	0.338	0.805	4.28863e-95	0	Tmem59
Chchd3	1.61477e-99	-1.51863	0.504	0.886	4.6704e-95	0	Chchd3
Tmem147	1.70981e-99	-1.46338	0.402	0.839	4.94528e-95	0	Tmem147
Cbr1	1.76003e-99	-1.92929	0.56	0.908	5.09054e-95	0	Cbr1
Pon2	1.79118e-99	-1.49185	0.472	0.864	5.18063e-95	0	Pon2
Mcm7	1.97393e-99	-1.42401	0.302	0.796	5.7092e-95	0	Mcm7
Cyfip1	1.98082e-99	-1.31529	0.681	0.928	5.72914e-95	0	Cyfip1
Ly6e	2.17363e-99	-1.82498	0.696	0.937	6.28678e-95	0	Ly6e
Copz1	2.5041e-99	-1.38697	0.528	0.893	7.24262e-95	0	Copz1
Dapk1	2.75215e-99	-1.43217	0.358	0.808	7.96003e-95	0	Dapk1
Guk1	3.55271e-99	-1.28109	0.392	0.84	1.02755e-94	0	Guk1
Jpt2	5.1922e-99	-1.24883	0.215	0.753	1.50174e-94	0	Jpt2
Actb	5.27112e-99	-1.49748	0.987	0.997	1.52457e-94	0	Actb
Ndufa9	6.22349e-99	-1.45455	0.679	0.937	1.80002e-94	0	Ndufa9
Fuca1	6.47464e-99	-1.5504	0.692	0.938	1.87266e-94	0	Fuca1
Tmprss4	7.32563e-99	-1.41026	0.468	0.867	2.11879e-94	0	Tmprss4
Dnajb11	8.34649e-99	-1.53458	0.534	0.899	2.41406e-94	0	Dnajb11
Pnp	8.50532e-99	-1.54426	0.304	0.789	2.45999e-94	0	Pnp
Rab14	9.23809e-99	-1.53242	0.558	0.906	2.67193e-94	0	Rab14
Slc35c1	9.73209e-99	-1.46423	0.485	0.889	2.81481e-94	0	Slc35c1
Gm20498	1.00351e-98	-1.37249	0.409	0.838	2.90244e-94	0	Gm20498
Ugp2	1.08062e-98	-1.56451	0.396	0.826	3.12546e-94	0	Ugp2
Mtdh	1.09472e-98	-1.50377	0.687	0.94	3.16626e-94	0	Mtdh
Dnajc19	1.1785e-98	-1.58217	0.449	0.855	3.40858e-94	0	Dnajc19
Tsen34	1.18521e-98	-1.34724	0.472	0.871	3.42798e-94	0	Tsen34
Wdr77	1.19381e-98	-1.34396	0.302	0.781	3.45285e-94	0	Wdr77
Fen1	1.33339e-98	-1.42863	0.347	0.811	3.85656e-94	0	Fen1
Nus1	1.34303e-98	-1.44063	0.396	0.832	3.88443e-94	0	Nus1
Acsl5	1.45753e-98	-1.50127	0.432	0.853	4.2156e-94	0	Acsl5
Gm11808	1.60569e-98	-1.63056	0.951	0.996	4.64414e-94	0	Gm11808
Psme2b	1.63245e-98	-1.42393	0.602	0.913	4.72154e-94	0	Psme2b
H2afv	1.76189e-98	-1.37437	0.734	0.958	5.0959e-94	0	H2afv
Denr	1.87976e-98	-1.42184	0.455	0.86	5.43683e-94	0	Denr
Ufm1	2.57403e-98	-1.44481	0.325	0.796	7.44487e-94	0	Ufm1
Cenpv	2.68786e-98	-1.35934	0.451	0.863	7.7741e-94	0	Cenpv
Tstd1	2.71712e-98	-1.5681	0.557	0.894	7.85873e-94	0	Tstd1
Atp6ap2	2.83696e-98	-1.3401	0.321	0.796	8.20535e-94	0	Atp6ap2
Rab7	3.87824e-98	-1.57249	0.468	0.851	1.1217e-93	0	Rab7
Psmc2	3.95099e-98	-1.50322	0.621	0.922	1.14274e-93	0	Psmc2
Tcea1	4.13344e-98	-1.39993	0.404	0.827	1.19551e-93	0	Tcea1
Mrpl11	4.22937e-98	-1.40065	0.436	0.856	1.22326e-93	0	Mrpl11
Cops3	4.61553e-98	-1.37286	0.387	0.828	1.33495e-93	0	Cops3
Ctnna1	4.66778e-98	-1.61156	0.587	0.897	1.35006e-93	0	Ctnna1
Rars	4.79775e-98	-1.34677	0.575	0.903	1.38765e-93	0	Rars
Krt18	5.03841e-98	-1.55416	0.811	0.971	1.45726e-93	0	Krt18
Mrpl14	5.18728e-98	-1.29095	0.687	0.932	1.50032e-93	0	Mrpl14
Rnf4	5.25019e-98	-1.37921	0.389	0.833	1.51851e-93	0	Rnf4
Ube2j2	6.91039e-98	-1.31927	0.525	0.893	1.99869e-93	0	Ube2j2
Prdx3	7.38345e-98	-1.39643	0.281	0.775	2.13551e-93	0	Prdx3
Pafah1b3	7.78712e-98	-1.44491	0.542	0.898	2.25227e-93	0	Pafah1b3
Brix1	8.93603e-98	-1.3971	0.477	0.858	2.58457e-93	0	Brix1
Eif1ad	9.55326e-98	-1.33197	0.474	0.869	2.76309e-93	0	Eif1ad
Cdt1	9.83172e-98	-1.58459	0.132	0.668	2.84363e-93	0	Cdt1
Mrpl2	1.24192e-97	-1.35497	0.638	0.934	3.59199e-93	0	Mrpl2
Nudcd2	1.40175e-97	-1.44503	0.406	0.841	4.05427e-93	0	Nudcd2
Acat1	1.46317e-97	-1.52273	0.472	0.873	4.23193e-93	0	Acat1
Smarcd2	1.61954e-97	-1.30849	0.564	0.899	4.6842e-93	0	Smarcd2
Ube2e1	1.62762e-97	-1.38247	0.343	0.802	4.70756e-93	0	Ube2e1
Fcf1	1.69104e-97	-1.35344	0.345	0.797	4.89099e-93	0	Fcf1
Mgat4b	2.11661e-97	-1.4877	0.519	0.873	6.12186e-93	0	Mgat4b
Iqgap1	2.35904e-97	-1.52715	0.613	0.905	6.82306e-93	0	Iqgap1
Scp2	2.462e-97	-1.44353	0.381	0.827	7.12085e-93	0	Scp2
Gm2000	2.75967e-97	-1.5064	0.708	0.947	7.9818e-93	0	Gm2000
Cfdp1	3.7571e-97	-1.38258	0.375	0.832	1.08667e-92	0	Cfdp1
Tufm	3.80472e-97	-1.44379	0.587	0.912	1.10044e-92	0	Tufm
Grpel1	3.85342e-97	-1.5409	0.423	0.844	1.11452e-92	0	Grpel1
Pgls	4.45254e-97	-1.27582	0.687	0.95	1.28781e-92	0	Pgls
Hnrnpl	4.96293e-97	-1.29829	0.668	0.926	1.43543e-92	0	Hnrnpl
Cope	5.59517e-97	-1.53606	0.513	0.896	1.61829e-92	0	Cope
Luc7l	6.07592e-97	-1.27108	0.504	0.877	1.75734e-92	0	Luc7l
Rnaseh2c	6.17823e-97	-1.41572	0.485	0.864	1.78693e-92	0	Rnaseh2c
Dmbt1	6.46959e-97	-1.72578	0.932	0.991	1.8712e-92	0	Dmbt1
Coa3	6.6403e-97	-1.4865	0.66	0.944	1.92057e-92	0	Coa3
Mrps24	7.08086e-97	-1.48567	0.438	0.85	2.048e-92	0	Mrps24
Prpf19	7.72891e-97	-1.43389	0.547	0.886	2.23543e-92	0	Prpf19
Sf3a3	8.71043e-97	-1.31709	0.425	0.842	2.51932e-92	0	Sf3a3
Sdf4	1.15586e-96	-1.3781	0.609	0.918	3.3431e-92	0	Sdf4
Tmem183a	1.17227e-96	-1.43939	0.457	0.851	3.39057e-92	0	Tmem183a
Mapk13	1.19819e-96	-1.44393	0.64	0.921	3.46551e-92	0	Mapk13
Nt5c	1.44617e-96	-1.3596	0.626	0.924	4.18275e-92	0	Nt5c
Ppig	1.70831e-96	-1.4241	0.675	0.934	4.94095e-92	0	Ppig
Trappc4	2.14488e-96	-1.41849	0.442	0.846	6.20364e-92	0	Trappc4
Mettl9	2.16423e-96	-1.33641	0.232	0.743	6.25959e-92	0	Mettl9
Ube2d2a	2.41672e-96	-1.3244	0.347	0.808	6.98987e-92	0	Ube2d2a
Ufc1	2.53725e-96	-1.3735	0.487	0.876	7.33849e-92	0	Ufc1
A430005L14Rik	2.63362e-96	-1.28238	0.253	0.765	7.61721e-92	0	A430005L14Rik
Clpp	3.22417e-96	-1.25883	0.504	0.888	9.32528e-92	0	Clpp
BC005537	3.27277e-96	-1.31495	0.421	0.851	9.46582e-92	0	BC005537
Ap1m2	4.00009e-96	-1.43544	0.379	0.827	1.15694e-91	0	Ap1m2
Ppil1	4.07411e-96	-1.19551	0.255	0.759	1.17836e-91	0	Ppil1
Kmt5a	4.15547e-96	-1.47948	0.6	0.899	1.20189e-91	0	Kmt5a
Lyar	4.34917e-96	-1.41842	0.421	0.85	1.25791e-91	0	Lyar
Gars	4.3816e-96	-1.46011	0.557	0.905	1.26729e-91	0	Gars
Gar1	4.58373e-96	-1.26308	0.383	0.834	1.32575e-91	0	Gar1
Mydgf	4.79605e-96	-1.43416	0.491	0.877	1.38716e-91	0	Mydgf
Atp2a2	5.60659e-96	-1.45397	0.479	0.868	1.62159e-91	0	Atp2a2
Rab8a	6.36298e-96	-1.48731	0.36	0.812	1.84036e-91	0	Rab8a
Grcc10	8.23266e-96	-1.27381	0.645	0.92	2.38113e-91	0	Grcc10
Snx5	8.44793e-96	-1.39199	0.496	0.864	2.4434e-91	0	Snx5
Eif4ebp2	1.05475e-95	-1.28207	0.347	0.801	3.05066e-91	0	Eif4ebp2
Timm17a	1.21047e-95	-1.54245	0.347	0.818	3.50104e-91	0	Timm17a
Higd2a	1.22706e-95	-1.50477	0.442	0.868	3.54902e-91	0	Higd2a
Hsd17b4	1.25734e-95	-1.40798	0.366	0.814	3.63661e-91	0	Hsd17b4
Lsm3	1.46913e-95	-1.48613	0.489	0.876	4.24916e-91	0	Lsm3
Stoml2	1.76521e-95	-1.26406	0.458	0.863	5.10551e-91	0	Stoml2
Ide	1.83003e-95	-1.2195	0.296	0.781	5.29301e-91	0	Ide
Paics	2.28187e-95	-1.3098	0.17	0.702	6.59986e-91	0	Paics
Idh3g	2.36344e-95	-1.3673	0.509	0.878	6.83577e-91	0	Idh3g
Psmd14	2.36468e-95	-1.56862	0.436	0.843	6.83937e-91	0	Psmd14
Fbp2	2.41678e-95	-1.46278	0.66	0.934	6.99005e-91	0	Fbp2
Dnajc7	3.01725e-95	-1.33995	0.658	0.918	8.7268e-91	0	Dnajc7
Ubqln1	3.07655e-95	-1.38269	0.389	0.826	8.8983e-91	0	Ubqln1
Cltb	3.16355e-95	-1.41353	0.464	0.862	9.14993e-91	0	Cltb
Cops4	3.30113e-95	-1.31757	0.347	0.817	9.54785e-91	0	Cops4
Esrp1	3.37556e-95	-1.45618	0.621	0.914	9.76314e-91	0	Esrp1
Ube2b	3.50868e-95	-1.28849	0.425	0.845	1.01482e-90	0	Ube2b
Srp19	4.10838e-95	-1.42532	0.455	0.857	1.18827e-90	0	Srp19
Chmp2a	4.19756e-95	-1.52582	0.628	0.918	1.21406e-90	0	Chmp2a
Uba2	6.91617e-95	-1.27628	0.249	0.752	2.00036e-90	0	Uba2
Polr2i	7.3445e-95	-1.33351	0.46	0.863	2.12425e-90	0	Polr2i
Utp11	8.44414e-95	-1.31774	0.347	0.816	2.4423e-90	0	Utp11
Mrpl37	8.8365e-95	-1.27783	0.547	0.89	2.55578e-90	0	Mrpl37
Mrpl57	8.87263e-95	-1.53541	0.496	0.871	2.56623e-90	0	Mrpl57
Luc7l2	9.19391e-95	-1.37231	0.432	0.841	2.65916e-90	0	Luc7l2
Txndc5	1.05857e-94	-1.32457	0.311	0.802	3.06171e-90	0	Txndc5
Ubb	1.10341e-94	-1.79992	0.817	0.964	3.19139e-90	0	Ubb
Marcks	1.16949e-94	-1.47161	0.591	0.899	3.38252e-90	0	Marcks
Mrpl46	1.23382e-94	-1.34664	0.494	0.851	3.56858e-90	0	Mrpl46
Dnajb6	1.3981e-94	-1.3155	0.453	0.852	4.04372e-90	0	Dnajb6
Got2	1.63495e-94	-1.44776	0.4	0.826	4.72876e-90	0	Got2
Polr2l	1.65684e-94	-1.29823	0.447	0.844	4.79207e-90	0	Polr2l
Tars	1.71302e-94	-1.40979	0.485	0.856	4.95456e-90	0	Tars
Mrpl47	1.79496e-94	-1.42766	0.391	0.834	5.19155e-90	0	Mrpl47
Mthfd1	1.81834e-94	-1.24918	0.353	0.816	5.25918e-90	0	Mthfd1
Nudt21	1.97259e-94	-1.25375	0.379	0.811	5.70532e-90	0	Nudt21
D10Jhu81e	2.38306e-94	-1.26793	0.317	0.793	6.89252e-90	0	D10Jhu81e
Luc7l3	2.70638e-94	-1.33146	0.653	0.932	7.82765e-90	0	Luc7l3
Mrpl43	2.73001e-94	-1.478	0.509	0.883	7.89602e-90	0	Mrpl43
Eif4e	2.98034e-94	-1.32726	0.36	0.817	8.62004e-90	0	Eif4e
Traf5	3.26443e-94	-1.58075	0.523	0.874	9.44171e-90	0	Traf5
Abce1	3.64623e-94	-1.33054	0.319	0.8	1.0546e-89	0	Abce1
Rangap1	3.82421e-94	-1.48219	0.825	0.954	1.10608e-89	0	Rangap1
Cse1l	3.972e-94	-1.31404	0.483	0.854	1.14882e-89	0	Cse1l
C1d	4.01078e-94	-1.30834	0.253	0.749	1.16004e-89	0	C1d
1110008F13Rik	4.18319e-94	-1.5371	0.357	0.811	1.2099e-89	0	1110008F13Rik
Bst2	4.60593e-94	-1.53752	0.566	0.886	1.33217e-89	0	Bst2
Chchd7	5.02814e-94	-1.32188	0.285	0.791	1.45429e-89	0	Chchd7
Pak2	5.21275e-94	-1.28298	0.37	0.821	1.50768e-89	0	Pak2
Rala	5.6829e-94	-1.46846	0.472	0.865	1.64366e-89	0	Rala
Ociad1	5.86351e-94	-1.42155	0.457	0.835	1.6959e-89	0	Ociad1
Kras	6.27552e-94	-1.43914	0.43	0.842	1.81507e-89	0	Kras
Ndufv1	6.43706e-94	-1.47887	0.657	0.916	1.86179e-89	0	Ndufv1
Idh3b	6.61509e-94	-1.60229	0.485	0.864	1.91328e-89	0	Idh3b
Zfp91	6.95803e-94	-1.37587	0.753	0.948	2.01247e-89	0	Zfp91
Cops6	9.66384e-94	-1.34331	0.457	0.854	2.79507e-89	0	Cops6
Fis1	1.04063e-93	-1.45424	0.634	0.918	3.00982e-89	0	Fis1
Hmgn5	1.04425e-93	-1.44861	0.638	0.924	3.02028e-89	0	Hmgn5
Ddx19a	1.08238e-93	-1.21162	0.258	0.753	3.13057e-89	0	Ddx19a
Cisd3	1.16172e-93	-1.44358	0.658	0.918	3.36004e-89	0	Cisd3
BC031181	1.22015e-93	-1.44405	0.485	0.859	3.52904e-89	0	BC031181
Slc35b2	1.40987e-93	-1.18651	0.277	0.777	4.07777e-89	0	Slc35b2
Cyp51	1.55751e-93	-1.57099	0.521	0.873	4.50477e-89	0	Cyp51
Sdc1	1.63629e-93	-1.42616	0.383	0.83	4.73265e-89	0	Sdc1
Tfdp1	1.67021e-93	-1.2378	0.274	0.762	4.83075e-89	0	Tfdp1
Hells	1.81439e-93	-1.52932	0.185	0.698	5.24776e-89	0	Hells
Arcn1	2.05903e-93	-1.45626	0.33	0.802	5.95532e-89	0	Arcn1
Papola	2.27757e-93	-1.41071	0.46	0.849	6.58741e-89	0	Papola
Fubp1	2.30813e-93	-1.33268	0.398	0.831	6.67582e-89	0	Fubp1
Ppid	2.52177e-93	-1.29752	0.319	0.793	7.29371e-89	0	Ppid
Mapk1	2.6641e-93	-1.35762	0.353	0.802	7.70538e-89	0	Mapk1
Erg28	2.67286e-93	-1.34981	0.457	0.86	7.7307e-89	0	Erg28
Cbr3	2.9779e-93	-2.04281	0.409	0.82	8.61299e-89	0	Cbr3
Mbnl1	3.45711e-93	-1.3717	0.485	0.86	9.99901e-89	0	Mbnl1
Arfgef1	3.88815e-93	-1.34534	0.413	0.838	1.12457e-88	0	Arfgef1
Nol7	3.98476e-93	-1.47713	0.562	0.899	1.15251e-88	0	Nol7
Pdcd10	4.17187e-93	-1.3025	0.296	0.777	1.20663e-88	0	Pdcd10
Zfp207	4.31662e-93	-1.32714	0.464	0.863	1.24849e-88	0	Zfp207
Mrps12	4.83834e-93	-1.36128	0.464	0.852	1.39939e-88	0	Mrps12
Bckdk	5.33362e-93	-1.27119	0.394	0.818	1.54264e-88	0	Bckdk
Ddx21	5.35249e-93	-1.3639	0.492	0.869	1.5481e-88	0	Ddx21
Mcl1	5.76446e-93	-1.52313	0.538	0.872	1.66726e-88	0	Mcl1
Ube2n	6.2203e-93	-1.40915	0.391	0.84	1.7991e-88	0	Ube2n
Pop5	6.74744e-93	-1.31	0.475	0.869	1.95156e-88	0	Pop5
Ogdh	7.15564e-93	-1.40717	0.575	0.884	2.06963e-88	0	Ogdh
Mpc1	7.2758e-93	-1.52955	0.381	0.815	2.10438e-88	0	Mpc1
Mrpl17	7.56018e-93	-1.33858	0.5	0.875	2.18663e-88	0	Mrpl17
Wdr43	7.6983e-93	-1.31976	0.385	0.821	2.22658e-88	0	Wdr43
Dbnl	7.96717e-93	-1.37309	0.56	0.896	2.30434e-88	0	Dbnl
Mgam	8.22666e-93	-1.41287	0.625	0.918	2.3794e-88	0	Mgam
2410015M20Rik	8.88372e-93	-1.34608	0.687	0.933	2.56944e-88	0	2410015M20Rik
Gnai2	9.24157e-93	-1.46826	0.46	0.861	2.67294e-88	0	Gnai2
Mapk3	9.43301e-93	-1.41315	0.715	0.948	2.72831e-88	0	Mapk3
Gm16286	9.51173e-93	-1.21019	0.364	0.809	2.75108e-88	0	Gm16286
Mrpl23	9.81594e-93	-1.26522	0.472	0.864	2.83907e-88	0	Mrpl23
Atp5j	1.15002e-92	-1.87804	0.713	0.933	3.3262e-88	0	Atp5j
Cpsf2	1.48112e-92	-1.34933	0.262	0.744	4.28383e-88	0	Cpsf2
Pds5a	1.53612e-92	-1.28952	0.415	0.822	4.44291e-88	0	Pds5a
Bri3	1.63965e-92	-1.33702	0.572	0.912	4.74237e-88	0	Bri3
Tmem234	1.74908e-92	-1.41447	0.555	0.905	5.05887e-88	0	Tmem234
Ykt6	1.78349e-92	-1.29765	0.313	0.782	5.1584e-88	0	Ykt6
Srp14	1.79355e-92	-1.42086	0.402	0.828	5.18748e-88	0	Srp14
Elf3	1.89957e-92	-1.53077	0.838	0.974	5.49414e-88	0	Elf3
Stard4	2.2991e-92	-1.50834	0.509	0.871	6.64968e-88	0	Stard4
Tex261	2.34245e-92	-1.36047	0.43	0.838	6.77507e-88	0	Tex261
Bola2	3.34021e-92	-1.3821	0.53	0.884	9.6609e-88	0	Bola2
Gstp1	3.59465e-92	-1.44002	0.294	0.772	1.03968e-87	0	Gstp1
Polr1c	4.05915e-92	-1.27356	0.321	0.796	1.17403e-87	0	Polr1c
Arl1	4.22772e-92	-1.77396	0.377	0.819	1.22278e-87	0	Arl1
Sec13	4.30431e-92	-1.50125	0.464	0.843	1.24494e-87	0	Sec13
Srsf9	4.31e-92	-1.20768	0.311	0.789	1.24658e-87	0	Srsf9
Fh1	5.61755e-92	-1.39814	0.6	0.895	1.62477e-87	0	Fh1
Cnpy2	5.89646e-92	-1.36095	0.368	0.81	1.70543e-87	0	Cnpy2
Rnf149	5.94679e-92	-1.30771	0.234	0.744	1.71999e-87	0	Rnf149
Naa38	5.95931e-92	-1.38936	0.283	0.773	1.72361e-87	0	Naa38
Hexa	6.23924e-92	-1.45072	0.434	0.834	1.80458e-87	0	Hexa
Srsf10	7.02418e-92	-1.23687	0.4	0.838	2.0316e-87	0	Srsf10
Smarce1	7.40489e-92	-1.27308	0.538	0.873	2.14171e-87	0	Smarce1
Fam104a	7.86998e-92	-1.2609	0.372	0.81	2.27623e-87	0	Fam104a
Ly6a	8.66229e-92	-2.2172	0.747	0.937	2.5054e-87	0	Ly6a
Nudt19	8.66423e-92	-1.49186	0.296	0.759	2.50595e-87	0	Nudt19
Hspa14	8.89517e-92	-1.29301	0.458	0.854	2.57275e-87	0	Hspa14
Stt3a	9.16867e-92	-1.37641	0.285	0.762	2.65185e-87	0	Stt3a
Sap18	9.28373e-92	-1.37408	0.392	0.826	2.68513e-87	0	Sap18
Tmem256	9.61582e-92	-1.31112	0.604	0.903	2.78119e-87	0	Tmem256
Eif3b	9.75916e-92	-1.31031	0.711	0.94	2.82264e-87	0	Eif3b
Ccni	1.0278e-91	-1.3596	0.372	0.817	2.97272e-87	0	Ccni
Matr3	1.03155e-91	-1.28975	0.398	0.831	2.98354e-87	0	Matr3
Srsf11	1.10864e-91	-1.27209	0.611	0.912	3.20651e-87	0	Srsf11
Maoa	1.17394e-91	-1.6941	0.609	0.918	3.39538e-87	0	Maoa
Golph3	1.27609e-91	-1.29479	0.379	0.814	3.69083e-87	0	Golph3
Glo1	1.35083e-91	-1.45336	0.379	0.808	3.90702e-87	0	Glo1
Ptprf	1.36472e-91	-1.41655	0.464	0.845	3.94719e-87	0	Ptprf
Cnot6	1.61352e-91	-1.3719	0.325	0.784	4.66678e-87	0	Cnot6
Timm10	1.72651e-91	-1.34878	0.425	0.842	4.99358e-87	0	Timm10
Ugdh	1.77587e-91	-1.60352	0.511	0.876	5.13636e-87	0	Ugdh
Nr2c2ap	1.8366e-91	-1.22156	0.3	0.781	5.312e-87	0	Nr2c2ap
Pdcd6ip	2.24325e-91	-1.29993	0.474	0.862	6.48816e-87	0	Pdcd6ip
Stt3b	2.27528e-91	-1.4789	0.462	0.857	6.58079e-87	0	Stt3b
Farsb	2.34031e-91	-1.30274	0.443	0.845	6.76889e-87	0	Farsb
Fnta	2.70868e-91	-1.29005	0.298	0.765	7.83431e-87	0	Fnta
Timm8b	2.89176e-91	-1.48296	0.417	0.832	8.36384e-87	0	Timm8b
Itpa	2.98111e-91	-1.25545	0.245	0.748	8.62225e-87	0	Itpa
Fmc1	3.03769e-91	-1.39085	0.534	0.882	8.78591e-87	0	Fmc1
Sars	3.31422e-91	-1.30275	0.415	0.841	9.58572e-87	0	Sars
Tipin	4.31596e-91	-1.29206	0.225	0.726	1.24831e-86	0	Tipin
Ik	4.91344e-91	-1.41337	0.487	0.855	1.42111e-86	0	Ik
Plekhb2	5.24796e-91	-1.36692	0.287	0.771	1.51787e-86	0	Plekhb2
Ptbp3	6.12842e-91	-1.4536	0.551	0.874	1.77252e-86	0	Ptbp3
Ets2	6.22915e-91	-1.31414	0.375	0.824	1.80166e-86	0	Ets2
Usp7	6.29451e-91	-1.31766	0.581	0.896	1.82056e-86	0	Usp7
Tmem54	6.81488e-91	-1.52176	0.538	0.888	1.97107e-86	0	Tmem54
Lypd8	7.78468e-91	-1.99415	0.851	0.98	2.25156e-86	0	Lypd8
Phgdh	8.43554e-91	-1.33917	0.377	0.82	2.43981e-86	0	Phgdh
Eed	8.63905e-91	-1.21389	0.491	0.857	2.49867e-86	0	Eed
Lsm2	8.77106e-91	-1.351	0.477	0.847	2.53685e-86	0	Lsm2
Snw1	9.09344e-91	-1.3508	0.513	0.873	2.6301e-86	0	Snw1
Rnf7	9.18719e-91	-1.36182	0.308	0.777	2.65721e-86	0	Rnf7
Ptrh2	9.89734e-91	-1.19276	0.264	0.766	2.86261e-86	0	Ptrh2
Mrps5	1.36745e-90	-1.33341	0.387	0.821	3.95507e-86	0	Mrps5
Hopx	1.45844e-90	-1.43645	0.372	0.818	4.21824e-86	0	Hopx
Dynlrb1	1.53081e-90	-1.41901	0.415	0.839	4.42756e-86	0	Dynlrb1
Cdx1	1.55244e-90	-1.55648	0.692	0.918	4.49014e-86	0	Cdx1
Mid1ip1	1.59487e-90	-1.51044	0.502	0.857	4.61283e-86	0	Mid1ip1
Coa5	1.78709e-90	-1.28736	0.272	0.762	5.16879e-86	0	Coa5
Cdk2ap2	1.81135e-90	-1.51294	0.515	0.884	5.23897e-86	0	Cdk2ap2
Rrs1	1.85962e-90	-1.26043	0.209	0.715	5.37858e-86	0	Rrs1
Rfc3	2.57412e-90	-1.30087	0.213	0.726	7.44512e-86	0	Rfc3
Smim10l1	2.74323e-90	-1.33173	0.351	0.797	7.93423e-86	0	Smim10l1
Cops5	3.05572e-90	-1.37732	0.4	0.82	8.83806e-86	0	Cops5
Psmc4	4.43921e-90	-1.32918	0.491	0.856	1.28395e-85	0	Psmc4
Dnajc15	5.297e-90	-1.28902	0.409	0.829	1.53205e-85	0	Dnajc15
Cpped1	5.6172e-90	-1.31943	0.355	0.796	1.62466e-85	0	Cpped1
Tmem50a	6.04617e-90	-1.30952	0.396	0.826	1.74874e-85	0	Tmem50a
Tbcb	6.22944e-90	-1.35074	0.434	0.841	1.80174e-85	0	Tbcb
Ctsz	6.51074e-90	-1.30575	0.46	0.848	1.8831e-85	0	Ctsz
Sugt1	7.46804e-90	-1.40748	0.472	0.855	2.15998e-85	0	Sugt1
Slc39a7	7.71496e-90	-1.32646	0.408	0.832	2.2314e-85	0	Slc39a7
Dnajc9	7.98961e-90	-1.34075	0.213	0.71	2.31084e-85	0	Dnajc9
Aars	8.16291e-90	-1.34455	0.485	0.855	2.36096e-85	0	Aars
Thoc3	8.97038e-90	-1.33357	0.404	0.821	2.5945e-85	0	Thoc3
Cluh	1.0183e-89	-1.30888	0.568	0.892	2.94524e-85	0	Cluh
Xbp1	1.21513e-89	-1.46108	0.438	0.838	3.51451e-85	0	Xbp1
Gadd45gip1	1.28664e-89	-1.29738	0.572	0.896	3.72134e-85	0	Gadd45gip1
Dazap1	1.28814e-89	-1.29165	0.545	0.879	3.72568e-85	0	Dazap1
Lamtor2	1.37344e-89	-1.33958	0.528	0.881	3.97239e-85	0	Lamtor2
Nap1l4	1.43266e-89	-1.22823	0.377	0.809	4.14368e-85	0	Nap1l4
Ilf2	1.80209e-89	-1.30166	0.519	0.861	5.21218e-85	0	Ilf2
Uap1	1.90221e-89	-1.39296	0.483	0.841	5.50175e-85	0	Uap1
Ppib	2.17901e-89	-1.6492	0.532	0.877	6.30234e-85	0	Ppib
Spcs3	2.25894e-89	-1.15577	0.225	0.725	6.53354e-85	0	Spcs3
Rnps1	2.28256e-89	-1.27871	0.502	0.863	6.60185e-85	0	Rnps1
Krtcap2	2.3945e-89	-1.37186	0.458	0.853	6.9256e-85	0	Krtcap2
Naa10	2.45607e-89	-1.28648	0.492	0.869	7.1037e-85	0	Naa10
Rnf24	2.45681e-89	-1.21119	0.37	0.802	7.10584e-85	0	Rnf24
Atp6v1g1	2.58991e-89	-1.42297	0.662	0.926	7.4908e-85	0	Atp6v1g1
Cst3	2.61901e-89	-1.37059	0.67	0.924	7.57497e-85	0	Cst3
Cltc	2.64482e-89	-1.33989	0.528	0.873	7.64962e-85	0	Cltc
Ndufs8	2.67893e-89	-1.47734	0.653	0.918	7.74826e-85	0	Ndufs8
Lsm8	3.22323e-89	-1.28885	0.357	0.795	9.32255e-85	0	Lsm8
Chtop	3.76536e-89	-1.34415	0.472	0.854	1.08906e-84	0	Chtop
Hras	3.81739e-89	-1.35741	0.547	0.875	1.1041e-84	0	Hras
Nifk	3.98517e-89	-1.25019	0.268	0.747	1.15263e-84	0	Nifk
2610507B11Rik	4.33999e-89	-1.26046	0.457	0.854	1.25525e-84	0	2610507B11Rik
Vps28	4.41258e-89	-1.37923	0.509	0.875	1.27625e-84	0	Vps28
Sar1a	4.72265e-89	-1.26377	0.415	0.841	1.36593e-84	0	Sar1a
Nono	6.00817e-89	-1.28963	0.358	0.796	1.73774e-84	0	Nono
Krt19	6.25519e-89	-1.7351	0.915	0.993	1.80919e-84	0	Krt19
Coq2	6.30287e-89	-1.22947	0.325	0.781	1.82298e-84	0	Coq2
Lig1	6.61813e-89	-1.3131	0.481	0.859	1.91416e-84	0	Lig1
Aamp	6.70757e-89	-1.26369	0.526	0.875	1.94003e-84	0	Aamp
Cdc26	8.91916e-89	-1.16389	0.425	0.831	2.57969e-84	0	Cdc26
Chchd10	9.62113e-89	-1.52036	0.675	0.937	2.78272e-84	0	Chchd10
Selenok	1.08567e-88	-1.3424	0.398	0.828	3.14009e-84	0	Selenok
Gspt1	1.113e-88	-1.38132	0.374	0.802	3.21914e-84	0	Gspt1
Nsmce1	1.19442e-88	-1.33967	0.449	0.842	3.45462e-84	0	Nsmce1
Nsmce3	1.21672e-88	-1.10839	0.196	0.701	3.51911e-84	0	Nsmce3
Psmd3	1.4905e-88	-1.35344	0.63	0.919	4.31097e-84	0	Psmd3
Ahsa1	1.51216e-88	-1.29034	0.368	0.802	4.37363e-84	0	Ahsa1
Aimp1	1.56877e-88	-1.43264	0.4	0.81	4.53735e-84	0	Aimp1
Jpt1	1.6213e-88	-1.49495	0.936	0.985	4.68927e-84	0	Jpt1
Selenoh	1.78096e-88	-1.32165	0.5	0.854	5.15108e-84	0	Selenoh
Tmem70	1.81092e-88	-1.21473	0.266	0.753	5.23773e-84	0	Tmem70
Ndfip2	1.83374e-88	-1.32928	0.294	0.765	5.30372e-84	0	Ndfip2
Rab6a	1.84688e-88	-1.4214	0.383	0.808	5.34172e-84	0	Rab6a
Actn4	2.06885e-88	-1.387	0.666	0.924	5.98374e-84	0	Actn4
Pafah1b1	2.07339e-88	-1.39603	0.47	0.846	5.99686e-84	0	Pafah1b1
Ube2r2	2.07783e-88	-1.32695	0.347	0.804	6.00971e-84	0	Ube2r2
Ftl1-ps1	2.13976e-88	-1.37465	0.379	0.8	6.18882e-84	0	Ftl1-ps1
Nup50	2.52842e-88	-1.23015	0.266	0.747	7.31294e-84	0	Nup50
Mrpl9	2.55307e-88	-1.38567	0.43	0.823	7.38425e-84	0	Mrpl9
Ipo7	2.86106e-88	-1.25142	0.3	0.761	8.27505e-84	0	Ipo7
Prss32	3.1365e-88	-1.42747	0.545	0.887	9.07171e-84	0	Prss32
Ppp2r1a	3.18185e-88	-1.37063	0.455	0.852	9.20287e-84	0	Ppp2r1a
Acat2	3.28996e-88	-1.27499	0.275	0.753	9.51556e-84	0	Acat2
Smim11	3.5984e-88	-1.21381	0.345	0.789	1.04077e-83	0	Smim11
Nudt4	3.7403e-88	-1.47576	0.442	0.838	1.08181e-83	0	Nudt4
Magt1	4.15539e-88	-1.41473	0.398	0.816	1.20186e-83	0	Magt1
Ppp3r1	5.60423e-88	-1.29159	0.308	0.759	1.62091e-83	0	Ppp3r1
Prkci	5.76099e-88	-1.27823	0.308	0.762	1.66625e-83	0	Prkci
Fkbp8	5.90326e-88	-1.39783	0.498	0.863	1.7074e-83	0	Fkbp8
Ceacam1	5.99301e-88	-1.7625	0.609	0.916	1.73336e-83	0	Ceacam1
Dnajc3	6.74025e-88	-1.42457	0.428	0.838	1.94948e-83	0	Dnajc3
Muc13	6.76787e-88	-1.68959	0.794	0.96	1.95747e-83	0	Muc13
Usp1	7.07314e-88	-1.3078	0.247	0.725	2.04576e-83	0	Usp1
Pccb	7.23222e-88	-1.29919	0.353	0.794	2.09177e-83	0	Pccb
Arih1	7.93109e-88	-1.28911	0.494	0.857	2.29391e-83	0	Arih1
Nfu1	8.57606e-88	-1.27848	0.355	0.794	2.48045e-83	0	Nfu1
Prkar1a	1.10186e-87	-1.26264	0.383	0.807	3.18691e-83	0	Prkar1a
Ap2m1	1.17153e-87	-1.39044	0.496	0.867	3.38842e-83	0	Ap2m1
Eif2a	1.28448e-87	-1.27425	0.338	0.771	3.71511e-83	0	Eif2a
Cuta	1.34142e-87	-1.27518	0.443	0.828	3.87978e-83	0	Cuta
Dlat	1.69227e-87	-1.40001	0.368	0.792	4.89455e-83	0	Dlat
Pfdn2	1.69763e-87	-1.28721	0.608	0.881	4.91007e-83	0	Pfdn2
Slc25a11	1.76796e-87	-1.3254	0.419	0.837	5.11347e-83	0	Slc25a11
Irf8	1.83426e-87	-1.45431	0.54	0.875	5.30524e-83	0	Irf8
Rfc4	2.24213e-87	-1.24438	0.2	0.709	6.48492e-83	0	Rfc4
Eif1a	2.25457e-87	-1.34441	0.353	0.797	6.5209e-83	0	Eif1a
Sdc4	2.70967e-87	-1.22246	0.517	0.881	7.83718e-83	0	Sdc4
Nup85	2.79333e-87	-1.16772	0.491	0.861	8.07914e-83	0	Nup85
Dkc1	2.83497e-87	-1.29353	0.56	0.889	8.19958e-83	0	Dkc1
Slc16a1	3.19733e-87	-1.30227	0.347	0.796	9.24763e-83	0	Slc16a1
Smagp	3.27497e-87	-1.46369	0.477	0.863	9.47218e-83	0	Smagp
Mrps7	3.97464e-87	-1.30563	0.432	0.824	1.14958e-82	0	Mrps7
Mrps23	4.06752e-87	-1.26806	0.415	0.819	1.17645e-82	0	Mrps23
Ubtf	4.11449e-87	-1.23614	0.494	0.853	1.19003e-82	0	Ubtf
Pgrmc1	6.12511e-87	-1.30122	0.281	0.751	1.77157e-82	0	Pgrmc1
Rpl7l1	7.3105e-87	-1.22987	0.4	0.821	2.11442e-82	0	Rpl7l1
Tubb4b	7.38991e-87	-1.8026	0.964	0.985	2.13738e-82	0	Tubb4b
Ddx1	8.73837e-87	-1.32252	0.357	0.797	2.5274e-82	0	Ddx1
Pmpca	9.08299e-87	-1.15618	0.281	0.755	2.62707e-82	0	Pmpca
Stub1	1.05334e-86	-1.23728	0.645	0.925	3.04659e-82	0	Stub1
Ganab	1.10272e-86	-1.36965	0.496	0.855	3.18939e-82	0	Ganab
Atxn7l3b	1.19862e-86	-1.29967	0.4	0.814	3.46677e-82	0	Atxn7l3b
Timm50	1.36344e-86	-1.22451	0.53	0.869	3.94349e-82	0	Timm50
Nfe2l2	1.39958e-86	-1.38774	0.611	0.897	4.04801e-82	0	Nfe2l2
St13	1.51812e-86	-1.31381	0.472	0.838	4.39086e-82	0	St13
Larp4b	1.71878e-86	-1.35672	0.443	0.831	4.97122e-82	0	Larp4b
Glod4	1.72151e-86	-1.2957	0.366	0.8	4.97912e-82	0	Glod4
Pmpcb	1.8173e-86	-1.25027	0.381	0.803	5.25619e-82	0	Pmpcb
Clns1a	1.91109e-86	-1.24109	0.226	0.719	5.52744e-82	0	Clns1a
Uchl3	2.32958e-86	-1.31617	0.283	0.755	6.73785e-82	0	Uchl3
Suz12	2.53692e-86	-1.2955	0.362	0.793	7.33755e-82	0	Suz12
Mgst2	2.89863e-86	-1.45311	0.517	0.864	8.38371e-82	0	Mgst2
Erap1	3.02569e-86	-1.19332	0.342	0.797	8.75121e-82	0	Erap1
Sigmar1	3.67783e-86	-1.22272	0.24	0.73	1.06374e-81	0	Sigmar1
Mrpl16	3.76528e-86	-1.28588	0.383	0.808	1.08903e-81	0	Mrpl16
Tst	4.04467e-86	-1.27882	0.379	0.81	1.16984e-81	0	Tst
Mmadhc	4.12198e-86	-1.268	0.243	0.727	1.1922e-81	0	Mmadhc
Rbm17	4.28657e-86	-1.25047	0.506	0.857	1.23981e-81	0	Rbm17
Tfam	4.31419e-86	-1.24065	0.228	0.718	1.24779e-81	0	Tfam
Fam98b	4.5301e-86	-1.24581	0.332	0.77	1.31024e-81	0	Fam98b
Gtf2h5	5.03826e-86	-1.30353	0.483	0.847	1.45722e-81	0	Gtf2h5
Ift20	5.79807e-86	-1.37613	0.436	0.827	1.67698e-81	0	Ift20
Acadl	7.17235e-86	-1.48331	0.553	0.89	2.07446e-81	0	Acadl
Mta2	7.53347e-86	-1.22875	0.306	0.763	2.1789e-81	0	Mta2
Slc35g1	8.07177e-86	-1.34823	0.26	0.734	2.3346e-81	0	Slc35g1
Zc3h15	8.52646e-86	-1.32938	0.442	0.821	2.46611e-81	0	Zc3h15
Ifi27l2b	8.61606e-86	-1.47253	0.766	0.954	2.49202e-81	0	Ifi27l2b
Cetn3	8.93133e-86	-1.29858	0.37	0.808	2.58321e-81	0	Cetn3
Tmsb10	9.34859e-86	-1.53162	0.806	0.955	2.70389e-81	0	Tmsb10
2025-09-02	9.42902e-86	-1.22889	0.217	0.701	2.72716e-81	0	2025-09-02
Tnpo3	1.07971e-85	-1.26055	0.417	0.815	3.12283e-81	0	Tnpo3
Zcrb1	1.10497e-85	-1.33924	0.447	0.838	3.1959e-81	0	Zcrb1
Fgfr1op2	1.20305e-85	-1.32473	0.33	0.777	3.47959e-81	0	Fgfr1op2
Rab5c	1.26139e-85	-1.3166	0.375	0.805	3.64831e-81	0	Rab5c
Hmgb2	1.38749e-85	-1.6275	0.998	0.997	4.01305e-81	0	Hmgb2
Twf1	1.60094e-85	-1.33986	0.253	0.729	4.63039e-81	0	Twf1
Emc7	1.88037e-85	-1.37328	0.289	0.739	5.43859e-81	0	Emc7
Plp2	1.94374e-85	-1.41211	0.281	0.749	5.62187e-81	0	Plp2
Dynll1	2.07242e-85	-1.72695	0.53	0.867	5.99405e-81	0	Dynll1
Pak1ip1	2.15234e-85	-1.32007	0.455	0.823	6.22522e-81	0	Pak1ip1
2610001J05Rik	2.45183e-85	-1.32394	0.364	0.79	7.09142e-81	0	2610001J05Rik
St14	2.46286e-85	-1.32766	0.553	0.872	7.12333e-81	0	St14
Atf4	2.65398e-85	-1.30742	0.836	0.964	7.67611e-81	0	Atf4
Arl2bp	2.67688e-85	-1.26498	0.306	0.773	7.74234e-81	0	Arl2bp
Gart	3.00305e-85	-1.14878	0.349	0.793	8.68571e-81	0	Gart
Lamtor4	3.39696e-85	-1.23503	0.442	0.836	9.82502e-81	0	Lamtor4
Colgalt1	3.79185e-85	-1.1461	0.275	0.752	1.09672e-80	0	Colgalt1
Pfdn4	4.01563e-85	-1.26375	0.343	0.772	1.16144e-80	0	Pfdn4
Ptpa	4.04774e-85	-1.21977	0.449	0.842	1.17073e-80	0	Ptpa
Csnk2b	4.37771e-85	-1.29124	0.425	0.822	1.26616e-80	0	Csnk2b
Hmgcs1	4.38328e-85	-1.77322	0.592	0.885	1.26778e-80	0	Hmgcs1
Eri1	4.43173e-85	-1.04641	0.155	0.663	1.28179e-80	0	Eri1
Rfc2	5.95506e-85	-1.22582	0.406	0.82	1.72238e-80	0	Rfc2
Krcc1	6.22454e-85	-1.3729	0.328	0.775	1.80032e-80	0	Krcc1
Vamp8	6.83071e-85	-1.31553	0.498	0.866	1.97564e-80	0	Vamp8
Cpne3	6.86406e-85	-1.19704	0.258	0.746	1.98529e-80	0	Cpne3
Cftr	7.02828e-85	-1.30471	0.558	0.893	2.03279e-80	0	Cftr
Zmat2	7.12152e-85	-1.29204	0.519	0.863	2.05976e-80	0	Zmat2
Bod1	7.76586e-85	-1.18045	0.411	0.831	2.24612e-80	0	Bod1
Rpa1	7.8281e-85	-1.20645	0.292	0.766	2.26412e-80	0	Rpa1
Rrbp1	7.87924e-85	-1.43458	0.808	0.969	2.27891e-80	0	Rrbp1
Snx6	7.98211e-85	-1.27942	0.304	0.763	2.30867e-80	0	Snx6
Suds3	9.36709e-85	-1.2644	0.436	0.832	2.70924e-80	0	Suds3
Adk	1.13276e-84	-1.28858	0.466	0.841	3.27629e-80	0	Adk
Impa1	1.31994e-84	-1.17238	0.243	0.729	3.81767e-80	0	Impa1
Mob4	1.95288e-84	-1.25873	0.451	0.832	5.64831e-80	0	Mob4
Cd9	2.37803e-84	-1.37171	0.442	0.832	6.87797e-80	0	Cd9
Yy1	2.77969e-84	-1.27028	0.325	0.773	8.03969e-80	0	Yy1
Dctn3	3.01538e-84	-1.29583	0.408	0.821	8.72139e-80	0	Dctn3
Tra2a	3.05027e-84	-1.26137	0.466	0.838	8.82229e-80	0	Tra2a
Gfer	3.41256e-84	-1.24786	0.57	0.885	9.87015e-80	0	Gfer
Hdac3	3.54806e-84	-1.13713	0.308	0.759	1.02621e-79	0	Hdac3
Prpf40a	3.63831e-84	-1.36452	0.542	0.865	1.05231e-79	0	Prpf40a
Cdc123	3.79292e-84	-1.3241	0.383	0.808	1.09703e-79	0	Cdc123
Wdr83os	3.84426e-84	-1.18301	0.3	0.751	1.11187e-79	0	Wdr83os
Pfdn6	3.92737e-84	-1.28707	0.674	0.927	1.13591e-79	0	Pfdn6
Rnf187	3.95523e-84	-1.20393	0.423	0.822	1.14397e-79	0	Rnf187
Sephs2	4.26322e-84	-1.24674	0.408	0.824	1.23305e-79	0	Sephs2
Ruvbl1	4.8308e-84	-1.13652	0.411	0.819	1.39721e-79	0	Ruvbl1
Calml4	4.87833e-84	-1.38248	0.442	0.851	1.41096e-79	0	Calml4
Gtf2h1	4.96531e-84	-1.23585	0.296	0.756	1.43612e-79	0	Gtf2h1
Plpp2	5.12662e-84	-1.42377	0.351	0.788	1.48277e-79	0	Plpp2
Nampt	5.45765e-84	-1.31165	0.347	0.781	1.57852e-79	0	Nampt
Pgap2	5.84322e-84	-1.29192	0.338	0.784	1.69004e-79	0	Pgap2
Ptcd2	5.84763e-84	-1.30017	0.345	0.78	1.69131e-79	0	Ptcd2
Alad	6.18689e-84	-1.20533	0.468	0.859	1.78943e-79	0	Alad
Atp6v0e	8.88763e-84	-1.26932	0.34	0.786	2.57057e-79	0	Atp6v0e
Hacd1	9.19048e-84	-1.25263	0.315	0.763	2.65816e-79	0	Hacd1
Nudc	9.92917e-84	-1.2614	0.449	0.828	2.87181e-79	0	Nudc
Tomm40	1.22603e-83	-1.33777	0.587	0.899	3.54605e-79	0	Tomm40
Paip2	1.26534e-83	-1.19854	0.321	0.777	3.65975e-79	0	Paip2
Ngdn	1.36805e-83	-1.25368	0.532	0.87	3.95682e-79	0	Ngdn
Mrpl54	1.62244e-83	-1.30452	0.568	0.882	4.69258e-79	0	Mrpl54
Itgb1	1.71157e-83	-1.31657	0.417	0.814	4.95038e-79	0	Itgb1
Cyba	1.8141e-83	-1.38265	0.77	0.948	5.24693e-79	0	Cyba
Psmd1	1.82856e-83	-1.38278	0.57	0.88	5.28875e-79	0	Psmd1
Ezh2	1.95603e-83	-1.21507	0.425	0.83	5.65743e-79	0	Ezh2
Hint2	2.38919e-83	-1.22883	0.589	0.9	6.91024e-79	0	Hint2
Api5	2.50993e-83	-1.18115	0.253	0.716	7.25946e-79	0	Api5
Gpbp1	2.51897e-83	-1.16955	0.36	0.783	7.28563e-79	0	Gpbp1
Pkdcc	2.67218e-83	-1.12078	0.428	0.822	7.72874e-79	0	Pkdcc
Cd2ap	2.90971e-83	-1.47842	0.487	0.838	8.41576e-79	0	Cd2ap
Tmco1	3.076e-83	-1.22834	0.291	0.753	8.8967e-79	0	Tmco1
Sh3glb1	3.11557e-83	-1.34888	0.36	0.8	9.01117e-79	0	Sh3glb1
Scarb2	3.19669e-83	-1.24639	0.404	0.808	9.2458e-79	0	Scarb2
Tsta3	3.75438e-83	-1.28515	0.474	0.845	1.08588e-78	0	Tsta3
Psmd11	4.25581e-83	-1.19996	0.353	0.786	1.23091e-78	0	Psmd11
Eif4a2	4.46503e-83	-1.17559	0.67	0.918	1.29142e-78	0	Eif4a2
Timm8a1	4.79895e-83	-1.14749	0.183	0.684	1.388e-78	0	Timm8a1
Phb	5.56841e-83	-1.21202	0.368	0.784	1.61055e-78	0	Phb
Gm11361	6.19503e-83	-1.21282	0.504	0.862	1.79179e-78	0	Gm11361
Ppp1r2	6.68815e-83	-1.28387	0.383	0.791	1.93441e-78	0	Ppp1r2
Pmm2	6.81507e-83	-1.37801	0.419	0.817	1.97112e-78	0	Pmm2
Rrm2	6.84552e-83	-1.43139	0.306	0.741	1.97993e-78	0	Rrm2
Cdc34	7.61252e-83	-1.23683	0.506	0.857	2.20177e-78	0	Cdc34
Taf10	7.75457e-83	-1.26093	0.492	0.846	2.24286e-78	0	Taf10
Lad1	1.05749e-82	-1.36876	0.425	0.826	3.05857e-78	0	Lad1
Vipr1	1.15001e-82	-1.20828	0.381	0.824	3.32617e-78	0	Vipr1
Sin3b	1.39039e-82	-1.26434	0.425	0.819	4.02142e-78	0	Sin3b
Mbd3	1.41357e-82	-1.21655	0.368	0.79	4.08846e-78	0	Mbd3
Csnk1d	1.60227e-82	-1.16842	0.413	0.823	4.63425e-78	0	Csnk1d
Becn1	1.80917e-82	-1.27058	0.523	0.857	5.23266e-78	0	Becn1
Rpl36a-ps1	1.81253e-82	-1.17589	0.413	0.8	5.24237e-78	0	Rpl36a-ps1
Ost4	1.82157e-82	-1.45257	0.366	0.782	5.26853e-78	0	Ost4
Ndufaf4	1.98378e-82	-1.30415	0.334	0.766	5.7377e-78	0	Ndufaf4
Aes	2.04197e-82	-1.33276	0.636	0.922	5.906e-78	0	Aes
Uba1	2.47103e-82	-1.25862	0.494	0.858	7.14696e-78	0	Uba1
Tmx1	2.66729e-82	-1.23926	0.27	0.733	7.7146e-78	0	Tmx1
Cds1	2.69297e-82	-1.38218	0.445	0.829	7.78888e-78	0	Cds1
Gnpnat1	2.81725e-82	-1.28346	0.296	0.744	8.14832e-78	0	Gnpnat1
Mbd2	2.92301e-82	-1.42304	0.319	0.759	8.45423e-78	0	Mbd2
Tbrg1	3.16535e-82	-1.37379	0.545	0.868	9.15514e-78	0	Tbrg1
Pi4k2b	3.83407e-82	-1.30368	0.262	0.723	1.10893e-77	0	Pi4k2b
Gtpbp4	4.68722e-82	-1.29652	0.292	0.738	1.35568e-77	0	Gtpbp4
Vps35	5.08999e-82	-1.22839	0.253	0.716	1.47218e-77	0	Vps35
Chmp3	5.26154e-82	-1.26199	0.381	0.794	1.5218e-77	0	Chmp3
Nip7	5.30369e-82	-1.13588	0.242	0.718	1.53399e-77	0	Nip7
Gm10036	5.49833e-82	-1.21585	0.385	0.796	1.59028e-77	0	Gm10036
Ctdsp2	6.21106e-82	-1.1708	0.472	0.839	1.79642e-77	0	Ctdsp2
Mrps17	6.86681e-82	-1.19112	0.309	0.745	1.98609e-77	0	Mrps17
Arl8b	7.49014e-82	-1.1407	0.213	0.69	2.16637e-77	0	Arl8b
Mrpl55	7.97353e-82	-1.24084	0.302	0.76	2.30619e-77	0	Mrpl55
Tcf25	8.16066e-82	-1.23466	0.468	0.84	2.36031e-77	0	Tcf25
Txnip	8.31246e-82	-1.49359	0.809	0.965	2.40421e-77	0	Txnip
Gtf3c6	8.42948e-82	-1.24934	0.372	0.789	2.43806e-77	0	Gtf3c6
Tspan7	8.74812e-82	-1.22386	0.243	0.716	2.53022e-77	0	Tspan7
Mtx2	8.77795e-82	-1.28849	0.257	0.716	2.53885e-77	0	Mtx2
Lamtor1	8.78609e-82	-1.24587	0.332	0.775	2.5412e-77	0	Lamtor1
Tssc4	9.00237e-82	-1.13761	0.311	0.77	2.60376e-77	0	Tssc4
Smu1	9.82713e-82	-1.25994	0.453	0.84	2.8423e-77	0	Smu1
Cyb5a	1.10608e-81	-1.29998	0.274	0.745	3.19911e-77	0	Cyb5a
Gm49378	1.11613e-81	-1.12989	0.308	0.759	3.22819e-77	0	Gm49378
Chmp2b	1.12161e-81	-1.25189	0.279	0.747	3.24402e-77	0	Chmp2b
Larp4	1.13298e-81	-1.15673	0.268	0.74	3.27693e-77	0	Larp4
Nup62	1.21383e-81	-1.06661	0.194	0.674	3.51075e-77	0	Nup62
Ak3	1.2803e-81	-1.34466	0.251	0.714	3.703e-77	0	Ak3
Ethe1	1.58856e-81	-1.65665	0.615	0.886	4.5946e-77	0	Ethe1
Mrpl30	1.58957e-81	-1.30464	0.492	0.85	4.59753e-77	0	Mrpl30
Cpsf3	1.77531e-81	-1.17418	0.357	0.789	5.13472e-77	0	Cpsf3
Tecpr2	1.78513e-81	-1.26146	0.502	0.86	5.16314e-77	0	Tecpr2
Ftsj3	1.83502e-81	-1.21916	0.364	0.795	5.30742e-77	0	Ftsj3
Nop56	2.03653e-81	-1.31336	0.611	0.908	5.89027e-77	0	Nop56
Tm2d2	2.13961e-81	-1.26846	0.277	0.729	6.18839e-77	0	Tm2d2
Pkig	2.1462e-81	-1.1566	0.409	0.813	6.20744e-77	0	Pkig
Cdc25a	2.1506e-81	-1.20473	0.302	0.756	6.22019e-77	0	Cdc25a
Rab18	2.27139e-81	-1.2264	0.264	0.73	6.56954e-77	0	Rab18
Purb	2.33357e-81	-1.30187	0.677	0.919	6.74937e-77	0	Purb
Eif3j1	2.84225e-81	-1.20328	0.408	0.804	8.22064e-77	0	Eif3j1
Metap1	3.02888e-81	-1.1552	0.334	0.769	8.76044e-77	0	Metap1
Larp1	3.30183e-81	-1.14248	0.596	0.886	9.54989e-77	0	Larp1
Ctss	3.62238e-81	-1.37716	0.332	0.775	1.0477e-76	0	Ctss
Uchl5	4.74744e-81	-1.2603	0.387	0.791	1.3731e-76	0	Uchl5
Prom1	4.91816e-81	-1.27301	0.334	0.784	1.42248e-76	0	Prom1
Pbdc1	6.44261e-81	-1.20586	0.291	0.742	1.8634e-76	0	Pbdc1
Pum3	6.52434e-81	-1.20015	0.351	0.781	1.88703e-76	0	Pum3
Tmem167	6.53775e-81	-1.29237	0.332	0.751	1.89091e-76	0	Tmem167
Smim7	6.72452e-81	-1.18958	0.325	0.753	1.94493e-76	0	Smim7
Prdx5	7.08251e-81	-1.32853	0.532	0.872	2.04847e-76	0	Prdx5
Mrpl24	7.99723e-81	-1.24422	0.498	0.856	2.31304e-76	0	Mrpl24
Crk	8.08825e-81	-1.29242	0.342	0.759	2.33936e-76	0	Crk
Ramp2	8.21804e-81	-1.20173	0.372	0.791	2.3769e-76	0	Ramp2
Rabggtb	8.7549e-81	-1.14012	0.428	0.819	2.53218e-76	0	Rabggtb
Tmbim4	9.98103e-81	-1.29132	0.358	0.789	2.88681e-76	0	Tmbim4
Mrpl21	1.01758e-80	-1.2828	0.434	0.827	2.94316e-76	0	Mrpl21
Emc3	1.0607e-80	-1.16076	0.268	0.73	3.06787e-76	0	Emc3
Map1lc3b	1.06298e-80	-1.27598	0.33	0.765	3.07446e-76	0	Map1lc3b
Laptm4b	1.13246e-80	-1.18262	0.283	0.738	3.27541e-76	0	Laptm4b
Pole3	1.28347e-80	-1.25969	0.428	0.819	3.71218e-76	0	Pole3
Map2k3	1.386e-80	-1.17869	0.436	0.815	4.00872e-76	0	Map2k3
Cops2	1.43179e-80	-1.10493	0.192	0.672	4.14117e-76	0	Cops2
Acaa2	1.55305e-80	-1.22326	0.421	0.822	4.4919e-76	0	Acaa2
Selenos	1.65991e-80	-1.42175	0.513	0.865	4.80095e-76	0	Selenos
Jtb	1.71985e-80	-1.16794	0.311	0.755	4.97432e-76	0	Jtb
Gtf2f2	2.33892e-80	-1.16352	0.309	0.75	6.76485e-76	0	Gtf2f2
Chmp5	2.65782e-80	-1.24547	0.343	0.776	7.68721e-76	0	Chmp5
Dhx9	3.38064e-80	-1.20055	0.434	0.825	9.77783e-76	0	Dhx9
Capza1	3.47394e-80	-1.22239	0.34	0.762	1.00477e-75	0	Capza1
Rtn4	3.80984e-80	-1.20431	0.323	0.763	1.10192e-75	0	Rtn4
Serhl	3.9963e-80	-1.27247	0.689	0.935	1.15585e-75	0	Serhl
2210016F16Rik	4.94012e-80	-1.27545	0.36	0.774	1.42883e-75	0	2210016F16Rik
Sec61a1	4.98952e-80	-1.35346	0.517	0.853	1.44312e-75	0	Sec61a1
Ncbp2	5.67297e-80	-1.13754	0.306	0.751	1.64079e-75	0	Ncbp2
Oard1	5.97957e-80	-1.09913	0.317	0.756	1.72947e-75	0	Oard1
Gm43738	6.6593e-80	-1.53633	0.47	0.84	1.92607e-75	0	Gm43738
Seh1l	7.03344e-80	-1.10587	0.294	0.737	2.03428e-75	0	Seh1l
Top1	7.1268e-80	-1.38214	0.615	0.897	2.06129e-75	0	Top1
Sf3b1	7.49169e-80	-1.26813	0.7	0.914	2.16682e-75	0	Sf3b1
Ung	8.59662e-80	-1.24416	0.07	0.558	2.4864e-75	0	Ung
D8Ertd738e	8.59881e-80	-1.28793	0.651	0.905	2.48703e-75	0	D8Ertd738e
2025-09-07	8.78171e-80	-1.28801	0.381	0.786	2.53994e-75	0	2025-09-07
Vapb	1.00907e-79	-1.30735	0.33	0.754	2.91854e-75	0	Vapb
Ncbp1	1.01246e-79	-1.12528	0.27	0.733	2.92834e-75	0	Ncbp1
S100a6	1.01353e-79	-1.71819	0.917	0.993	2.93143e-75	0	S100a6
Perp	1.18212e-79	-1.48056	0.334	0.764	3.41905e-75	0	Perp
Rpf1	1.21798e-79	-1.16121	0.304	0.742	3.52275e-75	0	Rpf1
Pla2g16	1.2971e-79	-1.37427	0.404	0.812	3.75161e-75	0	Pla2g16
Tram1	1.39821e-79	-1.22429	0.266	0.716	4.04404e-75	0	Tram1
Mob1a	1.42844e-79	-1.14822	0.208	0.686	4.13147e-75	0	Mob1a
Hnrnpul2	1.57921e-79	-1.30676	0.555	0.859	4.56754e-75	0	Hnrnpul2
Mrpl36	1.64592e-79	-1.2393	0.262	0.722	4.7605e-75	0	Mrpl36
Ndufs1	1.7871e-79	-1.23889	0.508	0.85	5.16882e-75	0	Ndufs1
Ppif	1.92878e-79	-1.26642	0.319	0.75	5.57861e-75	0	Ppif
Snrpc	2.85759e-79	-1.25028	0.364	0.773	8.26501e-75	0	Snrpc
Nelfe	2.90746e-79	-1.12307	0.377	0.792	8.40925e-75	0	Nelfe
Mcmbp	2.91264e-79	-1.08586	0.226	0.698	8.42422e-75	0	Mcmbp
Adipor1	3.01907e-79	-1.14639	0.319	0.765	8.73205e-75	0	Adipor1
Gnas	3.06648e-79	-1.55193	0.666	0.924	8.86918e-75	0	Gnas
Tyms	3.11924e-79	-1.25438	0.366	0.777	9.02177e-75	0	Tyms
Acot7	3.17494e-79	-1.31006	0.44	0.818	9.18289e-75	0	Acot7
Lamp2	3.48952e-79	-1.13024	0.26	0.716	1.00927e-74	0	Lamp2
H2-Ab1	3.79038e-79	-1.75262	0.551	0.888	1.09629e-74	0	H2-Ab1
Pum2	4.65818e-79	-1.13441	0.357	0.776	1.34729e-74	0	Pum2
Pus1	4.74946e-79	-1.06542	0.364	0.785	1.37369e-74	0	Pus1
Cdk2ap1	4.8408e-79	-1.20214	0.221	0.684	1.40011e-74	0	Cdk2ap1
Mrps26	4.95039e-79	-1.24878	0.474	0.839	1.4318e-74	0	Mrps26
Cks1b	5.11983e-79	-1.28641	0.392	0.784	1.48081e-74	0	Cks1b
Uqcc2	5.33848e-79	-1.21976	0.451	0.822	1.54405e-74	0	Uqcc2
Vdr	5.85916e-79	-1.30715	0.545	0.877	1.69465e-74	0	Vdr
Rrp1	6.39781e-79	-1.22152	0.432	0.808	1.85044e-74	0	Rrp1
Chp1	6.76092e-79	-1.31148	0.266	0.716	1.95546e-74	0	Chp1
Ube2v2	7.31822e-79	-1.14444	0.3	0.732	2.11665e-74	0	Ube2v2
Dap3	8.2469e-79	-1.18776	0.489	0.846	2.38525e-74	0	Dap3
Nadk	8.50279e-79	-1.25262	0.345	0.771	2.45926e-74	0	Nadk
Tspan3	8.55616e-79	-1.28539	0.279	0.717	2.4747e-74	0	Tspan3
Tjp2	8.69827e-79	-1.25281	0.564	0.869	2.5158e-74	0	Tjp2
Pdxdc1	9.47644e-79	-1.25759	0.581	0.875	2.74087e-74	0	Pdxdc1
Cggbp1	9.71659e-79	-1.18418	0.289	0.727	2.81033e-74	0	Cggbp1
Zfp106	9.77636e-79	-1.15768	0.323	0.75	2.82762e-74	0	Zfp106
Nos1ap	1.00007e-78	-1.38846	0.391	0.791	2.8925e-74	0	Nos1ap
Nckap1	1.05616e-78	-1.16795	0.236	0.703	3.05474e-74	0	Nckap1
Polr2k	1.16601e-78	-1.15595	0.355	0.771	3.37244e-74	0	Polr2k
Cpox	1.24229e-78	-1.01397	0.175	0.659	3.59308e-74	0	Cpox
Eif2s1	1.32137e-78	-1.32604	0.257	0.71	3.82179e-74	0	Eif2s1
Itga6	1.34804e-78	-1.20614	0.534	0.858	3.89895e-74	0	Itga6
Pes1	1.36849e-78	-1.07816	0.306	0.745	3.95809e-74	0	Pes1
Rrp15	1.4143e-78	-1.11377	0.211	0.692	4.09057e-74	0	Rrp15
Lsm5	1.51887e-78	-1.18231	0.423	0.806	4.39302e-74	0	Lsm5
Vti1b	1.5588e-78	-1.23102	0.385	0.79	4.50851e-74	0	Vti1b
Ormdl2	1.59636e-78	-1.22592	0.315	0.745	4.61716e-74	0	Ormdl2
Bclaf1	1.70319e-78	-1.16597	0.581	0.87	4.92614e-74	0	Bclaf1
Cnot1	1.71654e-78	-1.14122	0.515	0.864	4.96475e-74	0	Cnot1
Gid8	1.75689e-78	-1.1035	0.302	0.749	5.08145e-74	0	Gid8
Crls1	1.7641e-78	-1.10569	0.208	0.674	5.1023e-74	0	Crls1
Cand1	1.93616e-78	-1.12168	0.366	0.775	5.59995e-74	0	Cand1
Mrps25	2.45428e-78	-1.18205	0.455	0.841	7.09851e-74	0	Mrps25
Rfk	2.50847e-78	-1.24006	0.292	0.729	7.25523e-74	0	Rfk
Acaa1a	2.60698e-78	-1.19225	0.528	0.869	7.54017e-74	0	Acaa1a
Rps6ka1	2.63504e-78	-1.29338	0.413	0.81	7.62132e-74	0	Rps6ka1
Pitpna	2.68912e-78	-1.35095	0.442	0.812	7.77773e-74	0	Pitpna
Sf1	2.75902e-78	-1.15165	0.472	0.832	7.97992e-74	0	Sf1
Slc44a1	2.77551e-78	-1.192	0.33	0.761	8.0276e-74	0	Slc44a1
Mia2	2.78472e-78	-1.19001	0.372	0.787	8.05424e-74	0	Mia2
Trim28	2.79594e-78	-1.12922	0.389	0.797	8.0867e-74	0	Trim28
Gsta3	2.9108e-78	-1.35489	0.232	0.689	8.41891e-74	0	Gsta3
Dctpp1	3.26723e-78	-1.17424	0.415	0.804	9.44981e-74	0	Dctpp1
Aig1	3.53325e-78	-1.22557	0.398	0.79	1.02192e-73	0	Aig1
Rad21	3.68694e-78	-1.4694	0.681	0.901	1.06637e-73	0	Rad21
Tmem45b	3.81905e-78	-1.29599	0.364	0.779	1.10458e-73	0	Tmem45b
Anxa7	3.85804e-78	-1.2288	0.402	0.807	1.11586e-73	0	Anxa7
Commd3	3.8826e-78	-1.15422	0.296	0.745	1.12296e-73	0	Commd3
Frg1	4.22632e-78	-1.2703	0.477	0.834	1.22238e-73	0	Frg1
Fam57a	4.32667e-78	-1.18601	0.183	0.653	1.2514e-73	0	Fam57a
Dad1	4.33232e-78	-1.36352	0.375	0.796	1.25304e-73	0	Dad1
Pcmt1	5.11637e-78	-1.16935	0.321	0.746	1.47981e-73	0	Pcmt1
Rps6ka3	5.78632e-78	-1.27193	0.332	0.764	1.67358e-73	0	Rps6ka3
Tor1aip2	6.44473e-78	-1.16927	0.298	0.748	1.86401e-73	0	Tor1aip2
Dera	6.6248e-78	-1.26061	0.364	0.779	1.91609e-73	0	Dera
Sbds	6.87177e-78	-1.2031	0.319	0.764	1.98752e-73	0	Sbds
Ubl3	7.74544e-78	-1.18038	0.394	0.785	2.24021e-73	0	Ubl3
Usp10	7.76519e-78	-1.17102	0.385	0.783	2.24593e-73	0	Usp10
Ptms	8.35108e-78	-1.28591	0.745	0.939	2.41538e-73	0	Ptms
Dsp	9.21842e-78	-1.27905	0.491	0.842	2.66624e-73	0	Dsp
Wdr1	9.54864e-78	-1.24751	0.438	0.814	2.76175e-73	0	Wdr1
Hsd17b10	9.86643e-78	-1.22356	0.353	0.788	2.85367e-73	0	Hsd17b10
Rbm39	9.87104e-78	-1.19765	0.766	0.957	2.855e-73	0	Rbm39
Sec23b	1.13939e-77	-1.21757	0.392	0.792	3.29546e-73	0	Sec23b
Cept1	1.15417e-77	-1.21299	0.355	0.771	3.33819e-73	0	Cept1
Thrap3	1.22877e-77	-1.21969	0.413	0.796	3.55398e-73	0	Thrap3
Trim27	1.2864e-77	-1.05312	0.189	0.672	3.72064e-73	0	Trim27
Timm10b	1.43789e-77	-1.18557	0.425	0.805	4.1588e-73	0	Timm10b
Glul	1.62771e-77	-1.59319	0.374	0.777	4.70781e-73	0	Glul
Mdp1	1.64137e-77	-1.21379	0.468	0.833	4.74734e-73	0	Mdp1
Picalm	1.79133e-77	-1.16958	0.379	0.785	5.18108e-73	0	Picalm
Cmc1	1.80668e-77	-1.16425	0.347	0.773	5.22546e-73	0	Cmc1
Dsg2	1.87361e-77	-1.35126	0.479	0.836	5.41904e-73	0	Dsg2
Sra1	2.01747e-77	-1.31012	0.408	0.803	5.83511e-73	0	Sra1
Slc5a1	2.23781e-77	-1.26817	0.509	0.834	6.47243e-73	0	Slc5a1
Fam103a1	2.72252e-77	-1.15189	0.219	0.686	7.87434e-73	0	Fam103a1
AC154200.1	2.91777e-77	-1.1917	0.291	0.716	8.43907e-73	0	AC154200.1
Maea	3.19591e-77	-1.20851	0.338	0.749	9.24352e-73	0	Maea
Cdc42se1	3.28825e-77	-1.16985	0.358	0.772	9.51061e-73	0	Cdc42se1
Gatad1	3.31351e-77	-1.15836	0.279	0.719	9.58366e-73	0	Gatad1
Cttn	3.33702e-77	-1.19433	0.264	0.723	9.65167e-73	0	Cttn
Orc6	3.62121e-77	-1.0748	0.157	0.628	1.04736e-72	0	Orc6
Emc2	4.06426e-77	-1.24073	0.245	0.695	1.17551e-72	0	Emc2
Shisa5	4.18179e-77	-1.32703	0.434	0.82	1.2095e-72	0	Shisa5
Mat2b	4.36013e-77	-1.21251	0.291	0.716	1.26108e-72	0	Mat2b
Usp50	4.89509e-77	-1.07591	0.404	0.805	1.41581e-72	0	Usp50
Gusb	5.21154e-77	-1.08966	0.2	0.673	1.50733e-72	0	Gusb
Pigx	5.46834e-77	-1.17656	0.232	0.693	1.58161e-72	0	Pigx
Wdr61	5.90436e-77	-1.18575	0.285	0.73	1.70772e-72	0	Wdr61
Smim6	5.91606e-77	-1.35549	0.366	0.759	1.7111e-72	0	Smim6
Exosc3	6.22643e-77	-1.07001	0.274	0.713	1.80087e-72	0	Exosc3
Ckap4	6.28684e-77	-1.40381	0.357	0.767	1.81834e-72	0	Ckap4
Slc35b1	6.95945e-77	-1.32455	0.419	0.79	2.01288e-72	0	Slc35b1
Emd	6.976e-77	-1.1848	0.383	0.782	2.01767e-72	0	Emd
Exosc9	7.47178e-77	-1.11493	0.287	0.735	2.16106e-72	0	Exosc9
Ube2m	8.57537e-77	-1.15755	0.434	0.803	2.48025e-72	0	Ube2m
Krr1	9.04612e-77	-1.10278	0.226	0.68	2.61641e-72	0	Krr1
Galnt1	1.07411e-76	-1.12684	0.234	0.697	3.10663e-72	0	Galnt1
Abcf1	1.09414e-76	-1.16251	0.685	0.923	3.16457e-72	0	Abcf1
Letm1	1.10852e-76	-1.30538	0.564	0.882	3.20617e-72	0	Letm1
Esrra	1.12815e-76	-1.26944	0.581	0.877	3.26294e-72	0	Esrra
Rcc1	1.14394e-76	-1.19134	0.574	0.883	3.3086e-72	0	Rcc1
Mrpl34	1.20211e-76	-1.30534	0.289	0.729	3.47687e-72	0	Mrpl34
Ubqln2	1.24688e-76	-1.06896	0.185	0.659	3.60634e-72	0	Ubqln2
Sh2d4a	1.31401e-76	-1.23319	0.44	0.819	3.80052e-72	0	Sh2d4a
Tsr1	1.58358e-76	-1.19889	0.308	0.736	4.58019e-72	0	Tsr1
Grsf1	1.6678e-76	-1.05687	0.202	0.666	4.82377e-72	0	Grsf1
Got1	1.70775e-76	-1.29001	0.308	0.727	4.93931e-72	0	Got1
Tmed4	2.07012e-76	-1.02939	0.208	0.672	5.98741e-72	0	Tmed4
Lta4h	2.12924e-76	-1.16003	0.345	0.766	6.15839e-72	0	Lta4h
D17Wsu92e	3.13399e-76	-1.07113	0.44	0.817	9.06445e-72	0	D17Wsu92e
Gstm2	3.17547e-76	-1.16723	0.315	0.743	9.1844e-72	0	Gstm2
Dcaf13	3.26113e-76	-1.16846	0.398	0.792	9.43218e-72	0	Dcaf13
Slc31a1	3.37634e-76	-1.13548	0.221	0.691	9.76539e-72	0	Slc31a1
Tapbp	3.59527e-76	-1.14513	0.423	0.824	1.03986e-71	0	Tapbp
Ndufv3	4.30986e-76	-1.39188	0.625	0.905	1.24654e-71	0	Ndufv3
Ryk	4.38453e-76	-1.13193	0.304	0.733	1.26814e-71	0	Ryk
Cpsf6	4.43558e-76	-1.10792	0.408	0.797	1.2829e-71	0	Cpsf6
Ndufb4	4.56152e-76	-1.33247	0.458	0.822	1.31933e-71	0	Ndufb4
Nop16	4.71794e-76	-1.13186	0.275	0.71	1.36457e-71	0	Nop16
Ltv1	4.88066e-76	-1.06835	0.185	0.648	1.41163e-71	0	Ltv1
Krtcap3	7.66748e-76	-1.20929	0.679	0.91	2.21767e-71	0	Krtcap3
Minpp1	7.98737e-76	-1.03261	0.234	0.694	2.31019e-71	0	Minpp1
Ccdc124	8.06893e-76	-1.2341	0.419	0.792	2.33378e-71	0	Ccdc124
Ccz1	8.25886e-76	-1.21557	0.362	0.781	2.38871e-71	0	Ccz1
Gnl1	8.99761e-76	-1.04301	0.351	0.768	2.60238e-71	0	Gnl1
Slc1a5	9.2236e-76	-1.08276	0.432	0.821	2.66774e-71	0	Slc1a5
Srebf2	9.52364e-76	-1.17932	0.513	0.85	2.75452e-71	0	Srebf2
Wars	9.59676e-76	-1.3247	0.411	0.796	2.77567e-71	0	Wars
Naa20	1.01062e-75	-1.23816	0.37	0.774	2.92302e-71	0	Naa20
Pno1	1.28247e-75	-1.13544	0.172	0.639	3.7093e-71	0	Pno1
Pls1	1.29381e-75	-1.23097	0.366	0.775	3.74209e-71	0	Pls1
Impad1	1.31838e-75	-1.30718	0.334	0.741	3.81316e-71	0	Impad1
Aasdhppt	1.44635e-75	-1.00701	0.211	0.679	4.18328e-71	0	Aasdhppt
Sh3bgrl2	1.77532e-75	-1.20547	0.285	0.719	5.13477e-71	0	Sh3bgrl2
Sys1	1.77645e-75	-1.24162	0.477	0.819	5.13804e-71	0	Sys1
Gfm1	1.80471e-75	-1.10798	0.357	0.777	5.21976e-71	0	Gfm1
Zcchc17	2.14104e-75	-1.18175	0.377	0.77	6.19252e-71	0	Zcchc17
Cnih4	2.5863e-75	-1.32387	0.281	0.711	7.48036e-71	0	Cnih4
Nipsnap1	2.85705e-75	-1.10417	0.311	0.745	8.26346e-71	0	Nipsnap1
Scaf11	2.88971e-75	-1.14647	0.394	0.784	8.35792e-71	0	Scaf11
Puf60	2.95966e-75	-1.1902	0.568	0.867	8.56023e-71	0	Puf60
Bpgm	2.98317e-75	-1.30149	0.325	0.741	8.62822e-71	0	Bpgm
Med14	3.19195e-75	-1.10896	0.287	0.729	9.23208e-71	0	Med14
Polr2g	3.20358e-75	-1.08764	0.311	0.738	9.2657e-71	0	Polr2g
Ube2e3	3.51377e-75	-1.03134	0.211	0.673	1.01629e-70	0	Ube2e3
H2afj	3.73054e-75	-1.19819	0.715	0.946	1.07898e-70	0	H2afj
Dmac1	3.73137e-75	-1.00944	0.243	0.699	1.07922e-70	0	Dmac1
Utp3	4.22535e-75	-1.19056	0.519	0.839	1.2221e-70	0	Utp3
Cox10	4.26623e-75	-1.2051	0.396	0.784	1.23392e-70	0	Cox10
Brd7	4.43483e-75	-1.14343	0.321	0.749	1.28269e-70	0	Brd7
Sat1	4.5857e-75	-1.62805	0.491	0.823	1.32632e-70	0	Sat1
Ywhag	4.62726e-75	-1.16966	0.272	0.704	1.33834e-70	0	Ywhag
Rnf130	4.88133e-75	-1.11203	0.225	0.684	1.41183e-70	0	Rnf130
1500011K16Rik	5.29348e-75	-1.15307	0.449	0.81	1.53103e-70	0	1500011K16Rik
Mlf2	5.47261e-75	-1.18653	0.343	0.747	1.58284e-70	0	Mlf2
Rexo2	5.63716e-75	-1.15811	0.277	0.72	1.63043e-70	0	Rexo2
Lamtor5	6.64605e-75	-1.17946	0.236	0.686	1.92224e-70	0	Lamtor5
Atl2	7.06362e-75	-1.18017	0.332	0.741	2.04301e-70	0	Atl2
Map2k2	7.15892e-75	-1.22563	0.591	0.881	2.07058e-70	0	Map2k2
Ankhd1	7.70533e-75	-1.38511	0.613	0.899	2.22861e-70	0	Ankhd1
Mrps33	7.78684e-75	-1.19087	0.342	0.752	2.25219e-70	0	Mrps33
Degs1	7.89236e-75	-1.02489	0.191	0.651	2.28271e-70	0	Degs1
Nptn	8.78744e-75	-1.08683	0.328	0.739	2.54159e-70	0	Nptn
Cd47	1.04088e-74	-1.35214	0.4	0.781	3.01055e-70	0	Cd47
Epb41l4b	1.09682e-74	-1.12649	0.326	0.753	3.17234e-70	0	Epb41l4b
Atp13a3	1.10736e-74	-1.12707	0.285	0.727	3.20282e-70	0	Atp13a3
Alkbh5	1.19768e-74	-1.15434	0.283	0.71	3.46405e-70	0	Alkbh5
Tnpo1	1.21919e-74	-1.04215	0.238	0.697	3.52626e-70	0	Tnpo1
Srpr	1.22535e-74	-1.09441	0.2	0.668	3.54407e-70	0	Srpr
Lbhd1	1.32764e-74	-1.18052	0.262	0.703	3.83993e-70	0	Lbhd1
Zdhhc5	1.36552e-74	-1.13353	0.319	0.743	3.94951e-70	0	Zdhhc5
Ndufaf8	1.66496e-74	-1.18395	0.523	0.86	4.81555e-70	0	Ndufaf8
Dnaja3	1.80341e-74	-1.1258	0.33	0.739	5.21601e-70	0	Dnaja3
Dnajc21	1.82316e-74	-1.16191	0.213	0.684	5.27314e-70	0	Dnajc21
Thap4	1.86979e-74	-1.1642	0.411	0.802	5.40799e-70	0	Thap4
Mboat1	1.96944e-74	-1.41183	0.398	0.788	5.69621e-70	0	Mboat1
Dynlt3	2.36897e-74	-1.1394	0.174	0.645	6.85176e-70	0	Dynlt3
Ctsc	2.81108e-74	-1.4722	0.383	0.779	8.1305e-70	0	Ctsc
Tprgl	3.05207e-74	-1.12763	0.311	0.747	8.82751e-70	0	Tprgl
Derl1	3.14872e-74	-1.22691	0.3	0.725	9.10704e-70	0	Derl1
Erp44	3.26352e-74	-1.20762	0.417	0.789	9.43909e-70	0	Erp44
Hmgcs2	3.5158e-74	-1.50338	0.828	0.961	1.01687e-69	0	Hmgcs2
Fasn	3.52373e-74	-1.10569	0.4	0.795	1.01917e-69	0	Fasn
Gcsh	3.58478e-74	-1.14447	0.285	0.727	1.03683e-69	0	Gcsh
Ap1ar	3.90351e-74	-1.10868	0.3	0.72	1.12901e-69	0	Ap1ar
Fkbp5	4.0237e-74	-1.24908	0.377	0.784	1.16377e-69	0	Fkbp5
Sqle	4.33601e-74	-1.22647	0.47	0.835	1.2541e-69	0	Sqle
E2f8	4.424e-74	-1.19532	0.266	0.698	1.27955e-69	0	E2f8
Psme3	4.48519e-74	-1.16207	0.255	0.694	1.29725e-69	0	Psme3
Lsr	5.02465e-74	-1.29154	0.326	0.759	1.45328e-69	0	Lsr
Adam10	5.31468e-74	-1.15297	0.264	0.705	1.53716e-69	0	Adam10
Rad23a	5.88518e-74	-1.17571	0.411	0.793	1.70217e-69	0	Rad23a
Ndufaf2	5.89065e-74	-1.20984	0.485	0.818	1.70375e-69	0	Ndufaf2
Lypla1	9.74036e-74	-1.16024	0.258	0.697	2.8172e-69	0	Lypla1
Ifrd2	9.87823e-74	-1.0314	0.23	0.685	2.85708e-69	0	Ifrd2
Smc3	1.01165e-73	-1.16888	0.381	0.781	2.92599e-69	0	Smc3
Nsd2	1.02272e-73	-1.05828	0.292	0.725	2.95802e-69	0	Nsd2
Lrpprc	1.04576e-73	-1.14954	0.57	0.876	3.02465e-69	0	Lrpprc
Dram2	1.09384e-73	-1.19322	0.313	0.735	3.16371e-69	0	Dram2
Ifitm2	1.24206e-73	-1.26945	0.309	0.736	3.59241e-69	0	Ifitm2
Comt	1.25003e-73	-1.17185	0.396	0.796	3.61547e-69	0	Comt
Sf3b3	1.27265e-73	-1.04876	0.457	0.823	3.68089e-69	0	Sf3b3
Akr7a5	1.53192e-73	-1.05947	0.451	0.818	4.43077e-69	0	Akr7a5
Emc10	1.53804e-73	-1.0661	0.415	0.795	4.44847e-69	0	Emc10
Mecr	1.58156e-73	-1.11536	0.413	0.786	4.57435e-69	0	Mecr
Slc25a1	1.76578e-73	-1.14341	0.362	0.759	5.10716e-69	0	Slc25a1
Galnt7	1.78705e-73	-1.22295	0.285	0.712	5.16869e-69	0	Galnt7
Chtf8	2.06807e-73	-1.05658	0.304	0.723	5.98149e-69	0	Chtf8
Tpm4	2.1109e-73	-1.22223	0.268	0.699	6.10537e-69	0	Tpm4
Chmp1a	2.13122e-73	-1.26205	0.387	0.773	6.16412e-69	0	Chmp1a
Psme4	2.146e-73	-1.16602	0.375	0.764	6.20687e-69	0	Psme4
Kctd5	2.66722e-73	-1.1348	0.298	0.715	7.71439e-69	0	Kctd5
Gm49336	2.82054e-73	-1.05275	0.262	0.698	8.15784e-69	0	Gm49336
Hars	2.95199e-73	-1.0936	0.357	0.755	8.53803e-69	0	Hars
Qars	3.15014e-73	-1.18379	0.381	0.777	9.11114e-69	0	Qars
Hdac2	3.23109e-73	-1.10249	0.268	0.705	9.34529e-69	0	Hdac2
Tmprss2	3.57957e-73	-1.47595	0.547	0.845	1.03532e-68	0	Tmprss2
Gpat4	3.6844e-73	-1.07826	0.287	0.727	1.06564e-68	0	Gpat4
Tab2	3.84282e-73	-1.10258	0.381	0.775	1.11146e-68	0	Tab2
Zranb2	3.845e-73	-1.1147	0.317	0.73	1.11209e-68	0	Zranb2
Atad3a	3.85191e-73	-1.05065	0.396	0.79	1.11409e-68	0	Atad3a
Mrps15	3.93797e-73	-1.12618	0.472	0.806	1.13898e-68	0	Mrps15
Pfdn1	4.13133e-73	-1.19969	0.511	0.849	1.19491e-68	0	Pfdn1
Anxa11	4.69121e-73	-1.15894	0.321	0.744	1.35684e-68	0	Anxa11
Rbm14	4.73759e-73	-0.995737	0.3	0.73	1.37025e-68	0	Rbm14
Dhcr24	4.78467e-73	-1.11342	0.396	0.796	1.38387e-68	0	Dhcr24
Msmo1	4.81985e-73	-1.51306	0.445	0.801	1.39404e-68	0	Msmo1
Akap1	4.85677e-73	-1.12074	0.321	0.728	1.40472e-68	0	Akap1
Tmem11	5.02023e-73	-1.12162	0.294	0.721	1.452e-68	0	Tmem11
Dpp3	5.3602e-73	-1.16014	0.355	0.764	1.55033e-68	0	Dpp3
Timm9	5.42551e-73	-1.11765	0.266	0.702	1.56922e-68	0	Timm9
H2-Eb1	6.03166e-73	-1.60585	0.342	0.749	1.74454e-68	0	H2-Eb1
Hdac1	6.61139e-73	-1.30893	0.392	0.772	1.91221e-68	0	Hdac1
Hp1bp3	6.75466e-73	-1.1869	0.615	0.893	1.95365e-68	0	Hp1bp3
Cstb	7.72896e-73	-1.13386	0.292	0.73	2.23545e-68	0	Cstb
Sec63	7.92878e-73	-1.12164	0.347	0.762	2.29324e-68	0	Sec63
Gpa33	7.95472e-73	-1.29684	0.343	0.757	2.30074e-68	0	Gpa33
Epsti1	8.03132e-73	-1.20397	0.34	0.744	2.3229e-68	0	Epsti1
Mrps10	9.07528e-73	-1.16838	0.275	0.71	2.62484e-68	0	Mrps10
Rnaset2b	9.22258e-73	-1.21063	0.315	0.74	2.66745e-68	0	Rnaset2b
Exosc8	9.29734e-73	-1.16726	0.398	0.777	2.68907e-68	0	Exosc8
Tpm3-rs7	9.3211e-73	-1.02237	0.204	0.66	2.69594e-68	0	Tpm3-rs7
Ccdc34	9.86706e-73	-1.27004	0.847	0.961	2.85385e-68	0	Ccdc34
Mrpl50	1.00225e-72	-1.12516	0.242	0.68	2.8988e-68	0	Mrpl50
Eif2b1	1.02693e-72	-1.09673	0.274	0.701	2.97018e-68	0	Eif2b1
Carhsp1	1.03157e-72	-1.1806	0.379	0.772	2.98361e-68	0	Carhsp1
Actn1	1.13688e-72	-1.13723	0.475	0.81	3.2882e-68	0	Actn1
Drg1	1.23112e-72	-1.05888	0.262	0.698	3.56077e-68	0	Drg1
Ptgfrn	1.30941e-72	-1.07934	0.317	0.731	3.78721e-68	0	Ptgfrn
Cd320	1.3337e-72	-1.04375	0.225	0.673	3.85747e-68	0	Cd320
Aph1a	1.46937e-72	-1.22931	0.311	0.724	4.24986e-68	0	Aph1a
Ash2l	1.76914e-72	-1.07793	0.325	0.734	5.11687e-68	0	Ash2l
Dpm3	1.87454e-72	-1.12504	0.391	0.785	5.42172e-68	0	Dpm3
Ss18l2	1.91082e-72	-1.04964	0.268	0.705	5.52665e-68	0	Ss18l2
Vps36	2.0449e-72	-1.20542	0.415	0.787	5.91446e-68	0	Vps36
Actl6a	2.2062e-72	-1.12735	0.283	0.712	6.38098e-68	0	Actl6a
Ccl28	2.23087e-72	-1.32792	0.281	0.699	6.45235e-68	0	Ccl28
Mettl1	2.24484e-72	-1.11333	0.398	0.79	6.49274e-68	0	Mettl1
Synj2bp	2.26422e-72	-1.1061	0.257	0.7	6.54882e-68	0	Synj2bp
Eprs	2.26447e-72	-1.23007	0.589	0.87	6.54952e-68	0	Eprs
Arpc1a	2.43049e-72	-1.10788	0.362	0.777	7.0297e-68	0	Arpc1a
Nxf1	2.57529e-72	-1.09437	0.5	0.82	7.4485e-68	0	Nxf1
Micu2	2.58351e-72	-1.1557	0.362	0.766	7.47228e-68	0	Micu2
Smc6	2.61157e-72	-1.15526	0.332	0.745	7.55345e-68	0	Smc6
Prmt5	2.77247e-72	-1.0699	0.33	0.763	8.01883e-68	0	Prmt5
Tpr	2.77541e-72	-1.14663	0.585	0.871	8.02732e-68	0	Tpr
Bex3	2.84491e-72	-1.10823	0.306	0.734	8.22834e-68	0	Bex3
Aldoa	2.88602e-72	-1.59482	0.521	0.857	8.34724e-68	0	Aldoa
Tmod3	2.89772e-72	-1.1654	0.247	0.68	8.38109e-68	0	Tmod3
Atox1	3.26782e-72	-1.18798	0.557	0.858	9.45152e-68	0	Atox1
Dhfr	3.49983e-72	-1.14099	0.236	0.675	1.01226e-67	0	Dhfr
Rpl7a-ps5	3.7923e-72	-1.19194	0.368	0.756	1.09685e-67	0	Rpl7a-ps5
1110059E24Rik	3.85979e-72	-1.10827	0.275	0.71	1.11637e-67	0	1110059E24Rik
Rcc2	3.86811e-72	-1.06819	0.36	0.753	1.11877e-67	0	Rcc2
Tnks2	4.06598e-72	-1.103	0.351	0.75	1.176e-67	0	Tnks2
Fdps	4.07802e-72	-1.47794	0.5	0.823	1.17949e-67	0	Fdps
Hnrnpr	4.2992e-72	-1.127	0.317	0.736	1.24346e-67	0	Hnrnpr
Gstt2	4.4527e-72	-1.07934	0.44	0.811	1.28785e-67	0	Gstt2
Msh2	5.44853e-72	-1.12158	0.268	0.705	1.57588e-67	0	Msh2
Actr10	6.27339e-72	-1.10213	0.281	0.704	1.81445e-67	0	Actr10
Me2	6.52775e-72	-1.19337	0.34	0.747	1.88802e-67	0	Me2
Pnn	6.68139e-72	-1.11779	0.464	0.827	1.93246e-67	0	Pnn
Yrdc	6.90905e-72	-1.08441	0.319	0.729	1.99831e-67	0	Yrdc
Cebpz	6.98353e-72	-1.13629	0.319	0.74	2.01985e-67	0	Cebpz
Yars	7.10949e-72	-1.16533	0.328	0.741	2.05628e-67	0	Yars
Med8	7.37772e-72	-1.08445	0.323	0.742	2.13386e-67	0	Med8
Stx7	7.85516e-72	-1.12968	0.255	0.692	2.27195e-67	0	Stx7
Snx2	7.89254e-72	-1.07463	0.302	0.737	2.28276e-67	0	Snx2
Cdc42se2	8.45758e-72	-1.0252	0.272	0.711	2.44619e-67	0	Cdc42se2
App	9.27396e-72	-1.17235	0.379	0.77	2.68231e-67	0	App
Acadm	9.48109e-72	-1.21881	0.315	0.729	2.74222e-67	0	Acadm
Commd1	9.60923e-72	-1.17114	0.383	0.781	2.77928e-67	0	Commd1
Mrps18b	9.69704e-72	-1.11032	0.308	0.735	2.80467e-67	0	Mrps18b
Gna11	9.88701e-72	-1.25792	0.443	0.823	2.85962e-67	0	Gna11
Nlrp4e	9.95969e-72	-1.63239	0.645	0.918	2.88064e-67	0	Nlrp4e
Ubc	1.03082e-71	-1.63074	0.864	0.971	2.98143e-67	0	Ubc
Xrn2	1.27042e-71	-1.11001	0.385	0.783	3.67442e-67	0	Xrn2
Hnrnpul1	1.28619e-71	-1.10851	0.394	0.775	3.72006e-67	0	Hnrnpul1
Eif5b	1.29522e-71	-1.18283	0.815	0.958	3.74617e-67	0	Eif5b
Gm10282	1.33923e-71	-1.08997	0.296	0.716	3.87347e-67	0	Gm10282
Elf1	1.49445e-71	-1.23542	0.46	0.813	4.32241e-67	0	Elf1
Hsbp1	1.63788e-71	-1.20911	0.27	0.698	4.73725e-67	0	Hsbp1
Ptp4a1	1.68314e-71	-1.24374	0.372	0.775	4.86814e-67	0	Ptp4a1
Rpe	1.80065e-71	-1.07547	0.208	0.649	5.20803e-67	0	Rpe
Sfn	1.80144e-71	-1.42881	0.625	0.896	5.21032e-67	0	Sfn
Slc25a4	1.83565e-71	-1.30862	0.228	0.671	5.30926e-67	0	Slc25a4
Cth	1.88996e-71	-1.07085	0.251	0.684	5.46634e-67	0	Cth
Noxo1	2.75242e-71	-1.22986	0.523	0.846	7.96082e-67	0	Noxo1
Fam20b	2.84164e-71	-1.15719	0.311	0.736	8.21886e-67	0	Fam20b
Plscr1	3.18177e-71	-1.34885	0.409	0.778	9.20264e-67	0	Plscr1
Hsd17b11	3.38229e-71	-1.1973	0.37	0.776	9.78259e-67	0	Hsd17b11
Ahcyl1	3.42627e-71	-1.15595	0.291	0.695	9.90979e-67	0	Ahcyl1
Ddx46	3.48065e-71	-1.1439	0.425	0.79	1.00671e-66	0	Ddx46
Timm44	3.64039e-71	-1.14096	0.43	0.81	1.05291e-66	0	Timm44
Dbt	3.66954e-71	-1.08207	0.185	0.645	1.06134e-66	0	Dbt
Stx3	3.83662e-71	-1.08407	0.242	0.683	1.10966e-66	0	Stx3
Mycbp	3.91602e-71	-1.08765	0.253	0.693	1.13263e-66	0	Mycbp
Smim15	4.11279e-71	-1.20774	0.332	0.737	1.18954e-66	0	Smim15
Mrpl3	4.27838e-71	-1.14601	0.264	0.695	1.23744e-66	0	Mrpl3
Tsnax	4.29856e-71	-1.04102	0.236	0.679	1.24327e-66	0	Tsnax
Pin1	4.3525e-71	-1.13544	0.245	0.677	1.25887e-66	0	Pin1
Adh5	5.09522e-71	-1.19337	0.277	0.716	1.47369e-66	0	Adh5
Mcm2	5.34624e-71	-1.03875	0.155	0.601	1.54629e-66	0	Mcm2
Anapc13	5.387e-71	-1.2493	0.483	0.823	1.55808e-66	0	Anapc13
Mrpl44	5.3953e-71	-1.05219	0.223	0.658	1.56048e-66	0	Mrpl44
Gm12355	5.68851e-71	-1.05245	0.234	0.675	1.64529e-66	0	Gm12355
Max	5.93447e-71	-1.11812	0.306	0.723	1.71643e-66	0	Max
Cela1	6.44587e-71	-1.15234	0.277	0.703	1.86434e-66	0	Cela1
Taf15	6.4769e-71	-1.07708	0.564	0.851	1.87331e-66	0	Taf15
Azi2	6.48845e-71	-1.14444	0.317	0.738	1.87665e-66	0	Azi2
Paqr4	6.58637e-71	-1.23151	0.417	0.808	1.90498e-66	0	Paqr4
Fip1l1	6.83847e-71	-1.04437	0.34	0.75	1.97789e-66	0	Fip1l1
Dhrs4	7.00451e-71	-1.1133	0.3	0.72	2.02592e-66	0	Dhrs4
Atp6ap1	7.53867e-71	-1.06519	0.3	0.718	2.18041e-66	0	Atp6ap1
Ube2z	8.03407e-71	-1.11169	0.304	0.711	2.3237e-66	0	Ube2z
Keap1	8.20495e-71	-1.20074	0.487	0.821	2.37312e-66	0	Keap1
Xpnpep1	8.31418e-71	-1.0776	0.243	0.672	2.40471e-66	0	Xpnpep1
Ostf1	8.40484e-71	-1.23772	0.325	0.733	2.43093e-66	0	Ostf1
Mcts1	8.70005e-71	-1.02484	0.317	0.734	2.51631e-66	0	Mcts1
Rpf2	9.35201e-71	-1.08581	0.272	0.7	2.70488e-66	0	Rpf2
Pmvk	9.53816e-71	-1.15646	0.387	0.772	2.75872e-66	0	Pmvk
Aqp4	9.61253e-71	-1.82778	0.319	0.738	2.78023e-66	0	Aqp4
Nox1	9.69867e-71	-1.29534	0.172	0.618	2.80515e-66	0	Nox1
Ppp1r14d	9.78611e-71	-1.27732	0.502	0.842	2.83044e-66	0	Ppp1r14d
Msl3	1.11718e-70	-1.04183	0.209	0.648	3.23121e-66	0	Msl3
Ibtk	1.12701e-70	-1.05815	0.3	0.718	3.25965e-66	0	Ibtk
Snhg6	1.1343e-70	-1.09242	0.372	0.753	3.28075e-66	0	Snhg6
U2surp	1.15757e-70	-1.14162	0.474	0.822	3.34803e-66	0	U2surp
Acsl3	1.185e-70	-1.10969	0.37	0.762	3.42737e-66	0	Acsl3
2900097C17Rik	1.20122e-70	-1.05794	0.377	0.78	3.4743e-66	0	2900097C17Rik
Trap1	1.36206e-70	-1.14772	0.387	0.765	3.93949e-66	0	Trap1
Mrpl32	1.49642e-70	-1.07549	0.317	0.721	4.3281e-66	0	Mrpl32
Akt1	1.66399e-70	-1.22676	0.268	0.695	4.81275e-66	0	Akt1
Rbm47	1.75833e-70	-1.15565	0.625	0.887	5.08563e-66	0	Rbm47
Zdhhc3	1.848e-70	-1.10934	0.323	0.73	5.34498e-66	0	Zdhhc3
Fastkd2	2.01629e-70	-1.02163	0.264	0.7	5.83172e-66	0	Fastkd2
Trnt1	2.19254e-70	-0.97526	0.196	0.649	6.34149e-66	0	Trnt1
Pttg1	2.37541e-70	-1.13054	0.374	0.765	6.87041e-66	0	Pttg1
Stat1	2.66952e-70	-1.29735	0.657	0.887	7.72105e-66	0	Stat1
Tdg	2.72554e-70	-1.07797	0.257	0.68	7.88309e-66	0	Tdg
Smn1	3.33671e-70	-1.06718	0.304	0.728	9.65078e-66	0	Smn1
Arf6	3.35042e-70	-1.15426	0.417	0.784	9.69041e-66	0	Arf6
Srebf1	3.69879e-70	-1.06809	0.468	0.816	1.0698e-65	0	Srebf1
Prpf38a	4.32075e-70	-1.09299	0.242	0.671	1.24969e-65	0	Prpf38a
Cmtm6	4.63984e-70	-1.07346	0.258	0.692	1.34198e-65	0	Cmtm6
Dnajc11	5.04398e-70	-1.07253	0.377	0.765	1.45887e-65	0	Dnajc11
Nlrp6	5.64243e-70	-1.15967	0.591	0.881	1.63196e-65	0	Nlrp6
Gmfb	5.67533e-70	-1.04772	0.257	0.686	1.64148e-65	0	Gmfb
Cop1	5.94119e-70	-1.05451	0.236	0.671	1.71837e-65	0	Cop1
Bcl10	6.46382e-70	-1.0998	0.221	0.662	1.86953e-65	0	Bcl10
Rnf186	8.19126e-70	-1.23953	0.566	0.856	2.36916e-65	0	Rnf186
Egln2	8.35386e-70	-1.04592	0.383	0.774	2.41619e-65	0	Egln2
Elavl1	8.36524e-70	-1.02315	0.343	0.745	2.41948e-65	0	Elavl1
Bet1	8.6048e-70	-1.03034	0.196	0.643	2.48877e-65	0	Bet1
Tspan13	9.25411e-70	-1.16472	0.238	0.668	2.67657e-65	0	Tspan13
Foxa1	9.6739e-70	-1.04122	0.264	0.688	2.79798e-65	0	Foxa1
Poc1b	9.75818e-70	-1.01323	0.17	0.625	2.82236e-65	0	Poc1b
Abcd3	9.96909e-70	-1.25697	0.392	0.77	2.88336e-65	0	Abcd3
Arl6ip4	1.04231e-69	-1.10495	0.428	0.796	3.01468e-65	0	Arl6ip4
Aebp2	1.04604e-69	-0.942298	0.204	0.652	3.02545e-65	0	Aebp2
Tial1	1.10882e-69	-1.01617	0.385	0.761	3.20704e-65	0	Tial1
Tiprl	1.21446e-69	-1.07448	0.255	0.682	3.5126e-65	0	Tiprl
Gm6563	1.24483e-69	-0.932458	0.189	0.643	3.60043e-65	0	Gm6563
H2-Aa	1.27732e-69	-1.65725	0.387	0.767	3.69439e-65	0	H2-Aa
Aldh9a1	1.30296e-69	-1.17136	0.281	0.697	3.76855e-65	0	Aldh9a1
Atad1	1.30665e-69	-1.02826	0.277	0.7	3.77924e-65	0	Atad1
Fuom	1.42375e-69	-1.04755	0.291	0.729	4.11792e-65	0	Fuom
Timm22	1.42882e-69	-1.10716	0.302	0.715	4.13257e-65	0	Timm22
Ier2	1.43393e-69	-1.32721	0.809	0.96	4.14736e-65	0	Ier2
Bax	1.46953e-69	-1.04584	0.272	0.697	4.25033e-65	0	Bax
Ddx6	1.51401e-69	-1.10937	0.434	0.8	4.37898e-65	0	Ddx6
Ddx54	1.58795e-69	-1.04548	0.462	0.828	4.59282e-65	0	Ddx54
Mrpl35	1.75037e-69	-1.19286	0.358	0.755	5.06259e-65	0	Mrpl35
Mkrn1	2.00492e-69	-1.29643	0.436	0.805	5.79883e-65	0	Mkrn1
Psmg3	2.12068e-69	-0.99736	0.364	0.753	6.13363e-65	0	Psmg3
Setd3	2.1416e-69	-1.17179	0.406	0.774	6.19416e-65	0	Setd3
Ppih	2.25371e-69	-1.10981	0.277	0.704	6.5184e-65	0	Ppih
Tnfaip1	2.31487e-69	-1.22526	0.419	0.775	6.6953e-65	0	Tnfaip1
Cinp	2.37183e-69	-0.977328	0.228	0.661	6.86005e-65	0	Cinp
Papss1	2.431e-69	-1.08513	0.264	0.702	7.03117e-65	0	Papss1
Snx3	2.50346e-69	-1.2137	0.315	0.721	7.24075e-65	0	Snx3
Cpd	2.61432e-69	-1.14625	0.311	0.722	7.56139e-65	0	Cpd
Lmna	2.63172e-69	-1.29036	0.687	0.909	7.61172e-65	0	Lmna
Rpp14	2.68069e-69	-0.969933	0.174	0.619	7.75335e-65	0	Rpp14
Rabl6	2.88078e-69	-1.08724	0.402	0.775	8.33207e-65	0	Rabl6
Lncpint	3.04203e-69	-1.09743	0.298	0.715	8.79846e-65	0	Lncpint
Ssx2ip	3.18375e-69	-1.19248	0.257	0.68	9.20836e-65	0	Ssx2ip
Pdhx	3.39342e-69	-0.948149	0.225	0.656	9.8148e-65	0	Pdhx
Tmed3	3.46955e-69	-1.07843	0.287	0.707	1.0035e-64	0	Tmed3
Tsg101	4.21119e-69	-1.00901	0.221	0.662	1.218e-64	0	Tsg101
Mvb12a	4.63478e-69	-1.09457	0.608	0.89	1.34052e-64	0	Mvb12a
Pygb	4.64014e-69	-1.19849	0.345	0.741	1.34207e-64	0	Pygb
Churc1	4.69177e-69	-1.17754	0.355	0.738	1.357e-64	0	Churc1
Lrrfip2	4.84897e-69	-1.18919	0.491	0.821	1.40247e-64	0	Lrrfip2
Mrpl38	4.9904e-69	-1.06068	0.381	0.773	1.44337e-64	0	Mrpl38
Pcbd1	5.06565e-69	-1.00353	0.143	0.588	1.46514e-64	0	Pcbd1
Slc25a24	5.07304e-69	-1.44088	0.375	0.751	1.46728e-64	0	Slc25a24
Dhrs7b	5.28424e-69	-1.04489	0.379	0.773	1.52836e-64	0	Dhrs7b
Mrps31	5.38171e-69	-1.04958	0.308	0.731	1.55655e-64	0	Mrps31
Scand1	5.39149e-69	-1.09451	0.636	0.893	1.55938e-64	0	Scand1
Jagn1	5.71832e-69	-1.06965	0.202	0.643	1.65391e-64	0	Jagn1
Lage3	5.75604e-69	-0.98863	0.223	0.671	1.66482e-64	0	Lage3
Ggnbp2	6.65815e-69	-1.20308	0.657	0.887	1.92574e-64	0	Ggnbp2
Pbrm1	7.12e-69	-1.23971	0.457	0.79	2.05932e-64	0	Pbrm1
Eftud2	7.28522e-69	-1.00889	0.402	0.776	2.1071e-64	0	Eftud2
Krt7	7.96428e-69	-1.32543	0.413	0.784	2.30351e-64	0	Krt7
Ss18	8.78868e-69	-1.0165	0.468	0.82	2.54195e-64	0	Ss18
Smim22	8.86561e-69	-1.11313	0.742	0.937	2.5642e-64	0	Smim22
Edf1	9.1423e-69	-1.44211	0.551	0.85	2.64423e-64	0	Edf1
Foxd2	9.56008e-69	-1.10448	0.334	0.735	2.76506e-64	0	Foxd2
Usp39	9.73687e-69	-0.941655	0.262	0.697	2.8162e-64	0	Usp39
BC030870	1.21731e-68	-1.51512	0.319	0.723	3.52081e-64	0	BC030870
Tcerg1	1.2339e-68	-1.14181	0.458	0.8	3.56882e-64	0	Tcerg1
Hnrnph2	1.34361e-68	-1.00455	0.3	0.715	3.88612e-64	0	Hnrnph2
Pdss1	1.42264e-68	-1.10557	0.279	0.707	4.1147e-64	0	Pdss1
Cyb5r3	1.45006e-68	-1.0879	0.33	0.726	4.19401e-64	0	Cyb5r3
Cul1	1.46572e-68	-1.04613	0.302	0.727	4.23929e-64	0	Cul1
Uggt1	1.49746e-68	-1.10914	0.44	0.803	4.3311e-64	0	Uggt1
1700021F05Rik	1.62677e-68	-1.17122	0.472	0.823	4.7051e-64	0	1700021F05Rik
Pmf1	2.10935e-68	-1.07743	0.287	0.704	6.10086e-64	0	Pmf1
Scamp2	2.12756e-68	-1.21347	0.46	0.802	6.15356e-64	0	Scamp2
Ddx18	2.19613e-68	-1.11938	0.387	0.765	6.35186e-64	0	Ddx18
Mkks	2.27246e-68	-1.17092	0.351	0.739	6.57263e-64	0	Mkks
Ppat	2.45727e-68	-0.991007	0.113	0.554	7.10716e-64	0	Ppat
Baz1b	2.47084e-68	-1.03084	0.421	0.801	7.14641e-64	0	Baz1b
Urah	2.51226e-68	-1.04922	0.168	0.611	7.26622e-64	0	Urah
Rbm7	2.5775e-68	-0.976025	0.185	0.626	7.4549e-64	0	Rbm7
Gm17018	2.88373e-68	-1.05039	0.325	0.741	8.34062e-64	0	Gm17018
2810004N23Rik	3.0123e-68	-1.08486	0.338	0.747	8.71249e-64	0	2810004N23Rik
Cdv3	3.0885e-68	-1.10695	0.264	0.685	8.93286e-64	0	Cdv3
Lman1	3.28099e-68	-1.01888	0.158	0.605	9.48962e-64	0	Lman1
Ptk2	3.41152e-68	-1.02839	0.374	0.757	9.86714e-64	0	Ptk2
Commd7	3.78081e-68	-1.01876	0.249	0.675	1.09352e-63	0	Commd7
Senp6	3.91428e-68	-1.09311	0.496	0.825	1.13213e-63	0	Senp6
Mettl26	4.12184e-68	-1.12186	0.406	0.768	1.19216e-63	0	Mettl26
Eci1	4.30332e-68	-1.12464	0.411	0.785	1.24465e-63	0	Eci1
Tap1	4.5361e-68	-1.1876	0.592	0.879	1.31198e-63	0	Tap1
Dusp11	4.65395e-68	-1.07606	0.268	0.694	1.34606e-63	0	Dusp11
Atg101	4.98355e-68	-1.05495	0.321	0.728	1.44139e-63	0	Atg101
Iscu	5.46985e-68	-1.01721	0.298	0.722	1.58204e-63	0	Iscu
Iigp1	5.50337e-68	-1.79601	0.555	0.837	1.59174e-63	0	Iigp1
Htatsf1	5.60644e-68	-1.05361	0.302	0.713	1.62155e-63	0	Htatsf1
Ythdf3	5.63604e-68	-0.973839	0.215	0.646	1.63011e-63	0	Ythdf3
Rab39	6.1661e-68	-0.974255	0.279	0.694	1.78342e-63	0	Rab39
Lsm14a	6.45348e-68	-1.00868	0.277	0.695	1.86654e-63	0	Lsm14a
Psenen	6.67646e-68	-1.17489	0.309	0.718	1.93103e-63	0	Psenen
Ubac1	7.79317e-68	-1.07657	0.291	0.698	2.25402e-63	0	Ubac1
Psip1	7.95672e-68	-1.06363	0.247	0.672	2.30132e-63	0	Psip1
Mrps16	8.04943e-68	-1.11385	0.391	0.769	2.32814e-63	0	Mrps16
Ube2a	8.3059e-68	-1.0709	0.23	0.658	2.40232e-63	0	Ube2a
Snd1	8.4414e-68	-1.02942	0.321	0.725	2.44151e-63	0	Snd1
Tmx2	8.4819e-68	-1.03317	0.291	0.709	2.45322e-63	0	Tmx2
Slc6a6	9.23273e-68	-1.11788	0.332	0.727	2.67038e-63	0	Slc6a6
Ppp4r3b	1.07122e-67	-1.08897	0.253	0.671	3.09829e-63	0	Ppp4r3b
Pithd1	1.08169e-67	-0.968794	0.185	0.62	3.12856e-63	0	Pithd1
Pafah1b2	1.14094e-67	-0.99361	0.168	0.605	3.29993e-63	0	Pafah1b2
Wdr5	1.36146e-67	-0.938659	0.23	0.657	3.93776e-63	0	Wdr5
Elof1	1.36304e-67	-1.16069	0.285	0.682	3.94233e-63	0	Elof1
Ecd	1.36649e-67	-0.992318	0.304	0.71	3.95231e-63	0	Ecd
Nubp1	1.46186e-67	-1.07948	0.262	0.677	4.22813e-63	0	Nubp1
Vil1	1.48583e-67	-1.20489	0.538	0.847	4.29746e-63	0	Vil1
Acss2	1.54863e-67	-1.03639	0.292	0.706	4.47911e-63	0	Acss2
Tecr	1.64887e-67	-1.10098	0.464	0.808	4.76902e-63	0	Tecr
Exosc2	1.66092e-67	-1.00724	0.202	0.639	4.80387e-63	0	Exosc2
Eml4	1.67082e-67	-1.02407	0.355	0.746	4.83251e-63	0	Eml4
Misp	1.68791e-67	-1.28606	0.613	0.891	4.88195e-63	0	Misp
Copb1	1.93684e-67	-1.14363	0.247	0.661	5.60192e-63	0	Copb1
Pin4	1.96698e-67	-1.08689	0.409	0.78	5.68911e-63	0	Pin4
Csnk2a1	2.23841e-67	-1.05149	0.272	0.69	6.47414e-63	0	Csnk2a1
Mapk1ip1l	2.35139e-67	-1.0242	0.315	0.712	6.80091e-63	0	Mapk1ip1l
Znrd1	2.38167e-67	-1.01728	0.268	0.678	6.8885e-63	0	Znrd1
Msh6	2.4058e-67	-1.00289	0.153	0.592	6.95831e-63	0	Msh6
Trappc5	2.50273e-67	-1.01882	0.251	0.684	7.23866e-63	0	Trappc5
[truncated: 23,550 more rows]
